# Supplementary material for: Tissue-specific direct targets of Caenorhabditis elegans Rb/E2F dictate distinct somatic and germline programs
Source: Genome Biol. 2013 Jan 23;14(1):R5. doi: 10.1186/gb-2013-14-1-r5 (PMC4053757; doi:10.1186/gb-2013-14-1-r5)
Supplement: Additional file 2 — Supplementary file 1. A list of binding sites for each factor in each tissue on a separate sheet. [file gb-2013-14-1-r5-S2.XLSX]

## Sheet: Pefl_EFL-1_L1_binding sites
Chromosome	Peak_start	Peak_stop	Targeted_Gene_ID	Targeted_Transcript_ID(closest)	Targeted_Transcript_Position(closest)	Peak_position	Peak_raw_signal	Peak_input_raw_signal	Peak_q-value	Target_confidence	Distance_to_Transcript_Start_Site(closest)	If_in_intron	HOTness
ChrX	12975474	12975980	ppk-3	VF11C1L.1	X_12968880_12975109_-	X_12975474_12975980	240	81	5.62e-19	Low	618	{}	14
Chr5	2008240	2008598	F59A7.8	F59A7.8	V_2008519_2011354_+	V_2008240_2008598	162	40	3.51e-18	High	100	{}	4
Chr1	11578188	11578585	F15D3.7	F15D3.7	I_11578629_11579582_+	I_11578188_11578585	371	77	1.6e-46	High	243	{}	14
Chr2	14062810	14063456	lem-2	W01G7.5	II_14063352_14065754_+	II_14062810_14063456	737	74	5.16e-137	High	219	{}	12
Chr4	13297532	13298083	Y67H2A.4	Y67H2A.4b	IV_13297512_13298914_+	IV_13297532_13298083	338	85	3.61e-36	High	-295	{}	12
Chr2	9646890	9647386	sqv-8	ZK1307.5	II_9647805_9649282_+	II_9646890_9647386	141	86	0.000381246	Low	667	{}	2
Chr4	9074098	9074707	mppb-1	ZC410.2.1	IV_9074652_9077132_+	IV_9074098_9074707	796	77	6.38e-150	High	250	{}	9
Chr5	6516515	6517525	dpy-11	F46E10.9.2	V_6511409_6515050_-	V_6516515_6517525	520	181	3.34e-38	Low	1970	{}	12
Chr3	12847524	12847767	{}	{}	{}	III_12847524_12847767	91	46	0.000186659	{}	{}	{}	{}
Chr2	7816087	7816505	cki-2	T05A6.2a.1	II_7816401_7818186_+	II_7816087_7816505	272	72	6.19e-28	High	105	{}	5
Chr3	8628257	8628687	gpr-1	F22B7.13	III_8628844_8630685_+	III_8628257_8628687	555	61	9.94e-100	High	372	{}	5
Chr3	12218456	12218946	Y75B8A.16	Y75B8A.16	III_12218904_12223789_+	III_12218456_12218946	330	79	6.15e-37	High	203	{}	7
Chr1	12652045	12652520	H28O16.2	H28O16.2	I_12648700_12652073_-	I_12652045_12652520	555	108	1.76e-72	High	209	{}	17
Chr1	9150098	9150657	{}	{}	{}	I_9150098_9150657	860	78	1.66e-165	{}	{}	{}	{}
Chr1	1695630	1696010	{}	{}	{}	I_1695630_1696010	259	48	1.54e-35	{}	{}	{}	{}
Chr5	13568304	13568775	bir-2	C50B8.2	V_13568662_13569833_+	V_13568304_13568775	512	70	4.48e-83	High	123	{}	8
Chr3	2804423	2805612	Y71H2AM.3	Y71H2AM.3	III_2805422_2810992_+	III_2804423_2805612	1317	195	4.58e-202	High	405	{}	8
Chr3	2576604	2577210	Y54F10AR.1	Y54F10AR.1	III_2573215_2575380_-	III_2576604_2577210	214	124	1.68e-06	Low	1527	{}	10
Chr1	9512018	9512536	smn-1	C41G7.1b	I_9511177_9512118_-	I_9512018_9512536	185	78	6.73e-11	High	159	{}	6
Chr4	1177300	1178223	Y104H12D.2	Y104H12D.2	IV_1178023_1182837_+	IV_1177300_1178223	926	92	5.34e-172	High	262	{}	6
Chr3	3505150	3505550	M01F1.3	M01F1.3.1	III_3502824_3505209_-	III_3505150_3505550	431	109	1.39e-45	High	141	{}	15
Chr3	2780399	2781179	Y71H2AM.6	Y71H2AM.6.1	III_2781036_2784208_+	III_2780399_2781179	393	98	3.33e-42	High	247	{}	8
Chr2	6776388	6777037	T13C2.4	T13C2.4	II_6777010_6777765_+	II_6776388_6777037	658	68	4.22e-121	High	298	{}	9
Chr2	6097412	6097812	F21H12.1	F21H12.1	II_6097788_6099619_+	II_6097412_6097812	280	78	2.65e-27	High	176	{}	8
Chr5	1470993	1472054	{}	{}	{}	V_1470993_1472054	834	114	1.15e-134	{}	{}	{}	{}
Chr5	5432717	5433255	F08F3.8	F08F3.8	V_5431128_5432520_-	V_5432717_5433255	674	58	8.31e-133	High	466	{}	9
ChrX	3678570	3679509	tag-52	C02F12.4	X_3674037_3678541_-	X_3678570_3679509	330	83	2.46e-35	High	498	{}	10
Chr3	7073747	7074342	ZK418.5	ZK418.5	III_7072659_7073775_-	III_7073747_7074342	817	104	9.78e-137	High	269	{}	6
Chr2	15208065	15208452	{}	{}	{}	II_15208065_15208452	462	56	1.31e-79	{}	{}	{}	{}
Chr4	3384313	3385850	B0546.4	B0546.4a	IV_3382957_3384143_-	IV_3384313_3385850	1733	263	6.53e-262	Low	938	{}	14
Chr3	8739093	8739392	{}	{}	{}	III_8739093_8739392	125	68	6.44e-05	{}	{}	{}	{}
Chr2	10658635	10659035	M28.5	M28.5.1	II_10657940_10658542_-	II_10658635_10659035	330	75	1.32e-38	High	293	{}	9
Chr2	672801	673349	Y39F10C.1	Y39F10C.1	II_674439_677029_+	II_672801_673349	200	30	1.92e-31	Low	1364	{}	0
Chr2	6951228	6951893	F22D3.6	F22D3.6	II_6947125_6951232_-	II_6951228_6951893	505	163	6.21e-41	High	328	{}	17
Chr1	5175546	5176656	npp-6	F56A3.3b	I_5176320_5181389_+	I_5175546_5176656	729	102	1.83e-116	High	219	{}	10
Chr5	11643949	11644409	bir-1	T27F2.3.2	V_11644370_11645172_+	V_11643949_11644409	446	61	1.77e-72	High	191	{}	13
Chr1	1978217	1979059	{}	{}	{}	I_1978217_1979059	468	72	2.78e-71	{}	{}	{}	{}
Chr4	13240384	13240941	rpl-12	JC8.3c.6	IV_13239556_13240751_-	IV_13240384_13240941	718	119	4.24e-104	High	-89	{}	20
Chr1	6531929	6532307	nuo-2	T10E9.7b	I_6530146_6531963_-	I_6531929_6532307	288	53	1.36e-39	High	155	{}	10
Chr2	11599476	11600096	miRNA:mir-2207	miRNA:mir-2207	II_11600207_11600290_+	II_11599476_11600096	720	71	7.32e-135	High	421	{}	3
Chr4	10242534	10243573	F01G10.1	F01G10.1.1	IV_10243563_10245723_+	IV_10242534_10243573	684	112	5.78e-100	Low	510	{}	9
Chr3	9614084	9614540	pri-1	F58A4.4	III_9612215_9614181_-	III_9614084_9614540	641	59	2.21e-123	High	131	{}	5
Chr3	13455748	13456116	cua-1	Y76A2A.2	III_13439608_13455186_-	III_13455748_13456116	155	65	2.14e-09	Low	746	{}	5
Chr2	10783086	10783524	ect-2	T19E10.1a	II_10778857_10783331_-	II_10783086_10783524	580	67	6.16e-102	High	-26	{}	3
Chr1	1894760	1895385	Y71G12A.4	Y71G12A.4	I_1885206_1895015_-	I_1894760_1895385	801	83	7.46e-147	High	57	{}	9
Chr4	16863454	16863817	mel-46	T06A10.1	IV_16855014_16863395_-	IV_16863454_16863817	148	48	1.01e-12	High	240	{}	8
Chr3	6722226	6722538	F37A4.2	F37A4.2.1	III_6722455_6723222_+	III_6722226_6722538	143	46	1.91e-12	High	73	{}	3
Chr3	4917873	4918458	F26F4.11	F26F4.11	III_4917194_4917972_-	III_4917873_4918458	763	81	1.25e-138	High	193	{}	11
Chr2	6383119	6383517	F58F12.1	F58F12.1.1	II_6383590_6384631_+	II_6383119_6383517	237	62	9.39e-25	High	272	{}	10
Chr3	2401053	2401841	cic-1	H14E04.5	III_2394376_2401364_-	III_2401053_2401841	860	122	4.05e-136	High	83	{}	8
Chr2	6370034	6370625	lin-23	K10B2.1.2	II_6371255_6374487_+	II_6370034_6370625	356	136	2.96e-23	Low	926	{}	12
Chr2	8283093	8283658	cct-4	K01C8.10.1	II_8283587_8285636_+	II_8283093_8283658	252	69	4.1e-25	High	212	{}	7
Chr5	1003535	1004147	Y50D4C.5	Y50D4C.5	V_998276_1003573_-	V_1003535_1004147	282	78	1.08e-27	High	268	{}	8
Chr4	3294537	3295031	W08E12.7	W08E12.7.1	IV_3295131_3297027_+	IV_3294537_3295031	572	77	1.84e-93	High	347	{}	17
Chr3	12687767	12688319	Y111B2A.19	Y111B2A.19	III_12688208_12697426_+	III_12687767_12688319	750	101	3.5e-122	High	165	{}	14
Chr1	13988136	13988698	{}	{}	{}	I_13988136_13988698	316	35	5.77e-57	{}	{}	{}	{}
Chr3	9406465	9406921	T26G10.1	T26G10.1	III_9403816_9406541_-	III_9406465_9406921	423	89	2.4e-52	High	152	{}	12
Chr3	86292	86725	F54C4.3	F54C4.3	III_70527_86375_-	III_86292_86725	255	97	4.24e-17	High	133	{}	11
Chr3	9545843	9546369	unc-16	ZK1098.10b	III_9546079_9556406_+	III_9545843_9546369	486	165	5.46e-37	High	-27	{}	15
Chr3	4291219	4291676	mcm-5	R10E4.4.1	III_4288236_4291254_-	III_4291219_4291676	609	72	7.13e-106	High	193	{}	7
Chr2	6519701	6520021	C56E6.3	C56E6.3a	II_6517138_6519932_-	II_6519701_6520021	135	48	1.76e-10	High	-71	{}	1
Chr1	22260	22515	{}	{}	{}	I_22260_22515	164	20	9.32e-29	{}	{}	{}	{}
Chr1	4480802	4481150	T01A4.2	T01A4.2	I_4481090_4484425_+	I_4480802_4481150	168	23	7.31e-28	High	114	{}	1
Chr4	4749827	4750338	rpl-20	E04A4.8.1	IV_4749003_4749772_-	IV_4749827_4750338	641	129	1.66e-81	High	310	{}	21
Chr5	16022348	16022827	T10C6.5	T10C6.5	V_16023153_16023988_+	V_16022348_16022827	749	49	4.19e-160	Low	566	{}	5
Chr1	14113055	14113650	dnj-29	Y63D3A.6a.1	I_14107754_14113227_-	I_14113055_14113650	278	89	2.91e-23	High	125	{}	12
Chr3	3459254	3460521	C34C12.8	C34C12.8	III_3460392_3461575_+	III_3459254_3460521	997	227	2.41e-114	Low	505	{}	14
Chr2	13976016	13976479	Y39G8B.2	Y39G8B.2	II_13973587_13976117_-	II_13976016_13976479	569	77	1e-92	High	130	{}	14
Chr4	1745449	1746034	Y41D4A.4	Y41D4A.4.1	IV_1745852_1751699_+	IV_1745449_1746034	418	76	1.77e-57	High	111	{}	13
Chr1	853149	853537	Y95B8A.8	Y95B8A.8	I_853462_854133_+	I_853149_853537	236	75	4.32e-20	High	119	{}	7
Chr4	15696716	15697191	{}	{}	{}	IV_15696716_15697191	161	75	3.78e-08	{}	{}	{}	{}
Chr4	16382298	16382865	tRNA:Y7A9D.t3	tRNA:Y7A9D.t3	IV_16382391_16382463_-	IV_16382298_16382865	143	74	4.72e-06	High	118	{}	10
Chr3	5603512	5603975	C05D2.6	C05D2.6a.1	III_5600391_5603716_-	III_5603512_5603975	375	110	2.87e-34	High	27	{}	14
Chr5	4063091	4063744	D1065.3	D1065.3	V_4059645_4062057_-	V_4063091_4063744	356	50	3.08e-57	Low	1360	{}	6
Chr5	3578624	3580045	T22F3.3	T22F3.3b.1	V_3581222_3584614_+	V_3578624_3580045	760	151	2.17e-97	Low	1888	V:3579047-3581220	11
Chr3	5678794	5679308	snoRNA:F54E7.10	snoRNA:F54E7.10	III_5679329_5679460_+	III_5678794_5679308	754	160	6.8e-92	High	278	{}	20
Chr3	7234102	7234479	T20H4.5	T20H4.5.2	III_7232855_7234130_-	III_7234102_7234479	292	69	3.58e-33	High	160	{}	8
Chr4	126077	126595	F29C4.2	F29C4.2.1	IV_126730_127642_+	IV_126077_126595	269	65	4.71e-30	High	394	{}	12
Chr4	1709561	1710472	pbs-1	K08D12.1	IV_1708818_1709742_-	IV_1709561_1710472	820	124	2.26e-125	High	274	{}	15
Chr1	13514138	13514592	Y87G2A.1	Y87G2A.1	I_13514531_13526177_+	I_13514138_13514592	512	102	8.37e-66	High	166	{}	16
Chr3	13296181	13296821	npp-18	Y43F4B.4	III_13296733_13298817_+	III_13296181_13296821	780	79	2.21e-144	High	232	{}	11
Chr3	4594763	4595071	apc-11	F35G12.9.1	III_4593739_4594388_-	III_4594763_4595071	154	39	5.86e-17	Low	529	III:4594832-4594952	0
Chr2	2504294	2504915	F59H5.1	F59H5.1	II_2504880_2514847_+	II_2504294_2504915	647	68	2.79e-118	High	276	{}	4
Chr3	6551203	6552109	C09E7.7	C09E7.7.1	III_6546682_6551168_-	III_6551203_6552109	435	125	1.81e-40	High	488	{}	11
Chr3	6887567	6887920	tRNA:K04C2.t3	tRNA:K04C2.t3	III_6887666_6887738_-	III_6887567_6887920	205	90	3.58e-11	High	5	{}	8
Chr4	796534	797114	F56B3.11	F56B3.11a	IV_795772_796561_-	IV_796534_797114	438	74	4.05e-63	High	263	{}	7
ChrX	17505619	17506506	{}	{}	{}	X_17505619_17506506	199	126	7.86e-05	{}	{}	{}	{}
Chr4	7632164	7633278	F45E4.6	F45E4.6	IV_7630202_7632301_-	IV_7632164_7633278	852	110	1.64e-141	High	420	{}	7
Chr3	8043687	8044143	K12H4.5	K12H4.5.1	III_8044409_8044839_+	III_8043687_8044143	567	129	1.6e-65	High	494	{}	18
Chr1	5936865	5937376	air-2	B0207.4	I_5937480_5938883_+	I_5936865_5937376	669	89	8.37e-110	High	360	{}	8
Chr1	1444003	1444644	F37F2.2	F37F2.2	I_1441667_1443942_-	I_1444003_1444644	460	96	3.45e-57	High	381	{}	14
Chr1	535135	535884	Y65B4BR.5	Y65B4BR.5a.2	I_535789_536589_+	I_535135_535884	940	159	3.65e-134	High	280	{}	17
ChrX	4818224	4818611	R08E3.3	R08E3.3a	X_4818568_4820785_+	X_4818224_4818611	117	49	2.17e-07	High	151	{}	3
Chr4	3532990	3533380	M57.1	M57.1	IV_3533499_3539042_+	IV_3532990_3533380	295	55	3.56e-40	High	314	{}	6
Chr2	14412875	14413328	exl-1	F26H11.5	II_14412135_14413359_-	II_14412875_14413328	300	85	1.14e-28	High	-258	II:14413104-14413172	1
ChrX	13328816	13329186	sir-2.2	F46G10.7a	X_13329184_13331101_+	X_13328816_13329186	169	59	3.86e-13	High	183	{}	18
Chr3	10216450	10217410	cts-1	T20G5.2.1	III_10213561_10216537_-	III_10216450_10217410	431	230	1.06e-14	High	393	{}	13
Chr2	8884194	8884616	T07D4.4	T07D4.4a	II_8884674_8889221_+	II_8884194_8884616	236	75	4.33e-20	High	269	{}	6
Chr1	8027820	8028190	K04G2.1	K04G2.1.2	I_8026783_8027784_-	I_8027820_8028190	152	60	4.09e-10	High	221	{}	5
Chr1	2776030	2776625	sop-3	Y71F9B.10a.1	I_2761173_2776103_-	I_2776030_2776625	790	107	2.94e-128	High	224	{}	13
Chr4	10176235	10176618	rack-1	K04D7.1.1	IV_10176651_10177887_+	IV_10176235_10176618	207	53	3.4e-22	High	225	{}	11
Chr3	8971552	8971922	R08D7.4	R08D7.4.1	III_8971803_8973569_+	III_8971552_8971922	252	76	1.08e-22	High	66	{}	6
Chr2	13083607	13084183	Y81G3A.1	Y81G3A.1	II_13082405_13083728_-	II_13083607_13084183	803	73	1.11e-154	High	167	{}	5
Chr3	8443426	8447542	rpn-3	C30C11.2.1	III_8447269_8449229_+	III_8443426_8447542	1596	862	1.78e-49	Low	1785	{}	16
Chr1	10553628	10554582	F25H2.5	F25H2.5.1	I_10553099_10554019_-	I_10553628_10554582	710	221	1.14e-59	High	86	{}	15
Chr1	5118762	5119158	Y110A7A.16	Y110A7A.16	I_5114126_5118849_-	I_5118762_5119158	164	49	2.61e-15	High	111	{}	0
Chr3	640322	640822	tag-267	W06E11.2	III_640792_641537_+	III_640322_640822	251	78	7.42e-22	High	220	{}	9
Chr3	7358675	7359343	F08F8.2	F08F8.2	III_7359424_7362026_+	III_7358675_7359343	500	91	1.62e-68	High	415	{}	6
Chr3	7357302	7357659	F08F8.10	F08F8.10b	III_7354118_7357463_-	III_7357302_7357659	228	73	2.81e-19	High	17	{}	3
Chr3	10706918	10707338	Y39A1A.21	Y39A1A.21a	III_10700577_10706903_-	III_10706918_10707338	417	101	6.48e-46	High	225	{}	10
Chr1	2070700	2071133	phb-1	Y37E3.9	I_2071355_2072551_+	I_2070700_2071133	354	88	3.14e-38	High	439	{}	11
Chr3	7068528	7069046	ubc-18	R01H2.6	III_7067642_7068500_-	III_7068528_7069046	797	109	9.85e-129	High	287	{}	7
ChrX	3099808	3100242	sec-3	F52E4.7	X_3095439_3099827_-	X_3099808_3100242	239	70	2.84e-22	High	198	{}	15
Chr2	4955301	4955749	pbs-3	Y38A8.2.1	II_4954486_4955414_-	II_4955301_4955749	254	82	3.87e-21	High	111	{}	11
Chr5	14185263	14185846	ZC376.6	ZC376.6	V_14185443_14191935_+	V_14185263_14185846	339	87	1.36e-35	High	-111	{}	8
Chr2	11652700	11653089	ZK20.3	ZK20.3	II_11651169_11653055_-	II_11652700_11653089	239	84	5.98e-18	High	-161	{}	9
Chr5	5712024	5712354	F25B4.1	F25B4.1.1	V_5712712_5714568_+	V_5712024_5712354	102	48	1.7e-05	Low	523	{}	1
Chr5	13551276	13551848	C56A3.5	C56A3.5	V_13551633_13553185_+	V_13551276_13551848	460	95	1.2e-57	High	71	{}	6
Chr2	5389757	5390498	ndx-6	EEED8.8	II_5388888_5389959_-	II_5389757_5390498	845	142	3.01e-121	High	168	{}	10
Chr4	7103262	7103675	ZC477.5	ZC477.5	IV_7101420_7103244_-	IV_7103262_7103675	351	88	1.28e-37	High	224	{}	11
Chr1	10730090	10730470	B0205.12	B0205.12	I_10730463_10730664_+	I_10730090_10730470	181	49	1.51e-18	High	183	{}	2
Chr3	12225798	12226410	Y75B8A.19	Y75B8A.19	III_12226399_12231998_+	III_12225798_12226410	835	90	1.62e-150	High	295	{}	9
Chr1	2312898	2313373	Y39G10AR.8	Y39G10AR.8.1	I_2313272_2315988_+	I_2312898_2313373	344	97	7.01e-33	High	137	{}	9
ChrX	6806656	6807823	M03A8.2	M03A8.2	X_6809058_6817152_+	X_6806656_6807823	335	216	6.98e-07	Low	1819	{}	8
Chr3	11510090	11510391	Y66D12A.18	Y66D12A.18	III_11510302_11511311_+	III_11510090_11510391	161	24	1.4e-25	High	62	{}	0
Chr3	9144811	9145171	ZK512.2	ZK512.2	III_9141730_9144704_-	III_9144811_9145171	173	55	5.04e-15	High	287	{}	1
Chr1	12664740	12665310	T26E3.4	T26E3.4	I_12664958_12668815_+	I_12664740_12665310	870	127	1.45e-135	High	-67	{}	8
Chr4	11149504	11149996	F01G4.6	F01G4.6a.2	IV_11146912_11149477_-	IV_11149504_11149996	462	94	1.5e-58	High	273	IV:11149479-11150082	20
Chr1	9505977	9506374	F30A10.9	F30A10.9	I_9504556_9505757_-	I_9505977_9506374	218	56	3.01e-23	High	418	{}	7
Chr5	12183920	12184560	ZK863.4	ZK863.4.2	V_12181551_12183999_-	V_12183920_12184560	766	75	1.02e-143	High	241	{}	2
Chr1	11038714	11039123	Y52B11A.9	Y52B11A.9	I_11034083_11038817_-	I_11038714_11039123	239	64	2.11e-24	High	101	{}	3
Chr3	1831165	1831572	{}	{}	{}	III_1831165_1831572	115	22	5.28e-16	{}	{}	{}	{}
Chr5	13551276	13551848	C56A3.4	C56A3.4	V_13550348_13551584_-	V_13551276_13551848	460	95	1.2e-57	High	-22	{}	6
Chr1	2306713	2307122	Y39G10AR.9	Y39G10AR.9	I_2306987_2308913_+	I_2306713_2307122	409	43	4.34e-75	High	70	{}	7
Chr1	6493706	6494320	mdt-18	C55B7.9.2	I_6492887_6493848_-	I_6493706_6494320	447	105	1.74e-50	High	165	{}	6
Chr3	10620996	10621579	Y39A1A.7	Y39A1A.7	III_10617935_10621375_-	III_10620996_10621579	604	126	8.55e-75	High	-88	{}	11
Chr4	2895858	2896680	Y54G2A.19	Y54G2A.19	IV_2894167_2894856_-	IV_2895858_2896680	441	56	2.23e-74	Low	1413	{}	2
Chr4	2640812	2641571	Y69A2AR.3	Y69A2AR.3.1	IV_2641306_2642110_+	IV_2640812_2641571	816	88	3.97e-147	High	115	{}	17
Chr1	8813186	8813778	F36A2.7	F36A2.7.1	I_8813752_8814976_+	I_8813186_8813778	815	146	3.02e-112	High	270	{}	18
Chr1	182759	183225	F56C11.3	F56C11.3	I_181317_182770_-	I_182759_183225	634	75	3.73e-110	High	222	{}	11
Chr1	5175546	5176656	spd-5	F56A3.4	I_5171303_5175675_-	I_5175546_5176656	729	102	1.83e-116	High	426	{}	10
Chr2	6055959	6056169	R12C12.7	R12C12.7	II_6055112_6056297_-	II_6055959_6056169	71	20	1.19e-07	High	-233	{}	1
Chr2	5358160	5358631	F09E5.11	F09E5.11	II_5357405_5358151_-	II_5358160_5358631	327	100	1.17e-28	High	244	{}	11
Chr2	9416558	9416944	M176.2	M176.2.1	II_9414501_9416349_-	II_9416558_9416944	254	89	4.47e-19	High	402	{}	10
Chr3	11774399	11774778	C24H11.6	C24H11.6	III_11774848_11776466_+	III_11774399_11774778	261	64	8.19e-29	High	260	{}	7
Chr1	14469081	14469625	ekl-4	Y105E8A.17	I_14469492_14476706_+	I_14469081_14469625	648	105	2.32e-95	High	139	{}	20
Chr1	6037894	6038516	tag-146	C27A12.3	I_6038409_6041267_+	I_6037894_6038516	807	87	1.46e-145	High	204	{}	2
Chr4	13289321	13289661	Y67H2A.10	Y67H2A.10	IV_13282973_13289565_-	IV_13289321_13289661	148	51	7.79e-12	High	-74	{}	4
Chr5	1206772	1207230	Y50D4A.5	Y50D4A.5	V_1207140_1207623_+	V_1206772_1207230	407	44	7.15e-74	High	139	{}	3
Chr3	12250005	12250584	tim-1	Y75B8A.22	III_12240283_12250038_-	III_12250005_12250584	847	142	1.03e-121	High	256	{}	21
Chr1	8816357	8816784	F36A2.9	F36A2.9b	I_8816974_8821330_+	I_8816357_8816784	570	102	7.44e-79	High	404	{}	18
Chr3	12931685	12932092	Y37D8A.21	Y37D8A.21.2	III_12927937_12931746_-	III_12931685_12932092	381	96	1.48e-40	High	142	{}	10
Chr5	11123748	11124482	C06H2.6	C06H2.6.1	V_11124103_11124861_+	V_11123748_11124482	374	111	9.65e-34	High	-12	{}	10
Chr4	7084702	7085142	rps-4	Y43B11AR.4.1	IV_7083677_7084667_-	IV_7084702_7085142	440	92	1.14e-54	High	255	{}	19
Chr3	1202111	1202603	Y119D3B.12	Y119D3B.12b.1	III_1202537_1207248_+	III_1202111_1202603	533	67	3.7e-90	High	180	{}	14
Chr4	6321535	6322250	Y73B6BL.29	Y73B6BL.29	IV_6321933_6323470_+	IV_6321535_6322250	859	99	2.2e-150	High	41	{}	11
Chr4	3579454	3579830	Y37E11B.1	Y37E11B.1a	IV_3579619_3580949_+	IV_3579454_3579830	132	44	4.12e-11	High	-23	{}	6
Chr1	7494085	7495368	T28F4.6	T28F4.6	I_7492383_7494694_-	I_7494085_7495368	912	236	3.4e-93	High	32	{}	11
Chr3	8265712	8266020	F09G8.3	F09G8.3	III_8265983_8267739_+	III_8265712_8266020	128	40	1.27e-11	High	117	{}	3
Chr5	9930404	9930782	T07C12.12	T07C12.12	V_9927612_9930693_-	V_9930404_9930782	332	36	2.43e-60	High	-100	{}	6
Chr1	7559436	7559923	T25G3.3	T25G3.3.1	I_7559832_7562343_+	I_7559436_7559923	690	84	3.36e-118	High	153	{}	2
Chr2	14357762	14358322	R06A4.8	R06A4.8	II_14350349_14357576_-	II_14357762_14358322	778	89	6.81e-137	High	466	{}	11
Chr2	10044948	10045351	bath-38	F52H3.3	II_10042918_10045103_-	II_10044948_10045351	202	79	3.04e-13	High	46	{}	6
Chr2	11979520	11980415	Y17G7B.20	Y17G7B.20	II_11977717_11979740_-	II_11979520_11980415	525	147	5.64e-50	High	227	{}	17
Chr3	853950	854408	K02F3.1	K02F3.1	III_854208_856491_+	III_853950_854408	145	86	0.000156773	High	29	{}	2
Chr2	12107636	12108240	Y17G7B.18	Y17G7B.18b	II_12103932_12107906_-	II_12107636_12108240	817	76	5.12e-156	High	32	{}	11
Chr2	9109055	9109465	T24H10.4	T24H10.4	II_9109339_9111126_+	II_9109055_9109465	123	60	5.34e-06	High	79	{}	3
Chr1	4139187	4139678	E01A2.6	E01A2.6	I_4137214_4139097_-	I_4139187_4139678	423	98	2.11e-48	High	335	{}	12
Chr1	10642210	10642667	eif-3.E	B0511.10	I_10640498_10642267_-	I_10642210_10642667	438	104	5.02e-49	High	171	{}	12
Chr5	4731251	4731576	F39G3.3	F39G3.3	V_4731448_4733498_+	V_4731251_4731576	119	33	2.76e-12	High	35	{}	12
ChrX	7193857	7194152	dnj-7	C55B6.2	X_7194514_7198228_+	X_7193857_7194152	91	40	1.36e-05	Low	510	{}	3
Chr4	6376472	6377017	Y73B6BL.33	Y73B6BL.33	IV_6373156_6376505_-	IV_6376472_6377017	519	94	2.57e-71	High	239	{}	13
Chr1	3930450	3930792	T21E3.2	T21E3.2	I_3930833_3931546_+	I_3930450_3930792	201	43	4.33e-25	High	212	{}	3
Chr5	6095644	6096065	Y38A10A.7	Y38A10A.7	V_6095690_6096714_+	V_6095644_6096065	249	60	5.74e-28	High	-164	{}	0
Chr3	11505114	11505479	spe-6	Y66D12A.20	III_11505286_11508794_+	III_11505114_11505479	201	69	9.52e-16	High	-10	{}	5
Chr1	8048590	8048943	2011-04-01	K04G2.8a	I_8050037_8055217_+	I_8048590_8048943	178	49	5.75e-18	Low	1271	{}	1
Chr2	4044208	4044837	rpn-11	K07D4.3.1	II_4041327_4044330_-	II_4044208_4044837	863	105	2.08e-147	High	192	{}	13
Chr1	108069	108710	Y48G1C.8	Y48G1C.8	I_101415_107910_-	I_108069_108710	555	95	4.63e-79	High	479	{}	11
Chr2	3502531	3503256	Y49F6B.2	Y49F6B.2	II_3502964_3504872_+	II_3502531_3503256	412	82	3.43e-53	High	71	{}	15
Chr2	10714111	10714575	C09G5.2	C09G5.2	II_10702494_10714209_-	II_10714111_10714575	637	40	3.93e-138	High	134	{}	3
Chr5	18894788	18895194	emb-4	Y80D3A.2.1	V_18860094_18894768_-	V_18894788_18895194	287	41	6.48e-46	High	223	{}	9
Chr4	13098539	13099058	tin-9.2	B0564.1b.1	IV_13098856_13100580_+	IV_13098539_13099058	456	84	4.62e-62	High	58	{}	10
Chr3	7765944	7766273	ZK686.2	ZK686.2	III_7763653_7765979_-	III_7765944_7766273	128	36	5.9e-13	High	129	{}	3
Chr2	11097240	11097733	rpl-41	C09H10.2.1	II_11096475_11097122_-	II_11097240_11097733	455	93	1.76e-57	High	364	{}	16
Chr5	17920899	17921804	E01B7.2	E01B7.2	V_17921582_17923987_+	V_17920899_17921804	863	88	6.03e-159	High	231	{}	11
Chr5	4169488	4169854	Y45G5AM.7	Y45G5AM.7	V_4166653_4169715_-	V_4169488_4169854	146	45	2.66e-13	High	-44	{}	3
Chr2	8328613	8329896	hel-1	C26D10.2b.1	II_8327646_8328801_-	II_8328613_8329896	945	198	4.84e-116	High	453	{}	13
ChrX	11605355	11606605	ftt-2	F52D10.3b.1	X_11603636_11605342_-	X_11605355_11606605	396	167	5.74e-22	Low	638	{}	19
Chr5	13564779	13565792	C50B8.1	C50B8.1.1	V_13565673_13567802_+	V_13564779_13565792	642	195	1.22e-55	High	388	{}	9
Chr3	5802858	5803327	polq-1	W03A3.2	III_5791122_5803144_-	III_5802858_5803327	562	45	1.21e-113	High	-52	{}	0
Chr2	4698235	4698686	rpn-5	F10G7.8.1	II_4696407_4698431_-	II_4698235_4698686	676	89	1.6e-111	High	29	{}	11
Chr4	10768111	10768618	T25B9.8	T25B9.8	IV_10766529_10768314_-	IV_10768111_10768618	252	68	1.78e-25	High	50	{}	5
Chr4	7039375	7039886	cogc-2	C06G3.10	IV_7036942_7039682_-	IV_7039375_7039886	765	85	2.31e-136	High	-52	{}	14
Chr3	12713715	12714148	ssl-1	Y111B2A.22	III_12714447_12743809_+	III_12713715_12714148	247	77	1.89e-21	Low	516	{}	6
Chr3	12250005	12250584	snRNA:Y75B8A.38	snRNA:Y75B8A.38	III_12250345_12250455_+	III_12250005_12250584	847	142	1.03e-121	High	51	{}	21
Chr1	4994891	4995255	dyf-1	F54C1.5a	I_4989569_4994831_-	I_4994891_4995255	210	44	1.39e-26	High	242	{}	0
Chr3	7021216	7021597	rfl-1	F11H8.1.1	III_7021114_7023517_+	III_7021216_7021597	304	80	2.86e-31	High	-292	{}	12
Chr2	6951228	6951893	ceh-38	F22D3.1b	II_6951491_6955328_+	II_6951228_6951893	505	163	6.21e-41	High	-69	{}	17
Chr4	13788449	13789086	sas-6	Y45F10D.9	IV_13786913_13788688_-	IV_13788449_13789086	764	95	1.93e-129	High	79	{}	9
Chr4	7530259	7530549	R05G6.11	R05G6.11	IV_7528516_7528898_-	IV_7530259_7530549	79	38	0.000232235	Low	1506	{}	3
Chr1	3162385	3162868	Y54E10A.7	Y54E10A.7	I_3162815_3163650_+	I_3162385_3162868	491	98	4.65e-63	High	189	{}	13
Chr4	385065	385856	rps-24	T07A9.11.1	IV_385888_386609_+	IV_385065_385856	454	117	4.1e-47	High	428	{}	18
Chr4	8743890	8744352	F21D5.7	F21D5.7.1	IV_8741378_8743687_-	IV_8743890_8744352	541	63	8.38e-95	High	434	{}	13
Chr5	155873	156790	ttb-1	W03F9.5.2	V_156654_166672_+	V_155873_156790	1099	96	1.07e-213	High	323	{}	6
Chr1	4647062	4647499	rpl-4	B0041.4.1	I_4645632_4646965_-	I_4647062_4647499	353	110	3.47e-30	High	315	{}	16
Chr3	8741076	8741922	ZK370.5	ZK370.5.1	III_8737592_8741320_-	III_8741076_8741922	916	138	4.12e-140	High	179	{}	15
Chr4	1739026	1740091	Y41D4A.5	Y41D4A.5	IV_1728426_1737881_-	IV_1739026_1740091	287	85	3.32e-26	Low	1677	{}	9
Chr3	3323914	3324305	{}	{}	{}	III_3323914_3324305	367	67	1.88e-50	{}	{}	{}	{}
Chr3	7499331	7499823	C07H6.4	C07H6.4	III_7499634_7503154_+	III_7499331_7499823	740	101	9.59e-120	High	57	{}	11
Chr3	10682945	10683263	{}	{}	{}	III_10682945_10683263	159	18	7.9e-29	{}	{}	{}	{}
Chr2	11452776	11453366	rsp-2	W02B12.2.2	II_11450507_11452863_-	II_11452776_11453366	522	135	7.94e-54	High	208	{}	12
Chr3	8370101	8370494	R05D3.2	R05D3.2	III_8372175_8375084_+	III_8370101_8370494	241	59	1e-26	Low	1878	{}	1
Chr4	3338233	3339373	hrp-1	F42A6.7b.2	IV_3336935_3338950_-	IV_3338233_3339373	989	152	2.31e-149	High	-147	{}	15
Chr1	3546873	3547262	rnp-6	Y47G6A.20b	I_3539618_3546905_-	I_3546873_3547262	297	66	1.69e-35	High	162	{}	8
Chr3	7643855	7644200	tRNA:ZK783.t1	tRNA:ZK783.t1	III_7642086_7642157_-	III_7643855_7644200	177	49	8.99e-18	Low	1870	{}	2
Chr2	15230694	15231396	{}	{}	{}	II_15230694_15231396	368	53	2.39e-58	{}	{}	{}	{}
Chr2	9706041	9706576	Y53C12A.3	Y53C12A.3	II_9703727_9706454_-	II_9706041_9706576	718	58	2.41e-144	High	-146	{}	5
Chr4	2177363	2178176	Y71G10AL.1	Y71G10AL.1b	IV_2177780_2198244_+	IV_2177363_2178176	889	105	8.36e-154	High	11	{}	14
Chr2	13030456	13031134	F18A11.2	F18A11.2	II_13032755_13036760_+	II_13030456_13031134	603	128	1.15e-73	Low	1960	{}	10
Chr3	3488240	3488520	{}	{}	{}	III_3488240_3488520	133	40	1.55e-12	{}	{}	{}	{}
Chr2	13447489	13447992	E01G4.1	E01G4.1	II_13443086_13447495_-	II_13447489_13447992	416	95	3.34e-48	High	245	{}	17
Chr5	11610229	11610707	F35B12.4	F35B12.4	V_11609046_11610086_-	V_11610229_11610707	620	65	1.64e-113	High	382	{}	9
Chr3	6019679	6020092	cyk-3	ZK328.1b	III_6020113_6024366_+	III_6019679_6020092	320	87	8e-32	High	228	{}	7
Chr1	3265835	3267157	W01B11.3	W01B11.3	I_3267096_3269116_+	I_3265835_3267157	1386	224	4.97e-202	Low	600	{}	16
Chr5	7505	9637	ife-3	B0348.6a.2	V_6417_7649_-	V_7505_9637	1491	541	2.87e-101	Low	922	{}	16
Chr3	9747054	9747508	iff-1	T05G5.10.1	III_9745765_9747204_-	III_9747054_9747508	615	95	3.67e-93	High	77	{}	6
Chr1	13338100	13339311	W08E3.4	W08E3.4	I_13337446_13338906_-	I_13338100_13339311	1091	157	1.78e-170	High	-201	{}	11
Chr2	9603226	9603782	{}	{}	{}	II_9603226_9603782	334	158	3.62e-15	{}	{}	{}	{}
Chr1	488235	488626	W04C9.2	W04C9.2	I_488620_489908_+	I_488235_488626	354	79	5.79e-42	High	190	{}	10
Chr3	10989221	10989803	snRNA:W05B2.8	snRNA:W05B2.8	III_10989561_10989662_+	III_10989221_10989803	590	164	1.86e-56	High	49	III:10989357-10989560	17
Chr4	4725382	4725739	{}	{}	{}	IV_4725382_4725739	261	49	1.71e-35	{}	{}	{}	{}
Chr1	5986148	5986631	C06A5.3	C06A5.3b	I_5986495_5990344_+	I_5986148_5986631	655	100	7.86e-100	High	106	{}	11
ChrX	6840810	6841179	glr-6	F41B4.4a	X_6836338_6840718_-	X_6840810_6841179	236	67	9.68e-23	High	276	{}	11
Chr4	1309414	1310751	F53H1.1	F53H1.1	IV_1297283_1309643_-	IV_1309414_1310751	1202	136	5.87e-211	High	439	{}	11
Chr2	7860139	7860703	lin-5	T09A5.10.1	II_7860517_7863486_+	II_7860139_7860703	636	80	2.32e-107	High	96	{}	9
Chr3	9542668	9543121	mut-7	ZK1098.8	III_9538932_9542407_-	III_9542668_9543121	405	82	1.2e-51	High	487	{}	2
Chr1	4270353	4270788	cogc-5	C43E11.1.1	I_4270699_4273325_+	I_4270353_4270788	537	111	4.41e-67	High	129	{}	14
Chr2	9930914	9931473	C05C10.4	C05C10.4	II_9931761_9935325_+	II_9930914_9931473	246	107	2.2e-13	Low	568	{}	5
Chr5	12317923	12318345	R04F11.5	R04F11.5	V_12317148_12317824_-	V_12317923_12318345	479	63	2.51e-79	High	310	{}	12
Chr2	14389831	14390383	kbp-3	F26H11.1	II_14389130_14389972_-	II_14389831_14390383	742	95	5.41e-124	High	135	{}	10
Chr3	8956159	8956579	ZK643.5	ZK643.5	III_8952815_8956105_-	III_8956159_8956579	463	95	2.65e-58	High	264	{}	9
Chr3	4275702	4276043	{}	{}	{}	III_4275702_4276043	193	52	8.53e-20	{}	{}	{}	{}
ChrX	1855954	1856620	ceh-39	T26C11.7	X_1853927_1856165_-	X_1855954_1856620	396	64	9.87e-59	High	122	{}	9
Chr3	10747506	10748334	ran-1	K01G5.4.2	III_10746465_10747765_-	III_10747506_10748334	715	160	1.66e-83	High	155	{}	12
Chr1	6090929	6092306	ZK484.1	ZK484.1.1	I_6093305_6094422_+	I_6090929_6092306	575	300	2.77e-20	Low	1688	{}	16
Chr5	4346325	4347179	mcm-7	F32D1.10.1	V_4346979_4349572_+	V_4346325_4347179	764	100	3.01e-126	High	227	{}	9
Chr2	6355593	6356182	C32D5.11	C32D5.11	II_6352491_6356011_-	II_6355593_6356182	343	124	2.64e-24	High	-124	{}	10
Chr1	7472352	7472764	{}	{}	{}	I_7472352_7472764	332	103	1.32e-28	{}	{}	{}	{}
Chr2	5649398	5649849	zyg-1	F59E12.2.1	II_5649708_5654335_+	II_5649398_5649849	507	72	1.21e-80	High	85	{}	9
ChrX	13584715	13585198	unc-84	F54B11.3b	X_13584696_13589710_+	X_13584715_13585198	404	54	1.65e-66	High	-260	X:13584897-13585390	2
Chr2	8275941	8276451	K01C8.7	K01C8.7	II_8276269_8277349_+	II_8275941_8276451	698	83	7.29e-121	High	73	{}	4
Chr1	3516219	3516684	pcaf-1	Y47G6A.6	I_3516481_3523368_+	I_3516219_3516684	557	111	1.75e-71	High	30	{}	13
Chr1	2433501	2433978	ubxn-1	F23C8.4	I_2434006_2435637_+	I_2433501_2433978	708	91	3.85e-118	High	267	{}	9
Chr3	5989276	5989717	{}	{}	{}	III_5989276_5989717	408	79	9.67e-54	{}	{}	{}	{}
Chr4	1658659	1659485	Y41D4B.4	Y41D4B.4	IV_1660111_1669681_+	IV_1658659_1659485	658	156	3.19e-73	Low	1039	{}	22
Chr4	2388903	2389360	Y38F2AR.2	Y38F2AR.2.1	IV_2389439_2390384_+	IV_2388903_2389360	519	88	1.92e-74	High	308	{}	18
Chr2	43585	44036	rpt-4	F23F1.8b.1	II_42363_43663_-	II_43585_44036	395	106	1.53e-39	High	147	{}	10
Chr5	7196199	7196763	F09G2.2	F09G2.2	V_7196726_7198228_+	V_7196199_7196763	701	107	8.89e-107	High	245	{}	17
Chr1	11374216	11374717	F56G4.6	F56G4.6	I_11364343_11374173_-	I_11374216_11374717	470	91	9.41e-62	High	293	{}	11
Chr5	14011870	14012414	F58E10.3	F58E10.3a.4	V_14008907_14011858_-	V_14011870_14012414	392	88	3.91e-46	High	284	{}	13
Chr2	4698235	4698686	scc-1	F10G7.4	II_4698710_4700978_+	II_4698235_4698686	676	89	1.6e-111	High	250	{}	11
Chr3	1618855	1619379	Y22D7AL.10	Y22D7AL.10.1	III_1617143_1618942_-	III_1618855_1619379	542	113	2.98e-67	High	175	{}	19
Chr3	8971552	8971922	eif-3.D	R08D7.3	III_8969556_8971487_-	III_8971552_8971922	252	76	1.08e-22	High	250	{}	6
Chr1	3982685	3983186	ars-2	F28H1.3.1	I_3983174_3986917_+	I_3982685_3983186	641	76	3.04e-111	High	239	{}	6
Chr2	10248287	10248709	F54B3.3	F54B3.3.1	II_10248904_10251057_+	II_10248287_10248709	428	70	5.97e-63	High	406	{}	17
Chr3	10114560	10114929	ZK1128.1	ZK1128.1	III_10113240_10114706_-	III_10114560_10114929	210	70	5.18e-17	High	38	{}	6
Chr4	7774186	7774604	C33H5.7	C33H5.7	IV_7774375_7775907_+	IV_7774186_7774604	238	71	9.47e-22	High	-20	{}	6
Chr2	11347685	11348712	B0491.6	B0491.6.1	II_11345869_11348008_-	II_11347685_11348712	1131	169	5.93e-173	High	190	{}	9
Chr3	10742354	10742794	rib-2	K01G5.6	III_10742693_10746538_+	III_10742354_10742794	510	107	4.91e-63	High	119	{}	14
Chr4	12282316	12282632	C42C1.12	C42C1.12	IV_12281715_12282176_-	IV_12282316_12282632	148	41	4.96e-15	High	298	{}	4
Chr1	7961612	7962146	T22C1.12	T22C1.12	I_7960398_7961604_-	I_7961612_7962146	817	61	7.59e-168	High	275	{}	10
Chr3	9393163	9393625	gpr-2	C38C10.4	III_9391295_9393064_-	III_9393163_9393625	586	79	1.19e-95	High	330	{}	7
Chr5	11504656	11505221	C55A6.1	C55A6.1	V_11503654_11504547_-	V_11504656_11505221	298	55	7.49e-41	High	391	{}	14
Chr1	7676097	7676574	F26A3.7	F26A3.7	I_7674749_7676113_-	I_7676097_7676574	150	58	2.7e-10	High	222	{}	2
ChrX	3159600	3159903	klp-8	C15C7.2	X_3159932_3164400_+	X_3159600_3159903	83	30	9.63e-07	High	181	{}	6
Chr1	6460168	6461112	K06A5.4	K06A5.4	I_6460348_6464795_+	I_6460168_6461112	677	143	6.71e-83	High	-292	{}	6
Chr5	4810269	4810916	{}	{}	{}	V_4810269_4810916	215	75	2e-16	{}	{}	{}	{}
Chr3	3404238	3404823	npp-9	F59A2.1b.1	III_3400627_3404464_-	III_3404238_3404823	409	101	2.84e-44	High	66	{}	8
Chr5	18086165	18087374	Y59A8B.13	Y59A8B.13	V_18086929_18091856_+	V_18086165_18087374	1029	130	5.79e-172	High	160	{}	7
Chr3	9827110	9827943	ZK632.10	ZK632.10	III_9826332_9827076_-	III_9827110_9827943	350	156	9.69e-18	High	450	{}	8
Chr2	2637905	2638639	F22E5.9	F22E5.9	II_2638404_2638993_+	II_2637905_2638639	736	61	1.17e-146	High	132	{}	1
Chr5	10578739	10579189	T21C9.4	T21C9.4	V_10578227_10578977_-	V_10578739_10579189	383	64	1.07e-55	High	-13	{}	10
Chr2	13369132	13369547	Y48C3A.20	Y48C3A.20	II_13369509_13375191_+	II_13369132_13369547	453	107	6.63e-51	High	170	{}	10
Chr4	385065	385856	T07A9.1	T07A9.1	IV_383701_385087_-	IV_385065_385856	454	117	4.1e-47	High	373	{}	18
Chr3	423907	424246	{}	{}	{}	III_423907_424246	139	35	1.73e-15	{}	{}	{}	{}
Chr1	2401441	2402103	zwl-1	Y39G10AR.2	I_2402234_2409957_+	I_2401441_2402103	811	89	3.47e-145	High	462	{}	13
Chr1	7314017	7314784	F13G3.10	F13G3.10	I_7313582_7314275_-	I_7314017_7314784	871	159	2.37e-118	High	125	{}	13
Chr3	343610	343935	Y50D7A.8	Y50D7A.8	III_335955_343239_-	III_343610_343935	112	54	1.11e-05	Low	533	{}	3
Chr1	10333017	10333369	ZC434.4	ZC434.4	I_10331964_10333069_-	I_10333017_10333369	196	61	2.76e-17	High	124	{}	6
Chr5	8358918	8359305	F38E1.6	F38E1.6	V_8359476_8361201_+	V_8358918_8359305	230	58	6.9e-25	High	365	{}	11
Chr1	8024533	8024929	cyc-1	C54G4.8.1	I_8022678_8024416_-	I_8024533_8024929	351	98	7.11e-34	High	315	{}	14
Chr5	6042904	6044168	cpi-2	R01B10.1a.3	V_6043766_6045475_+	V_6042904_6044168	1054	194	4.81e-142	High	230	{}	6
Chr1	8125293	8125672	mau-2	C09H6.3	I_8125795_8130076_+	I_8125293_8125672	133	49	7.01e-10	High	313	{}	7
Chr5	15187057	15188342	bath-36	Y75B12B.4	V_15188131_15190495_+	V_15187057_15188342	872	219	9.58e-92	High	432	{}	12
Chr2	3076842	3077367	Y25C1A.8	Y25C1A.8b	II_3071172_3077073_-	II_3076842_3077367	422	102	1.54e-46	High	31	{}	14
Chr5	5790289	5791087	F44E7.9	F44E7.9	V_5791047_5791884_+	V_5790289_5791087	432	140	5.24e-35	High	359	{}	11
Chr3	4785664	4786129	mel-28	C38D4.3	III_4786045_4792344_+	III_4785664_4786129	469	72	1.62e-71	High	149	{}	3
Chr2	2752564	2752950	F29A7.6	F29A7.6	II_2751763_2752610_-	II_2752564_2752950	234	39	1.83e-34	High	147	{}	10
Chr5	15136507	15136976	tag-216	K08F9.2.2	V_15133558_15136608_-	V_15136507_15136976	591	73	1.06e-100	High	133	{}	12
Chr4	2666114	2666955	Y69A2AR.1	Y69A2AR.1c	IV_2666913_2672124_+	IV_2666114_2666955	375	78	6.21e-47	High	379	{}	7
Chr5	3742857	3743648	mtm-9	Y39H10A.3a.1	V_3743390_3749084_+	V_3742857_3743648	826	76	2.61e-158	High	138	{}	8
Chr5	2602773	2603540	F53E10.6	F53E10.6.1	V_2602030_2602891_-	V_2602773_2603540	802	69	1.72e-157	High	265	{}	5
Chr2	10300292	10301317	mdt-22	ZK970.3	II_10301012_10301802_+	II_10300292_10301317	982	166	4.31e-140	High	208	{}	11
Chr2	1134308	1135497	W09B6.4	W09B6.4a.1	II_1132367_1134156_-	II_1134308_1135497	698	109	6.31e-105	Low	746	{}	11
Chr5	9549271	9549663	F25B3.1	F25B3.1	V_9550446_9555830_+	V_9549271_9549663	184	65	5.43e-14	Low	979	V:9549290-9549610	8
Chr2	8275941	8276451	gei-14	K01C8.5	II_8273528_8275945_-	II_8275941_8276451	698	83	7.29e-121	High	251	{}	4
Chr2	6269772	6270338	F13H8.2	F13H8.2	II_6270323_6273935_+	II_6269772_6270338	825	85	1.67e-151	High	268	{}	11
Chr5	14612008	14612374	F43D2.1	F43D2.1	V_14612216_14613397_+	V_14612008_14612374	229	57	4.45e-25	High	25	{}	9
Chr4	2032982	2033388	Y76B12C.7	Y76B12C.7	IV_2009038_2032990_-	IV_2032982_2033388	437	63	4.4e-69	High	195	{}	18
Chr2	8603492	8603888	suf-1	F28C6.6	II_8603771_8606668_+	II_8603492_8603888	159	70	6.94e-09	High	81	{}	2
Chr2	14856730	14857256	R05H10.2	R05H10.2	II_14857155_14866483_+	II_14856730_14857256	642	51	5.49e-130	High	162	{}	4
Chr5	19189659	19190258	pph-5	Y39B6A.2	V_19190342_19198717_+	V_19189659_19190258	200	59	1.12e-18	High	384	{}	6
Chr3	8432093	8432475	ZK1236.5	ZK1236.5	III_8431519_8432130_-	III_8432093_8432475	188	92	1.72e-08	High	154	{}	3
Chr1	9445661	9446035	miRNA:mir-2211	miRNA:mir-2211	I_9447353_9447412_+	I_9445661_9446035	160	60	2.21e-11	Low	1505	{}	6
Chr3	10895741	10896065	C44B9.5	C44B9.5	III_10896161_10901666_+	III_10895741_10896065	188	64	5.88e-15	High	258	{}	5
Chr2	285438	286490	B0432.4	B0432.4	II_286633_288660_+	II_285438_286490	878	150	1.26e-124	Low	669	{}	14
Chr4	4660117	4660939	F29B9.11	F29B9.11.1	IV_4659552_4660193_-	IV_4660117_4660939	414	164	2.14e-25	High	335	{}	20
Chr2	4998773	4999788	F59A6.5	F59A6.5	II_4999511_5003779_+	II_4998773_4999788	1084	152	9.46e-172	High	231	{}	11
Chr2	13199511	13200205	btf-1	F15D4.1	II_13201526_13215597_+	II_13199511_13200205	1140	99	4.01e-222	Low	1668	{}	9
Chr2	7806766	7807268	{}	{}	{}	II_7806766_7807268	353	69	2.56e-46	{}	{}	{}	{}
Chr2	7104876	7105313	rpl-33	F10E7.7.2	II_7105489_7106246_+	II_7104876_7105313	387	87	1.66e-45	High	395	{}	14
Chr3	13622160	13622759	T12D8.8	T12D8.8.2	III_13614591_13622368_-	III_13622160_13622759	587	120	7.42e-74	High	91	{}	8
Chr3	12533798	12534150	Y111B2A.27	Y111B2A.27	III_12530254_12532322_-	III_12533798_12534150	286	54	1.22e-38	Low	1652	{}	0
ChrX	15866100	15866438	F53H4.4	F53H4.4	X_15866331_15868616_+	X_15866100_15866438	150	38	1.53e-16	High	62	{}	9
Chr4	9947990	9948392	{}	{}	{}	IV_9947990_9948392	188	50	1.49e-19	{}	{}	{}	{}
Chr3	4587100	4587534	F35G12.7	F35G12.7	III_4586644_4587265_-	III_4587100_4587534	609	80	1.12e-100	High	52	{}	9
Chr5	11769952	11770318	miRNA:mir-61	miRNA:mir-61	V_11769867_11769963_-	V_11769952_11770318	171	60	3.38e-13	High	172	{}	0
Chr2	12768115	12768699	Y46G5A.12	Y46G5A.12.1	II_12767123_12768123_-	II_12768115_12768699	365	78	9.19e-45	High	284	{}	8
Chr4	4042148	4042817	F35F11.1	F35F11.1.1	IV_4042568_4047779_+	IV_4042148_4042817	813	81	2.47e-151	High	86	{}	2
Chr4	5091120	5091532	C02B10.4	C02B10.4.1	IV_5091575_5092788_+	IV_5091120_5091532	297	63	7.87e-37	High	249	{}	9
Chr3	6383131	6383471	C16A3.3	C16A3.3	III_6383495_6389343_+	III_6383131_6383471	152	58	1.3e-10	High	194	{}	5
Chr1	1958379	1958763	Y51F10.10	Y51F10.10	I_1950633_1958512_-	I_1958379_1958763	251	63	3.54e-27	High	59	{}	9
Chr3	12455533	12456247	Y49E10.21	Y49E10.21	III_12457480_12459186_+	III_12455533_12456247	316	67	3.95e-39	Low	1590	III:12455477-12456351	0
Chr1	13659323	13659773	W09C5.8	W09C5.8.1	I_13658156_13659114_-	I_13659323_13659773	424	79	2.51e-57	High	434	{}	13
Chr1	4958175	4958891	W03G9.8	W03G9.8	I_4957858_4958306_-	I_4958175_4958891	293	77	3.25e-30	High	227	{}	1
Chr3	2417962	2418699	W04B5.5	W04B5.5	III_2411233_2418192_-	III_2417962_2418699	919	101	6.76e-164	High	138	{}	10
Chr2	14969176	14969634	Y53F4B.4	Y53F4B.4a	II_14969544_14976793_+	II_14969176_14969634	603	53	4.45e-118	High	139	{}	6
Chr1	5082137	5082783	vha-16	C30F8.2.1	I_5079918_5082283_-	I_5082137_5082783	787	90	1.82e-138	High	177	{}	8
Chr1	9984806	9985325	sys-1	T23D8.9a	I_9980481_9984924_-	I_9984806_9985325	676	134	7.01e-87	High	141	{}	5
Chr5	4194526	4195055	H43I07.3	H43I07.3	V_4195431_4199190_+	V_4194526_4195055	363	95	2.49e-37	Low	641	{}	11
Chr4	8379303	8379679	D2096.8	D2096.8	IV_8377689_8379300_-	IV_8379303_8379679	268	77	2.35e-25	High	191	{}	12
Chr4	9998466	9998844	pyp-1	C47E12.4c.2	IV_9995696_9997954_-	IV_9998466_9998844	134	59	1.14e-07	Low	701	IV:9997956-9998805	4
Chr2	255091	255577	pqn-85	Y43H11AL.3	II_240729_255180_-	II_255091_255577	614	135	6.55e-73	High	154	{}	17
Chr1	2639404	2640062	{}	{}	{}	I_2639404_2640062	971	112	1.93e-169	{}	{}	{}	{}
Chr1	7724568	7724973	F27D4.4	F27D4.4a	I_7725014_7727106_+	I_7724568_7724973	329	78	3.85e-37	High	244	{}	10
Chr1	10025869	10026272	npp-17	F10G8.3.1	I_10026629_10030045_+	I_10025869_10026272	342	75	3.73e-41	Low	559	{}	13
Chr3	2487063	2487453	Y54F10AL.1	Y54F10AL.1b	III_2487758_2491921_+	III_2487063_2487453	192	45	2.53e-22	High	500	{}	4
Chr5	14990620	14991078	T01C3.2	T01C3.2	V_14990973_14991448_+	V_14990620_14991078	574	67	2e-100	High	124	{}	5
Chr3	12218456	12218946	Y75B8A.14	Y75B8A.14	III_12216665_12218513_-	III_12218456_12218946	330	79	6.15e-37	High	188	{}	7
Chr3	5274544	5275353	ZC395.10	ZC395.10.1	III_5273760_5274727_-	III_5274544_5275353	384	182	3.46e-17	High	221	{}	6
Chr5	6100352	6101506	crt-1	Y38A10A.5.1	V_6098804_6100363_-	V_6100352_6101506	673	197	9.26e-61	Low	566	{}	18
Chr3	5554957	5555263	F09F7.4	F09F7.4a.1	III_5555361_5557187_+	III_5554957_5555263	158	51	1.4e-13	High	251	{}	11
ChrX	2089447	2089897	lsy-2	F49H12.1a	X_2089645_2093235_+	X_2089447_2089897	350	55	6.72e-53	High	-27	{}	12
Chr4	7789394	7789892	imp-3	C33H5.11.1	IV_7785996_7789490_-	IV_7789394_7789892	208	90	1.34e-11	High	153	{}	8
Chr2	11915709	11916426	ZK930.1	ZK930.1	II_11908638_11915753_-	II_11915709_11916426	209	90	9.61e-12	High	314	{}	3
Chr3	623716	624396	{}	{}	{}	III_623716_624396	277	162	7.43e-08	{}	{}	{}	{}
ChrX	4711815	4712311	dnj-14	K02G10.8	X_4709718_4711711_-	X_4711815_4712311	277	101	1.29e-19	High	352	{}	18
Chr3	4878191	4878712	arx-6	C35D10.16	III_4878627_4879365_+	III_4878191_4878712	684	68	8.5e-128	High	176	{}	8
Chr5	904339	904888	H24K24.4	H24K24.4	V_904794_910836_+	V_904339_904888	827	59	3.84e-172	High	181	{}	11
Chr3	4095410	4095831	C03C10.7	C03C10.7	III_4095869_4096875_+	III_4095410_4095831	262	46	3.08e-37	High	249	{}	1
Chr5	5504821	5505297	dnj-19	T05C3.5.1	V_5502845_5504667_-	V_5504821_5505297	471	107	1.12e-54	High	392	{}	16
Chr4	8973436	8973940	C53B4.3	C53B4.3.1	IV_8970861_8973644_-	IV_8973436_8973940	255	85	2.08e-20	High	44	{}	7
Chr1	13588620	13589315	Y87G2A.10	Y87G2A.10.1	I_13586203_13588818_-	I_13588620_13589315	792	62	1.91e-160	High	149	{}	3
Chr3	8318982	8319582	F10E9.11	F10E9.11	III_8318665_8319056_-	III_8318982_8319582	866	105	3.72e-148	High	226	{}	10
Chr2	31555	31902	F23F1.3	F23F1.3	II_31769_33604_+	II_31555_31902	154	67	8.2e-09	High	41	{}	4
Chr2	8565962	8566456	stc-1	F54C9.2	II_8563648_8566062_-	II_8565962_8566456	559	68	5.45e-96	High	147	{}	3
Chr3	5855596	5856224	cct-6	F01F1.8b.1	III_5853484_5855644_-	III_5855596_5856224	935	124	5.87e-153	High	266	{}	13
Chr1	382180	382812	taf-4	R119.6	I_382837_388540_+	I_382180_382812	635	161	1.72e-66	High	341	{}	17
Chr1	11611169	11611695	C17D12.1	C17D12.1b.1	I_11611545_11616127_+	I_11611169_11611695	672	78	1.08e-117	High	113	{}	11
Chr3	12626055	12626731	pqn-80	Y111B2A.14.1	III_12626449_12651637_+	III_12626055_12626731	858	98	8.38e-151	High	56	{}	8
Chr1	3781544	3782098	ric-19	C32E8.7	I_3778134_3781807_-	I_3781544_3782098	861	123	9.19e-136	High	14	{}	11
Chr3	12527881	12528352	{}	{}	{}	III_12527881_12528352	638	60	7.79e-122	{}	{}	{}	{}
Chr1	4270353	4270788	cdc-6	C43E11.10	I_4268098_4270287_-	I_4270353_4270788	537	111	4.41e-67	High	283	{}	14
Chr3	11565390	11565954	Y66D12A.10	Y66D12A.10	III_11565644_11567872_+	III_11565390_11565954	828	90	9.23e-149	High	-28	{}	6
Chr3	6869187	6869700	kbp-1	R13F6.1	III_6869577_6870236_+	III_6869187_6869700	725	76	1.58e-132	High	134	{}	7
Chr3	9465319	9465703	B0464.6	B0464.6.1	III_9462890_9465379_-	III_9465319_9465703	254	87	1.2e-19	High	132	{}	5
Chr1	14560113	14560593	{}	{}	{}	I_14560113_14560593	526	73	1.16e-84	{}	{}	{}	{}
Chr3	13268651	13269089	cpf-2	F56A8.6.1	III_13266820_13268776_-	III_13268651_13269089	329	108	1.67e-26	High	94	{}	13
Chr2	14187396	14187755	{}	{}	{}	II_14187396_14187755	187	44	1.06e-21	{}	{}	{}	{}
Chr4	5183412	5184391	W03F8.4	W03F8.4	IV_5184114_5185222_+	IV_5183412_5184391	980	152	2.97e-147	High	213	{}	16
Chr1	182759	183225	F56C11.4	F56C11.4	I_183227_184210_+	I_182759_183225	634	75	3.73e-110	High	235	{}	11
Chr2	12184712	12185169	Y57A10A.14	Y57A10A.14	II_12185104_12189025_+	II_12184712_12185169	479	42	4.56e-94	High	164	{}	1
Chr3	6464026	6464643	tag-99	T26A5.3	III_6465110_6467125_+	III_6464026_6464643	507	141	1.21e-48	Low	776	{}	13
Chr4	9858089	9858469	npp-1	K07F5.13b.1	IV_9858460_9861718_+	IV_9858089_9858469	191	40	2.79e-24	High	181	{}	8
Chr2	3502531	3503256	col-71	Y49F6B.10	II_3500069_3502590_-	II_3502531_3503256	412	82	3.43e-53	High	303	{}	15
Chr1	7676097	7676574	T24B1.1	T24B1.1	I_7676663_7679055_+	I_7676097_7676574	150	58	2.7e-10	High	328	{}	2
Chr4	874456	875314	Y55F3BR.1	Y55F3BR.1	IV_874913_881908_+	IV_874456_875314	890	82	3.09e-170	High	28	{}	8
Chr3	3862646	3863503	brc-1	C36A4.8	III_3853123_3862936_-	III_3862646_3863503	932	129	3.25e-149	High	138	{}	17
Chr2	13155757	13156373	F32A11.1	F32A11.1	II_13157237_13160305_+	II_13155757_13156373	235	45	1.28e-31	Low	1172	II:13155690-13156311	0
Chr5	13497209	13497704	eea-1	T10G3.5a	V_13490878_13497181_-	V_13497209_13497704	319	106	2.4e-25	High	275	{}	7
Chr3	6871018	6872493	K04C2.3	K04C2.3b	III_6872906_6873204_+	III_6871018_6872493	321	207	1.21e-06	Low	1151	{}	11
Chr1	11897108	11897505	Y47H9C.14	Y47H9C.14	I_11897390_11898552_+	I_11897108_11897505	395	60	9.55e-61	High	84	{}	8
Chr4	4360471	4360946	F55F10.1	F55F10.1	IV_4360844_4386515_+	IV_4360471_4360946	534	75	2.14e-85	High	136	{}	11
Chr1	9581361	9581845	lem-3	F42H11.2.1	I_9578534_9581262_-	I_9581361_9581845	743	83	3.39e-132	High	341	{}	3
Chr1	2433501	2433978	F23C8.9	F23C8.9	I_2432600_2433609_-	I_2433501_2433978	708	91	3.85e-118	High	130	{}	9
Chr3	10435870	10436287	M03C11.8	M03C11.8	III_10428243_10435869_-	III_10435870_10436287	350	64	4.14e-48	High	209	{}	10
Chr2	8184907	8185435	cct-1	T05C12.7.1	II_8185363_8187526_+	II_8184907_8185435	515	103	5.41e-66	High	192	{}	22
Chr2	8162138	8162643	emb-27	F10B5.6.1	II_8159368_8162094_-	II_8162138_8162643	429	89	1.19e-53	High	296	{}	7
Chr4	13783517	13784028	Y45F10D.4	Y45F10D.4	IV_13783928_13784647_+	IV_13783517_13784028	188	51	3.49e-19	High	156	IV:13783673-13783926	8
Chr2	410770	411340	C24H12.4	C24H12.4a	II_411222_416528_+	II_410770_411340	742	98	4.32e-122	High	167	{}	15
Chr3	13439251	13439741	F45G2.10	F45G2.10	III_13436962_13439556_-	III_13439251_13439741	713	74	6.88e-131	High	-60	{}	0
Chr4	11019936	11020297	F13H10.4	F13H10.4b	IV_11016391_11019685_-	IV_11019936_11020297	143	57	1.9e-09	High	431	IV:11019687-11020484	9
Chr3	7928484	7928963	C29E4.13	C29E4.13	III_7927315_7928753_-	III_7928484_7928963	495	67	9.24e-81	High	-30	{}	4
Chr2	10200684	10201029	R05H5.5	R05H5.5	II_10199699_10200729_-	II_10200684_10201029	186	48	6.6e-20	High	127	{}	6
Chr2	5420923	5421312	mel-47	EEED8.1.1	II_5421225_5422712_+	II_5420923_5421312	260	36	2.29e-42	High	108	{}	2
Chr1	8692448	8692852	asg-1	K07A12.3.1	I_8692937_8693457_+	I_8692448_8692852	195	57	2.04e-18	High	287	{}	5
Chr4	9096142	9096705	C01F6.9	C01F6.9	IV_9095734_9096208_-	IV_9096142_9096705	291	82	5.3e-28	High	215	{}	6
Chr1	110153	110988	rpl-7	F53G12.10.1	I_111037_112295_+	I_110153_110988	462	150	2.84e-37	High	467	{}	15
Chr1	10970102	10970453	Y52B11A.2	Y52B11A.2a	I_10966385_10970156_-	I_10970102_10970453	214	67	1.22e-18	High	121	{}	7
Chr4	5847920	5848349	C06E7.1	C06E7.1b	IV_5848524_5850817_+	IV_5847920_5848349	244	71	7.08e-23	High	390	{}	4
Chr3	7520582	7520982	cux-7	C07H6.8.2	III_7518564_7520828_-	III_7520582_7520982	497	110	6.86e-59	High	-46	{}	13
Chr5	24012	24755	{}	{}	{}	V_24012_24755	283	126	1.32e-14	{}	{}	{}	{}
Chr2	15025613	15026083	snoRNA:Y53F4B.47	snoRNA:Y53F4B.47	II_15025709_15025788_-	II_15025613_15026083	560	110	1.25e-72	High	60	{}	16
Chr2	347706	348101	D1069.3	D1069.3b	II_342136_347924_-	II_347706_348101	207	75	4.4e-15	High	-21	{}	4
Chr4	5394630	5395138	ZK616.6	ZK616.6	IV_5393848_5394837_-	IV_5394630_5395138	513	76	1.01e-79	High	47	{}	15
Chr2	5836241	5836665	fzo-1	ZK1248.14	II_5833304_5836168_-	II_5836241_5836665	151	55	3.11e-11	High	285	{}	4
Chr3	5102607	5102988	{}	{}	{}	III_5102607_5102988	234	76	2.01e-19	{}	{}	{}	{}
Chr1	3147695	3148197	K09H9.2	K09H9.2.1	I_3147998_3150330_+	I_3147695_3148197	755	93	1.66e-128	High	52	{}	8
Chr2	484339	484819	W07E6.2	W07E6.2	II_480727_484384_-	II_484339_484819	236	79	7.17e-19	High	195	{}	1
Chr3	10989221	10989803	Y48A6B.2	Y48A6B.2	III_10989462_10991721_+	III_10989221_10989803	590	164	1.86e-56	High	-50	III:10989357-10989560	17
Chr3	6452704	6453052	T26A5.5	T26A5.5b.1	III_6454424_6457241_+	III_6452704_6453052	169	49	3e-16	Low	1546	{}	3
Chr4	11480004	11480809	mbf-1	H21P03.1	IV_11479341_11480155_-	IV_11480004_11480809	598	170	7.25e-56	High	251	{}	9
Chr3	13152572	13152935	Y39E4B.10	Y39E4B.10	III_13143253_13152783_-	III_13152572_13152935	313	89	9.43e-30	High	-30	{}	6
Chr2	5501166	5501651	F12A10.8	F12A10.8	II_5498822_5501516_-	II_5501166_5501651	532	63	1.54e-92	High	-108	{}	5
Chr3	9228055	9228537	rnr-1	T23G5.1.2	III_9225284_9228159_-	III_9228055_9228537	549	90	2.34e-80	High	137	{}	6
Chr2	14059603	14060184	W01G7.3	W01G7.3	II_14059982_14060518_+	II_14059603_14060184	894	94	1.72e-162	High	89	{}	15
ChrX	6729569	6729901	K11G12.6	K11G12.6b	X_6725738_6729609_-	X_6729569_6729901	119	49	1.1e-07	High	126	{}	5
Chr4	9777442	9777936	sna-2	T13F2.7	IV_9774577_9777607_-	IV_9777442_9777936	711	68	9.15e-135	High	82	{}	8
Chr4	9385802	9386593	daf-15	C10C5.6a	IV_9386036_9394510_+	IV_9385802_9386593	888	98	3.06e-158	High	-161	{}	6
Chr1	8392547	8392985	T19A6.1	T19A6.1a.1	I_8379190_8392729_-	I_8392547_8392985	255	81	1.25e-21	High	37	{}	11
Chr4	769785	770377	F56B3.2	F56B3.2a	IV_764090_768735_-	IV_769785_770377	399	24	7.19e-88	Low	1346	{}	1
Chr2	5373173	5373968	F09E5.3	F09E5.3.1	II_5373967_5375070_+	II_5373173_5373968	666	153	3.77e-76	High	397	{}	13
ChrX	6840810	6841179	asg-2	C53B7.4.1	X_6841205_6842034_+	X_6840810_6841179	236	67	9.68e-23	High	211	{}	11
Chr3	10739761	10740192	W09D10.1	W09D10.1.1	III_10736775_10739673_-	III_10739761_10740192	258	127	4.46e-11	High	303	{}	7
Chr3	9793871	9794274	R10E11.9	R10E11.9	III_9792486_9793609_-	III_9793871_9794274	404	67	5.75e-59	High	463	{}	5
Chr2	8184907	8185435	mig-5	T05C12.6c	II_8182246_8184945_-	II_8184907_8185435	515	103	5.41e-66	High	226	{}	22
ChrX	15173418	15173819	ucr-2.2	T10B10.2	X_15173823_15178044_+	X_15173418_15173819	228	52	6.46e-27	High	205	{}	13
Chr3	5698239	5698646	rgs-5	B0336.4	III_5698472_5702321_+	III_5698239_5698646	203	62	3.05e-18	High	30	{}	4
Chr3	3248643	3249227	Y53G8AL.2	Y53G8AL.2.1	III_3241712_3248567_-	III_3248643_3249227	283	91	1.55e-23	High	368	{}	9
Chr2	8927185	8927649	T21B10.7	T21B10.7.1	II_8927649_8929728_+	II_8927185_8927649	212	46	4.07e-26	High	232	{}	9
Chr2	10395318	10395672	T09F3.4	T09F3.4	II_10395503_10396652_+	II_10395318_10395672	197	57	8.64e-19	High	8	{}	3
Chr5	13678241	13678753	F58G11.6	F58G11.6	V_13678687_13681353_+	V_13678241_13678753	489	85	4.27e-69	High	190	{}	13
Chr3	5706175	5706576	rpl-23	B0336.10.1	III_5705477_5706079_-	III_5706175_5706576	433	102	8.14e-49	High	296	{}	20
Chr3	9052199	9055008	R107.5	R107.5a	III_9051515_9053695_-	III_9052199_9055008	1260	655	2.24e-43	High	-92	{}	17
Chr1	1832501	1832901	C53H9.3	C53H9.3	I_1832140_1832421_-	I_1832501_1832901	260	64	1.31e-28	High	280	{}	10
Chr2	10033340	10033754	F52H3.2	F52H3.2.1	II_10030811_10033129_-	II_10033340_10033754	348	64	1.17e-47	High	418	II:10033464-10033698	15
Chr2	14365073	14365533	imb-2	R06A4.4b	II_14365485_14373266_+	II_14365073_14365533	354	70	4.63e-46	High	182	{}	7
Chr5	14649770	14650125	{}	{}	{}	V_14649770_14650125	112	50	1.84e-06	{}	{}	{}	{}
Chr3	12368220	12370314	rpt-6	Y49E10.1	III_12370337_12372497_+	III_12368220_12370314	1022	324	1.6e-83	Low	1070	{}	16
Chr1	6407193	6407619	san-1	ZC328.4	I_6407521_6409214_+	I_6407193_6407619	547	73	8.25e-90	High	115	{}	5
Chr4	17087106	17088048	Y116A8C.26	Y116A8C.26	IV_17079705_17087334_-	IV_17087106_17088048	368	101	4.29e-36	High	243	{}	10
Chr2	15010220	15010852	Y53F4B.11	Y53F4B.11	II_15010688_15013254_+	II_15010220_15010852	918	107	1.27e-159	High	152	{}	13
Chr1	6224660	6224956	T08B2.4	T08B2.4	I_6225411_6225966_+	I_6224660_6224956	125	11	4.02e-25	Low	603	{}	0
Chr1	443429	443808	tol-1	C07F11.1	I_444003_461590_+	I_443429_443808	305	44	1.76e-48	High	385	{}	0
Chr3	4849727	4850510	F26A1.1	F26A1.1	III_4850472_4851860_+	III_4849727_4850510	487	133	1.18e-47	High	354	{}	7
Chr1	8696162	8696777	pbs-7	F39H11.5.1	I_8695195_8696435_-	I_8696162_8696777	326	110	2.22e-25	High	34	{}	11
Chr2	12102217	12102718	{}	{}	{}	II_12102217_12102718	484	148	6.81e-42	{}	{}	{}	{}
Chr3	10506630	10507189	sip-1	F43D9.4.2	III_10505921_10506743_-	III_10506630_10507189	721	105	9.86e-113	High	166	{}	10
Chr4	11520933	11521346	gfl-1	M04B2.3	IV_11521273_11522099_+	IV_11520933_11521346	321	74	3.85e-37	High	134	{}	6
Chr3	10904023	10905582	unc-119	M142.1	III_10906353_10908742_+	III_10904023_10905582	2137	1557	3.99e-21	Low	1551	{}	5
Chr4	8510536	8511776	mes-6	C09G4.5.1	IV_8511003_8513889_+	IV_8510536_8511776	768	145	4.31e-102	High	-153	{}	11
Chr5	10894378	10894832	F32D8.5	F32D8.5b.1	V_10894659_10895758_+	V_10894378_10894832	462	91	5.72e-60	High	54	{}	10
Chr1	7251303	7251937	bub-1	R06C7.8	I_7251940_7255223_+	I_7251303_7251937	641	81	5.86e-108	High	320	{}	3
Chr3	13306922	13307437	klp-19	Y43F4B.6.1	III_13302623_13307223_-	III_13306922_13307437	653	68	8.08e-120	High	-44	{}	4
Chr4	1328653	1329133	F53H1.3	F53H1.3	IV_1329163_1339370_+	IV_1328653_1329133	301	70	1.24e-34	High	270	{}	9
Chr2	1123161	1123654	T13B5.8	T13B5.8	II_1121083_1123258_-	II_1123161_1123654	165	45	6.87e-17	High	149	{}	1
Chr2	15232570	15233040	Y46E12BL.2	Y46E12BL.2	II_15233049_15244826_+	II_15232570_15233040	760	78	5.27e-140	High	244	{}	12
Chr1	5658922	5659523	F55F8.6	F55F8.6	I_5657440_5658714_-	I_5658922_5659523	813	104	9.19e-136	Low	508	{}	2
Chr4	10085642	10086072	col-2	W01B6.7	IV_10084426_10085560_-	IV_10085642_10086072	574	63	3.61e-103	High	297	{}	14
Chr3	8754623	8754933	ZK370.8	ZK370.8	III_8752008_8754657_-	III_8754623_8754933	117	63	8.91e-05	High	121	III:8754659-8754799	2
Chr1	11609080	11609590	snoRNA:C17D12.8	snoRNA:C17D12.8	I_11609303_11609433_+	I_11609080_11609590	152	75	5.54e-07	High	-32	{}	4
Chr3	853950	854408	rnp-5	K02F3.11	III_852790_853896_-	III_853950_854408	145	86	0.000156773	High	283	{}	2
Chr1	6724348	6724925	mec-6	W02D3.3	I_6724794_6728547_+	I_6724348_6724925	476	69	6.19e-75	High	158	{}	3
Chr3	3294295	3294618	Y53G8AR.8	Y53G8AR.8	III_3290244_3294318_-	III_3294295_3294618	160	40	8.93e-18	High	138	{}	2
Chr3	11526283	11526669	Y66D12A.15	Y66D12A.15	III_11526180_11534467_+	III_11526283_11526669	239	61	1.56e-25	High	-296	{}	3
Chr3	9507678	9508032	vha-14	F55H2.2.1	III_9507860_9509666_+	III_9507678_9508032	173	57	2.05e-14	High	5	{}	7
Chr1	5319106	5319679	F48C1.6	F48C1.6	I_5318336_5319298_-	I_5319106_5319679	466	97	4.92e-58	High	94	{}	3
Chr4	13240384	13240941	lin-54	JC8.6a	IV_13241021_13243337_+	IV_13240384_13240941	718	119	4.24e-104	High	359	{}	20
Chr5	10813521	10813902	lig-1	C29A12.3b	V_10813918_10814774_+	V_10813521_10813902	358	48	6.03e-59	High	207	{}	6
Chr4	7512789	7513249	R05G6.4	R05G6.4	IV_7513216_7514331_+	IV_7512789_7513249	243	77	1.01e-20	High	197	{}	5
Chr4	12208842	12209496	F35G2.3	F35G2.3	IV_12209529_12210707_+	IV_12208842_12209496	814	85	9.86e-149	High	360	{}	5
Chr1	13663068	13663703	W04A4.5	W04A4.5	I_13663471_13674964_+	I_13663068_13663703	999	115	2.57e-174	High	86	{}	20
Chr4	1419960	1420543	Y77E11A.7	Y77E11A.7b	IV_1410785_1419845_-	IV_1419960_1420543	513	93	1.85e-70	High	406	{}	16
Chr1	1751000	1751419	mppa-1	Y71G12B.24	I_1740141_1751055_-	I_1751000_1751419	189	53	1.16e-18	High	154	{}	1
Chr4	2640812	2641571	mdf-2	Y69A2AR.30b.2	IV_2640512_2641158_-	IV_2640812_2641571	816	88	3.97e-147	High	33	{}	17
Chr3	3790839	3791198	{}	{}	{}	III_3790839_3791198	248	48	4.56e-33	{}	{}	{}	{}
Chr2	12738249	12739128	pisy-1	Y46G5A.5	II_12736950_12738232_-	II_12738249_12739128	757	136	3.9e-104	High	456	{}	12
Chr3	6889268	6889719	brd-1	K04C2.4.1	III_6885142_6889459_-	III_6889268_6889719	422	61	1.21e-66	High	34	{}	1
Chr1	348226	348632	Y48G1A.6	Y48G1A.6	I_343118_348366_-	I_348226_348632	340	50	2.23e-53	High	63	{}	0
Chr4	10357824	10358110	R11A8.2	R11A8.2	IV_10358119_10360112_+	IV_10357824_10358110	86	27	3.97e-08	High	152	{}	1
Chr5	12271271	12271681	tsfm-1	F55C5.5	V_12270077_12271356_-	V_12271271_12271681	385	36	4.97e-74	High	120	{}	3
Chr3	11093426	11093676	{}	{}	{}	III_11093426_11093676	88	39	2.23e-05	{}	{}	{}	{}
Chr3	6397140	6397415	C16A3.10	C16A3.10c.2	III_6394186_6396182_-	III_6397140_6397415	92	30	2.82e-08	Low	1095	{}	0
Chr3	6869187	6869700	R13F6.10	R13F6.10	III_6865159_6869358_-	III_6869187_6869700	725	76	1.58e-132	High	85	{}	7
Chr1	14755859	14757278	dnj-12	F39B2.10.2	I_14756697_14758417_+	I_14755859_14757278	1299	322	1.14e-137	High	129	{}	13
Chr1	7347254	7347591	F52A8.6	F52A8.6b	I_7347169_7349469_+	I_7347254_7347591	132	58	1.34e-07	High	-253	{}	0
Chr5	1263769	1264555	rab-1	C39F7.4.1	V_1262459_1263820_-	V_1263769_1264555	301	103	4.21e-23	High	342	{}	13
Chr5	4371333	4371879	F32D1.5	F32D1.5.1	V_4369165_4371178_-	V_4371333_4371879	365	96	2.38e-37	High	428	{}	8
Chr2	13722699	13723009	Y54G9A.5	Y54G9A.5	II_13722716_13724910_+	II_13722699_13723009	152	26	2.27e-22	High	-138	{}	1
Chr3	7861476	7861833	snr-5	ZK652.1.1	III_7861995_7862503_+	III_7861476_7861833	230	82	5.37e-17	High	341	{}	0
Chr3	7083170	7083399	{}	{}	{}	III_7083170_7083399	87	37	1.16e-05	{}	{}	{}	{}
Chr1	5936865	5937376	B0207.6	B0207.6	I_5935539_5937097_-	I_5936865_5937376	669	89	8.37e-110	High	23	{}	8
Chr4	9104299	9105118	fem-3	C01F6.4	IV_9104947_9107589_+	IV_9104299_9105118	458	77	3.69e-66	High	239	{}	3
Chr1	13626125	13626652	Y6B3A.1	Y6B3A.1a	I_13603888_13626210_-	I_13626125_13626652	452	110	1.82e-49	High	178	{}	8
Chr2	8483174	8483798	M05D6.6	M05D6.6.1	II_8482300_8483461_-	II_8483174_8483798	337	95	3.05e-32	High	25	{}	4
Chr3	11285927	11286531	gly-9	Y47D3A.23a	III_11279017_11285999_-	III_11285927_11286531	801	90	5.56e-142	High	230	{}	3
Chr5	5432717	5433255	acl-6	F08F3.2a.1	V_5433198_5436865_+	V_5432717_5433255	674	58	8.31e-133	High	212	{}	9
Chr3	5678794	5679308	F54E7.8	F54E7.8	III_5677904_5679090_-	III_5678794_5679308	754	160	6.8e-92	High	-39	{}	20
Chr2	11102960	11103388	C09H10.9	C09H10.9	II_11104380_11105823_+	II_11102960_11103388	328	96	3.52e-30	Low	1206	{}	11
Chr3	3456168	3456664	C34C12.2	C34C12.2	III_3456436_3460065_+	III_3456168_3456664	655	104	1.46e-97	High	20	{}	18
Chr3	348416	348903	gei-4	W07B3.2c.1	III_344814_348550_-	III_348416_348903	366	92	4.33e-39	High	109	{}	5
Chr2	7664183	7664566	F18A1.5	F18A1.5.1	II_7664497_7667026_+	II_7664183_7664566	206	54	1.29e-21	High	123	{}	0
Chr5	13312826	13313283	C50B6.3	C50B6.3	V_13313260_13315588_+	V_13312826_13313283	421	86	2.72e-53	High	206	{}	10
Chr1	519836	520193	{}	{}	{}	I_519836_520193	236	39	6.25e-35	{}	{}	{}	{}
Chr3	1424254	1424803	tRNA:Y82E9BR.t1	tRNA:Y82E9BR.t1	III_1424481_1424552_+	III_1424254_1424803	341	78	1.21e-39	High	-47	{}	11
Chr3	2698767	2699098	Y71H2AM.9	Y71H2AM.9	III_2690168_2698806_-	III_2698767_2699098	183	49	6.15e-19	High	126	{}	9
Chr1	8614847	8615425	F43G9.3	F43G9.3	I_8612721_8615237_-	I_8614847_8615425	423	119	2.8e-40	High	-101	{}	11
Chr1	13653720	13654186	rpl-31	W09C5.6b.3	I_13652977_13653728_-	I_13653720_13654186	520	105	3.76e-66	High	225	{}	16
Chr1	1822970	1823543	Y71G12B.30	Y71G12B.30	I_1818990_1822931_-	I_1822970_1823543	623	79	8.9e-105	High	325	{}	10
Chr2	6250660	6251289	phb-2	T24H7.1.1	II_6251356_6252800_+	II_6250660_6251289	836	111	5.52e-137	High	382	{}	13
Chr4	6556566	6557181	tRNA:C43G2.t1	tRNA:C43G2.t1	IV_6556802_6556885_+	IV_6556566_6557181	272	108	4.96e-17	High	-71	{}	10
Chr2	12459204	12459811	tag-281	F15A4.11	II_12459681_12460337_+	II_12459204_12459811	863	71	9.26e-172	High	174	{}	12
Chr1	6034549	6034807	C27A12.4	C27A12.4	I_6036450_6037483_+	I_6034549_6034807	91	44	8.28e-05	Low	1772	{}	1
Chr4	12121078	12121433	ddb-1	M18.5	IV_12114782_12121134_-	IV_12121078_12121433	186	76	1.67e-11	High	121	{}	5
Chr5	5274781	5275224	{}	{}	{}	V_5274781_5275224	416	58	5.48e-67	{}	{}	{}	{}
Chr4	8136102	8136487	F42G8.5	F42G8.5	IV_8136330_8139063_+	IV_8136102_8136487	208	59	3.45e-20	High	36	{}	10
Chr5	7820112	7820442	lbp-4	ZK742.5.1	V_7820392_7821284_+	V_7820112_7820442	139	48	3.72e-11	High	115	{}	10
Chr2	9668896	9669282	taf-8	ZK1320.12b	II_9669240_9671375_+	II_9668896_9669282	224	60	6.22e-23	High	151	{}	5
Chr3	8904940	8905508	unc-32	ZK637.8e	III_8905526_8911122_+	III_8904940_8905508	242	134	4.68e-08	High	302	{}	10
Chr4	7103262	7103675	ZC477.3	ZC477.3a	IV_7103349_7105053_+	IV_7103262_7103675	351	88	1.28e-37	High	-119	{}	11
Chr2	1928588	1928958	{}	{}	{}	II_1928588_1928958	174	45	1.18e-18	{}	{}	{}	{}
Chr3	5498824	5499447	R02F2.9	R02F2.9	III_5499183_5499899_+	III_5498824_5499447	805	89	1.13e-143	High	48	{}	7
Chr1	6799458	6799975	C37A2.8	C37A2.8a	I_6798271_6799628_-	I_6799458_6799975	531	116	1.6e-63	High	88	{}	15
ChrX	3106038	3106612	K10B3.5	K10B3.5	X_3103241_3106421_-	X_3106038_3106612	339	77	1.19e-39	High	-96	{}	9
Chr2	14440918	14441557	K04B12.3	K04B12.3	II_14441331_14447103_+	II_14440918_14441557	907	112	1.1e-153	High	94	{}	12
Chr3	11039130	11039481	{}	{}	{}	III_11039130_11039481	163	90	7.39e-06	{}	{}	{}	{}
Chr4	280325	280897	{}	{}	{}	IV_280325_280897	258	35	1.72e-42	{}	{}	{}	{}
Chr5	18990004	18990477	Y39B6A.37	Y39B6A.37	V_18990503_18993593_+	V_18990004_18990477	383	71	4.57e-52	High	263	{}	12
Chr3	3734970	3736051	F34D10.2	F34D10.2.1	III_3726878_3735020_-	III_3734970_3736051	456	135	5.2e-41	High	490	{}	10
Chr4	11142236	11143166	F01G4.3	F01G4.3	IV_11135562_11142464_-	IV_11142236_11143166	878	107	8.25e-150	High	237	{}	4
Chr3	12738835	12739435	{}	{}	{}	III_12738835_12739435	371	35	3.87e-71	{}	{}	{}	{}
Chr3	3887580	3887910	tir-1	F13B10.1e.2	III_3869571_3887736_-	III_3887580_3887910	157	77	2.96e-07	High	9	III:3887588-3890813	5
Chr2	5373173	5373968	agt-2	F09E5.13	II_5372108_5373468_-	II_5373173_5373968	666	153	3.77e-76	High	102	{}	13
Chr4	12724417	12725291	T23F6.3	T23F6.3	IV_12723113_12724711_-	IV_12724417_12725291	949	114	1.19e-162	High	143	{}	17
Chr3	5442769	5443205	T24G10.2	T24G10.2	III_5440732_5442712_-	III_5442769_5443205	354	83	2.89e-40	High	275	{}	10
Chr3	8358063	8358508	rfp-1	R05D3.4b	III_8358545_8362007_+	III_8358063_8358508	427	88	1.12e-53	High	260	{}	14
Chr4	13386050	13386442	Y62E10A.11	Y62E10A.11.1	IV_13386198_13387314_+	IV_13386050_13386442	255	70	2.46e-25	High	-48	{}	12
Chr1	14758662	14759964	rps-26	F39B2.6.1	I_14759906_14761200_+	I_14758662_14759964	616	255	1.31e-34	Low	593	{}	17
Chr5	18967346	18967848	Y39B6A.43	Y39B6A.43a	V_18960895_18967616_-	V_18967346_18967848	688	64	8.15e-132	High	-19	{}	16
Chr3	4962792	4963451	C27F2.9	C27F2.9	III_4961841_4963152_-	III_4962792_4963451	876	117	5.17e-143	High	-31	{}	12
Chr5	14346825	14347511	Y49A3A.1	Y49A3A.1	V_14347584_14350286_+	V_14346825_14347511	560	113	3.35e-71	High	416	{}	16
Chr5	10965172	10965768	F17C11.10	F17C11.10	V_10961649_10965343_-	V_10965172_10965768	787	118	5.87e-121	High	127	{}	19
Chr1	4926345	4926802	F28B3.5	F28B3.5b	I_4926585_4927950_+	I_4926345_4926802	536	97	1.17e-73	High	12	{}	13
Chr4	9513200	9514261	C33A12.3	C33A12.3.1	IV_9510725_9512987_-	IV_9513200_9514261	350	161	9.97e-17	Low	743	{}	11
Chr2	3808024	3808699	F54D10.5	F54D10.5	II_3807089_3808314_-	II_3808024_3808699	686	68	2.59e-128	High	47	{}	10
Chr3	11869748	11870428	taf-12	Y56A3A.4	III_11862288_11869159_-	III_11869748_11870428	482	147	7.48e-42	Low	929	{}	15
Chr2	476016	476412	W07E6.5	W07E6.5	II_476405_477794_+	II_476016_476412	301	78	1.98e-31	High	191	{}	7
Chr1	10435666	10436063	rpl-30	Y106G6H.3	I_10436103_10436868_+	I_10435666_10436063	286	81	2.15e-27	High	239	{}	14
Chr5	9729544	9729997	F40F9.7	F40F9.7b.1	V_9729915_9733389_+	V_9729544_9729997	390	85	5.08e-47	High	145	{}	12
Chr4	2601879	2602816	{}	{}	{}	IV_2601879_2602816	774	181	5.48e-87	{}	{}	{}	{}
Chr4	6556566	6557181	try-3	C43G2.5	IV_6557215_6560865_+	IV_6556566_6557181	272	108	4.96e-17	High	342	{}	10
Chr4	6548428	6549090	C01G5.8	C01G5.8	IV_6548899_6552479_+	IV_6548428_6549090	881	78	5.95e-171	High	140	{}	8
Chr4	6585333	6585854	F38A5.2	F38A5.2b.1	IV_6583129_6585661_-	IV_6585333_6585854	457	87	8.55e-61	High	-68	{}	18
Chr2	8124764	8125224	ire-1	C41C4.4	II_8112191_8124914_-	II_8124764_8125224	295	85	1.02e-27	High	80	{}	10
Chr1	7233033	7233462	C01H6.9	C01H6.9	I_7229434_7233117_-	I_7233033_7233462	281	55	4.82e-37	High	130	{}	1
Chr3	11141619	11142491	Y47D3A.29	Y47D3A.29	III_11142331_11154033_+	III_11141619_11142491	798	120	2e-122	High	276	{}	13
Chr2	7111586	7111979	F10E7.5	F10E7.5	II_7111911_7112896_+	II_7111586_7111979	239	73	2.82e-21	High	129	{}	6
Chr4	7902441	7902954	C49H3.8	C49H3.8	IV_7900264_7902125_-	IV_7902441_7902954	353	105	7.91e-32	Low	572	{}	12
Chr1	536316	537415	wwp-1	Y65B4BR.4b	I_537126_541634_+	I_536316_537415	1017	272	1.88e-100	High	261	{}	16
Chr2	8062135	8062554	ufd-2	T05H10.5a	II_8062667_8065866_+	II_8062135_8062554	283	91	1.55e-23	High	323	{}	11
ChrX	5165002	5165406	T03G11.4	T03G11.4	X_5165363_5168735_+	X_5165002_5165406	264	62	3.01e-30	High	159	{}	15
ChrX	2289060	2289378	{}	{}	{}	X_2289060_2289378	129	23	1.18e-18	{}	{}	{}	{}
Chr4	10696964	10698103	R102.5	R102.5a.1	IV_10695301_10697044_-	IV_10696964_10698103	1037	153	5.13e-160	High	489	{}	10
Chr1	2393298	2393848	Y39G10AR.18	Y39G10AR.18b	I_2384592_2393507_-	I_2393298_2393848	267	67	7.61e-29	High	66	I:2393417-2395380	9
Chr1	6949244	6949717	pcbd-1	T10B11.1	I_6951092_6951946_+	I_6949244_6949717	209	69	3.92e-17	Low	1612	I:6949385-6949858	11
Chr3	2785676	2786257	Y71H2AM.5	Y71H2AM.5.1	III_2786108_2786832_+	III_2785676_2786257	601	143	9.36e-67	High	142	{}	20
Chr2	10784772	10785472	cdl-1	R06F6.1.1	II_10785366_10787182_+	II_10784772_10785472	849	92	1.21e-152	High	244	{}	12
Chr2	9984648	9985355	{}	{}	{}	II_9984648_9985355	292	119	1.82e-17	{}	{}	{}	{}
Chr4	9884222	9884626	F32B6.2	F32B6.2.1	IV_9884541_9887122_+	IV_9884222_9884626	245	59	1.5e-27	High	117	{}	7
Chr2	11293300	11293708	C47G2.4	C47G2.4	II_11290776_11293481_-	II_11293300_11293708	344	78	2.81e-40	High	23	{}	10
Chr1	2629190	2629704	crs-2	Y23H5A.1b	I_2629687_2632312_+	I_2629190_2629704	420	76	6.22e-58	High	240	{}	1
Chr1	5105977	5106489	Y110A7A.11	Y110A7A.11	I_5106142_5107623_+	I_5105977_5106489	334	86	5.64e-35	High	-91	{}	8
Chr2	10578774	10579205	C06A1.5	C06A1.5	II_10579282_10579809_+	II_10578774_10579205	582	77	6.47e-96	High	293	{}	5
Chr4	15471287	15471827	Y73F8A.25	Y73F8A.25a	IV_15458060_15471448_-	IV_15471287_15471827	565	129	4.23e-65	High	109	{}	19
ChrX	6504940	6505410	cdf-1	C15B12.7a	X_6500250_6504567_-	X_6504940_6505410	165	76	1.72e-08	Low	608	{}	5
Chr4	15382506	15382921	{}	{}	{}	IV_15382506_15382921	356	42	2.58e-62	{}	{}	{}	{}
Chr3	12583286	12583799	{}	{}	{}	III_12583286_12583799	430	192	1.9e-21	{}	{}	{}	{}
Chr5	14132811	14133451	par-1	H39E23.1b	V_14111846_14132296_-	V_14132811_14133451	314	86	5.1e-31	Low	835	{}	0
Chr4	9196275	9197608	{}	{}	{}	IV_9196275_9197608	428	235	1.33e-13	{}	{}	{}	{}
Chr3	7940617	7941347	C29E4.12	C29E4.12	III_7940990_7941530_+	III_7940617_7941347	911	115	9.23e-153	High	8	{}	9
Chr5	10361524	10362093	cash-1	K07C5.8	V_10361976_10365989_+	V_10361524_10362093	678	96	1.05e-107	High	168	{}	11
Chr3	7358675	7359343	F08F8.4	F08F8.4	III_7357588_7359141_-	III_7358675_7359343	500	91	1.62e-68	High	-132	{}	6
Chr4	8498612	8499189	gei-9	C28C12.9a.3	IV_8496622_8498956_-	IV_8498612_8499189	780	65	6.31e-155	High	-56	{}	7
Chr1	9512018	9512536	klp-16	C41G7.2.2	I_9512443_9514745_+	I_9512018_9512536	185	78	6.73e-11	High	166	{}	6
Chr2	14154202	14154694	Y48B6A.1	Y48B6A.1.1	II_14150770_14154268_-	II_14154202_14154694	627	116	1.03e-84	High	180	{}	20
Chr4	15036722	15037555	Y41E3.10	Y41E3.10.1	IV_15037293_15039470_+	IV_15036722_15037555	855	94	9.24e-153	High	155	{}	10
Chr1	3860642	3860998	T03F1.7	T03F1.7	I_3853837_3859293_-	I_3860642_3860998	185	50	5.81e-19	Low	1527	I:3860586-3862499	1
Chr2	9242657	9243211	{}	{}	{}	II_9242657_9243211	775	94	7.94e-133	{}	{}	{}	{}
Chr2	10099870	10100209	puf-12	ZK945.3	II_10100226_10102968_+	II_10099870_10100209	197	72	3.05e-14	High	187	{}	6
Chr4	7512789	7513249	plc-4	R05G6.8	IV_7509463_7512656_-	IV_7512789_7513249	243	77	1.01e-20	High	363	{}	5
Chr4	10085642	10086072	ndc-80	W01B6.9.1	IV_10086108_10088448_+	IV_10085642_10086072	574	63	3.61e-103	High	251	{}	14
Chr4	4357178	4357810	srs-1	W03B1.4	IV_4357630_4359925_+	IV_4357178_4357810	775	50	3.75e-166	High	136	{}	2
Chr3	4313405	4313805	dcn-1	H38K22.2b	III_4313596_4317549_+	III_4313405_4313805	343	97	1.09e-32	High	-9	{}	10
Chr4	6474701	6475108	Y73B6BL.27	Y73B6BL.27	IV_6472208_6473202_-	IV_6474701_6475108	200	76	1.11e-13	Low	1702	{}	8
Chr2	11759136	11759615	F44E5.5	F44E5.5.1	II_11759465_11761758_+	II_11759136_11759615	333	93	3.5e-32	High	90	{}	18
Chr2	6913171	6913688	cyn-10	B0252.4b	II_6911916_6913292_-	II_6913171_6913688	802	70	1.02e-156	High	137	{}	8
Chr1	12741075	12741493	W02A11.2	W02A11.2.1	I_12733290_12741252_-	I_12741075_12741493	383	62	8.75e-57	High	32	{}	7
Chr4	3011543	3012070	Y54G2A.28	Y54G2A.28	IV_3002504_3011347_-	IV_3011543_3012070	520	32	1.3e-113	High	459	{}	0
Chr4	240293	240695	R02D3.5	R02D3.5.1	IV_237486_240308_-	IV_240293_240695	299	77	2.06e-31	High	186	{}	6
Chr3	5153134	5153504	Y54H5A.1	Y54H5A.1.1	III_5153424_5155383_+	III_5153134_5153504	185	52	3.01e-18	High	105	{}	3
Chr4	5160197	5160567	C24D10.6	C24D10.6	IV_5159476_5160236_-	IV_5160197_5160567	215	35	3.43e-32	High	146	{}	5
Chr1	13367498	13367976	{}	{}	{}	I_13367498_13367976	515	64	1.3e-87	{}	{}	{}	{}
Chr3	7122772	7123116	B0280.9	B0280.9	III_7120836_7122823_-	III_7122772_7123116	177	78	9.6e-10	High	121	{}	2
Chr4	12051030	12051427	bre-5	T12G3.8	IV_12049903_12051185_-	IV_12051030_12051427	174	50	7.5e-17	High	43	{}	3
Chr4	2390208	2390642	eri-5	Y38F2AR.1	IV_2390820_2396250_+	IV_2390208_2390642	226	48	3.08e-28	High	395	{}	5
Chr4	17380266	17380656	C30H6.7	C30H6.7	IV_17380588_17382180_+	IV_17380266_17380656	147	53	4.11e-11	High	127	{}	6
Chr3	7854322	7854920	rpl-35	ZK652.4.2	III_7855045_7855606_+	III_7854322_7854920	901	134	7.38e-139	High	424	{}	22
Chr1	8969936	8970493	spd-2	F32H2.3.1	I_8966974_8970118_-	I_8969936_8970493	418	102	1.02e-45	High	96	{}	5
Chr3	1950119	1950693	rps-22	F53A3.3.2	III_1950482_1951415_+	III_1950119_1950693	860	123	1.58e-135	High	76	{}	17
Chr1	13542231	13542601	Y87G2A.3	Y87G2A.3	I_13536960_13542532_-	I_13542231_13542601	191	76	2.88e-12	High	-116	{}	2
Chr1	3740236	3741654	larp-2	T12F5.5a	I_3732882_3740554_-	I_3740236_3741654	1279	295	1.45e-144	High	391	{}	11
Chr1	9307470	9308039	F26H9.4	F26H9.4	I_9305841_9306960_-	I_9307470_9308039	520	114	4.75e-62	Low	794	{}	14
Chr3	6344498	6345147	C56G2.9	C56G2.9	III_6342476_6343383_-	III_6344498_6345147	422	172	1.05e-24	Low	1439	{}	10
Chr3	8956159	8956579	ZK643.2	ZK643.2	III_8956334_8957484_+	III_8956159_8956579	463	95	2.65e-58	High	-35	{}	9
Chr2	6535871	6536302	{}	{}	{}	II_6535871_6536302	686	73	1.06e-124	{}	{}	{}	{}
Chr2	8525275	8525642	T13H5.5	T13H5.5	II_8525614_8526612_+	II_8525275_8525642	158	58	1.4e-11	High	156	{}	3
Chr5	5684292	5684764	F25B4.6	F25B4.6	V_5682532_5684400_-	V_5684292_5684764	483	120	8.34e-52	High	128	{}	18
Chr2	7301597	7302006	cul-4	F45E12.3	II_7302035_7305693_+	II_7301597_7302006	324	70	1.65e-39	High	234	{}	9
Chr1	1066861	1067518	Y34D9A.10	Y34D9A.10	I_1053923_1066900_-	I_1066861_1067518	874	128	6.24e-136	High	289	{}	13
Chr5	1195777	1196240	Y50D4A.2	Y50D4A.2.1	V_1196139_1196881_+	V_1195777_1196240	439	65	2.19e-68	High	131	{}	10
Chr4	12404042	12404533	gex-3	F28D1.10	IV_12404404_12408654_+	IV_12404042_12404533	759	94	7.55e-129	High	117	{}	14
Chr5	15059339	15059773	mcm-3	C25D7.6	V_15056526_15059404_-	V_15059339_15059773	555	69	2.46e-94	High	152	{}	6
Chr3	12377083	12377610	pph-4.2	Y49E10.3b	III_12374118_12377129_-	III_12377083_12377610	790	87	2.88e-141	High	217	{}	5
Chr4	11602071	11602506	rps-11	F40F11.1.1	IV_11602605_11603249_+	IV_11602071_11602506	307	67	3.42e-37	High	317	{}	13
Chr1	7700889	7701286	F27D4.1	F27D4.1.1	I_7702419_7704577_+	I_7700889_7701286	264	88	4.35e-21	Low	1332	{}	8
Chr3	9747054	9747508	cdk-1	T05G5.3.1	III_9747225_9748752_+	III_9747054_9747508	615	95	3.67e-93	High	-56	{}	6
Chr1	6364622	6365088	K04F10.1	K04F10.1.2	I_6364921_6366179_+	I_6364622_6365088	390	99	3.33e-41	High	66	{}	6
Chr1	11989817	11990097	{}	{}	{}	I_11989817_11990097	160	17	8.97e-30	{}	{}	{}	{}
Chr3	3067847	3068309	snoRNA:H06I04.9	snoRNA:H06I04.9	III_3068476_3068552_+	III_3067847_3068309	583	81	1.08e-93	High	398	{}	17
Chr3	13169428	13169749	Y39E4B.2	Y39E4B.2	III_13165617_13169390_-	III_13169428_13169749	162	39	1.4e-18	High	198	{}	0
Chr1	8406495	8407179	F02E9.1	F02E9.1	I_8406769_8407581_+	I_8406495_8407179	843	111	1.1e-138	High	-68	{}	7
Chr3	4475367	4475901	rps-1	F56F3.5.1	III_4475887_4476850_+	III_4475367_4475901	669	169	3.05e-70	High	253	{}	19
ChrX	14169411	14170295	sym-4	R03E1.1.2	X_14164976_14169678_-	X_14169411_14170295	308	137	8.12e-16	High	175	{}	16
Chr1	6314619	6315209	ima-2	F26B1.3.1	I_6315231_6317269_+	I_6314619_6315209	836	95	2.44e-147	High	317	{}	12
Chr1	6493706	6494320	uri-1	C55B7.5	I_6494293_6496069_+	I_6493706_6494320	447	105	1.74e-50	High	280	{}	6
Chr3	1558442	1558822	Y67D2.2	Y67D2.2	III_1558791_1570107_+	III_1558442_1558822	322	83	1.01e-33	High	159	{}	6
ChrX	17610273	17610787	C16H3.3	C16H3.3a	X_17601541_17609958_-	X_17610273_17610787	240	67	1.66e-23	Low	572	{}	9
Chr3	3867123	3867809	rpl-3	F13B10.2a.1	III_3867827_3869476_+	III_3867123_3867809	958	169	4.82e-133	High	361	{}	21
Chr2	11102960	11103388	C09H10.5	C09H10.5	II_11100889_11101918_-	II_11102960_11103388	328	96	3.52e-30	Low	1256	{}	11
Chr4	13205850	13206267	ced-3	C48D1.2	IV_13198253_13204096_-	IV_13205850_13206267	433	47	2.12e-78	Low	1962	{}	4
Chr5	9212335	9212719	mdt-27	T18H9.6	V_9209270_9212144_-	V_9212335_9212719	237	64	5.22e-24	High	383	{}	12
Chr3	9614084	9614540	F58A4.6	F58A4.6	III_9614393_9615029_+	III_9614084_9614540	641	59	2.21e-123	High	81	{}	5
Chr4	14763057	14764074	{}	{}	{}	IV_14763057_14764074	320	164	2.53e-12	{}	{}	{}	{}
Chr1	4993812	4994058	dyf-1	F54C1.5b.2	I_4989701_4993604_-	I_4993812_4994058	78	31	1.09e-05	High	331	I:4993508-4994231	3
Chr3	7207829	7208243	rpl-6	R151.3.1	III_7208362_7209791_+	III_7207829_7208243	423	72	1.05e-60	High	326	{}	17
Chr5	14185263	14185846	trm-1	ZC376.5	V_14182931_14185429_-	V_14185263_14185846	339	87	1.36e-35	High	125	{}	8
Chr4	11019936	11020297	F13H10.8	F13H10.8	IV_11020486_11021224_+	IV_11019936_11020297	143	57	1.9e-09	High	370	IV:11019687-11020484	9
Chr1	2927914	2928400	Y71F9AM.6	Y71F9AM.6.1	I_2928395_2929658_+	I_2927914_2928400	308	90	1.86e-28	High	238	{}	12
Chr2	7147475	7147877	T07F8.1	T07F8.1	II_7149032_7151693_+	II_7147475_7147877	312	53	4.32e-45	Low	1356	{}	2
Chr4	3213339	3213851	M4.1	M4.1	IV_3213769_3217664_+	IV_3213339_3213851	718	52	2.6e-149	High	174	{}	10
Chr3	5448120	5448627	skpt-1	F48E8.7a	III_5446479_5448351_-	III_5448120_5448627	613	64	1.97e-112	High	22	{}	7
Chr3	12429312	12430189	snr-6	Y49E10.15	III_12429175_12429493_-	III_12429312_12430189	942	142	5.59e-144	High	257	{}	9
Chr1	8511225	8511721	K02B12.3	K02B12.3.1	I_8509119_8511458_-	I_8511225_8511721	691	67	2.43e-130	High	15	{}	8
Chr3	2970237	2970609	H05C05.3	H05C05.3	III_2967038_2969073_-	III_2970237_2970609	321	29	1.23e-62	Low	1350	{}	0
Chr3	4899221	4900249	tag-340	F26F4.4.1	III_4899562_4903106_+	III_4899221_4900249	841	241	1.91e-77	High	-173	{}	21
Chr5	9220236	9220692	grd-6	T18H9.1	V_9221689_9224082_+	V_9220236_9220692	615	74	4.8e-106	Low	1225	{}	10
Chr5	7730293	7730755	tRNA:Y97E10C.t1	tRNA:Y97E10C.t1	V_7730463_7730534_-	V_7730293_7730755	188	74	2.75e-12	High	-10	{}	7
Chr3	6172954	6173344	F42A10.5	F42A10.5.1	III_6171092_6172746_-	III_6172954_6173344	341	88	1.31e-35	High	403	{}	8
Chr1	1832501	1832901	C53H9.2	C53H9.2c.2	I_1832899_1834458_+	I_1832501_1832901	260	64	1.31e-28	High	198	{}	10
Chr4	9403544	9404310	{}	{}	{}	IV_9403544_9404310	884	45	1.32e-200	{}	{}	{}	{}
Chr4	4184781	4185177	{}	{}	{}	IV_4184781_4185177	193	13	1.25e-41	{}	{}	{}	{}
Chr3	9912399	9912773	F40F12.7	F40F12.7.2	III_9914048_9915650_+	III_9912399_9912773	224	36	9.35e-34	Low	1462	{}	2
Chr1	4647062	4647499	snoRNA:B0041.9	snoRNA:B0041.9	I_4646727_4646780_-	I_4647062_4647499	353	110	3.47e-30	High	500	{}	16
Chr4	11520933	11521346	M04B2.4	M04B2.4.2	IV_11518558_11521001_-	IV_11520933_11521346	321	74	3.85e-37	High	138	{}	6
Chr3	10742354	10742794	tbb-1	K01G5.7.1	III_10740753_10742342_-	III_10742354_10742794	510	107	4.91e-63	High	232	{}	14
Chr3	5193320	5193541	{}	{}	{}	III_5193320_5193541	87	43	0.000176466	{}	{}	{}	{}
Chr1	1155982	1156415	rpl-17	Y48G8AL.8b.2	I_1156450_1157453_+	I_1155982_1156415	404	99	4.74e-44	High	252	{}	12
Chr3	6722226	6722538	F37A4.1	F37A4.1.2	III_6722484_6725606_+	III_6722226_6722538	143	46	1.91e-12	High	102	{}	3
Chr3	2966443	2967016	H05C05.2	H05C05.2b	III_2962160_2965623_-	III_2966443_2967016	845	91	2.5e-152	Low	1106	{}	14
Chr3	3509905	3510265	M01F1.4	M01F1.4a	III_3505642_3510052_-	III_3509905_3510265	312	85	5.41e-31	High	33	{}	9
Chr2	8325062	8325443	C26D10.3	C26D10.3	II_8325242_8329515_+	II_8325062_8325443	184	67	1.92e-13	High	-10	{}	8
Chr3	4934854	4935245	C26E6.6	C26E6.6.1	III_4935541_4937168_+	III_4934854_4935245	265	59	9.84e-32	High	492	{}	6
Chr3	10407063	10407579	{}	{}	{}	III_10407063_10407579	635	124	1.45e-82	{}	{}	{}	{}
Chr5	11993442	11993924	cyl-1	C52E4.6a.1	V_11990837_11993652_-	V_11993442_11993924	273	82	1.34e-24	High	31	{}	8
Chr3	12673268	12673602	Y111B2A.17	Y111B2A.17	III_12673558_12686046_+	III_12673268_12673602	184	53	1.04e-17	High	123	{}	3
Chr3	11007516	11008193	Y48A6B.4	Y48A6B.4	III_11007289_11007635_-	III_11007516_11008193	853	95	1.4e-151	High	219	{}	17
Chr5	5591905	5592541	CD4.4	CD4.4	V_5592520_5593405_+	V_5591905_5592541	494	103	2.21e-61	High	297	{}	6
Chr4	192046	192502	Y38C1AA.12	Y38C1AA.12	IV_192266_194737_+	IV_192046_192502	374	63	3.84e-54	High	-8	{}	12
Chr2	11463861	11464761	rga-1	W02B12.8b.2	II_11464804_11468415_+	II_11463861_11464761	255	138	6.73e-09	High	493	{}	11
Chr1	12806543	12807055	Y18D10A.1	Y18D10A.1	I_12788197_12806684_-	I_12806543_12807055	181	76	9.28e-11	High	115	{}	1
Chr1	10590472	10590804	tag-237	T22A3.4b	I_10590651_10593935_+	I_10590472_10590804	101	57	0.000671566	High	13	{}	1
Chr1	5653482	5653898	F55F8.3	F55F8.3	I_5649768_5653730_-	I_5653482_5653898	328	78	6.19e-37	High	-40	{}	5
Chr1	5164755	5165314	Y110A7A.19	Y110A7A.19.1	I_5162602_5164888_-	I_5164755_5165314	769	85	2.33e-137	High	146	{}	11
Chr1	6446430	6447273	T23H2.3	T23H2.3	I_6441869_6446465_-	I_6446430_6447273	874	136	2.42e-131	High	386	{}	13
Chr2	2032293	2032739	bath-5	F59H6.11	II_2030840_2032090_-	II_2032293_2032739	360	38	4.32e-66	High	426	{}	0
Chr2	11979520	11980415	Y17G7B.2	Y17G7B.2b	II_11980234_11988769_+	II_11979520_11980415	525	147	5.64e-50	High	267	{}	17
Chr1	1885898	1886121	{}	{}	{}	I_1885898_1886121	77	18	1.35e-09	{}	{}	{}	{}
Chr4	4445630	4446193	R08C7.10	R08C7.10a	IV_4442397_4445884_-	IV_4445630_4446193	720	109	3.63e-110	High	27	{}	19
Chr2	4904202	4904637	R05F9.1	R05F9.1d	II_4904897_4906226_+	II_4904202_4904637	302	94	5.07e-26	High	478	{}	12
Chr2	10798307	10798956	npp-19	R06F6.5a.1	II_10796809_10798395_-	II_10798307_10798956	873	83	4.27e-165	High	236	{}	11
Chr4	11125192	11126007	psa-4	F01G4.1.1	IV_11125995_11131140_+	IV_11125192_11126007	854	157	1.61e-115	High	396	{}	6
Chr4	11179173	11179649	cpt-2	R07H5.2a.1	IV_11179616_11182972_+	IV_11179173_11179649	446	87	2.46e-58	High	205	{}	16
Chr4	2316759	2317258	vha-3	Y38F2AL.4	IV_2314588_2315986_-	IV_2316759_2317258	442	73	1.37e-64	Low	1022	{}	8
Chr5	12291380	12291953	srh-16	F55C5.9	V_12291871_12293608_+	V_12291380_12291953	814	79	4.95e-153	High	205	{}	15
Chr2	5055077	5055624	rpl-22	C27A2.2a.1	II_5055525_5056202_+	II_5055077_5055624	760	133	2.25e-106	High	175	{}	18
Chr3	8093025	8093412	K06H7.2	K06H7.2	III_8093512_8096094_+	III_8093025_8093412	242	78	3.12e-20	High	294	{}	8
Chr2	6588595	6589633	tag-309	C56C10.3.1	II_6589136_6591685_+	II_6588595_6589633	554	221	3.25e-33	High	22	{}	16
Chr1	5429732	5430163	F27C1.2	F27C1.2a.1	I_5430162_5431423_+	I_5429732_5430163	438	105	1.29e-48	High	215	{}	13
ChrX	4462392	4462762	F02E8.5	F02E8.5	X_4459622_4462733_-	X_4462392_4462762	121	41	4.4e-10	High	-156	{}	8
Chr1	8222883	8223352	T02E1.2	T02E1.2	I_8220025_8223000_-	I_8222883_8223352	244	79	2.79e-20	High	117	{}	14
Chr3	7198661	7199241	pfd-5	R151.9	III_7198081_7198812_-	III_7198661_7199241	780	57	1.94e-161	High	139	{}	9
Chr4	6954747	6955081	{}	{}	{}	IV_6954747_6955081	143	52	1.01e-10	{}	{}	{}	{}
Chr1	342840	343174	{}	{}	{}	I_342840_343174	249	43	8.17e-36	{}	{}	{}	{}
Chr3	6008772	6009613	eft-1	ZK328.2	III_6009510_6012775_+	III_6008772_6009613	922	122	4.61e-151	High	318	{}	5
Chr5	11610229	11610707	sas-5	F35B12.5.2	V_11610474_11612282_+	V_11610229_11610707	620	65	1.64e-113	High	6	{}	9
Chr5	8220927	8221365	air-1	K07C11.2.1	V_8221160_8223375_+	V_8220927_8221365	446	74	5.56e-65	High	14	{}	3
Chr4	1094075	1094704	Y55F3AR.2	Y55F3AR.2	IV_1094551_1096558_+	IV_1094075_1094704	597	103	1.52e-84	High	162	{}	22
Chr1	9585065	9585452	dut-1	K07A1.2.1	I_9585196_9587189_+	I_9585065_9585452	307	51	5.32e-45	High	-62	{}	2
Chr4	393389	393873	T07A9.9	T07A9.9a.3	IV_393881_396248_+	IV_393389_393873	366	101	1.06e-35	High	250	{}	11
Chr1	14100884	14101469	Y63D3A.4	Y63D3A.4	I_14097540_14101067_-	I_14100884_14101469	583	76	8.63e-97	High	109	{}	5
Chr2	6588595	6589633	icd-1	C56C10.8.1	II_6587525_6588625_-	II_6588595_6589633	554	221	3.25e-33	High	489	{}	16
Chr1	7772363	7772895	nsf-1	H15N14.2a	I_7766530_7772352_-	I_7772363_7772895	307	108	1.06e-22	High	277	{}	10
Chr4	14767558	14768044	Y57G11C.3	Y57G11C.3a	IV_14768013_14769309_+	IV_14767558_14768044	456	115	2.72e-48	High	212	{}	15
Chr3	13340766	13341159	nud-1	F53A2.4	III_13341408_13342472_+	III_13340766_13341159	350	70	3.55e-45	High	446	{}	3
Chr3	5864234	5864585	rabn-5	F01F1.4	III_5864499_5866408_+	III_5864234_5864585	172	55	7.6e-15	High	90	{}	0
Chr3	13306922	13307437	Y43F4B.7	Y43F4B.7	III_13307383_13313252_+	III_13306922_13307437	653	68	8.08e-120	High	204	{}	4
Chr3	1202111	1202603	Y119D3B.16	Y119D3B.16	III_1197436_1201997_-	III_1202111_1202603	533	67	3.7e-90	High	360	{}	14
Chr1	4210645	4210986	C18E3.2	C18E3.2.1	I_4210980_4212668_+	I_4210645_4210986	144	50	1.93e-11	High	165	{}	0
Chr1	14522911	14523258	{}	{}	{}	I_14522911_14523258	170	32	2.02e-23	{}	{}	{}	{}
Chr3	1950119	1950693	polh-1	F53A3.2	III_1945109_1950245_-	III_1950119_1950693	860	123	1.58e-135	High	161	{}	17
Chr3	13462548	13463554	tag-61	T27E9.1a.1	III_13462962_13464531_+	III_13462548_13463554	972	207	8.46e-118	High	-89	{}	14
Chr4	796534	797114	ech-5	F56B3.5	IV_797024_799855_+	IV_796534_797114	438	74	4.05e-63	High	200	{}	7
Chr5	9346255	9347227	K07B1.7	K07B1.7b	V_9344913_9346762_-	V_9346255_9347227	936	127	2.25e-151	High	-21	{}	8
Chr5	6516515	6517525	F46E10.3	F46E10.3	V_6518278_6519233_+	V_6516515_6517525	520	181	3.34e-38	Low	1258	{}	12
Chr2	12603616	12604615	Y38E10A.7	Y38E10A.7	II_12605875_12606933_+	II_12603616_12604615	517	149	9.65e-48	Low	1760	{}	8
Chr2	10349945	10350925	C07E3.9	C07E3.9	II_10350677_10351397_+	II_10349945_10350925	926	111	5.64e-159	High	242	{}	4
Chr4	842084	842994	tRNA:Y55F3BR.t1	tRNA:Y55F3BR.t1	IV_842809_842880_+	IV_842084_842994	620	102	1.93e-90	High	270	{}	6
Chr4	12268333	12268740	rpl-34	C42C1.14.1	IV_12268961_12269503_+	IV_12268333_12268740	280	81	3e-26	High	425	{}	15
Chr2	10714111	10714575	C09G5.7	C09G5.7	II_10714829_10716252_+	II_10714111_10714575	637	40	3.93e-138	High	486	{}	3
Chr5	4067647	4068043	{}	{}	{}	V_4067647_4068043	296	21	1.66e-62	{}	{}	{}	{}
Chr4	8890943	8891549	spr-2	C27B7.1a	IV_8891308_8892520_+	IV_8890943_8891549	594	117	8.09e-77	High	62	{}	11
Chr1	4769250	4770384	M04F3.1	M04F3.1.2	I_4769791_4771349_+	I_4769250_4770384	575	111	1.75e-75	High	-26	{}	12
Chr3	10320635	10321069	T07C4.10	T07C4.10	III_10320951_10325546_+	III_10320635_10321069	380	44	5.13e-67	High	99	{}	1
Chr3	8628257	8628687	polk-1	F22B7.6	III_8626629_8628555_-	III_8628257_8628687	555	61	9.94e-100	High	-83	{}	5
Chr5	12728055	12728499	rpl-28	R11D1.8.1	V_12727443_12727921_-	V_12728055_12728499	469	55	4.93e-82	High	356	{}	18
Chr3	6889268	6889719	K04C2.2	K04C2.2	III_6889712_6895026_+	III_6889268_6889719	422	61	1.21e-66	High	219	{}	1
Chr2	11473505	11473888	W02B12.11	W02B12.11.1	II_11473824_11475929_+	II_11473505_11473888	339	83	3.64e-37	High	128	{}	9
Chr4	12854427	12855082	ZK896.9	ZK896.9	IV_12855527_12859343_+	IV_12854427_12855082	369	64	1.86e-52	Low	773	{}	3
Chr1	10564951	10566414	pas-5	F25H2.9	I_10566338_10567288_+	I_10564951_10566414	1066	180	6.21e-152	Low	656	{}	12
Chr5	5477570	5477925	{}	{}	{}	V_5477570_5477925	227	35	5.05e-35	{}	{}	{}	{}
Chr1	13434340	13434763	Y40B1B.5	Y40B1B.5	I_13435475_13437939_+	I_13434340_13434763	347	60	1.77e-49	Low	924	{}	12
Chr3	10848672	10849125	Y39A1C.4	Y39A1C.4	III_10848986_10854471_+	III_10848672_10849125	622	113	4.28e-85	High	88	{}	17
Chr2	6097412	6097812	F21H12.6	F21H12.6	II_6092722_6097538_-	II_6097412_6097812	280	78	2.65e-27	High	74	{}	8
Chr2	6975675	6976005	{}	{}	{}	II_6975675_6976005	143	40	2e-14	{}	{}	{}	{}
Chr2	5917984	5918556	ptp-2	F59G1.5.1	II_5918591_5921581_+	II_5917984_5918556	208	92	3.56e-11	High	321	{}	2
Chr5	12967620	12968004	R186.3	R186.3.1	V_12965835_12967017_-	V_12967620_12968004	229	56	1.79e-25	Low	795	{}	12
Chr1	10686996	10687491	kbp-5	C34B2.2	I_10687353_10688046_+	I_10686996_10687491	383	80	9.26e-48	High	110	{}	9
Chr2	6741391	6741745	F41G3.14	F41G3.14	II_6741625_6742755_+	II_6741391_6741745	189	57	2.68e-17	High	57	{}	8
Chr3	12711076	12711515	Y111B2A.20	Y111B2A.20	III_12711441_12713754_+	III_12711076_12711515	594	89	1.34e-91	High	146	{}	6
Chr4	11604905	11605275	Y24F12A.2	Y24F12A.2	IV_11603585_11604893_-	IV_11604905_11605275	165	59	1.82e-12	High	197	{}	9
Chr1	5691560	5692035	npp-7	T19B4.2	I_5691740_5696691_+	I_5691560_5692035	341	101	6.25e-31	High	-57	{}	12
Chr4	443495	444297	tag-313	Y66H1A.3.2	IV_443986_444758_+	IV_443495_444297	922	109	2.75e-159	High	90	{}	13
Chr2	11440033	11440564	VW02B12L.2	VW02B12L.2	II_11439207_11439817_-	II_11440033_11440564	706	90	2.78e-118	High	481	{}	9
Chr3	4281701	4282742	tag-310	R10E4.2a.1	III_4276175_4280238_-	III_4281701_4282742	863	296	6.52e-64	Low	1983	{}	21
Chr5	17870380	17871421	Y59A8A.2	Y59A8A.2	V_17871203_17879702_+	V_17870380_17871421	473	123	1.29e-48	High	303	{}	9
Chr3	1905593	1906035	B0524.1	B0524.1	III_1905807_1910546_+	III_1905593_1906035	404	50	4.65e-69	High	-7	{}	10
ChrX	5952695	5953696	R07E4.5	R07E4.5	X_5949501_5953131_-	X_5952695_5953696	477	186	8.23e-30	High	64	{}	9
Chr2	14399421	14399929	nurf-1	F26H11.2d	II_14399954_14407653_+	II_14399421_14399929	549	102	4.4e-74	High	279	II:14399396-14399952	15
Chr4	3050047	3051275	Y67D8C.5	Y67D8C.5	IV_3032726_3050119_-	IV_3050047_3051275	1275	137	9.13e-229	Low	542	{}	17
Chr3	7858437	7858844	tag-277	ZK652.3	III_7858906_7859441_+	III_7858437_7858844	168	65	2.2e-11	High	266	{}	1
Chr5	11993442	11993924	C52E4.7	C52E4.7	V_11994109_11995538_+	V_11993442_11993924	273	82	1.34e-24	High	426	{}	8
Chr1	7159193	7159563	xpa-1	K07G5.2	I_7159724_7160750_+	I_7159193_7159563	266	62	1.14e-30	High	346	{}	7
Chr1	5429732	5430163	atp-3	F27C1.7a.2	I_5428551_5430062_-	I_5429732_5430163	438	105	1.29e-48	High	-115	{}	13
Chr5	11764085	11764639	syn-3	F55A11.2	V_11764712_11767020_+	V_11764085_11764639	386	93	8.85e-43	High	350	{}	12
Chr5	12040853	12041580	F10C2.4	F10C2.4	V_12041414_12045127_+	V_12040853_12041580	997	94	8.52e-189	High	198	{}	9
Chr4	17126469	17126834	{}	{}	{}	IV_17126469_17126834	272	21	4.62e-56	{}	{}	{}	{}
Chr2	10658635	10659035	rsp-7	D2089.1b.1	II_10659122_10659879_+	II_10658635_10659035	330	75	1.32e-38	High	287	{}	9
Chr4	1239476	1240253	F38A1.8	F38A1.8	IV_1235487_1239822_-	IV_1239476_1240253	837	96	6.46e-147	High	42	{}	10
Chr3	11141619	11142491	Y47D3A.1	Y47D3A.1	III_11139143_11141714_-	III_11141619_11142491	798	120	2e-122	High	341	{}	13
Chr2	14488426	14488966	usp-14	C13B4.2.1	II_14485521_14488585_-	II_14488426_14488966	483	84	3.08e-68	High	111	{}	12
Chr5	15394617	15395486	T06E6.1	T06E6.1	V_15392701_15394755_-	V_15394617_15395486	703	91	6.5e-117	High	296	{}	4
Chr4	3725774	3726282	Y37E11AM.1	Y37E11AM.1	IV_3726266_3735471_+	IV_3725774_3726282	587	74	4.6e-99	High	238	{}	12
Chr1	5608828	5609247	ubl-5	F46F11.4	I_5607827_5608843_-	I_5608828_5609247	234	79	1.58e-18	High	194	{}	9
Chr2	6047606	6047986	ran-5	R12C12.2.1	II_6048064_6049629_+	II_6047606_6047986	380	77	1.72e-48	High	268	{}	10
Chr3	4419202	4419890	cku-80	R07E5.8.1	III_4419820_4423296_+	III_4419202_4419890	781	144	1.58e-105	High	274	{}	10
Chr2	9098875	9099358	T24H10.1	T24H10.1	II_9099291_9100367_+	II_9098875_9099358	384	95	1.46e-41	High	175	{}	10
Chr2	11777859	11778396	dna-2	F43G6.1a	II_11777911_11782126_+	II_11777859_11778396	713	93	4.15e-118	High	-216	{}	8
Chr5	10736507	10736979	ZC302.2	ZC302.2a	V_10736920_10739147_+	V_10736507_10736979	636	66	6.66e-117	High	177	{}	7
Chr4	11332792	11333091	B0035.12	B0035.12.1	IV_11329463_11332914_-	IV_11332792_11333091	87	37	1.16e-05	High	27	{}	1
ChrX	9113743	9114180	C25A11.2	C25A11.2	X_9114304_9116811_+	X_9113743_9114180	192	56	3.41e-18	High	343	{}	4
Chr4	240293	240695	cogc-8	R02D3.2	IV_240553_244129_+	IV_240293_240695	299	77	2.06e-31	High	59	{}	6
Chr5	4615601	4616002	F54D11.4	F54D11.4	V_4615847_4617574_+	V_4615601_4616002	239	41	1.47e-34	High	46	{}	11
Chr2	1402131	1402666	Y51H7C.7	Y51H7C.7	II_1402578_1403204_+	II_1402131_1402666	334	69	3.97e-42	High	180	{}	6
Chr4	11604905	11605275	Y24F12A.1	Y24F12A.1	IV_11605279_11607427_+	IV_11604905_11605275	165	59	1.82e-12	High	189	{}	9
Chr2	12799833	12800360	{}	{}	{}	II_12799833_12800360	310	55	1.39e-43	{}	{}	{}	{}
Chr4	2846264	2846637	Y54G2A.40	Y54G2A.40	IV_2846392_2851279_+	IV_2846264_2846637	201	58	3.33e-19	High	-58	{}	5
Chr1	5806778	5807871	lin-35	C32F10.2	I_5807713_5815640_+	I_5806778_5807871	1014	194	4.03e-133	High	389	{}	11
Chr3	8100895	8101298	plk-1	C14B9.4a.1	III_8101274_8103997_+	III_8100895_8101298	460	58	8.26e-78	High	178	{}	4
Chr1	3438680	3439307	tag-63	Y47G6A.28	I_3439110_3447705_+	I_3438680_3439307	893	83	3.02e-170	High	117	{}	9
Chr4	7580111	7580668	F32E10.1	F32E10.1	IV_7580582_7583705_+	IV_7580111_7580668	411	78	6.71e-55	High	193	{}	14
Chr2	7478528	7479248	ubc-6	D1022.1b	II_7479079_7480645_+	II_7478528_7479248	298	125	5.54e-17	High	191	{}	12
Chr1	6756335	6756786	W02D3.11	W02D3.11b	I_6753230_6756348_-	I_6756335_6756786	313	85	3.46e-31	High	212	{}	5
Chr3	4204098	4204353	R74.7	R74.7	III_4204403_4205787_+	III_4204098_4204353	101	41	7.79e-07	High	178	{}	3
Chr5	16401262	16401777	{}	{}	{}	V_16401262_16401777	857	52	1.7e-186	{}	{}	{}	{}
Chr1	6407193	6407619	ZC328.5	ZC328.5	I_6405884_6407089_-	I_6407193_6407619	547	73	8.25e-90	High	317	{}	5
Chr3	8809421	8809891	prx-19	F54F2.8.1	III_8807388_8809347_-	III_8809421_8809891	776	78	4.38e-144	High	309	{}	10
Chr3	4087472	4088146	kin-19	C03C10.1.1	III_4083981_4086615_-	III_4087472_4088146	830	135	1.5e-121	Low	1194	{}	12
Chr2	9968110	9968663	R53.6	R53.6	II_9968589_9969519_+	II_9968110_9968663	573	79	1.78e-92	High	203	{}	9
Chr3	2785676	2786257	Y71H2AM.20	Y71H2AM.20a.1	III_2781446_2786085_-	III_2785676_2786257	601	143	9.36e-67	High	-119	{}	20
Chr4	390304	390712	ers-3	T07A9.2	IV_388711_390438_-	IV_390304_390712	268	62	4.36e-31	High	70	{}	20
Chr3	7858437	7858844	coq-5	ZK652.9	III_7857240_7858384_-	III_7858437_7858844	168	65	2.2e-11	High	256	{}	1
Chr4	6206151	6206971	C49A9.10	C49A9.10	IV_6205869_6206312_-	IV_6206151_6206971	935	120	1.96e-155	High	249	{}	11
Chr3	7709961	7710457	lin-13	C03B8.4	III_7700266_7709399_-	III_7709961_7710457	326	110	2.22e-25	Low	810	{}	14
Chr3	13425920	13426358	F45G2.4	F45G2.4.2	III_13425981_13427580_+	III_13425920_13426358	256	88	1.06e-19	High	-158	{}	1
Chr1	11516908	11517998	F32B4.4	F32B4.4b.1	I_11517434_11526550_+	I_11516908_11517998	938	130	4.77e-150	High	-19	{}	14
Chr1	3605602	3606030	mis-12	Y47G6A.24	I_3604523_3605758_-	I_3605602_3606030	571	42	1.48e-118	High	58	{}	3
Chr5	185462	185937	Y108G3AL.7	Y108G3AL.7	V_185489_200515_+	V_185462_185937	338	57	5.48e-49	High	-210	{}	7
Chr3	5349151	5349687	Y32H12A.2	Y32H12A.2.1	III_5346096_5349469_-	III_5349151_5349687	828	95	2.35e-145	High	-50	{}	8
Chr1	6626695	6627191	D2092.2	D2092.2.1	I_6625067_6626796_-	I_6626695_6627191	706	95	3.84e-115	High	147	{}	4
Chr2	11675736	11676342	trr-1	C47D12.1b.1	II_11661377_11675916_-	II_11675736_11676342	543	122	1.87e-63	High	123	{}	13
Chr3	11110632	11111023	{}	{}	{}	III_11110632_11111023	348	78	4e-41	{}	{}	{}	{}
Chr4	5731414	5732441	H35B03.2	H35B03.2b	IV_5729787_5730905_-	IV_5731414_5732441	973	137	3.23e-154	Low	1022	{}	8
Chr4	654692	655373	K11H12.8	K11H12.8a	IV_655385_658587_+	IV_654692_655373	655	138	2.12e-80	High	353	{}	22
Chr2	7780982	7781428	C06A8.2	C06A8.2	II_7779288_7781176_-	II_7780982_7781428	484	66	1.09e-78	High	29	{}	9
Chr1	5379619	5380436	pqn-44	F55A12.9d.2	I_5372858_5379910_-	I_5379619_5380436	381	173	1.5e-18	High	117	I:5379793-5380162	10
Chr2	2479018	2479422	mnat-1	F53G2.7.1	II_2473523_2479090_-	II_2479018_2479422	175	44	3.06e-19	High	130	{}	3
Chr3	4150689	4151890	C16C10.11	C16C10.11.1	III_4152026_4152874_+	III_4150689_4151890	1135	199	1.08e-157	Low	737	{}	9
Chr4	8379303	8379679	D2096.2	D2096.2a	IV_8379973_8381799_+	IV_8379303_8379679	268	77	2.35e-25	High	482	{}	12
Chr2	873427	873796	alg-2	T07D3.7b	II_874165_878482_+	II_873427_873796	226	56	7.3e-25	Low	554	II:873273-874163	8
Chr4	7815754	7817033	ric-3	T14A8.1	IV_7818235_7821144_+	IV_7815754_7817033	884	170	8.05e-116	Low	1842	{}	9
Chr2	8137320	8138281	cdc-48.2	C41C4.8.2	II_8137656_8141549_+	II_8137320_8138281	388	128	7.26e-31	High	-144	{}	4
Chr3	8887127	8887521	ZK637.2	ZK637.2.1	III_8887658_8890051_+	III_8887127_8887521	362	80	3.11e-43	High	334	{}	13
Chr1	6358379	6358806	mut-2	K04F10.6a	I_6355916_6358396_-	I_6358379_6358806	534	85	1.37e-79	High	196	{}	9
Chr1	13284346	13284670	{}	{}	{}	I_13284346_13284670	234	30	1.04e-39	{}	{}	{}	{}
Chr3	10318641	10319148	T07A5.5	T07A5.5	III_10318343_10318449_-	III_10318641_10319148	323	97	6.63e-29	High	445	{}	9
Chr4	6631712	6632282	C01B10.9	C01B10.9	IV_6632207_6634956_+	IV_6631712_6632282	829	77	2.53e-158	High	210	{}	8
Chr3	12453094	12453583	ani-1	Y49E10.19	III_12446246_12453081_-	III_12453094_12453583	738	100	7.18e-120	High	257	{}	9
Chr1	8692448	8692852	K07A12.7	K07A12.7	I_8691122_8692482_-	I_8692448_8692852	195	57	2.04e-18	High	168	{}	5
Chr1	4788338	4789249	{}	{}	{}	I_4788338_4789249	1292	136	8.71e-234	{}	{}	{}	{}
Chr4	12029759	12030173	T12G3.7	T12G3.7	IV_12026913_12029599_-	IV_12029759_12030173	253	88	3.44e-19	High	367	{}	4
Chr1	6974330	6974590	C30F12.7	C30F12.7	I_6974558_6977069_+	I_6974330_6974590	92	34	3.73e-07	High	98	{}	2
Chr1	13628249	13629141	W09C5.1	W09C5.1.1	I_13626508_13628434_-	I_13628249_13629141	879	114	1.34e-145	High	261	{}	8
Chr2	12041918	12042795	Y17G7B.13	Y17G7B.13	II_12042741_12047904_+	II_12041918_12042795	335	122	1.6e-23	High	385	{}	11
Chr2	11675736	11676342	C47D12.2	C47D12.2.1	II_11676215_11679095_+	II_11675736_11676342	543	122	1.87e-63	High	176	{}	13
Chr3	10747506	10748334	K01G5.5	K01G5.5.1	III_10748308_10749962_+	III_10747506_10748334	715	160	1.66e-83	High	388	{}	12
Chr4	10367838	10368206	R11A8.5	R11A8.5	IV_10366370_10367761_-	IV_10367838_10368206	137	64	4.47e-07	High	261	{}	4
Chr2	5819663	5820195	ehs-1	ZK1248.3b	II_5820678_5823209_+	II_5819663_5820195	293	95	4.36e-24	Low	749	{}	3
Chr3	5274544	5275353	toc-1	ZC395.3b	III_5275077_5277756_+	III_5274544_5275353	384	182	3.46e-17	High	129	{}	6
ChrX	16997907	16998245	{}	{}	{}	X_16997907_16998245	93	41	1.15e-05	{}	{}	{}	{}
Chr2	14143628	14144103	W03H9.3	W03H9.3	II_14142952_14143447_-	II_14143628_14144103	472	88	1.12e-63	High	418	{}	8
Chr4	8691540	8691857	hst-1	F08B4.6	IV_8688255_8691642_-	IV_8691540_8691857	135	31	2.78e-16	High	56	{}	2
Chr1	4633487	4633898	C44E4.2	C44E4.2	I_4631358_4633499_-	I_4633487_4633898	241	77	2.31e-20	High	193	{}	10
Chr1	4926345	4926802	imb-1	F28B3.8	I_4920773_4926233_-	I_4926345_4926802	536	97	1.17e-73	High	340	{}	13
Chr5	10338401	10338734	arx-2	K07C5.1	V_10335263_10338154_-	V_10338401_10338734	150	46	1.04e-13	High	413	{}	7
Chr1	7639871	7640293	F29D11.2	F29D11.2	I_7634499_7639773_-	I_7639871_7640293	299	52	1.29e-42	High	309	{}	1
Chr1	9688689	9689084	rpl-14	C04F12.4.1	I_9689174_9690066_+	I_9688689_9689084	359	96	3.64e-36	High	288	{}	15
Chr1	13756245	13756945	Y6B3B.5	Y6B3B.5b	I_13751246_13756360_-	I_13756245_13756945	676	165	2.93e-73	High	235	{}	16
Chr2	8787153	8787779	{}	{}	{}	II_8787153_8787779	447	203	1.51e-21	{}	{}	{}	{}
Chr3	6709887	6710454	isw-1	F37A4.8	III_6703933_6710091_-	III_6709887_6710454	775	74	9.24e-147	High	79	{}	8
Chr3	9089239	9089796	F02A9.4	F02A9.4b	III_9084274_9089285_-	III_9089239_9089796	756	80	1.47e-137	High	232	{}	5
Chr4	8431571	8433286	T26A8.1	T26A8.1.1	IV_8433021_8437961_+	IV_8431571_8433286	768	326	5.11e-41	Low	593	{}	21
Chr2	13494652	13495052	F45H10.3	F45H10.3.1	II_13493082_13494502_-	II_13494652_13495052	225	74	1.93e-18	High	350	{}	3
Chr1	2642316	2642613	F40E3.2	F40E3.2	I_2642592_2643704_+	I_2642316_2642613	142	37	2.54e-15	High	128	{}	1
Chr1	9013905	9014459	tag-214	F36F2.3a	I_9009251_9013875_-	I_9013905_9014459	268	112	1.74e-15	High	307	{}	6
Chr2	11495290	11495662	B0334.4	B0334.4	II_11495602_11496577_+	II_11495290_11495662	189	68	5.32e-14	High	126	{}	2
Chr1	8664708	8665070	F39H2.3	F39H2.3.1	I_8664946_8666484_+	I_8664708_8665070	220	54	1.96e-24	High	57	{}	1
Chr5	6593478	6593943	hcp-1	ZK1055.1	V_6593888_6598951_+	V_6593478_6593943	623	69	1.84e-111	High	178	{}	5
Chr4	4799127	4799481	eor-1	R11E3.6.2	IV_4793212_4799376_-	IV_4799127_4799481	182	61	8.51e-15	High	-72	{}	3
Chr3	1540087	1540496	Y67D2.3	Y67D2.3	III_1540497_1543435_+	III_1540087_1540496	222	58	2.78e-23	High	206	{}	5
Chr2	5649398	5649849	F59E12.11	F59E12.11	II_5647970_5649439_-	II_5649398_5649849	507	72	1.21e-80	High	184	{}	9
Chr2	5081163	5081627	dsh-2	C27A2.6	II_5078220_5081144_-	II_5081163_5081627	461	91	9.55e-60	High	251	{}	9
Chr3	6951396	6951712	{}	{}	{}	III_6951396_6951712	110	45	2.93e-07	{}	{}	{}	{}
Chr3	6453594	6454018	set-1	T26A5.7b.3	III_6451289_6452313_-	III_6453594_6454018	309	100	2.13e-25	Low	1493	{}	12
Chr1	2485431	2485858	eif-3.I	Y74C10AR.1	I_2485871_2489500_+	I_2485431_2485858	348	92	1.74e-35	High	227	{}	12
Chr3	11746428	11747039	mrt-2	Y41C4A.14	III_11746926_11750053_+	III_11746428_11747039	890	118	8.72e-146	High	193	{}	11
Chr3	6968164	6968641	miRNA:mir-2213	miRNA:mir-2213	III_6968806_6968860_+	III_6968164_6968641	604	70	5.85e-106	High	404	{}	6
Chr5	6838055	6839048	T15B7.2	T15B7.2.1	V_6838958_6840055_+	V_6838055_6839048	522	110	2.85e-64	High	407	{}	4
Chr1	13839822	13840324	W04A8.1	W04A8.1	I_13835325_13840031_-	I_13839822_13840324	726	81	2.82e-129	High	42	{}	6
Chr1	7724568	7724973	F27D4.7	F27D4.7	I_7723988_7724647_-	I_7724568_7724973	329	78	3.85e-37	High	123	{}	10
Chr4	7774186	7774604	hcf-1	C46A5.9	IV_7770738_7774252_-	IV_7774186_7774604	238	71	9.47e-22	High	143	{}	6
Chr4	7846413	7846725	C06A6.2	C06A6.2a	IV_7846626_7854102_+	IV_7846413_7846725	167	32	9.45e-23	High	57	{}	0
ChrX	353116	353652	tRNA:C04E7.t1	tRNA:C04E7.t1	X_353255_353336_-	X_353116_353652	179	76	1.82e-10	High	48	{}	12
Chr1	3032729	3033119	Y54E10BR.6	Y54E10BR.6	I_3031216_3033090_-	I_3032729_3033119	394	85	7.03e-48	High	-166	{}	9
Chr2	14969176	14969634	Y53F4B.3	Y53F4B.3	II_14968543_14969248_-	II_14969176_14969634	603	53	4.45e-118	High	157	{}	6
Chr2	8602246	8602648	cpf-1	F28C6.3	II_8600433_8602395_-	II_8602246_8602648	281	64	5.71e-33	High	52	{}	10
Chr3	10218433	10218882	T20G5.14	T20G5.14	III_10218839_10222735_+	III_10218433_10218882	638	99	2.37e-96	High	182	{}	14
Chr1	8807856	8808327	F36A2.1	F36A2.1a.1	I_8804794_8808277_-	I_8807856_8808327	347	60	1.77e-49	High	-186	{}	11
Chr1	12531741	12532737	W02D9.2	W02D9.2	I_12532657_12534321_+	I_12531741_12532737	1459	128	3.76e-283	High	418	{}	11
ChrX	12634871	12635304	tag-147	R09A8.3.1	X_12624577_12634275_-	X_12634871_12635304	332	56	3.94e-48	Low	812	{}	8
Chr2	10823965	10824394	R06F6.12	R06F6.12	II_10821847_10823993_-	II_10823965_10824394	517	93	2.26e-71	High	186	{}	7
Chr5	8569469	8570083	F25G6.9	F25G6.9	V_8565102_8569911_-	V_8569469_8570083	304	94	2.19e-26	High	-135	{}	10
ChrX	14853688	14854245	C27C12.4	C27C12.4	X_14854051_14856354_+	X_14853688_14854245	308	95	8.54e-27	High	85	{}	11
Chr4	7044617	7045125	tin-9.1	C06G3.11b.1	IV_7044054_7044587_-	IV_7044617_7045125	444	92	1.53e-55	High	284	{}	9
Chr3	13310450	13310784	{}	{}	{}	III_13310450_13310784	151	57	1.04e-10	{}	{}	{}	{}
ChrX	5980493	5985912	klp-13	F22F4.3	X_5984796_5992061_+	X_5980493_5985912	1723	816	5.22e-73	Low	1594	{}	15
Chr3	5483647	5484095	R02F2.4	R02F2.4	III_5484159_5485898_+	III_5483647_5484095	569	50	1.72e-111	High	288	{}	1
Chr2	13596364	13596949	csc-1	Y48E1B.12	II_13596852_13597904_+	II_13596364_13596949	774	57	7.51e-160	High	196	{}	9
Chr1	7251303	7251937	lin-61	R06C7.7.1	I_7248828_7251337_-	I_7251303_7251937	641	81	5.86e-108	High	283	{}	3
Chr4	8498612	8499189	C28C12.2	C28C12.2	IV_8499302_8500039_+	IV_8498612_8499189	780	65	6.31e-155	High	402	{}	7
Chr1	9393585	9394032	F16A11.2	F16A11.2	I_9390848_9393084_-	I_9393585_9394032	498	58	2.51e-87	Low	724	{}	3
ChrX	17610273	17610787	tRNA:C16H3.t1	tRNA:C16H3.t1	X_17611200_17611272_+	X_17610273_17610787	240	67	1.66e-23	Low	670	{}	9
Chr4	13881749	13882128	rpl-29	B0513.3.1	IV_13882192_13882634_+	IV_13881749_13882128	336	74	2.59e-40	High	254	{}	15
Chr5	14612008	14612374	R11H6.5	R11H6.5	V_14610545_14612029_-	V_14612008_14612374	229	57	4.45e-25	High	162	{}	9
Chr1	8082694	8083668	rme-8	F18C12.2b	I_8083474_8095110_+	I_8082694_8083668	819	116	7.94e-130	High	293	{}	6
Chr4	842084	842994	Y55F3BR.7	Y55F3BR.7	IV_840829_842117_-	IV_842084_842994	620	102	1.93e-90	High	422	{}	6
Chr5	11933027	11933468	F58H1.1	F58H1.1b	V_11927478_11933184_-	V_11933027_11933468	172	55	7.6e-15	High	63	{}	4
Chr4	2639697	2640108	tRNA:Y69A2AR.t2	tRNA:Y69A2AR.t2	IV_2639806_2639877_-	IV_2639697_2640108	202	49	9.36e-23	High	25	IV:2639695-2640314	6
Chr3	1777466	1777826	Y39A3CL.3	Y39A3CL.3	III_1777650_1778233_+	III_1777466_1777826	222	64	4.07e-21	High	4	{}	5
Chr3	9467020	9467425	baf-1	B0464.7.1	III_9467359_9467967_+	III_9467020_9467425	275	86	1.15e-23	High	137	{}	7
Chr5	11000409	11001023	F53B7.3	F53B7.3	V_10999463_11000503_-	V_11000409_11001023	795	81	9.2e-147	High	213	{}	10
Chr1	6541554	6542352	T10E9.2	T10E9.2	I_6542102_6544954_+	I_6541554_6542352	941	125	8.73e-154	High	149	{}	11
Chr4	11561646	11562079	F12F6.7	F12F6.7.1	IV_11558726_11561827_-	IV_11561646_11562079	195	53	8.05e-20	High	35	{}	0
Chr2	97896	98459	C50D2.8	C50D2.8	II_96127_97941_-	II_97896_98459	293	86	5.39e-27	High	236	{}	6
ChrX	353116	353652	C04E7.2	C04E7.2	X_353621_357873_+	X_353116_353652	179	76	1.82e-10	High	237	{}	12
Chr5	12659209	12659612	W05B10.2	W05B10.2	V_12656152_12659440_-	V_12659209_12659612	352	90	4.78e-37	High	-30	{}	4
Chr1	3546873	3547262	Y47G6A.4	Y47G6A.4	I_3547094_3551990_+	I_3546873_3547262	297	66	1.69e-35	High	27	{}	8
Chr3	7189651	7190060	rps-21	F37C12.11.1	III_7189071_7189566_-	III_7189651_7190060	372	110	1.05e-33	High	289	{}	14
Chr2	5040823	5041163	F33G12.7	F33G12.7	II_5040204_5040663_-	II_5040823_5041163	152	46	4.45e-14	High	330	{}	0
Chr2	11126322	11126736	rps-9	F40F8.10.2	II_11125067_11126284_-	II_11126322_11126736	365	58	9.18e-55	High	245	{}	12
Chr2	11097240	11097733	nuo-1	C09H10.3	II_11097763_11100235_+	II_11097240_11097733	455	93	1.76e-57	High	277	{}	16
Chr1	10622668	10623105	C43H8.2	C43H8.2	I_10622807_10624348_+	I_10622668_10623105	647	77	4.45e-112	High	-79	{}	7
Chr3	12598249	12599253	Y111B2A.10	Y111B2A.10a	III_12596025_12598559_-	III_12598249_12599253	629	191	1.49e-54	High	192	{}	17
Chr1	3032729	3033119	Y54E10BR.2	Y54E10BR.2	I_3032969_3033847_+	I_3032729_3033119	394	85	7.03e-48	High	45	{}	9
Chr3	1429368	1430347	{}	{}	{}	III_1429368_1430347	367	78	3.4e-45	{}	{}	{}	{}
Chr2	6061369	6061951	R12C12.8	R12C12.8a	II_6057713_6061160_-	II_6061369_6061951	844	77	3.68e-162	High	500	{}	9
Chr4	16656171	16656773	Y51H4A.15	Y51H4A.15b	IV_16656578_16657161_+	IV_16656171_16656773	455	116	1.06e-47	High	106	{}	18
Chr4	10128911	10129467	K08F4.3	K08F4.3	IV_10129216_10130217_+	IV_10128911_10129467	778	80	3.63e-143	High	27	{}	15
Chr3	7179585	7180003	rps-14	F37C12.9.1	III_7178913_7179532_-	III_7179585_7180003	434	89	9.62e-55	High	262	{}	15
Chr3	3650378	3651177	C46F11.2	C46F11.2a	III_3650750_3653207_+	III_3650378_3651177	677	120	4.43e-94	High	-27	{}	9
Chr1	3987046	3987557	cpn-3	F28H1.2	I_3987831_3988699_+	I_3987046_3987557	784	74	4.48e-149	Low	530	{}	11
Chr5	11764085	11764639	F55A11.1	F55A11.1	V_11763043_11764184_-	V_11764085_11764639	386	93	8.85e-43	High	178	{}	12
Chr4	8431571	8433286	T26A8.4	T26A8.4.1	IV_8428965_8431476_-	IV_8431571_8433286	768	326	5.11e-41	Low	952	{}	21
Chr4	828323	828917	{}	{}	{}	IV_828323_828917	379	104	3.81e-37	{}	{}	{}	{}
Chr3	8899603	8900091	{}	{}	{}	III_8899603_8900091	494	79	1.69e-73	{}	{}	{}	{}
Chr4	4390422	4390933	snoRNA:Y24D9A.9	snoRNA:Y24D9A.9	IV_4390081_4390301_-	IV_4390422_4390933	720	83	2.14e-126	High	376	{}	20
Chr1	2620329	2620725	Y23H5A.3	Y23H5A.3	I_2620661_2621847_+	I_2620329_2620725	369	46	6.16e-63	High	134	{}	8
Chr4	9440723	9442647	F59B8.2	F59B8.2.2	IV_9439064_9440783_-	IV_9440723_9442647	922	307	6.14e-71	Low	902	{}	14
Chr4	1738160	1738779	Y41D4A.5	Y41D4A.5	IV_1728426_1737881_-	IV_1738160_1738779	728	56	1.3e-148	Low	588	{}	10
ChrX	1845448	1845880	T26C11.4	T26C11.4	X_1840561_1845530_-	X_1845448_1845880	337	44	2.75e-56	High	134	{}	1
Chr4	7709694	7710102	F33D4.5	F33D4.5.1	IV_7707560_7709826_-	IV_7709694_7710102	261	50	5.29e-35	High	72	{}	7
Chr2	5473809	5474504	F56D1.2	F56D1.2	II_5474345_5478485_+	II_5473809_5474504	849	94	2.85e-151	High	189	{}	8
ChrX	13669528	13669978	C04A11.2	C04A11.2	X_13665889_13668731_-	X_13669528_13669978	334	51	2.3e-51	Low	1022	{}	5
Chr3	9465319	9465703	B0464.9	B0464.9	III_9465675_9466963_+	III_9465319_9465703	254	87	1.2e-19	High	164	{}	5
Chr5	12245678	12246336	T04H1.2	T04H1.2.1	V_12242136_12244864_-	V_12245678_12246336	501	105	5.43e-62	Low	1143	{}	5
Chr5	12183920	12184560	srd-4	ZK863.5	V_12184606_12186051_+	V_12183920_12184560	766	75	1.02e-143	High	366	{}	2
Chr5	18021311	18021701	Y59A8B.6	Y59A8B.6.1	V_18022273_18042149_+	V_18021311_18021701	121	35	5.71e-12	Low	767	{}	5
Chr1	2066170	2066554	{}	{}	{}	I_2066170_2066554	215	39	4.33e-30	{}	{}	{}	{}
Chr2	14797976	14798408	Y54E2A.12	Y54E2A.12	II_14798368_14800800_+	II_14797976_14798408	240	66	7.27e-24	High	176	{}	1
Chr5	11569596	11570303	nhr-101	H12C20.6a	V_11570244_11572168_+	V_11569596_11570303	194	106	6.57e-07	High	295	{}	5
Chr1	4967222	4967892	app-1	W03G9.4.2	I_4964895_4967089_-	I_4967222_4967892	659	83	3.82e-111	High	468	{}	6
Chr1	2401441	2402103	Y39G10AR.18	Y39G10AR.18a	I_2382966_2401488_-	I_2401441_2402103	811	89	3.47e-145	High	284	{}	13
Chr2	11473505	11473888	W02B12.10	W02B12.10	II_11472108_11473470_-	II_11473505_11473888	339	83	3.64e-37	High	226	{}	9
Chr1	4450931	4451368	C41D11.5	C41D11.5	I_4449940_4450925_-	I_4450931_4451368	465	60	9.05e-78	High	224	{}	5
Chr2	6898123	6898643	C44B7.2	C44B7.2b	II_6898668_6900701_+	II_6898123_6898643	229	62	3.55e-23	High	285	{}	3
Chr4	8136102	8136487	isp-1	F42G8.12.1	IV_8133770_8136037_-	IV_8136102_8136487	208	59	3.45e-20	High	257	{}	10
Chr4	10933021	10933452	dnc-1	ZK593.5	IV_10926516_10933226_-	IV_10933021_10933452	333	73	4.12e-40	High	10	{}	11
Chr4	4247325	4247761	ama-1	F36A4.7	IV_4248032_4258156_+	IV_4247325_4247761	430	59	8.55e-70	High	489	{}	9
Chr3	1080387	1081029	kbp-4	Y92C3B.1	III_1080895_1081288_+	III_1080387_1081029	780	116	1.91e-120	High	187	{}	17
Chr2	13016298	13016678	{}	{}	{}	II_13016298_13016678	163	40	2.2e-18	{}	{}	{}	{}
Chr3	490887	491705	unc-45	F30H5.1	III_491548_502061_+	III_490887_491705	839	97	9.47e-147	High	252	{}	5
Chr4	9321080	9321512	vha-17	F49C12.13.1	IV_9321777_9323939_+	IV_9321080_9321512	147	48	1.52e-12	High	481	{}	7
Chr2	650364	650688	K07E8.7	K07E8.7	II_641071_650372_-	II_650364_650688	151	51	2.37e-12	High	154	{}	3
ChrX	4469250	4469643	asb-2	F02E8.1.2	X_4469740_4471365_+	X_4469250_4469643	268	58	8.16e-33	High	294	{}	13
Chr4	12078251	12079288	lex-1	F11A10.1	IV_12079445_12084326_+	IV_12078251_12079288	678	99	6.42e-106	Low	676	{}	6
Chr5	13715092	13715481	T01D3.5	T01D3.5	V_13712815_13715081_-	V_13715092_13715481	292	74	3.63e-31	High	205	{}	11
Chr3	13160552	13160885	{}	{}	{}	III_13160552_13160885	285	39	1.23e-46	{}	{}	{}	{}
Chr3	4196572	4196960	asd-1	R74.5a.1	III_4197257_4203412_+	III_4196572_4196960	222	86	1.21e-14	High	491	{}	11
Chr5	14038067	14038915	T08G5.5	T08G5.5b	V_14033902_14038178_-	V_14038067_14038915	291	55	2.84e-39	High	313	{}	2
Chr4	14069892	14071350	lst-4	Y37A1B.2c	IV_14061337_14069821_-	IV_14069892_14071350	1055	216	1.06e-131	Low	800	{}	15
Chr3	6431677	6432074	tag-170	C05D11.3	III_6432124_6433089_+	III_6431677_6432074	384	91	3.46e-43	High	249	{}	12
Chr1	5291739	5292103	erm-1	C01G8.5a.1	I_5284065_5291607_-	I_5291739_5292103	202	69	6.4e-16	High	314	{}	8
Chr5	4686298	4686969	taf-10	K03B4.3a	V_4686924_4688604_+	V_4686298_4686969	248	78	2.6e-21	High	291	{}	7
Chr3	7770972	7771304	ZK686.1	ZK686.1	III_7773063_7773751_+	III_7770972_7771304	205	59	1.28e-19	Low	1925	{}	10
Chr2	5873646	5874470	F55C12.5	F55C12.5b	II_5867220_5873578_-	II_5873646_5874470	280	140	1.56e-11	High	480	{}	9
Chr4	3694582	3695122	taf-6.2	Y37E11AL.8	IV_3687806_3694862_-	IV_3694582_3695122	745	77	6.74e-137	High	-10	{}	11
Chr3	6341993	6342546	C56G2.7	C56G2.7	III_6338479_6341869_-	III_6341993_6342546	277	117	1.09e-15	High	400	{}	8
Chr5	14524084	14524437	ril-1	C53A5.1.1	V_14523138_14523937_-	V_14524084_14524437	106	42	2.33e-07	High	323	{}	5
Chr5	2126393	2127438	F22F7.1	F22F7.1a.1	V_2127362_2129824_+	V_2126393_2127438	956	154	1.55e-140	High	447	{}	10
Chr4	7709694	7710102	F33D4.7	F33D4.7	IV_7709272_7709713_-	IV_7709694_7710102	261	50	5.29e-35	High	185	{}	7
ChrX	8545989	8546349	sdha-1	C03G5.1.1	X_8542813_8546020_-	X_8545989_8546349	238	71	9.47e-22	High	149	{}	17
Chr3	7498046	7498982	snoRNA:C07H6.10	snoRNA:C07H6.10	III_7496501_7496578_-	III_7498046_7498982	1035	178	6.43e-146	Low	1936	{}	16
Chr5	104259	104749	F56E10.1	F56E10.1	V_104659_105792_+	V_104259_104749	488	74	6.73e-75	High	155	{}	16
Chr1	6789907	6790734	C37A2.7	C37A2.7.1	I_6789061_6789740_-	I_6789907_6790734	460	115	4.22e-49	Low	580	{}	13
Chr5	9243167	9243791	glo-4	F07C3.4	V_9234426_9243117_-	V_9243167_9243791	381	108	4.2e-36	High	362	{}	10
Chr3	5853176	5853732	F01F1.7	F01F1.7	III_5848808_5853215_-	III_5853176_5853732	442	78	6.17e-62	High	239	{}	1
Chr1	11876123	11876934	dnj-27	Y47H9C.5a.1	I_11877790_11887256_+	I_11876123_11876934	364	110	3.28e-32	Low	1262	{}	2
Chr3	9144811	9145171	ZK512.4	ZK512.4	III_9145262_9145807_+	III_9144811_9145171	173	55	5.04e-15	High	271	{}	1
Chr4	2725795	2726192	ubxn-2	Y94H6A.9b	IV_2720320_2725854_-	IV_2725795_2726192	419	65	1.32e-63	High	139	{}	14
Chr5	10736507	10736979	mre-11	ZC302.1.1	V_10733756_10736734_-	V_10736507_10736979	636	66	6.66e-117	High	9	{}	7
Chr4	9459123	9459596	F38E11.5	F38E11.5	IV_9459709_9463998_+	IV_9459123_9459596	281	72	1e-29	High	350	{}	6
Chr4	12208842	12209496	F35G2.2	F35G2.2.1	IV_12208156_12208981_-	IV_12208842_12209496	814	85	9.86e-149	High	188	{}	5
Chr5	8024549	8024956	F43H9.3	F43H9.3	V_8022445_8024805_-	V_8024549_8024956	208	57	6.69e-21	High	-53	{}	2
Chr1	7935319	7936361	T22C1.1	T22C1.1.1	I_7936110_7938322_+	I_7935319_7936361	925	140	4.25e-141	High	270	{}	13
Chr1	1183808	1184186	{}	{}	{}	I_1183808_1184186	332	41	5.75e-57	{}	{}	{}	{}
Chr3	1859136	1860003	ddp-1	Y39A3CR.4	III_1859881_1860315_+	III_1859136_1860003	895	136	2.66e-136	High	312	{}	17
Chr3	3069961	3070459	H06I04.3	H06I04.3c.1	III_3070509_3083697_+	III_3069961_3070459	706	73	8.13e-130	High	299	{}	5
Chr1	10551280	10552157	F25H2.4	F25H2.4	I_10551967_10552957_+	I_10551280_10552157	901	114	5.81e-151	High	249	{}	7
Chr1	2010391	2010789	Y20F4.3	Y20F4.3	I_2006120_2010480_-	I_2010391_2010789	443	34	5.48e-91	High	110	{}	0
Chr3	4491375	4491722	{}	{}	{}	III_4491375_4491722	186	45	4.39e-21	{}	{}	{}	{}
Chr1	3409375	3410085	{}	{}	{}	I_3409375_3410085	504	63	1.61e-85	{}	{}	{}	{}
ChrX	4711815	4712311	glit-1	F55D10.3	X_4712249_4715047_+	X_4711815_4712311	277	101	1.29e-19	High	186	{}	18
Chr1	14100884	14101469	tfg-1	Y63D3A.5.1	I_14101263_14106405_+	I_14100884_14101469	583	76	8.63e-97	High	87	{}	5
Chr5	6042904	6044168	R01B10.2	R01B10.2	V_6041007_6043147_-	V_6042904_6044168	1054	194	4.81e-142	High	389	{}	6
Chr3	3396030	3396498	F59A2.3	F59A2.3.1	III_3396570_3397661_+	III_3396030_3396498	284	55	1.05e-37	High	306	{}	4
Chr4	6415029	6415627	Y73B6BL.3	Y73B6BL.3	IV_6415475_6417441_+	IV_6415029_6415627	828	77	4.39e-158	High	147	{}	7
Chr5	9546570	9547067	his-37	C50F4.7.1	V_9546885_9547409_+	V_9546570_9547067	461	123	3.11e-46	High	67	{}	19
Chr3	6464026	6464643	dlc-1	T26A5.9.1	III_6462849_6463742_-	III_6464026_6464643	507	141	1.21e-48	Low	592	{}	13
Chr3	13316882	13317648	{}	{}	{}	III_13316882_13317648	322	61	2.78e-43	{}	{}	{}	{}
Chr5	7734581	7735373	clic-1	T05B11.3	V_7733431_7734719_-	V_7734581_7735373	868	102	1.29e-150	High	258	{}	11
Chr5	772858	774073	R09E12.3	R09E12.3	V_773381_774670_+	V_772858_774073	983	172	3.57e-137	High	-84	V:773433-773486	17
Chr1	6760139	6760496	F08B6.1	F08B6.1	I_6760284_6761353_+	I_6760139_6760496	210	66	3.1e-18	High	-33	{}	4
Chr3	1777466	1777826	Y39A3CL.4	Y39A3CL.4a	III_1772556_1777596_-	III_1777466_1777826	222	64	4.07e-21	High	50	{}	5
Chr5	15187057	15188342	cyn-7	Y75B12B.2.1	V_15186389_15187662_-	V_15187057_15188342	872	219	9.58e-92	High	37	{}	12
Chr5	16022348	16022827	T10C6.6	T10C6.6b.2	V_16024089_16027034_+	V_16022348_16022827	749	49	4.19e-160	Low	1502	{}	5
Chr5	14684554	14688627	C47E8.4	C47E8.4	V_14683578_14685511_-	V_14684554_14688627	1372	745	4.25e-42	Low	1079	{}	19
Chr5	3905684	3905966	nhr-156	C17E7.1	V_3905955_3906760_+	V_3905684_3905966	79	40	0.000523045	High	130	{}	1
Chr1	14405486	14406034	apg-1	Y105E8A.9	I_14406014_14417909_+	I_14405486_14406034	652	79	5.27e-112	High	254	{}	8
Chr3	8847613	8848024	F44E2.7	F44E2.7b.3	III_8846007_8847709_-	III_8847613_8848024	340	69	1.92e-43	High	109	{}	9
Chr3	5308133	5308695	F52C9.7	F52C9.7.1	III_5308560_5311099_+	III_5308133_5308695	795	86	3.08e-143	High	146	{}	8
Chr4	14767558	14768044	Y57G11C.34	Y57G11C.34	IV_14766831_14767685_-	IV_14767558_14768044	456	115	2.72e-48	High	116	{}	15
Chr3	9455844	9456456	spk-1	B0464.5b.1	III_9456331_9462888_+	III_9455844_9456456	340	133	1.76e-21	High	181	{}	16
Chr3	13393299	13393764	qdpr-1	T03F6.1	III_13393784_13394829_+	III_13393299_13393764	152	90	0.000103234	High	253	{}	3
Chr2	216323	217477	F48A11.4	F48A11.4	II_213191_216619_-	II_216323_217477	1026	144	1.2e-162	High	281	{}	14
Chr2	11495290	11495662	ooc-3	B0334.11a	II_11493140_11495222_-	II_11495290_11495662	189	68	5.32e-14	High	254	{}	2
Chr4	9932018	9932392	F25H8.2	F25H8.2.1	IV_9932059_9933793_+	IV_9932018_9932392	207	45	1.73e-25	High	-146	{}	6
Chr5	19000779	19001177	Y39B6A.34	Y39B6A.34	V_19000813_19001631_+	V_19000779_19001177	134	47	1.36e-10	High	-165	V:19000912-19001133	6
Chr4	12051030	12051427	spt-5	K08E4.1	IV_12051458_12056239_+	IV_12051030_12051427	174	50	7.5e-17	High	230	{}	3
Chr4	654692	655373	rpl-15	K11H12.2.2	IV_653438_654749_-	IV_654692_655373	655	138	2.12e-80	High	283	{}	22
Chr2	2649004	2649397	F22E5.13	F22E5.13	II_2647695_2648991_-	II_2649004_2649397	160	62	7.14e-11	High	209	{}	4
Chr2	11347685	11348712	B0491.1	B0491.1	II_11348253_11349856_+	II_11347685_11348712	1131	169	5.93e-173	High	55	{}	9
Chr2	6489718	6490118	rsp-5	T28D9.2c	II_6490108_6491218_+	II_6489718_6490118	380	92	6e-42	High	190	{}	12
ChrX	6504940	6505410	glr-8	F22A3.3	X_6506690_6509837_+	X_6504940_6505410	165	76	1.72e-08	Low	1515	{}	5
Chr1	10598263	10598946	pash-1	T22A3.5	I_10598698_10606591_+	I_10598263_10598946	931	92	2.98e-173	High	94	{}	13
Chr3	6488881	6489299	rpt-3	F23F12.6.1	III_6489734_6491222_+	III_6488881_6489299	280	73	3.85e-29	Low	644	{}	5
Chr3	12874582	12875003	mrg-1	Y37D8A.9.1	III_12871018_12874534_-	III_12874582_12875003	540	76	3e-86	High	258	{}	11
Chr1	9064565	9065045	tag-157	W06D4.5	I_9063725_9064388_-	I_9064565_9065045	241	69	5.37e-23	High	417	{}	4
Chr1	7961612	7962146	rbg-2	T22C1.10b	I_7962046_7972284_+	I_7961612_7962146	817	61	7.59e-168	High	167	{}	10
Chr5	9980349	9981083	ruvb-1	C27H6.2	V_9978594_9980568_-	V_9980349_9981083	303	103	1.91e-23	High	148	{}	9
Chr5	13909057	13909786	C06B3.6	C06B3.6.1	V_13907941_13909373_-	V_13909057_13909786	284	136	9.15e-13	High	48	{}	11
Chr4	2348937	2349312	ppgn-1	Y38F2AR.7	IV_2333836_2348910_-	IV_2348937_2349312	276	46	1.8e-40	High	214	{}	10
ChrX	13396477	13396833	F02C12.3	F02C12.3	X_13396801_13397633_+	X_13396477_13396833	212	52	1.34e-23	High	146	{}	9
Chr2	8143189	8143602	F10B5.8	F10B5.8	II_8140514_8143319_-	II_8143189_8143602	278	71	1.65e-29	High	76	{}	6
Chr2	13596364	13596949	Y48E1B.11	Y48E1B.11	II_13595712_13596443_-	II_13596364_13596949	774	57	7.51e-160	High	213	{}	9
Chr2	6196836	6197214	C30B5.4	C30B5.4	II_6195808_6196888_-	II_6196836_6197214	239	87	3.99e-17	High	137	{}	5
Chr2	6320909	6321434	C32D5.3	C32D5.3	II_6318037_6321106_-	II_6320909_6321434	764	89	2.13e-133	High	65	{}	5
Chr4	6756301	6756836	H34C03.2	H34C03.2	IV_6757296_6761760_+	IV_6756301_6756836	357	97	2.1e-35	Low	728	{}	17
Chr5	4142829	4143532	Y45G5AL.1	Y45G5AL.1a.1	V_4144318_4147372_+	V_4142829_4143532	384	106	2.16e-37	Low	1138	{}	13
Chr1	2995859	2996735	Y71F9AR.3	Y71F9AR.3	I_2986188_2995913_-	I_2995859_2996735	913	122	6.88e-149	High	384	{}	10
Chr4	1309414	1310751	F53H1.4	F53H1.4a	IV_1310075_1328210_+	IV_1309414_1310751	1202	136	5.87e-211	High	-7	{}	11
Chr2	1376654	1377172	F54D12.6	F54D12.6	II_1373695_1374990_-	II_1376654_1377172	182	41	6.52e-22	Low	1923	{}	0
Chr1	5806778	5807871	B0414.8	B0414.8b	I_5803956_5807293_-	I_5806778_5807871	1014	194	4.03e-133	High	31	{}	11
Chr4	11480004	11480809	H21P03.2	H21P03.2	IV_11480825_11482384_+	IV_11480004_11480809	598	170	7.25e-56	High	419	{}	9
Chr4	9884222	9884626	F32B6.3	F32B6.3	IV_9882107_9884252_-	IV_9884222_9884626	245	59	1.5e-27	High	172	{}	7
Chr5	17537805	17538720	C18D4.6	C18D4.6b	V_17537325_17538303_-	V_17537805_17538720	350	74	2.52e-43	High	-41	{}	4
Chr1	9163054	9164104	eft-2	F25H5.4.3	I_9163428_9166803_+	I_9163054_9164104	1010	197	8.81e-131	High	-151	{}	17
Chr2	6196836	6197214	C30B5.2	C30B5.2a	II_6197140_6198241_+	II_6196836_6197214	239	87	3.99e-17	High	115	{}	5
Chr1	3908420	3908837	pbs-4	T20F5.2	I_3908750_3909627_+	I_3908420_3908837	343	68	1.41e-44	High	122	{}	6
Chr3	10092977	10093465	bath-43	T16H12.5b.2	III_10090755_10093032_-	III_10092977_10093465	693	73	1.73e-126	High	189	III:10093034-10093789	3
Chr3	3927413	3927789	F37A8.1	F37A8.1	III_3928435_3929105_+	III_3927413_3927789	175	59	3.62e-14	Low	834	{}	4
Chr4	13386050	13386442	Y62E10A.20	Y62E10A.20.1	IV_13382057_13386062_-	IV_13386050_13386442	255	70	2.46e-25	High	184	{}	12
Chr3	4849727	4850510	F26A1.14	F26A1.14	III_4849229_4849812_-	III_4849727_4850510	487	133	1.18e-47	High	306	{}	7
Chr3	13643349	13643916	tag-350	T12D8.1	III_13643462_13656498_+	III_13643349_13643916	765	197	1.06e-78	High	-170	{}	20
Chr2	11874505	11875082	npp-3	K12D12.2.1	II_11865432_11874601_-	II_11874505_11875082	902	142	1.42e-134	High	192	{}	15
Chr5	6516515	6517525	F46E10.10	F46E10.10b.1	V_6515090_6516338_-	V_6516515_6517525	520	181	3.34e-38	Low	682	{}	12
Chr3	10218433	10218882	rde-4	T20G5.11.1	III_10216670_10218537_-	III_10218433_10218882	638	99	2.37e-96	High	120	{}	14
Chr3	1142659	1143243	smr-1	Y71D11A.2b	III_1143029_1143431_+	III_1142659_1143243	833	100	2.82e-143	High	78	{}	13
Chr1	323391	323827	Y48G1A.4	Y48G1A.4	I_323862_330729_+	I_323391_323827	243	63	1.45e-25	High	253	{}	6
Chr4	12558758	12559431	ZK795.2	ZK795.2	IV_12557103_12558927_-	IV_12558758_12559431	860	88	3.45e-158	High	167	{}	7
Chr1	3466576	3467235	spg-7	Y47G6A.10	I_3467134_3477972_+	I_3466576_3467235	834	105	2.91e-140	High	229	{}	7
Chr5	17307785	17308392	{}	{}	{}	V_17307785_17308392	213	26	4.5e-37	{}	{}	{}	{}
Chr5	13497209	13497704	gut-2	T10G3.6	V_13497437_13498629_+	V_13497209_13497704	319	106	2.4e-25	High	-19	{}	7
Chr2	8325062	8325443	ran-3	C26D10.1	II_8322537_8324976_-	II_8325062_8325443	184	67	1.92e-13	High	276	{}	8
Chr2	24413	24957	{}	{}	{}	II_24413_24957	838	116	2.02e-134	{}	{}	{}	{}
Chr2	7870540	7870946	T09A5.12	T09A5.12.1	II_7866179_7870085_-	II_7870540_7870946	220	75	2.82e-17	Low	658	{}	4
Chr3	1616577	1617129	{}	{}	{}	III_1616577_1617129	414	70	1.11e-59	{}	{}	{}	{}
Chr4	10128911	10129467	K08F4.2	K08F4.2	IV_10126730_10128926_-	IV_10128911_10129467	778	80	3.63e-143	High	263	{}	15
Chr1	1155982	1156415	aps-3	Y48G8AL.14	I_1155400_1156021_-	I_1155982_1156415	404	99	4.74e-44	High	177	{}	12
Chr1	2726536	2726933	snr-7	Y71F9B.4	I_2727014_2727546_+	I_2726536_2726933	261	80	4.85e-23	High	280	{}	3
Chr5	10031070	10031971	acl-2	T06E8.1	V_10028013_10030892_-	V_10031070_10031971	1185	89	3.5e-242	Low	628	{}	7
Chr5	8030755	8031609	vrs-1	ZC513.4	V_8031383_8034812_+	V_8030755_8031609	906	99	4.85e-162	High	201	{}	4
Chr4	7948344	7948698	F20D12.2	F20D12.2	IV_7948658_7953531_+	IV_7948344_7948698	162	46	5.89e-16	High	137	{}	10
Chr5	13625418	13625984	F53F4.10	F53F4.10.1	V_13624436_13625386_-	V_13625418_13625984	187	74	3.93e-12	High	315	{}	5
Chr1	316011	316427	imb-3	C53D5.6	I_310982_314989_-	I_316011_316427	291	37	2.33e-49	Low	1230	{}	12
Chr5	19673098	19673542	mrp-7	Y43F8C.12	V_19674538_19688246_+	V_19673098_19673542	282	30	8.48e-52	Low	1218	{}	0
Chr2	7050041	7050465	ZK1127.5	ZK1127.5	II_7050605_7051921_+	II_7050041_7050465	266	74	5e-26	High	352	{}	8
Chr4	2901944	2902359	Y54G2A.20	Y54G2A.20	IV_2896967_2900786_-	IV_2901944_2902359	567	34	1.29e-124	Low	1365	{}	2
Chr4	1952983	1953628	F52C12.2	F52C12.2	IV_1953579_1956641_+	IV_1952983_1953628	697	61	1.83e-136	High	274	{}	8
Chr3	4720754	4721281	emb-5	T04A8.14	III_4715257_4720628_-	III_4720754_4721281	847	82	3.27e-159	High	389	{}	9
Chr2	9319278	9319725	D2013.3	D2013.3	II_9317539_9319566_-	II_9319278_9319725	317	57	3.73e-44	High	-65	{}	1
Chr1	6554457	6554894	tre-1	F57B10.7	I_6554704_6558594_+	I_6554457_6554894	369	124	9.98e-29	High	29	{}	15
Chr5	11982065	11982574	rpt-1	C52E4.4.1	V_11980285_11982351_-	V_11982065_11982574	705	92	8.94e-117	High	-32	{}	10
Chr3	4905203	4905870	F26F4.8	F26F4.8	III_4903977_4905480_-	III_4905203_4905870	695	116	2.33e-100	High	56	{}	2
Chr3	5018058	5018492	wip-1	R144.4b	III_5018612_5020771_+	III_5018058_5018492	541	133	1.88e-58	High	337	{}	19
Chr5	15085139	15085641	C01G10.7	C01G10.7	V_15085552_15086870_+	V_15085139_15085641	466	105	1.76e-54	High	162	{}	13
Chr2	9416558	9416944	M176.3	M176.3.1	II_9416926_9418232_+	II_9416558_9416944	254	89	4.47e-19	High	175	{}	10
Chr3	234987	235566	Y50D7A.4	Y50D7A.4.1	III_235842_253375_+	III_234987_235566	348	111	5.81e-29	Low	566	{}	8
Chr5	15189137	15191159	Y75B12B.11	Y75B12B.11	V_15191116_15192225_+	V_15189137_15191159	1463	251	2.77e-205	Low	968	V:15190129-15190438	15
Chr5	13437231	13437743	mes-4	Y2H9A.1	V_13432867_13437354_-	V_13437231_13437743	485	56	2.13e-85	High	133	{}	3
Chr3	10123567	10123893	ZK1128.6	ZK1128.6b.1	III_10124077_10132117_+	III_10123567_10123893	171	43	8.02e-19	High	347	{}	6
Chr2	13888176	13888617	Y51H1A.6	Y51H1A.6	II_13888557_13894585_+	II_13888176_13888617	442	50	1.31e-78	High	161	{}	13
Chr2	3482213	3482608	smu-2	Y49F6B.4	II_3482432_3490134_+	II_3482213_3482608	260	54	6.88e-33	High	22	{}	10
Chr1	4140909	4141269	E01A2.6	E01A2.6	I_4137214_4139097_-	I_4140909_4141269	188	50	1.49e-19	Low	1992	I:4140760-4141184	2
Chr2	14561494	14561918	mog-4	C04H5.6	II_14552405_14561494_-	II_14561494_14561918	512	76	1.75e-79	High	212	{}	21
Chr1	5637754	5638129	{}	{}	{}	I_5637754_5638129	193	45	1.56e-22	{}	{}	{}	{}
Chr2	14528094	14528637	spat-1	F57C2.6	II_14528651_14534011_+	II_14528094_14528637	300	87	5.64e-28	High	286	{}	11
Chr5	9342786	9344752	K07B1.6	K07B1.6a.2	V_9342596_9343929_-	V_9342786_9344752	999	339	7.15e-75	High	-160	{}	21
Chr3	8370101	8370494	R05D3.9	R05D3.9	III_8362123_8368761_-	III_8370101_8370494	241	59	1e-26	Low	1536	{}	1
Chr3	5802858	5803327	him-10	R12B2.4	III_5803212_5805032_+	III_5802858_5803327	562	45	1.21e-113	High	120	{}	0
Chr5	12497526	12497959	W04D2.6	W04D2.6a	V_12498062_12503544_+	V_12497526_12497959	369	87	1e-41	High	320	{}	11
Chr3	8411891	8412307	{}	{}	{}	III_8411891_8412307	244	110	1.79e-12	{}	{}	{}	{}
Chr1	6011699	6012304	rnf-1	C06A5.9	I_6009783_6011524_-	I_6011699_6012304	774	79	7.27e-143	High	477	{}	11
Chr5	1892353	1893184	{}	{}	{}	V_1892353_1893184	686	105	2.37e-104	{}	{}	{}	{}
Chr5	12190556	12191192	dpy-30	ZK863.6.1	V_12191319_12191985_+	V_12190556_12191192	462	116	4.11e-49	High	445	{}	9
Chr1	2070700	2071133	Y37E3.8	Y37E3.8a.1	I_2069683_2070610_-	I_2070700_2071133	354	88	3.14e-38	High	306	{}	11
Chr3	12925948	12926345	Y37D8A.18	Y37D8A.18	III_12926441_12927766_+	III_12925948_12926345	212	55	1.98e-22	High	295	{}	4
Chr1	7347254	7347591	F52A8.5	F52A8.5.1	I_7345984_7347370_-	I_7347254_7347591	132	58	1.34e-07	High	52	{}	0
Chr2	14349326	14349831	Y54G11A.11	Y54G11A.11.1	II_14349558_14350691_+	II_14349326_14349831	642	108	2.5e-92	High	-20	{}	17
Chr1	10632976	10633490	B0511.7	B0511.7	I_10631733_10633136_-	I_10632976_10633490	742	72	9.13e-140	High	97	{}	1
Chr4	7230208	7230574	cap-1	D2024.6.1	IV_7228415_7230208_-	IV_7230208_7230574	191	55	2.4e-18	High	183	{}	9
Chr3	9946925	9947309	K03H1.7	K03H1.7	III_9947308_9948002_+	III_9946925_9947309	386	32	2.02e-77	High	191	{}	1
Chr4	5655935	5656422	skn-1	T19E7.2c.1	IV_5651749_5656134_-	IV_5655935_5656422	373	103	2.43e-36	High	44	IV:5656014-5660240	9
Chr2	11106032	11106629	nasp-1	C09H10.6	II_11106540_11107987_+	II_11106032_11106629	348	66	1.16e-46	High	210	{}	2
Chr3	11719196	11719917	elb-1	Y41C4A.10	III_11718716_11719330_-	III_11719196_11719917	972	130	3.47e-158	High	226	{}	9
Chr1	13571885	13572342	Y87G2A.7	Y87G2A.7	I_13572366_13575608_+	I_13571885_13572342	402	89	7.95e-48	High	253	{}	4
Chr4	14824719	14825395	Y57G11C.15	Y57G11C.15.2	IV_14822495_14825137_-	IV_14824719_14825395	377	117	2.56e-32	High	-80	{}	14
Chr5	6017397	6017868	rpt-2	F29G9.5	V_6015886_6017479_-	V_6017397_6017868	443	88	3.43e-57	High	153	{}	14
Chr4	7785621	7786012	tag-322	C33H5.10	IV_7783964_7785538_-	IV_7785621_7786012	262	65	1.28e-28	High	278	{}	10
Chr1	13038834	13039178	{}	{}	{}	I_13038834_13039178	142	56	1.55e-09	{}	{}	{}	{}
Chr3	9630970	9631710	ubc-7	F58A4.10.1	III_9630007_9631069_-	III_9630970_9631710	948	123	1.03e-156	High	271	{}	12
Chr2	10416269	10416785	E04D5.1	E04D5.1b	II_10416602_10417581_+	II_10416269_10416785	241	62	1.51e-25	High	75	{}	2
Chr5	5504821	5505297	nhr-47	C24G6.4.2	V_5505050_5509767_+	V_5504821_5505297	471	107	1.12e-54	High	-9	{}	16
Chr5	9789569	9790197	ztf-7	F46B6.7.1	V_9786749_9789506_-	V_9789569_9790197	557	170	3.76e-48	High	377	{}	20
Chr5	6784811	6785382	spn-4	ZC404.8.1	V_6782997_6784732_-	V_6784811_6785382	726	84	3.14e-127	High	364	{}	10
Chr1	9445661	9446035	mec-8	F46A9.6.2	I_9441963_9444219_-	I_9445661_9446035	160	60	2.21e-11	Low	1629	{}	6
Chr2	9177015	9177386	sec-5	T23G7.4	II_9173088_9177064_-	II_9177015_9177386	221	64	6.3e-21	High	136	{}	5
Chr5	11521101	11521811	C55A6.9	C55A6.9	V_11521490_11523193_+	V_11521101_11521811	894	120	1.59e-145	High	34	{}	16
Chr2	2919059	2919497	Y110A2AR.3	Y110A2AR.3a.1	II_2913717_2919310_-	II_2919059_2919497	423	56	6.18e-70	High	-32	{}	2
Chr3	4508318	4508772	cct-5	C07G2.3b.1	III_4499159_4508082_-	III_4508318_4508772	634	85	1.07e-103	High	463	{}	10
Chr2	4299231	4299665	C01F1.2	C01F1.2	II_4299652_4300792_+	II_4299231_4299665	472	108	1.84e-54	High	204	{}	15
Chr5	14645496	14646467	rfc-1	C54G10.2	V_14642548_14645731_-	V_14645496_14646467	838	128	2.32e-127	High	250	{}	7
Chr3	10599539	10599988	Y39A1A.1	Y39A1A.1a	III_10596496_10600056_-	III_10599539_10599988	367	123	1.13e-28	High	-293	III:10599539-10599966	10
Chr3	6008772	6009613	ZK328.4	ZK328.4	III_6006364_6009081_-	III_6008772_6009613	922	122	4.61e-151	High	111	{}	5
Chr5	12450183	12450679	F28C1.1	F28C1.1	V_12450614_12453128_+	V_12450183_12450679	688	44	2.78e-148	High	183	{}	3
Chr3	4986685	4987199	C27F2.1	C27F2.1	III_4987083_4991359_+	III_4986685_4987199	618	53	5.12e-122	High	141	{}	2
Chr3	9780501	9781109	vha-1	R10E11.8.2	III_9781144_9781663_+	III_9780501_9781109	408	125	2.05e-35	High	339	{}	15
Chr2	8602246	8602648	snoRNA:F28C6.11	snoRNA:F28C6.11	II_8602895_8603027_+	II_8602246_8602648	281	64	5.71e-33	High	448	{}	10
Chr2	2450959	2451609	miRNA:mir-72	miRNA:mir-72	II_2452839_2452937_+	II_2450959_2451609	702	58	3.95e-140	Low	1555	{}	2
Chr1	1174521	1175191	smg-2	Y48G8AL.6	I_1176476_1189653_+	I_1174521_1175191	402	47	1.53e-70	Low	1620	I:1174098-1175385	0
Chr2	14814741	14815268	W01D2.1	W01D2.1.4	II_14815264_14816051_+	II_14814741_14815268	766	88	1.42e-134	High	260	{}	10
Chr1	8327034	8327384	cep-1	F52B5.5b.1	I_8327455_8328698_+	I_8327034_8327384	174	51	1.65e-16	High	246	I:8326942-8327453	1
Chr3	8331731	8332108	ZC262.2	ZC262.2b	III_8332143_8333063_+	III_8331731_8332108	270	70	2.73e-28	High	224	{}	5
Chr1	13812263	13812683	miRNA:mir-2218a	miRNA:mir-2218a	I_13812581_13812640_+	I_13812263_13812683	433	70	4.03e-64	High	108	I:13812254-13813917	7
Chr3	7179585	7180003	rpl-36	F37C12.4.1	III_7180175_7180606_+	III_7179585_7180003	434	89	9.62e-55	High	381	{}	15
Chr5	12728055	12728499	R11D1.9	R11D1.9	V_12728438_12729179_+	V_12728055_12728499	469	55	4.93e-82	High	161	{}	18
Chr4	991704	992491	Y55F3AM.6	Y55F3AM.6b	IV_992143_996084_+	IV_991704_992491	887	63	8.68e-185	High	46	{}	4
Chr1	4444245	4444706	eif-3.H	C41D11.2	I_4444721_4446586_+	I_4444245_4444706	507	101	3.59e-65	High	246	{}	7
Chr3	10758744	10759793	K01G5.9	K01G5.9.2	III_10759096_10762880_+	III_10758744_10759793	1207	240	1.4e-153	High	-172	{}	20
Chr5	14734091	14734730	unc-61	Y50E8A.4a	V_14731284_14734191_-	V_14734091_14734730	703	75	1.26e-127	High	219	{}	5
Chr2	14233898	14234685	Y48B6A.12	Y48B6A.12.2	II_14225838_14234001_-	II_14233898_14234685	513	95	1.9e-69	High	290	{}	2
Chr1	4444245	4444706	C41D11.4	C41D11.4	I_4441647_4444257_-	I_4444245_4444706	507	101	3.59e-65	High	218	{}	7
Chr3	8614374	8614827	rha-2	C06E1.10	III_8609972_8614463_-	III_8614374_8614827	675	64	1.92e-128	High	137	{}	1
Chr5	17870380	17871421	csn-1	Y59A8A.1	V_17861182_17870447_-	V_17870380_17871421	473	123	1.29e-48	High	453	{}	9
Chr2	11126322	11126736	lsm-1	F40F8.9.1	II_11126866_11127429_+	II_11126322_11126736	365	58	9.18e-55	High	337	{}	12
Chr4	13788449	13789086	Y45F10D.7	Y45F10D.7	IV_13788926_13796176_+	IV_13788449_13789086	764	95	1.93e-129	High	159	{}	9
ChrX	11797706	11798286	rsd-3	C34E11.1.1	X_11798425_11803568_+	X_11797706_11798286	134	82	0.000574866	High	429	{}	7
ChrX	14840823	14841486	{}	{}	{}	X_14840823_14841486	346	118	1.68e-26	{}	{}	{}	{}
Chr5	9332805	9334455	acl-14	K07B1.5a.1	V_9326981_9332864_-	V_9332805_9334455	295	181	3.12e-07	Low	766	{}	4
Chr1	10592864	10593320	tRNA:T22A3.t1	tRNA:T22A3.t1	I_10593124_10593194_+	I_10592864_10593320	380	80	4.16e-47	High	32	I:10592948-10593289	7
Chr3	471661	472383	F10C5.2	F10C5.2.1	III_472301_475344_+	III_471661_472383	354	71	1.38e-45	High	279	{}	1
Chr2	3682613	3683228	F19B10.1	F19B10.1	II_3683172_3684539_+	II_3682613_3683228	767	111	2.93e-120	High	252	{}	15
Chr2	7780982	7781428	C06A8.5	C06A8.5	II_7781503_7783243_+	II_7780982_7781428	484	66	1.09e-78	High	298	{}	9
Chr2	4902045	4902399	R05F9.9	R05F9.9	II_4899921_4902085_-	II_4902045_4902399	219	75	4.18e-17	High	137	{}	5
Chr3	901786	902287	F23H11.3	F23H11.3.1	III_899667_901537_-	III_901786_902287	372	72	4.24e-49	High	499	{}	3
Chr4	7946432	7947269	czw-1	F20D12.4.1	IV_7943609_7946811_-	IV_7946432_7947269	690	100	3.21e-108	High	39	{}	13
Chr3	8490215	8490532	F42H10.2	F42H10.2	III_8490409_8490961_+	III_8490215_8490532	166	77	1.98e-08	High	36	{}	6
Chr4	11566068	11566589	sec-24.1	F12F6.6	IV_11561949_11566160_-	IV_11566068_11566589	712	98	9.27e-115	High	168	{}	14
Chr3	13256206	13256919	F56A8.3	F56A8.3a.1	III_13256760_13262763_+	III_13256206_13256919	911	116	3.97e-152	High	198	{}	9
Chr1	6554457	6554894	dad-1	F57B10.10.1	I_6553481_6554292_-	I_6554457_6554894	369	124	9.98e-29	High	383	{}	15
Chr5	7775912	7776355	rpl-39	C26F1.9.1	V_7775547_7775889_-	V_7775912_7776355	383	94	9.3e-42	High	244	{}	18
Chr1	10567430	10567856	rpa-0	F25H2.10.1	I_10567877_10568997_+	I_10567430_10567856	309	66	4.58e-38	High	234	{}	12
Chr1	2876332	2877045	rpl-1	Y71F9AL.13a.2	I_2875394_2876636_-	I_2876332_2877045	459	163	6.04e-33	High	52	{}	14
Chr2	9322869	9323212	rab-39	D2013.1	II_9321984_9322824_-	II_9322869_9323212	116	44	1.97e-08	High	216	{}	2
Chr1	4584603	4585108	rps-10	D1007.6.1	I_4583874_4584512_-	I_4584603_4585108	504	149	2.78e-45	High	343	{}	16
Chr5	7236891	7237813	C05C8.9	C05C8.9b.1	V_7237209_7237961_+	V_7236891_7237813	824	118	7.75e-130	High	-143	{}	14
Chr2	8969119	8969846	pqn-14	C18E9.3a	II_8966834_8969537_-	II_8969119_8969846	882	103	2.12e-153	High	-55	{}	12
Chr3	13771005	13771635	pdr-1	K08E3.7.1	III_13771182_13773216_+	III_13771005_13771635	634	101	2.78e-94	High	-138	{}	8
Chr1	16633	17368	{}	{}	{}	I_16633_17368	961	128	9.29e-157	{}	{}	{}	{}
Chr2	14479779	14480134	C13B4.1	C13B4.1	II_14470305_14479521_-	II_14479779_14480134	289	47	5.75e-43	High	435	{}	2
Chr2	484339	484819	prp-21	W07E6.4.1	II_484864_490402_+	II_484339_484819	236	79	7.17e-19	High	285	{}	1
Chr5	15765779	15766783	F57A10.2	F57A10.2	V_15766230_15767066_+	V_15765779_15766783	982	109	3.8e-174	High	-51	{}	17
Chr1	14710850	14711207	Y54E5A.6	Y54E5A.6	I_14708274_14710913_-	I_14710850_14711207	173	37	9.63e-22	High	115	{}	8
Chr3	8850521	8851022	F44E2.9	F44E2.9	III_8849898_8850438_-	III_8850521_8851022	783	93	1.77e-135	High	333	{}	10
Chr1	7094813	7095206	ekl-1	F22D6.6	I_7095488_7098341_+	I_7094813_7095206	271	49	9.44e-38	High	479	{}	10
Chr4	15472332	15472747	Y73F8A.27	Y73F8A.27.1	IV_15472769_15473535_+	IV_15472332_15472747	410	74	1.12e-56	High	230	{}	20
Chr1	2876332	2877045	Y71F9AL.9	Y71F9AL.9.1	I_2876932_2878514_+	I_2876332_2877045	459	163	6.04e-33	High	244	{}	14
Chr1	8728407	8728861	C36B1.3	C36B1.3	I_8728762_8730049_+	I_8728407_8728861	422	114	6.83e-42	High	128	{}	13
Chr5	18723052	18724028	{}	{}	{}	V_18723052_18724028	482	212	1.43e-24	{}	{}	{}	{}
Chr5	15590021	15590335	{}	{}	{}	V_15590021_15590335	186	42	2.49e-22	{}	{}	{}	{}
Chr3	6453594	6454018	T26A5.5	T26A5.5b.1	III_6454424_6457241_+	III_6453594_6454018	309	100	2.13e-25	Low	618	{}	12
Chr4	2892531	2892816	Y54G2A.18	Y54G2A.18.1	IV_2891554_2892493_-	IV_2892531_2892816	86	36	9.74e-06	High	180	{}	1
Chr4	7709694	7710102	F33D4.8	F33D4.8	IV_7710030_7710793_+	IV_7709694_7710102	261	50	5.29e-35	High	132	{}	7
Chr3	10248260	10248991	cor-1	R01H10.3a.1	III_10249024_10254588_+	III_10248260_10248991	731	102	5.99e-117	High	399	{}	7
Chr3	1905593	1906035	B0524.6	B0524.6	III_1902182_1905623_-	III_1905593_1906035	404	50	4.65e-69	High	191	{}	10
Chr4	7133124	7133497	cyn-12	C34D4.12	IV_7132115_7133196_-	IV_7133124_7133497	183	55	7.5e-17	High	114	{}	1
Chr4	12605357	12605753	Y55D9A.2	Y55D9A.2a	IV_12601098_12605394_-	IV_12605357_12605753	194	52	5.43e-20	High	161	{}	2
Chr5	15001840	15002616	fib-1	T01C3.7.3	V_15000462_15002039_-	V_15001840_15002616	659	153	1.11e-74	High	189	{}	15
Chr1	13060301	13060831	nhr-85	W05B5.3b.1	I_13056077_13059669_-	I_13060301_13060831	337	67	1.01e-43	Low	897	I:13059612-13061807	6
Chr3	10114560	10114929	ZK1128.2	ZK1128.2a	III_10114936_10116597_+	III_10114560_10114929	210	70	5.18e-17	High	192	{}	6
Chr5	20706955	20708714	Y44A6C.1	Y44A6C.1	V_20709015_20712067_+	V_20706955_20708714	713	272	1.63e-45	Low	1181	{}	17
Chr1	6564410	6564851	bag-1	F57B10.11	I_6563708_6564453_-	I_6564410_6564851	505	139	5.63e-49	High	177	{}	15
Chr1	12968363	12968842	eif-6	C47B2.5.1	I_12968797_12970223_+	I_12968363_12968842	471	88	1.88e-63	High	195	{}	11
Chr2	13477097	13477542	{}	{}	{}	II_13477097_13477542	342	94	1.44e-33	{}	{}	{}	{}
Chr3	8307239	8307758	F10E9.5	F10E9.5	III_8307513_8308329_+	III_8307239_8307758	676	92	1.17e-109	High	15	{}	9
Chr5	9346255	9347227	try-5	K07B1.1	V_9346789_9348452_+	V_9346255_9347227	936	127	2.25e-151	High	48	{}	8
Chr5	9729544	9729997	F40F9.6	F40F9.6b.2	V_9725667_9729308_-	V_9729544_9729997	390	85	5.08e-47	High	462	{}	12
Chr3	7122772	7123116	B0280.3	B0280.3.3	III_7122917_7124087_+	III_7122772_7123116	177	78	9.6e-10	High	-27	{}	2
Chr3	3857058	3857332	{}	{}	{}	III_3857058_3857332	112	17	6.48e-18	{}	{}	{}	{}
Chr2	8661451	8661837	D2085.3	D2085.3	II_8661794_8664639_+	II_8661451_8661837	173	64	1.93e-12	High	150	{}	4
Chr3	11719196	11719917	Y41C4A.11	Y41C4A.11	III_11719632_11723483_+	III_11719196_11719917	972	130	3.47e-158	High	76	{}	9
Chr3	7572824	7573209	lpd-7	R13A5.12.1	III_7573272_7575188_+	III_7572824_7573209	317	116	3.6e-22	High	256	{}	14
Chr1	13161642	13162526	F22G12.5	F22G12.5	I_13162486_13182645_+	I_13161642_13162526	1072	147	7.25e-172	High	402	{}	2
Chr3	8630665	8631230	dnj-10	F22B7.5a.1	III_8631067_8633400_+	III_8630665_8631230	726	99	1.46e-117	High	120	{}	11
Chr3	4648966	4649806	T23F11.6	T23F11.6	III_4646530_4647800_-	III_4648966_4649806	620	243	4.31e-38	Low	1586	{}	17
Chr3	7087841	7088330	ZK418.9	ZK418.9b.1	III_7085130_7087669_-	III_7087841_7088330	238	67	4.01e-23	High	416	{}	8
Chr5	10536007	10537123	tag-93	F25D1.1a	V_10532696_10536033_-	V_10536007_10537123	970	168	2.65e-136	Low	532	{}	18
Chr3	6929497	6929978	inf-1	F57B9.6a.1	III_6929830_6931889_+	III_6929497_6929978	307	95	1.3e-26	High	93	{}	9
Chr4	7507299	7508654	R05G6.7	R05G6.7.1	IV_7506414_7507880_-	IV_7507299_7508654	1040	222	1.04e-125	High	96	{}	13
Chr1	719763	720240	Y18H1A.7	Y18H1A.7	I_717942_719729_-	I_719763_720240	708	72	4.75e-131	High	272	{}	8
Chr3	9956073	9956953	mog-1	K03H1.2	III_9951956_9956108_-	III_9956073_9956953	252	135	5.11e-09	High	405	{}	4
Chr4	12268333	12268740	C42C1.2	C42C1.2	IV_12265496_12268427_-	IV_12268333_12268740	280	81	3e-26	High	109	{}	15
Chr5	12317923	12318345	R04F11.2	R04F11.2.1	V_12318284_12320315_+	V_12317923_12318345	479	63	2.51e-79	High	150	{}	12
Chr4	8691540	8691857	dic-1	F08B4.1a	IV_8691963_8696116_+	IV_8691540_8691857	135	31	2.78e-16	High	265	{}	2
Chr1	1033828	1034815	Y34D9A.3	Y34D9A.3	I_1034475_1040870_+	I_1033828_1034815	971	109	1.88e-171	High	154	{}	10
Chr4	8015463	8016416	C26B2.7	C26B2.7	IV_8016113_8016864_+	IV_8015463_8016416	631	96	2.14e-96	High	174	{}	11
Chr1	4747384	4747775	C10H11.1	C10H11.1	I_4747629_4759602_+	I_4747384_4747775	321	72	5.45e-38	High	50	{}	1
Chr1	4829742	4830143	F57C9.4	F57C9.4a	I_4830137_4833866_+	I_4829742_4830143	470	61	2.28e-78	High	195	{}	1
Chr4	5364039	5364632	F41H10.6	F41H10.6b	IV_5356527_5364361_-	IV_5364039_5364632	464	131	6.53e-44	High	-26	{}	10
Chr2	4322834	4323241	H20J04.6	H20J04.6	II_4323255_4324181_+	II_4322834_4323241	212	73	1.75e-16	High	218	{}	3
Chr1	10517721	10518297	nlp-4	F59C6.6	I_10516061_10517879_-	I_10517721_10518297	233	119	2.27e-09	High	130	{}	9
Chr3	2785676	2786257	Y71H2AM.4	Y71H2AM.4.1	III_2786193_2788018_+	III_2785676_2786257	601	143	9.36e-67	High	227	{}	20
Chr3	11035992	11036388	Y48A6B.10	Y48A6B.10	III_11036717_11045577_+	III_11035992_11036388	427	92	7.41e-52	Low	527	{}	13
Chr3	10620996	10621579	hpr-9	Y39A1A.23.2	III_10621354_10626116_+	III_10620996_10621579	604	126	8.55e-75	High	67	{}	11
Chr4	7580111	7580668	F32E10.6	F32E10.6.1	IV_7578492_7580387_-	IV_7580111_7580668	411	78	6.71e-55	High	2	{}	14
Chr1	3876740	3877174	T03F1.12	T03F1.12	I_3876047_3876705_-	I_3876740_3877174	334	67	4.61e-43	High	252	{}	2
Chr3	7520582	7520982	C07H6.2	C07H6.2	III_7520929_7521362_+	III_7520582_7520982	497	110	6.86e-59	High	147	{}	13
Chr2	3553348	3553960	W10G11.20	W10G11.20	II_3553681_3554613_+	II_3553348_3553960	246	78	5.98e-21	High	27	{}	6
Chr4	12651537	12651935	C26H9A.2	C26H9A.2	IV_12653310_12662093_+	IV_12651537_12651935	142	62	3.61e-08	Low	1574	{}	3
Chr1	2096832	2097458	npp-13	Y37E3.15a.1	I_2097348_2123429_+	I_2096832_2097458	605	90	1.19e-93	High	203	{}	11
Chr4	4470857	4471789	M01H9.3	M01H9.3b	IV_4468537_4470512_-	IV_4470857_4471789	566	170	8.1e-50	Low	811	IV:4470818-4474005	10
Chr5	2694148	2694640	Y45G12B.3	Y45G12B.3	V_2688438_2694194_-	V_2694148_2694640	441	75	2.78e-63	High	200	{}	10
Chr1	7283566	7284109	pfd-6	F21C3.5	I_7282958_7283889_-	I_7283566_7284109	857	103	3.09e-147	High	-52	{}	8
Chr1	14605858	14606258	Y105E8A.25	Y105E8A.25	I_14591928_14604123_-	I_14605858_14606258	260	68	4.67e-27	Low	1935	{}	6
Chr5	13818737	13819217	sel-10	F55B12.3a	V_13819169_13822788_+	V_13818737_13819217	305	109	4.39e-22	High	192	{}	9
Chr1	1415801	1416402	Y92H12BR.3	Y92H12BR.3a	I_1416593_1424609_+	I_1415801_1416402	300	112	1.88e-20	High	492	{}	8
Chr3	10505085	10505475	taf-11.3	F43D9.5	III_10503959_10505225_-	III_10505085_10505475	408	79	9.68e-54	High	55	{}	12
Chr5	13625418	13625984	F53F4.12	F53F4.12	V_13625859_13627221_+	V_13625418_13625984	187	74	3.93e-12	High	158	{}	5
Chr3	12368220	12370314	his-72	Y49E10.6.1	III_12367355_12368045_-	III_12368220_12370314	1022	324	1.6e-83	Low	1222	{}	16
Chr3	7499331	7499823	C07H6.9	C07H6.9	III_7498743_7499288_-	III_7499331_7499823	740	101	9.59e-120	High	289	{}	11
Chr4	14959343	14959919	Y41E3.1	Y41E3.1a	IV_14954178_14958874_-	IV_14959343_14959919	859	90	1.57e-156	Low	757	{}	13
Chr4	2495129	2495537	Y69A2AR.18	Y69A2AR.18a.1	IV_2495734_2497674_+	IV_2495129_2495537	318	67	1.46e-39	High	401	{}	13
Chr1	3781544	3782098	C32E8.5	C32E8.5	I_3782121_3783262_+	I_3781544_3782098	861	123	9.19e-136	High	300	{}	11
Chr5	13568304	13568775	C50B8.3	C50B8.3	V_13566819_13568437_-	V_13568304_13568775	512	70	4.48e-83	High	102	{}	8
Chr3	6289329	6289713	{}	{}	{}	III_6289329_6289713	260	53	2.37e-33	{}	{}	{}	{}
Chr2	2058962	2059595	F07E5.5	F07E5.5	II_2053927_2059070_-	II_2058962_2059595	342	76	1.02e-40	High	208	{}	7
Chr3	2528583	2529013	rbc-2	Y54F10AM.10	III_2512636_2528767_-	III_2528583_2529013	431	70	1.19e-63	High	31	{}	16
Chr3	6464026	6464643	T26A5.8	T26A5.8	III_6462182_6462788_-	III_6464026_6464643	507	141	1.21e-48	Low	1546	{}	13
Chr4	257121	257509	R02D3.8	R02D3.8	IV_255989_257188_-	IV_257121_257509	242	57	9.5e-28	High	127	{}	5
Chr2	4959719	4960071	ulp-2	Y38A8.3	II_4955632_4959860_-	II_4959719_4960071	169	64	8.57e-12	High	35	{}	2
Chr5	4450142	4450944	Y47D7A.14	Y47D7A.14	V_4442924_4450368_-	V_4450142_4450944	848	79	1.08e-161	High	175	{}	5
Chr1	9961905	9962369	tag-179	T24D1.4	I_9960324_9961957_-	I_9961905_9962369	625	88	1.14e-99	High	180	{}	8
Chr3	10435870	10436287	H04D03.1	H04D03.1	III_10436510_10437607_+	III_10435870_10436287	350	64	4.14e-48	High	432	{}	10
Chr4	866884	867342	snoRNA:Y55F3BR.9	snoRNA:Y55F3BR.9	IV_867056_867133_-	IV_866884_867342	314	60	5.62e-42	High	-20	{}	11
Chr3	10415712	10416055	ymel-1	M03C11.5.1	III_10415958_10421636_+	III_10415712_10416055	157	60	6.7e-11	High	75	{}	6
Chr1	6215345	6215764	T08B2.5	T08B2.5d	I_6215644_6216619_+	I_6215345_6215764	303	100	2.45e-24	High	90	{}	9
Chr2	11049813	11050270	sdhd-1	F33A8.5.1	II_11049024_11049831_-	II_11049813_11050270	523	76	3.95e-82	High	210	{}	9
Chr2	4827834	4828525	fbxb-88	C33F10.13	II_4826495_4827834_-	II_4827834_4828525	864	78	1.55e-166	High	345	{}	6
Chr4	3132034	3132563	mca-3	Y67D8C.10c	IV_3103163_3131517_-	IV_3132034_3132563	158	57	7.57e-12	Low	781	{}	4
Chr1	5691560	5692035	unc-40	T19B4.7	I_5678696_5691636_-	I_5691560_5692035	341	101	6.25e-31	High	161	{}	12
Chr2	6453303	6453696	K06A1.5	K06A1.5.1	II_6450979_6453346_-	II_6453303_6453696	229	83	1.47e-16	High	153	{}	10
Chr1	6835012	6836130	K02F2.2	K02F2.2.1	I_6836463_6838138_+	I_6835012_6836130	1244	212	1.35e-175	Low	892	{}	12
Chr1	13391142	13391464	C01A2.4	C01A2.4	I_13392105_13393963_+	I_13391142_13391464	131	38	7.82e-13	Low	802	{}	3
Chr3	6614953	6615458	Y40D12A.1	Y40D12A.1b	III_6615355_6616642_+	III_6614953_6615458	751	83	3.21e-134	High	150	{}	9
Chr5	3088193	3088534	C50H11.1	C50H11.1	V_3088902_3091087_+	V_3088193_3088534	102	41	5.5e-07	Low	539	{}	1
Chr5	15578082	15578630	F28F8.9	F28F8.9	V_15577457_15578351_-	V_15578082_15578630	766	80	4.24e-140	High	5	{}	7
Chr1	10173011	10173464	C25A1.4	C25A1.4.1	I_10169626_10173258_-	I_10173011_10173464	484	62	3.43e-81	High	-21	{}	4
Chr3	11974298	11974682	ung-1	Y56A3A.29a	III_11971390_11973972_-	III_11974298_11974682	316	36	2.79e-56	Low	518	III:11974141-11975512	1
Chr4	2916050	2916436	{}	{}	{}	IV_2916050_2916436	355	24	7.51e-76	{}	{}	{}	{}
Chr3	5591708	5592087	ucr-1	F56D2.1.1	III_5592089_5594349_+	III_5591708_5592087	321	71	2e-38	High	192	{}	11
Chr1	12914982	12915287	fkb-8	Y18D10A.25	I_12916429_12918050_+	I_12914982_12915287	175	18	6.59e-33	Low	1295	{}	0
Chr3	11505114	11505479	Y66D12A.21	Y66D12A.21	III_11502911_11505157_-	III_11505114_11505479	201	69	9.52e-16	High	139	{}	5
Chr2	11132360	11132946	F40F8.11	F40F8.11.1	II_11130614_11132564_-	II_11132360_11132946	707	85	8.71e-122	High	89	{}	4
Chr1	4210645	4210986	hop-1	C18E3.8	I_4208594_4210341_-	I_4210645_4210986	144	50	1.93e-11	High	474	{}	0
Chr2	3743705	3744017	{}	{}	{}	II_3743705_3744017	85	46	0.000943637	{}	{}	{}	{}
Chr3	5554957	5555263	F09F7.7	F09F7.7a	III_5553468_5554889_-	III_5554957_5555263	158	51	1.4e-13	High	221	{}	11
Chr3	8490215	8490532	F42H10.7	F42H10.7b	III_8488278_8490259_-	III_8490215_8490532	166	77	1.98e-08	High	114	{}	6
Chr5	15569380	15570222	lsm-5	F28F8.3.2	V_15569723_15570531_+	V_15569380_15570222	889	104	1.81e-154	High	-78	{}	12
Chr3	7068528	7069046	R01H2.8	R01H2.8	III_7068885_7069491_+	III_7068528_7069046	797	109	9.85e-129	High	98	{}	7
Chr5	15394617	15395486	cyb-3	T06E6.2a.1	V_15395502_15397155_+	V_15394617_15395486	703	91	6.5e-117	High	451	{}	4
Chr1	6317301	6318180	F26B1.2	F26B1.2c.3	I_6317704_6319734_+	I_6317301_6318180	757	160	1.52e-92	High	-36	{}	10
Chr2	11782467	11782790	F43G6.3	F43G6.3	II_11782969_11783975_+	II_11782467_11782790	161	35	4.69e-20	High	341	{}	1
Chr3	7498046	7498982	cgh-1	C07H6.5.1	III_7495244_7497757_-	III_7498046_7498982	1035	178	6.43e-146	Low	757	{}	16
ChrX	6091592	6093720	hsp-3	C15H9.6.2	X_6089003_6092155_-	X_6091592_6093720	1052	572	1.87e-32	Low	501	{}	18
Chr3	8085274	8085650	grp-1	K06H7.4.1	III_8085631_8088359_+	III_8085274_8085650	329	110	6.67e-26	High	169	{}	5
Chr1	11182110	11182910	sri-5	F28D9.2a	I_11182658_11186123_+	I_11182110_11182910	877	125	2.12e-138	High	148	{}	17
Chr5	6838055	6839048	T15B7.15	T15B7.15	V_6836536_6838573_-	V_6838055_6839048	522	110	2.85e-64	High	-22	{}	4
Chr2	8041586	8041926	T05H10.1	T05H10.1	II_8042513_8047362_+	II_8041586_8041926	151	64	4.96e-09	Low	757	{}	3
Chr4	390304	390712	T07A9.10	T07A9.10	IV_390403_393144_+	IV_390304_390712	268	62	4.36e-31	High	-105	{}	20
Chr2	913226	913606	R07C3.8	R07C3.8	II_913687_915213_+	II_913226_913606	208	57	6.69e-21	High	271	{}	6
Chr2	8891004	8891319	{}	{}	{}	II_8891004_8891319	137	26	5.79e-19	{}	{}	{}	{}
Chr5	5584204	5584573	pas-6	CD4.6.1	V_5583027_5584159_-	V_5584204_5584573	235	64	1.29e-23	High	229	{}	6
Chr3	5785478	5785891	Y37B11A.3	Y37B11A.3	III_5782687_5785236_-	III_5785478_5785891	425	80	4.67e-57	High	448	{}	14
Chr2	13156692	13157419	hpr-17	F32A11.2	II_13153362_13156947_-	II_13156692_13157419	862	116	3.29e-140	High	108	{}	12
Chr4	13093547	13094096	C39E9.12	C39E9.12	IV_13093971_13095459_+	IV_13093547_13094096	697	95	6.16e-113	High	150	{}	9
Chr1	11374216	11374717	F56G4.4	F56G4.4	I_11374615_11380107_+	I_11374216_11374717	470	91	9.41e-62	High	149	{}	11
Chr1	3865847	3866290	hcp-4	T03F1.9	I_3862833_3865939_-	I_3865847_3866290	577	96	1.22e-83	High	129	{}	3
Chr5	12291380	12291953	F55C5.8	F55C5.8	V_12288728_12291463_-	V_12291380_12291953	814	79	4.95e-153	High	203	{}	15
Chr1	7940560	7940991	T22C1.5	T22C1.5	I_7940909_7941690_+	I_7940560_7940991	470	73	3.44e-71	High	134	{}	3
Chr3	12818233	12818585	arx-5	Y37D8A.1	III_12816718_12817981_-	III_12818233_12818585	162	57	1.62e-12	High	428	{}	4
Chr2	8810959	8811292	F46C5.8	F46C5.8.1	II_8811273_8812524_+	II_8810959_8811292	151	41	1.29e-15	High	148	{}	0
Chr5	618889	619296	F48G7.4	F48G7.4	V_619896_621332_+	V_618889_619296	183	78	1.32e-10	Low	804	{}	5
Chr1	6224660	6224956	T08B2.11	T08B2.11	I_6221287_6223116_-	I_6224660_6224956	125	11	4.02e-25	Low	1692	{}	0
Chr3	3509905	3510265	M01F1.6	M01F1.6.1	III_3510220_3510959_+	III_3509905_3510265	312	85	5.41e-31	High	135	{}	9
Chr4	5187943	5188618	W03F8.2	W03F8.2	IV_5189953_5192509_+	IV_5187943_5188618	628	72	1.14e-110	Low	1673	IV:5188124-5188688	4
Chr1	6562451	6562739	F57B10.5	F57B10.5	I_6562701_6563652_+	I_6562451_6562739	99	40	9.11e-07	High	106	{}	4
Chr3	2417962	2418699	W04B5.3	W04B5.3c.2	III_2418213_2422597_+	III_2417962_2418699	919	101	6.76e-164	High	-117	{}	10
Chr2	10349945	10350925	C07E3.1	C07E3.1b	II_10348282_10350028_-	II_10349945_10350925	926	111	5.64e-159	High	407	{}	4
Chr4	17087106	17088048	snr-1	Y116A8C.42	IV_17088010_17088790_+	IV_17087106_17088048	368	101	4.29e-36	High	433	{}	10
Chr5	11078046	11078603	act-2	T04C12.5	V_11076543_11077959_-	V_11078046_11078603	556	83	5.77e-86	High	365	{}	12
Chr1	6105608	6105991	snoRNA:T27A3.9	snoRNA:T27A3.9	I_6105681_6105756_-	I_6105608_6105991	226	80	7.01e-17	High	43	{}	11
Chr1	4511101	4511423	Y119C1B.4	Y119C1B.4	I_4509037_4511126_-	I_4511101_4511423	144	23	4.05e-22	High	136	{}	2
Chr4	12121078	12121433	M18.6	M18.6	IV_12121348_12122737_+	IV_12121078_12121433	186	76	1.67e-11	High	93	{}	5
Chr1	9422164	9422557	C17E4.6	C17E4.6	I_9422548_9431103_+	I_9422164_9422557	451	100	1.83e-53	High	188	{}	15
Chr3	11920163	11920543	Y56A3A.21	Y56A3A.21.1	III_11920598_11921501_+	III_11920163_11920543	229	81	4.19e-17	High	245	{}	10
Chr4	9524851	9526412	elo-1	F56H11.4.1	IV_9526337_9528308_+	IV_9524851_9526412	1161	175	1.46e-176	Low	706	{}	10
Chr3	10318641	10319148	T07A5.6	T07A5.6a	III_10318876_10319642_+	III_10318641_10319148	323	97	6.63e-29	High	-18	{}	9
Chr3	12978674	12979077	ZK1010.3	ZK1010.3.1	III_12979042_12980022_+	III_12978674_12979077	439	91	6.55e-55	High	167	{}	13
ChrX	6091592	6093720	C15H9.5	C15H9.5.1	X_6093245_6097522_+	X_6091592_6093720	1052	572	1.87e-32	Low	589	{}	18
Chr3	13771005	13771635	cyk-4	K08E3.6.1	III_13768437_13771121_-	III_13771005_13771635	634	101	2.78e-94	High	199	{}	8
Chr4	14463499	14464562	LLC1.3	LLC1.3.1	IV_14464480_14469097_+	IV_14463499_14464562	1030	144	1.33e-163	High	450	{}	19
Chr2	8969119	8969846	C18E9.5	C18E9.5	II_8969852_8971597_+	II_8969119_8969846	882	103	2.12e-153	High	370	{}	12
Chr2	8283093	8283658	nst-1	K01C8.9	II_8280780_8283132_-	II_8283093_8283658	252	69	4.1e-25	High	243	{}	7
Chr2	5398880	5399522	EEED8.10	EEED8.10a	II_5395879_5398872_-	II_5398880_5399522	206	79	7.11e-14	High	329	{}	3
Chr4	11036211	11036577	fkb-1	F36H1.1.1	IV_11036407_11037909_+	IV_11036211_11036577	256	70	1.58e-25	High	13	{}	9
Chr4	7791148	7791769	rsp-6	C33H5.12a.1	IV_7789837_7791217_-	IV_7791148_7791769	834	105	2.92e-140	High	241	{}	18
Chr5	2638199	2638805	W02H5.2	W02H5.2	V_2638399_2639276_+	V_2638199_2638805	844	77	3.63e-162	High	-103	{}	10
Chr4	8893499	8894138	rad-26	C27B7.4	IV_8893939_8901359_+	IV_8893499_8894138	298	98	4.65e-24	High	121	{}	8
Chr3	4380827	4381129	B0284.3	B0284.3	III_4379339_4381163_-	III_4380827_4381129	161	67	7.82e-10	High	-185	{}	3
Chr5	18980520	18981301	Y39B6A.40	Y39B6A.40	V_18979176_18980933_-	V_18980520_18981301	817	72	4.91e-159	High	-23	V:18980866-18980907	9
Chr5	7734581	7735373	srr-10	T05B11.6	V_7735279_7736833_+	V_7734581_7735373	868	102	1.29e-150	High	302	{}	11
Chr3	3067847	3068309	ubl-1	H06I04.4a.2	III_3068235_3069189_+	III_3067847_3068309	583	81	1.08e-93	High	157	{}	17
Chr1	4647062	4647499	B0041.8	B0041.8.2	I_4647276_4648120_+	I_4647062_4647499	353	110	3.47e-30	High	-4	{}	16
Chr4	2708197	2709633	ubc-8	Y94H6A.6	IV_2704690_2707379_-	IV_2708197_2709633	684	218	6.55e-56	Low	1536	{}	11
Chr5	5686965	5687570	F25B4.7	F25B4.7	V_5685691_5687263_-	V_5686965_5687570	217	94	5.01e-12	High	4	{}	4
Chr3	10868884	10869204	C44B9.1	C44B9.1	III_10869125_10874410_+	III_10868884_10869204	155	51	4.74e-13	High	81	{}	4
Chr3	4204098	4204353	R74.6	R74.6	III_4202347_4204241_-	III_4204098_4204353	101	41	7.79e-07	High	-16	{}	3
Chr5	19118878	19119495	Y39B6A.13	Y39B6A.13	V_19118316_19119160_-	V_19118878_19119495	683	59	2.23e-134	High	26	{}	6
Chr5	6433362	6433780	gad-1	T05H4.14	V_6431152_6433306_-	V_6433362_6433780	239	74	5.97e-21	High	265	{}	10
Chr2	155834	156446	T25D3.2	T25D3.2	II_154935_156158_-	II_155834_156446	875	128	3.6e-136	High	-18	{}	16
Chr4	16656171	16656773	Y51H4A.12	Y51H4A.12	IV_16647083_16656129_-	IV_16656171_16656773	455	116	1.06e-47	High	343	{}	18
ChrX	5004290	5004684	ZC8.1	ZC8.1	X_5005102_5006962_+	X_5004290_5004684	137	27	1.73e-18	Low	615	{}	0
Chr5	10003146	10003487	uda-1	K08H10.4.1	V_10004468_10007282_+	V_10003146_10003487	147	79	1.01e-05	Low	1152	{}	7
Chr1	5871296	5872275	C34G6.5	C34G6.5	I_5872178_5874285_+	I_5871296_5872275	810	154	4.36e-107	High	393	{}	4
Chr3	13466073	13466605	cdk-5	T27E9.3	III_13464628_13466326_-	III_13466073_13466605	608	144	8.5e-68	High	13	{}	13
Chr5	10807692	10808136	tag-135	D1054.15.1	V_10805944_10807715_-	V_10807692_10808136	424	59	2.49e-68	High	199	{}	21
Chr2	12224796	12225185	rsr-2	Y57A10A.19	II_12225267_12227131_+	II_12224796_12225185	190	69	6.77e-14	High	277	{}	6
Chr4	7796300	7796617	sgo-1	C33H5.15	IV_7794871_7796400_-	IV_7796300_7796617	96	36	2.8e-07	High	58	{}	1
Chr4	12594413	12594869	tRNA:K08E7.t1	tRNA:K08E7.t1	IV_12594709_12594781_+	IV_12594413_12594869	260	79	3.5e-23	High	68	IV:12594175-12594820	7
Chr2	10537861	10538265	R166.2	R166.2.1	II_10533874_10537585_-	II_10537861_10538265	255	61	8.57e-29	High	478	II:10537888-10538407	4
Chr3	2814903	2815625	tufm-1	Y71H2AM.23.1	III_2811679_2814960_-	III_2814903_2815625	424	97	4.93e-49	High	304	{}	10
Chr2	5907472	5907804	vps-35	F59G1.3	II_5907781_5911169_+	II_5907472_5907804	135	64	8.21e-07	High	143	{}	3
Chr5	8302211	8302868	sel-9	W02D7.7.1	V_8301313_8302390_-	V_8302211_8302868	744	92	2.01e-126	High	149	{}	9
Chr3	6198582	6198968	C23G10.7	C23G10.7a.1	III_6195937_6198359_-	III_6198582_6198968	282	86	6e-25	High	416	{}	10
Chr2	13187080	13187488	W09H1.5	W09H1.5	II_13185915_13187234_-	II_13187080_13187488	238	54	3.59e-28	High	50	{}	6
Chr2	11599476	11600096	npp-5	F07A11.3	II_11596686_11599715_-	II_11599476_11600096	720	71	7.32e-135	High	71	{}	3
Chr2	5593408	5594590	C17G10.2	C17G10.2	II_5594557_5596327_+	II_5593408_5594590	531	184	3.17e-39	Low	558	{}	11
Chr5	4826570	4827304	C37H5.5	C37H5.5.1	V_4827168_4835834_+	V_4826570_4827304	356	116	7.59e-29	High	231	{}	12
Chr1	10474531	10475015	Y106G6H.15	Y106G6H.15	I_10473503_10474422_-	I_10474531_10475015	571	99	1.21e-80	High	351	{}	10
Chr1	9307470	9308039	rab-5	F26H9.6.1	I_9308428_9310211_+	I_9307470_9308039	520	114	4.75e-62	Low	674	{}	14
Chr3	9847997	9849172	K11H3.6	K11H3.6	III_9847525_9848008_-	III_9847997_9849172	479	169	1.21e-34	Low	576	{}	4
Chr3	10642656	10643116	dhs-11	Y39A1A.11	III_10640768_10643105_-	III_10642656_10643116	682	92	3.95e-111	High	-219	{}	7
Chr5	10319959	10320379	B0024.13	B0024.13a	V_10320517_10322013_+	V_10319959_10320379	265	73	3.42e-26	High	348	{}	7
Chr3	4419202	4419890	R07E5.7	R07E5.7.1	III_4418314_4419139_-	III_4419202_4419890	781	144	1.58e-105	High	407	{}	10
Chr3	9521566	9522017	clu-1	F55H2.6.1	III_9516532_9521362_-	III_9521566_9522017	468	114	3.86e-51	High	429	{}	14
Chr4	10150698	10151798	T14G10.5	T14G10.5a.1	IV_10151921_10155403_+	IV_10150698_10151798	400	161	5.83e-24	Low	673	{}	10
Chr2	11967312	11967930	W03C9.5	W03C9.5	II_11966955_11967440_-	II_11967312_11967930	517	139	2.51e-51	High	181	{}	17
Chr3	7165661	7166073	F37C12.7	F37C12.7	III_7167768_7171266_+	III_7165661_7166073	275	86	1.15e-23	Low	1901	{}	10
Chr2	12184712	12185169	Y57A10A.13	Y57A10A.13	II_12176796_12184779_-	II_12184712_12185169	479	42	4.56e-94	High	161	{}	1
Chr5	1917808	1918186	Y32G9A.13	Y32G9A.13	V_1916802_1917911_-	V_1917808_1918186	203	49	5.83e-23	High	86	{}	3
Chr2	97896	98459	C50D2.5	C50D2.5	II_98403_98940_+	II_97896_98459	293	86	5.39e-27	High	226	{}	6
Chr3	3294295	3294618	Y53G8AR.6	Y53G8AR.6	III_3294742_3297155_+	III_3294295_3294618	160	40	8.93e-18	High	286	{}	2
Chr5	1772843	1773305	dhs-13	F36H9.3	V_1765666_1771555_-	V_1772843_1773305	152	52	3.11e-12	Low	1519	{}	2
Chr1	5189819	5190219	F56A3.1	F56A3.1	I_5190152_5195181_+	I_5189819_5190219	509	73	1.57e-80	High	133	{}	1
Chr5	7587460	7587839	F19F10.11	F19F10.11a	V_7580810_7587558_-	V_7587460_7587839	244	50	3.07e-31	High	91	{}	9
Chr5	20699155	20699747	F53F8.5	F53F8.5	V_20695777_20699254_-	V_20699155_20699747	677	78	6.06e-119	High	197	{}	6
Chr1	1435026	1435885	Y92H12BR.8	Y92H12BR.8	I_1436281_1441215_+	I_1435026_1435885	872	174	3.13e-111	Low	826	{}	12
Chr5	6017397	6017868	aps-1	F29G9.3	V_6017782_6018684_+	V_6017397_6017868	443	88	3.43e-57	High	150	{}	14
Chr4	769785	770377	F56B3.9	F56B3.9	IV_771272_772797_+	IV_769785_770377	399	24	7.19e-88	Low	1191	{}	1
Chr4	8687650	8688255	F08B4.7	F08B4.7.1	IV_8686698_8687796_-	IV_8687650_8688255	818	94	1.55e-143	High	156	{}	13
Chr2	4993795	4994200	T27F7.3	T27F7.3b.1	II_4990755_4993567_-	II_4993795_4994200	288	84	9.85e-27	High	430	{}	6
Chr3	5721621	5722288	wrm-1	B0336.1.1	III_5722796_5727052_+	III_5721621_5722288	692	111	2.16e-102	Low	842	{}	8
Chr5	5938865	5940274	M03F8.3	M03F8.3	V_5939836_5943163_+	V_5938865_5940274	1087	163	4.82e-166	High	267	{}	4
Chr1	5281461	5282254	dhs-1	C01G8.3	I_5278826_5281518_-	I_5281461_5282254	810	91	1.45e-143	High	339	{}	2
Chr5	9645296	9645718	hcp-2	T06E4.1	V_9645642_9650098_+	V_9645296_9645718	350	55	6.71e-53	High	135	{}	0
Chr2	2204039	2204644	Y59C2A.2	Y59C2A.2	II_2200759_2204129_-	II_2204039_2204644	761	58	1.28e-155	High	212	{}	7
Chr3	7336084	7336490	gsp-2	F56C9.1.1	III_7336514_7343559_+	III_7336084_7336490	261	91	1.06e-19	High	227	{}	14
Chr2	8442189	8442537	eif-3.G	F22B5.2	II_8442696_8444163_+	II_8442189_8442537	165	59	1.82e-12	High	333	{}	8
Chr4	1056392	1056848	Y55F3AM.13	Y55F3AM.13	IV_1055023_1056312_-	IV_1056392_1056848	226	50	2.36e-27	High	308	{}	4
Chr5	16794739	16795144	pus-1	W06H3.2	V_16791903_16794807_-	V_16794739_16795144	440	73	4.03e-64	High	134	{}	9
Chr2	7022505	7022935	C52E12.4	C52E12.4	II_7012735_7022593_-	II_7022505_7022935	268	62	4.36e-31	High	127	{}	8
Chr3	2477324	2477682	{}	{}	{}	III_2477324_2477682	233	29	4.18e-40	{}	{}	{}	{}
Chr4	3539265	3539630	B0212.3	B0212.3	IV_3540035_3543532_+	IV_3539265_3539630	195	45	5.97e-23	Low	588	{}	1
Chr2	43585	44036	F23F1.1	F23F1.1	II_43881_44860_+	II_43585_44036	395	106	1.53e-39	High	71	{}	10
Chr2	11238858	11239338	T06D8.9	T06D8.9.1	II_11239260_11240875_+	II_11238858_11239338	413	78	2.38e-55	High	162	{}	15
Chr4	2890434	2891053	Y54G2A.17	Y54G2A.17a.2	IV_2872221_2890445_-	IV_2890434_2891053	794	97	1.4e-135	High	298	{}	11
Chr3	2528583	2529013	Y54F10AM.5	Y54F10AM.5.1	III_2529046_2530491_+	III_2528583_2529013	431	70	1.19e-63	High	248	{}	16
Chr3	5586885	5587294	F56D2.2	F56D2.2	III_5587219_5589836_+	III_5586885_5587294	502	70	1.23e-80	High	130	{}	5
Chr5	1196870	1197697	Y50D4A.4	Y50D4A.4	V_1184726_1196085_-	V_1196870_1197697	644	65	1.12e-119	Low	1198	{}	4
Chr1	5379619	5380436	C24A11.2	C24A11.2	I_5380014_5383032_+	I_5379619_5380436	381	173	1.5e-18	High	-13	I:5379793-5380162	10
Chr2	2032293	2032739	F59H6.12	F59H6.12	II_2032345_2033902_+	II_2032293_2032739	360	38	4.32e-66	High	-171	{}	0
Chr2	7151847	7152520	C27H5.3	C27H5.3.1	II_7152484_7155407_+	II_7151847_7152520	571	153	9.17e-57	High	301	{}	18
Chr2	7374115	7374452	F43E2.7	F43E2.7b	II_7372542_7374199_-	II_7374115_7374452	103	47	7.93e-06	High	84	{}	3
Chr4	12334525	12335734	F19B6.1	F19B6.1a	IV_12329394_12334569_-	IV_12334525_12335734	694	152	1.57e-82	Low	560	{}	8
Chr1	9619749	9620227	T05F1.1	T05F1.1.1	I_9620221_9622359_+	I_9619749_9620227	694	116	3.97e-100	High	233	{}	17
Chr5	20264997	20265364	Y113G7B.17	Y113G7B.17.1	V_20262583_20264930_-	V_20264997_20265364	199	44	3.2e-24	High	250	{}	12
Chr1	10653532	10653799	{}	{}	{}	I_10653532_10653799	167	33	2.85e-22	{}	{}	{}	{}
Chr1	9422164	9422557	pab-3	C17E4.5	I_9420832_9421982_-	I_9422164_9422557	451	100	1.83e-53	High	378	{}	15
Chr4	4177624	4178155	K08D10.12	K08D10.12.1	IV_4178455_4179525_+	IV_4177624_4178155	162	47	1.3e-15	Low	566	{}	1
Chr1	1048985	1049434	glrx-10	Y34D9A.6.1	I_1049597_1050714_+	I_1048985_1049434	181	57	7.71e-16	High	388	{}	3
ChrX	15866100	15866438	csb-1	F53H4.1	X_15861279_15865830_-	X_15866100_15866438	150	38	1.53e-16	High	439	{}	9
Chr2	1123161	1123654	eri-3	W09B6.3	II_1123541_1127773_+	II_1123161_1123654	165	45	6.87e-17	High	134	{}	1
Chr1	5244027	5244630	B0261.4	B0261.4a	I_5244206_5245295_+	I_5244027_5244630	821	66	8.87e-165	High	-122	{}	13
Chr3	12978674	12979077	ubq-2	ZK1010.1.1	III_12977790_12978408_-	III_12978674_12979077	439	91	6.55e-55	High	467	{}	13
Chr1	3876740	3877174	C50F2.3	C50F2.3.2	I_3877066_3880686_+	I_3876740_3877174	334	67	4.61e-43	High	109	{}	2
Chr2	15089267	15090007	Y53F4B.21	Y53F4B.21	II_15090076_15107591_+	II_15089267_15090007	864	99	1.3e-151	High	439	{}	6
Chr1	11182110	11182910	rsr-1	F28D9.1	I_11177833_11182052_-	I_11182110_11182910	877	125	2.12e-138	High	458	{}	17
Chr3	1207809	1208295	Y119D3B.11	Y119D3B.11.1	III_1208121_1213639_+	III_1207809_1208295	742	64	7.48e-146	High	69	{}	8
Chr3	1418674	1419131	Y82E9BR.3	Y82E9BR.3.1	III_1419181_1420424_+	III_1418674_1419131	381	101	1.22e-38	High	279	{}	18
Chr3	8250195	8250592	knl-1	C02F5.1	III_8250557_8254242_+	III_8250195_8250592	432	55	8.62e-73	High	164	{}	9
Chr3	9570749	9571155	{}	{}	{}	III_9570749_9571155	454	35	4.26e-93	{}	{}	{}	{}
Chr1	11792580	11793153	vab-10	ZK1151.1c	I_11747431_11792205_-	I_11792580_11793153	533	136	1.19e-55	Low	661	{}	10
Chr2	7104876	7105313	F10E7.8	F10E7.8	II_7101199_7105270_-	II_7104876_7105313	387	87	1.66e-45	High	-176	{}	14
Chr3	12351198	12351579	Y75B8A.31	Y75B8A.31	III_12351521_12354741_+	III_12351198_12351579	358	83	4.23e-41	High	133	{}	13
Chr5	7060089	7060847	Y57E12AL.6	Y57E12AL.6.2	V_7059542_7060319_-	V_7060089_7060847	493	117	4.47e-55	High	149	{}	12
Chr2	7397425	7397736	C07D10.1	C07D10.1	II_7398945_7400471_+	II_7397425_7397736	149	35	1.57e-17	Low	1365	{}	1
Chr2	8525275	8525642	T13H5.4	T13H5.4.1	II_8523349_8525319_-	II_8525275_8525642	158	58	1.4e-11	High	139	{}	3
Chr4	6323577	6324076	sqd-1	Y73B6BL.6a.6	IV_6324142_6325419_+	IV_6323577_6324076	576	114	2.92e-74	High	316	{}	22
Chr4	13297532	13298083	Y67H2A.2	Y67H2A.2a	IV_13289815_13297835_-	IV_13297532_13298083	338	85	3.61e-36	High	-28	{}	12
Chr2	410770	411340	C24H12.5	C24H12.5a	II_406226_410926_-	II_410770_411340	742	98	4.32e-122	High	129	{}	15
Chr3	11290238	11290894	smc-3	Y47D3A.26	III_11290788_11306333_+	III_11290238_11290894	738	132	7.53e-102	High	222	{}	10
Chr2	11759136	11759615	F44E5.4	F44E5.4.1	II_11756536_11759318_-	II_11759136_11759615	333	93	3.5e-32	High	57	{}	18
Chr4	4727798	4728224	{}	{}	{}	IV_4727798_4728224	328	38	5.98e-58	{}	{}	{}	{}
Chr1	10178087	10178825	irs-2	C25A1.7.1	I_10179828_10183971_+	I_10178087_10178825	631	132	6.35e-78	Low	1372	I:10178257-10178477	12
Chr5	8569469	8570083	F25G6.2	F25G6.2	V_8570117_8581211_+	V_8569469_8570083	304	94	2.19e-26	High	341	{}	10
Chr1	2773752	2774106	Y71F9B.1	Y71F9B.1	I_2774915_2775385_+	I_2773752_2774106	176	50	3.15e-17	Low	986	I:2773646-2774445	3
Chr4	7561767	7562108	ima-3	F32E10.4.1	IV_7558687_7561649_-	IV_7561767_7562108	129	40	8.39e-12	High	288	{}	10
Chr1	6789907	6790734	C37A2.6	C37A2.6	I_6788084_6789138_-	I_6789907_6790734	460	115	4.22e-49	Low	1182	{}	13
Chr2	10099870	10100209	pas-7	ZK945.2.1	II_10098725_10099781_-	II_10099870_10100209	197	72	3.05e-14	High	258	{}	6
Chr3	12351198	12351579	pph-4.1	Y75B8A.30	III_12345445_12351217_-	III_12351198_12351579	358	83	4.23e-41	High	171	{}	13
Chr1	3222838	3223265	rom-5	Y54E10A.14	I_3217365_3222950_-	I_3222838_3223265	347	61	5.85e-49	High	101	{}	5
Chr3	12151909	12152782	Y75B8A.7	Y75B8A.7	III_12152780_12159512_+	III_12151909_12152782	982	117	7.54e-169	High	435	{}	4
Chr2	5714569	5715281	C18A3.5	C18A3.5f.1	II_5712327_5714789_-	II_5714569_5715281	742	100	7.52e-121	High	136	{}	11
Chr5	13555903	13557016	cav-2	C56A3.7	V_13556822_13559612_+	V_13555903_13557016	961	150	6.25e-144	High	363	{}	12
Chr1	14469081	14469625	rps-20	Y105E8A.16.2	I_14468226_14469338_-	I_14469081_14469625	648	105	2.32e-95	High	15	{}	20
Chr1	10190677	10191411	dao-5	C25A1.10a	I_10186828_10190882_-	I_10190677_10191411	810	122	3.87e-124	High	162	{}	7
Chr3	8029444	8029773	F44B9.8	F44B9.8	III_8028064_8029729_-	III_8029444_8029773	253	61	2.21e-28	High	-121	{}	6
Chr3	10868884	10869204	cey-4	Y39A1C.3.1	III_10866831_10868608_-	III_10868884_10869204	155	51	4.74e-13	High	436	{}	4
Chr4	7313946	7314308	rps-8	F42C5.8.1	IV_7312965_7313849_-	IV_7313946_7314308	179	60	1.43e-14	High	278	{}	9
Chr5	4826570	4827304	hsp-6	C37H5.8	V_4823911_4826573_-	V_4826570_4827304	356	116	7.59e-29	High	364	{}	12
Chr5	10578739	10579189	lpd-9	T21C9.5.1	V_10579110_10580487_+	V_10578739_10579189	383	64	1.07e-55	High	146	{}	10
Chr1	11929761	11930854	R06C1.4	R06C1.4	I_11930646_11931749_+	I_11929761_11930854	701	167	1.33e-77	High	339	{}	17
Chr5	4639652	4640106	{}	{}	{}	V_4639652_4640106	111	36	8.1e-10	{}	{}	{}	{}
Chr2	5543264	5544409	hlh-27	C17C3.10	II_5539271_5541938_-	II_5543264_5544409	680	255	1.33e-44	Low	1898	{}	22
Chr4	4660117	4660939	F29B9.2	F29B9.2a	IV_4660985_4665186_+	IV_4660117_4660939	414	164	2.14e-25	High	457	{}	20
Chr5	15001840	15002616	T01C3.8	T01C3.8	V_15002219_15004861_+	V_15001840_15002616	659	153	1.11e-74	High	-9	{}	15
Chr1	13814679	13815086	W09G3.8	W09G3.8.1	I_13809106_13814306_-	I_13814679_13815086	334	66	1.55e-43	Low	576	{}	3
Chr3	11580015	11580807	Y66D12A.7	Y66D12A.7	III_11579162_11580487_-	III_11580015_11580807	719	78	1.38e-129	High	-76	{}	4
Chr5	10894378	10894832	F32D8.14	F32D8.14	V_10893469_10894571_-	V_10894378_10894832	462	91	5.72e-60	High	34	{}	10
Chr1	12732676	12733226	W02A11.1	W02A11.1	I_12730010_12732835_-	I_12732676_12733226	237	60	1.61e-25	High	116	{}	0
Chr2	8039328	8039724	ubh-4	C08B11.7	II_8038199_8039671_-	II_8039328_8039724	237	47	4.18e-31	High	-145	{}	6
Chr3	4756886	4757416	B0393.3	B0393.3	III_4757213_4759668_+	III_4756886_4757416	858	115	7.3e-140	High	62	{}	17
Chr5	10341691	10342460	K07C5.3	K07C5.3	V_10342833_10345271_+	V_10341691_10342460	340	93	1.53e-33	Low	758	{}	10
Chr1	2830172	2830745	pop-1	W10C8.2	I_2823469_2830445_-	I_2830172_2830745	623	81	1.68e-103	High	13	{}	0
Chr4	4720533	4720955	{}	{}	{}	IV_4720533_4720955	407	38	2.96e-78	{}	{}	{}	{}
Chr5	6053013	6053532	R01B10.6	R01B10.6	V_6051194_6053162_-	V_6053013_6053532	415	89	1.3e-50	High	110	{}	14
Chr4	1595753	1596208	npp-8	Y41D4B.19b	IV_1567919_1595821_-	IV_1595753_1596208	522	88	3.87e-75	High	159	{}	14
Chr1	4789550	4790411	{}	{}	{}	I_4789550_4790411	916	194	1.43e-111	{}	{}	{}	{}
Chr2	7537507	7537945	nfi-1	ZK1290.4a	II_7538056_7542463_+	II_7537507_7537945	409	50	2.62e-70	High	330	{}	10
Chr4	4390422	4390933	Y24D9A.2	Y24D9A.2	IV_4390847_4393147_+	IV_4390422_4390933	720	83	2.14e-126	High	170	{}	20
Chr2	14349326	14349831	lin-7	Y54G11A.10	II_14347057_14349300_-	II_14349326_14349831	642	108	2.5e-92	High	278	{}	17
Chr2	8940195	8940710	T21B10.5	T21B10.5	II_8939350_8940552_-	II_8940195_8940710	582	75	3.53e-97	High	-100	{}	4
Chr5	1868205	1869018	knl-3	T10B5.6	V_1869043_1871071_+	V_1868205_1869018	824	126	3.54e-125	High	432	{}	13
Chr2	10197024	10197394	R05H5.3	R05H5.3	II_10197538_10198581_+	II_10197024_10197394	364	40	1.05e-65	High	329	{}	7
Chr3	4721585	4722222	acy-1	F17C8.1	III_4722027_4730834_+	III_4721585_4722222	467	146	1.99e-39	High	124	{}	10
Chr4	10734351	10735302	cyb-1	ZC168.4.2	IV_10735297_10737147_+	IV_10734351_10735302	956	127	3.57e-156	High	471	{}	11
Chr5	14054760	14055354	{}	{}	{}	V_14054760_14055354	876	59	2.54e-185	{}	{}	{}	{}
Chr4	1923600	1924124	{}	{}	{}	IV_1923600_1924124	198	66	4.16e-16	{}	{}	{}	{}
Chr3	4587100	4587534	smc-4	F35G12.8	III_4587474_4593076_+	III_4587100_4587534	609	80	1.12e-100	High	157	{}	9
Chr4	425574	425994	Y66H1A.4	Y66H1A.4	IV_425881_427204_+	IV_425574_425994	287	57	2.05e-37	High	97	{}	7
Chr5	6611094	6611629	gon-14	F44C4.4b.1	V_6606262_6610973_-	V_6611094_6611629	163	50	8.45e-15	High	388	{}	4
Chr3	8903880	8904424	lin-9	ZK637.7b.1	III_8900502_8904039_-	III_8903880_8904424	805	139	1.36e-113	High	113	{}	17
Chr5	11979562	11980080	snRNA:C52E4.8	snRNA:C52E4.8	V_11979924_11980067_+	V_11979562_11980080	487	102	2.57e-60	High	103	{}	17
Chr5	7084295	7085859	VC5.2	VC5.2	V_7085766_7088657_+	V_7084295_7085859	964	172	7.22e-133	Low	689	{}	8
Chr1	8747810	8748339	C36B1.9	C36B1.9	I_8743841_8747068_-	I_8747810_8748339	385	131	1.9e-29	Low	1006	{}	13
Chr2	5358160	5358631	bmy-1	F09E5.17	II_5358667_5359319_+	II_5358160_5358631	327	100	1.17e-28	High	272	{}	11
Chr1	1339638	1340436	smo-1	K12C11.2.1	I_1340680_1341259_+	I_1339638_1340436	699	134	5.11e-92	Low	643	{}	8
Chr2	4701191	4702024	asf-1	F10G7.3.1	II_4702052_4703200_+	II_4701191_4702024	464	100	3.01e-56	High	445	{}	14
Chr1	2485431	2485858	abtm-1	Y74C10AR.3	I_2472419_2485534_-	I_2485431_2485858	348	92	1.74e-35	High	110	{}	12
Chr4	9146886	9147373	F23B2.13	F23B2.13	IV_9146455_9146848_-	IV_9146886_9147373	502	84	1.22e-72	High	281	{}	6
Chr2	6047606	6047986	R12C12.6	R12C12.6a	II_6046243_6047975_-	II_6047606_6047986	380	77	1.72e-48	High	-179	{}	10
ChrX	6808164	6809054	M03A8.2	M03A8.2	X_6809058_6817152_+	X_6808164_6809054	338	179	5.24e-12	High	449	{}	8
Chr5	11569596	11570303	pms-2	H12C20.2a	V_11566615_11569906_-	V_11569596_11570303	194	106	6.57e-07	High	43	{}	5
Chr1	12741075	12741493	uba-2	W02A11.4	I_12741443_12745288_+	I_12741075_12741493	383	62	8.75e-57	High	159	{}	7
Chr3	6902984	6903569	T07E3.3	T07E3.3	III_6903683_6904971_+	III_6902984_6903569	150	72	2.86e-07	High	407	{}	3
Chr5	6107101	6107730	F17A9.2	F17A9.2	V_6107640_6114587_+	V_6107101_6107730	823	101	3.95e-140	High	225	{}	8
Chr2	8216297	8216738	M110.3	M110.3	II_8214722_8216502_-	II_8216297_8216738	223	79	1.18e-16	High	15	{}	11
Chr4	7165672	7166268	rpc-1	C42D4.8	IV_7160112_7165848_-	IV_7165672_7166268	360	80	8.32e-43	High	122	{}	6
Chr3	6968164	6968641	F31E3.4	F31E3.4	III_6963559_6968049_-	III_6968164_6968641	604	70	5.85e-106	High	353	{}	6
Chr3	13643349	13643916	drr-2	T12D8.2.1	III_13642309_13643455_-	III_13643349_13643916	765	197	1.06e-78	High	177	{}	20
Chr5	16537627	16538244	Y32B12B.2	Y32B12B.2	V_16538199_16549640_+	V_16537627_16538244	722	67	2.41e-138	High	264	{}	11
Chr5	14684554	14688627	C47E8.11	C47E8.11	V_14688446_14688728_+	V_14684554_14688627	1372	745	4.25e-42	Low	1856	{}	19
Chr4	6555180	6556258	C43G2.1	C43G2.1.2	IV_6552492_6555953_-	IV_6555180_6556258	668	161	3.08e-73	High	-234	{}	10
Chr2	9940270	9940839	ufd-3	C05C10.6b	II_9940677_9943706_+	II_9940270_9940839	843	88	6.63e-154	High	123	{}	12
Chr5	12967620	12968004	lin-46	R186.4	V_12968664_12970540_+	V_12967620_12968004	229	56	1.79e-25	Low	852	{}	12
Chr5	9543946	9544447	mdf-1	C50F4.11	V_9541584_9544026_-	V_9543946_9544447	670	98	1.39e-104	High	170	{}	11
Chr4	12621708	12622081	{}	{}	{}	IV_12621708_12622081	192	47	1.64e-21	{}	{}	{}	{}
Chr4	4513413	4513900	ZK180.4	ZK180.4	IV_4511889_4513313_-	IV_4513413_4513900	393	103	2.86e-40	High	343	{}	13
Chr1	6181076	6181365	T09B4.9	T09B4.9	I_6177985_6180841_-	I_6181076_6181365	105	46	2.61e-06	High	379	{}	2
Chr1	13336949	13337706	W08E3.2	W08E3.2	I_13333431_13336275_-	I_13336949_13337706	968	169	2.49e-135	Low	1052	{}	14
Chr3	4269500	4270162	R10E4.1	R10E4.1.1	III_4269617_4272417_+	III_4269500_4270162	398	137	6.03e-30	High	-214	{}	10
Chr1	8696162	8696777	F39H11.1	F39H11.1	I_8696596_8697527_+	I_8696162_8696777	326	110	2.22e-25	High	127	{}	11
Chr2	2919059	2919497	Y110A2AR.1	Y110A2AR.1	II_2919628_2920762_+	II_2919059_2919497	423	56	6.18e-70	High	350	{}	2
Chr4	379619	379948	{}	{}	{}	IV_379619_379948	159	27	1.85e-23	{}	{}	{}	{}
Chr2	13725672	13726069	Y54G9A.7	Y54G9A.7	II_13723182_13725705_-	II_13725672_13726069	331	50	3.19e-51	High	165	{}	4
Chr5	5049030	5049902	pqn-51	K11D12.2.3	V_5049384_5052020_+	V_5049030_5049902	1239	167	4.03e-200	High	-82	{}	21
Chr3	8130276	8130688	rpl-21	C14B9.7.1	III_8129476_8130158_-	III_8130276_8130688	336	95	4.74e-32	High	324	{}	12
Chr4	3694582	3695122	Y37E11AL.3	Y37E11AL.3a	IV_3694914_3698429_+	IV_3694582_3695122	745	77	6.74e-137	High	62	{}	11
Chr1	13571885	13572342	cyn-15	Y87G2A.6.1	I_13566205_13572048_-	I_13571885_13572342	402	89	7.95e-48	High	65	{}	4
Chr1	10161820	10162246	C25A1.1	C25A1.1	I_10162377_10163516_+	I_10161820_10162246	229	70	2.06e-20	High	344	{}	5
Chr3	8020798	8021256	lin-36	F44B9.6	III_8016577_8020801_-	III_8020798_8021256	585	123	4.9e-72	High	226	{}	15
ChrX	2559429	2559723	F52H2.5	F52H2.5	X_2558040_2559702_-	X_2559429_2559723	77	30	8.87e-06	High	-126	{}	6
Chr4	4405791	4406499	Y24D9A.7	Y24D9A.7	IV_4404931_4405315_-	IV_4405791_4406499	486	159	8.86e-39	Low	830	{}	19
Chr3	11066627	11067087	tRNA:W09D6.t2	tRNA:W09D6.t2	III_11066730_11066801_-	III_11066627_11067087	404	117	2.39e-37	High	56	III:11066710-11067035	11
Chr1	10686996	10687491	C34B2.8	C34B2.8	I_10685809_10687044_-	I_10686996_10687491	383	80	9.26e-48	High	199	{}	9
Chr2	12603616	12604615	Y38E10A.6	Y38E10A.6b	II_12582115_12603585_-	II_12603616_12604615	517	149	9.65e-48	Low	530	{}	8
Chr4	2704004	2704389	Y94H6A.5	Y94H6A.5a	IV_2688944_2703973_-	IV_2704004_2704389	236	54	9.45e-28	High	223	{}	10
Chr5	10352761	10353262	snoRNA:K07C5.11	snoRNA:K07C5.11	V_10352510_10352636_-	V_10352761_10353262	509	89	1.32e-71	High	375	{}	15
Chr5	1871296	1872104	T10B5.4	T10B5.4	V_1870429_1871616_-	V_1871296_1872104	558	123	3.26e-66	High	84	{}	15
Chr3	9867330	9868545	ZK757.4	ZK757.4a	III_9862278_9867683_-	III_9867330_9868545	958	181	5.5e-127	High	254	{}	8
Chr3	11112603	11113261	{}	{}	{}	III_11112603_11113261	424	65	8.5e-65	{}	{}	{}	{}
Chr3	4019777	4020251	T02C12.2	T02C12.2	III_4020039_4021751_+	III_4019777_4020251	659	108	2.71e-96	High	25	{}	11
Chr3	10720978	10721316	{}	{}	{}	III_10720978_10721316	262	40	1.69e-40	{}	{}	{}	{}
ChrX	4997678	4998052	ZC8.6	ZC8.6	X_4972568_4997564_-	X_4997678_4998052	123	50	4.67e-08	High	301	{}	7
Chr1	8759679	8760629	tin-13	DY3.1	I_8759196_8759781_-	I_8759679_8760629	692	127	6.39e-94	High	373	{}	8
Chr3	7928484	7928963	npp-15	C29E4.4	III_7928980_7932922_+	III_7928484_7928963	495	67	9.24e-81	High	257	{}	4
Chr3	3459254	3460521	pph-6	C34C12.3	III_3461689_3467647_+	III_3459254_3460521	997	227	2.41e-114	Low	1802	{}	14
Chr1	6446430	6447273	npp-12	T23H2.1	I_6447185_6453944_+	I_6446430_6447273	874	136	2.42e-131	High	334	{}	13
Chr3	793531	794022	snt-2	F42G9.7	III_786097_793757_-	III_793531_794022	443	90	2.99e-56	High	19	{}	14
Chr3	11290238	11290894	Y47D3A.22	Y47D3A.22	III_11286220_11290580_-	III_11290238_11290894	738	132	7.53e-102	High	-14	{}	10
Chr3	10645990	10646342	Y39A1A.13	Y39A1A.13	III_10646053_10648695_+	III_10645990_10646342	152	62	1.23e-09	High	-113	III:10646152-10646231	2
Chr5	10965172	10965768	F17C11.9	F17C11.9a.2	V_10965481_10967679_+	V_10965172_10965768	787	118	5.87e-121	High	11	{}	19
Chr2	13872141	13872795	Y51H1A.2	Y51H1A.2	II_13862538_13872325_-	II_13872141_13872795	500	122	1.76e-54	High	143	{}	15
Chr5	11503142	11503572	C55A6.12	C55A6.12	V_11501251_11502931_-	V_11503142_11503572	351	56	1.41e-52	High	426	{}	3
Chr1	4805324	4805674	F54D7.2	F54D7.2	I_4805609_4809675_+	I_4805324_4805674	180	48	1.02e-18	High	110	{}	2
Chr2	3209221	3209639	ZC239.6	ZC239.6.1	II_3209385_3211371_+	II_3209221_3209639	156	57	1.61e-11	High	-45	{}	4
Chr5	8461794	8462302	dnj-22	T23B12.7	V_8460902_8461912_-	V_8461794_8462302	392	99	1.31e-41	High	136	{}	16
Chr5	12343269	12343948	F23H12.2	F23H12.2.1	V_12342123_12343275_-	V_12343269_12343948	875	114	1.28e-144	High	333	{}	15
Chr1	10517721	10518297	F59C6.4	F59C6.4	I_10518365_10519148_+	I_10517721_10518297	233	119	2.27e-09	High	356	{}	9
Chr3	10848672	10849125	fbxb-85	R17.1	III_10847627_10848700_-	III_10848672_10849125	622	113	4.28e-85	High	198	{}	17
Chr5	3194883	3195295	Y73C8B.2	Y73C8B.2	V_3193221_3194828_-	V_3194883_3195295	143	60	9.45e-09	High	261	{}	6
Chr3	12273455	12273879	Y75B8A.25	Y75B8A.25	III_12273921_12282063_+	III_12273455_12273879	531	98	5.11e-72	High	254	{}	8
Chr5	12271271	12271681	F55C5.4	F55C5.4	V_12271691_12275469_+	V_12271271_12271681	385	36	4.97e-74	High	215	{}	3
Chr3	5080726	5081419	tag-174	F54D8.2.1	III_5081686_5082962_+	III_5080726_5081419	364	113	3.12e-31	Low	614	{}	14
Chr2	10872460	10872853	cyn-4	F59E10.2	II_10870744_10872525_-	II_10872460_10872853	361	63	3.87e-51	High	131	{}	11
Chr4	16414719	16416126	Y65A5A.3	Y65A5A.3	IV_16415896_16416525_+	IV_16414719_16416126	1731	144	0	High	474	{}	9
Chr3	4004170	4004583	C36E8.1	C36E8.1.1	III_3999274_4004119_-	III_4004170_4004583	364	97	8.8e-37	High	257	{}	13
Chr3	9775827	9776595	R10E11.3	R10E11.3b	III_9776388_9778467_+	III_9775827_9776595	417	124	2.06e-37	High	177	{}	5
Chr5	1201318	1201908	{}	{}	{}	V_1201318_1201908	341	52	1.84e-52	{}	{}	{}	{}
Chr5	1383282	1383731	rga-4	Y75B7AL.4a	V_1373418_1383219_-	V_1383282_1383731	443	65	2.39e-69	High	287	{}	2
Chr1	6090929	6092306	ZK484.6	ZK484.6	I_6090077_6090896_-	I_6090929_6092306	575	300	2.77e-20	Low	721	{}	16
Chr5	11769952	11770318	miRNA:mir-250	miRNA:mir-250	V_11769724_11769822_-	V_11769952_11770318	171	60	3.38e-13	High	313	{}	0
Chr1	6252763	6253159	C48E7.11	C48E7.11	I_6253072_6253524_+	I_6252763_6253159	250	73	2.53e-23	High	111	{}	11
Chr4	8289534	8289921	K07H8.10	K07H8.10.1	IV_8286569_8289512_-	IV_8289534_8289921	242	73	7.9e-22	High	215	{}	12
Chr1	11893685	11894121	Y47H9C.8	Y47H9C.8	I_11893838_11896235_+	I_11893685_11894121	342	70	2.04e-43	High	-65	{}	9
Chr3	2330922	2331680	Y54F10BM.13	Y54F10BM.13	III_2329722_2331175_-	III_2330922_2331680	925	117	6.82e-155	High	126	{}	7
Chr3	4754043	4754555	rps-0	B0393.1.1	III_4752963_4754161_-	III_4754043_4754555	637	87	3.39e-103	High	138	{}	18
Chr3	11138815	11139283	fbxa-128	Y47D3A.2	III_11136767_11138775_-	III_11138815_11139283	391	83	3.95e-48	High	274	{}	6
Chr4	126077	126595	F29C4.7	F29C4.7b.1	IV_121809_126124_-	IV_126077_126595	269	65	4.71e-30	High	212	{}	12
Chr4	6631712	6632282	C01B10.4	C01B10.4	IV_6628362_6631728_-	IV_6631712_6632282	829	77	2.53e-158	High	269	{}	8
Chr3	2151314	2152052	Y48G9A.3	Y48G9A.3	III_2151823_2162086_+	III_2151314_2152052	911	110	5.89e-156	High	140	{}	10
Chr3	8130276	8130688	C14B9.10	C14B9.10.1	III_8130789_8132361_+	III_8130276_8130688	336	95	4.74e-32	High	307	{}	12
Chr4	1475986	1476320	Y77E11A.12	Y77E11A.12b	IV_1461921_1475107_-	IV_1475986_1476320	111	12	8.85e-21	Low	1046	{}	0
Chr4	11111151	11111645	rps-5	T05E11.1.1	IV_11110074_11111023_-	IV_11111151_11111645	540	86	1.9e-80	High	375	{}	10
Chr3	6344498	6345147	C56G2.3	C56G2.3	III_6346772_6348001_+	III_6344498_6345147	422	172	1.05e-24	Low	1950	{}	10
ChrX	8040954	8041401	xol-1	C18A11.5a	X_8041269_8042947_+	X_8040954_8041401	159	71	1.12e-08	High	92	{}	2
Chr5	11504656	11505221	C55A6.10	C55A6.10	V_11505162_11508018_+	V_11504656_11505221	298	55	7.49e-41	High	224	{}	14
Chr5	7775912	7776355	rps-30	C26F1.4.1	V_7776379_7777045_+	V_7775912_7776355	383	94	9.3e-42	High	246	{}	18
Chr2	11345439	11346001	B0491.5	B0491.5.1	II_11343632_11345721_-	II_11345439_11346001	782	68	4.26e-153	High	-1	{}	14
Chr1	11611169	11611695	C17D12.7	C17D12.7	I_11604599_11611440_-	I_11611169_11611695	672	78	1.08e-117	High	-8	{}	11
Chr1	13002618	13002943	pmr-1	ZK256.1a.3	I_13004424_13023606_+	I_13002618_13002943	184	33	4.39e-26	Low	1644	I:13001554-13003069	0
Chr4	8112158	8113508	Y42H9AR.1	Y42H9AR.1.2	IV_8113230_8115639_+	IV_8112158_8113508	791	205	7.77e-81	High	397	{}	6
Chr3	10844694	10845238	R17.2	R17.2	III_10839905_10844966_-	III_10844694_10845238	557	115	1.31e-69	High	0	{}	10
Chr5	311282	311725	F33E11.6	F33E11.6b	V_305267_311363_-	V_311282_311725	340	69	1.92e-43	High	140	{}	3
Chr1	461573	461955	W04C9.4	W04C9.4	I_461999_462655_+	I_461573_461955	315	70	1.39e-37	High	235	{}	9
Chr4	519376	519824	pig-1	W03G1.6a	IV_506750_519455_-	IV_519376_519824	657	54	1.62e-131	High	145	{}	8
Chr4	4745385	4745815	E04A4.5	E04A4.5	IV_4744379_4745482_-	IV_4745385_4745815	342	70	2.04e-43	High	118	{}	8
Chr2	11049813	11050270	F33A8.6	F33A8.6	II_11050178_11052244_+	II_11049813_11050270	523	76	3.95e-82	High	137	{}	9
Chr4	7815754	7817033	C33H5.18	C33H5.18b	IV_7812753_7815715_-	IV_7815754_7817033	884	170	8.05e-116	Low	678	{}	9
Chr4	9524851	9526412	C33A12.1	C33A12.1	IV_9523765_9524871_-	IV_9524851_9526412	1161	175	1.46e-176	Low	760	{}	10
Chr3	4693208	4693632	T04A8.6	T04A8.6	III_4691077_4693262_-	III_4693208_4693632	335	110	5.88e-27	High	158	{}	8
Chr4	7902441	7902954	C49H3.6	C49H3.6b	IV_7903724_7907060_+	IV_7902441_7902954	353	105	7.91e-32	Low	1027	{}	12
Chr5	15085139	15085641	C01G10.8	C01G10.8.1	V_15083865_15085190_-	V_15085139_15085641	466	105	1.76e-54	High	200	{}	13
Chr5	11029032	11029708	pptr-2	C13G3.3b.1	V_11027319_11029339_-	V_11029032_11029708	787	123	4.16e-118	High	31	{}	6
Chr1	11038714	11039123	Y52B11A.10	Y52B11A.10	I_11039048_11052463_+	I_11038714_11039123	239	64	2.11e-24	High	130	{}	3
Chr4	6376472	6377017	col-112	Y73B6BL.34	IV_6377079_6378164_+	IV_6376472_6377017	519	94	2.57e-71	High	335	{}	13
Chr3	5871620	5872667	F01F1.3	F01F1.3	III_5872857_5875316_+	III_5871620_5872667	916	132	1.31e-143	Low	714	{}	10
Chr1	3481357	3481785	crn-1	Y47G6A.8	I_3481989_3484484_+	I_3481357_3481785	536	53	1.38e-100	High	418	{}	10
Chr5	16962431	16966853	{}	{}	{}	V_16962431_16966853	6170	4934	3.29e-31	{}	{}	{}	{}
Chr4	9146886	9147373	aly-2	F23B2.6	IV_9147452_9148562_+	IV_9146886_9147373	502	84	1.22e-72	High	323	{}	6
Chr3	9538645	9539021	ZK1098.3	ZK1098.3	III_9532336_9538598_-	III_9538645_9539021	122	65	4.9e-05	High	235	{}	0
Chr3	7463562	7463904	H14A12.3	H14A12.3	III_7463699_7465094_+	III_7463562_7463904	131	42	1.55e-11	High	-34	{}	5
Chr3	9455844	9456456	F54C8.5	F54C8.5	III_9454133_9455914_-	III_9455844_9456456	340	133	1.76e-21	High	236	{}	16
Chr2	9716391	9717062	wee-1.3	Y53C12A.1	II_9713652_9716381_-	II_9716391_9717062	927	105	3.56e-163	High	345	{}	13
Chr2	11238858	11239338	rpn-9	T06D8.8.1	II_11237373_11239095_-	II_11238858_11239338	413	78	2.38e-55	High	3	{}	15
Chr3	11119076	11119817	Y48A6C.4	Y48A6C.4	III_11119686_11123006_+	III_11119076_11119817	982	136	5.93e-157	High	240	{}	13
Chr4	10734351	10735302	ZC168.3	ZC168.3	IV_10732875_10734701_-	IV_10734351_10735302	956	127	3.57e-156	High	125	{}	11
Chr3	8085274	8085650	K06H7.7	K06H7.7	III_8083712_8085088_-	III_8085274_8085650	329	110	6.67e-26	High	374	{}	5
Chr4	1495928	1496926	npp-20	Y77E11A.13b	IV_1490726_1496018_-	IV_1495928_1496926	481	146	5.39e-42	High	409	{}	10
Chr3	10642656	10643116	Y39A1A.12	Y39A1A.12.1	III_10642948_10645931_+	III_10642656_10643116	682	92	3.95e-111	High	62	{}	7
Chr2	11652700	11653089	rpn-12	ZK20.5.1	II_11653009_11654085_+	II_11652700_11653089	239	84	5.98e-18	High	115	{}	9
Chr4	15028775	15029204	Y41E3.8	Y41E3.8	IV_15028328_15029234_-	IV_15028775_15029204	378	65	5.26e-54	High	-245	{}	7
Chr5	5268750	5269280	B0238.11	B0238.11.1	V_5269297_5270545_+	V_5268750_5269280	824	78	2.57e-156	High	282	{}	10
Chr2	12006556	12007015	mcm-2	Y17G7B.5b.2	II_12001418_12006532_-	II_12006556_12007015	628	64	2.72e-116	High	253	{}	5
Chr5	13041467	13041859	W07G4.3	W07G4.3.1	V_13036805_13041529_-	V_13041467_13041859	316	100	1.18e-26	High	134	{}	8
Chr3	7795270	7795603	C08C3.4	C08C3.4b	III_7793585_7795375_-	III_7795270_7795603	215	26	1.44e-37	High	61	{}	0
Chr1	11169559	11170135	{}	{}	{}	I_11169559_11170135	270	67	1.87e-29	{}	{}	{}	{}
Chr2	12801071	12801376	{}	{}	{}	II_12801071_12801376	127	24	1.04e-17	{}	{}	{}	{}
Chr2	10607241	10607860	C14A4.11	C14A4.11	II_10605637_10607189_-	II_10607241_10607860	230	67	1.33e-21	High	361	{}	6
Chr4	13231332	13231715	{}	{}	{}	IV_13231332_13231715	206	59	8.29e-20	{}	{}	{}	{}
Chr1	11497765	11498157	K08C9.7	K08C9.7	I_11495509_11496373_-	I_11497765_11498157	263	46	1.82e-37	Low	1588	{}	5
Chr2	15025613	15026083	Y53F4B.13	Y53F4B.13	II_15025942_15036927_+	II_15025613_15026083	560	110	1.25e-72	High	94	{}	16
Chr1	3787584	3787972	rpl-13	C32E8.2a.2	I_3787591_3788912_+	I_3787584_3787972	366	97	3.58e-37	High	-187	{}	15
Chr2	9169343	9169776	dpl-1	T23G7.1	II_9169824_9172476_+	II_9169343_9169776	504	77	5.39e-77	High	265	{}	6
ChrX	7822257	7823607	eft-4	R03G5.1a.2	X_7823590_7825689_+	X_7822257_7823607	793	330	8.2e-44	Low	658	{}	19
Chr1	9664966	9665440	cel-1	C03D6.3b	I_9665186_9667760_+	I_9664966_9665440	625	97	2.13e-94	High	-17	{}	14
Chr4	10150698	10151798	tsp-12	T14G10.6	IV_10149139_10150675_-	IV_10150698_10151798	400	161	5.83e-24	Low	573	{}	10
Chr5	10319959	10320379	gna-1	B0024.12	V_10319342_10319955_-	V_10319959_10320379	265	73	3.42e-26	High	214	{}	7
Chr4	17249483	17250117	ZK550.3	ZK550.3.1	IV_17250084_17254902_+	IV_17249483_17250117	936	152	5.51e-137	High	284	{}	20
Chr1	1894760	1895385	Y71G12A.2	Y71G12A.2	I_1895040_1904607_+	I_1894760_1895385	801	83	7.46e-147	High	-32	{}	9
Chr1	3176392	3176807	Y54E10A.10	Y54E10A.10.1	I_3173269_3176321_-	I_3176392_3176807	264	48	1.13e-36	High	278	I:3176576-3176863	9
Chr3	2768523	2769433	Y71H2AM.17	Y71H2AM.17	III_2764420_2768806_-	III_2768523_2769433	739	130	4.08e-103	High	172	{}	17
Chr5	14011870	14012414	aip-1	F58E10.4	V_14012127_14013451_+	V_14011870_14012414	392	88	3.91e-46	High	-15	{}	13
Chr4	14069892	14071350	lst-3	Y37A1B.1a	IV_14071517_14076711_+	IV_14069892_14071350	1055	216	1.06e-131	Low	896	{}	15
Chr2	4047814	4048262	{}	{}	{}	II_4047814_4048262	461	54	1.09e-80	{}	{}	{}	{}
Chr3	8689547	8690001	B0303.4	B0303.4.1	III_8689719_8693359_+	III_8689547_8690001	271	95	2.89e-20	High	-55	{}	8
Chr1	11416058	11417166	Y53H1C.2	Y53H1C.2a	I_11400601_11416560_-	I_11416058_11417166	920	146	1.46e-136	High	52	{}	10
Chr4	8869573	8870350	C09G9.2	C09G9.2	IV_8868055_8869650_-	IV_8869573_8870350	846	87	2.25e-155	High	311	{}	6
Chr1	534003	534636	Y65B4BR.8	Y65B4BR.8	I_534462_535284_+	I_534003_534636	833	95	1.34e-146	High	143	{}	5
Chr2	13117012	13117405	F29C12.4	F29C12.4	II_13117385_13121986_+	II_13117012_13117405	302	44	9.27e-48	High	177	{}	8
Chr5	4615601	4616002	Y61A9LA.10	Y61A9LA.10	V_4606873_4615645_-	V_4615601_4616002	239	41	1.47e-34	High	156	{}	11
Chr1	8018457	8019402	C54G4.7	C54G4.7.1	I_8019355_8022708_+	I_8018457_8019402	367	186	2.61e-14	High	426	{}	1
Chr5	4551944	4552249	Y61A9LA.12	Y61A9LA.12	V_4553537_4554312_+	V_4551944_4552249	114	26	5.52e-14	Low	1441	{}	1
Chr2	7131861	7132216	T07F8.4	T07F8.4	II_7130525_7131967_-	II_7131861_7132216	149	53	1.91e-11	High	71	{}	5
Chr2	11545095	11546181	dnj-13	F54D5.8	II_11545611_11547266_+	II_11545095_11546181	534	237	1.21e-26	High	-27	{}	14
Chr3	7034470	7034790	{}	{}	{}	III_7034470_7034790	176	52	1.51e-16	{}	{}	{}	{}
Chr5	15143576	15144006	K08F9.4	K08F9.4	V_15143871_15146215_+	V_15143576_15144006	306	63	8.82e-39	High	80	{}	8
Chr4	7168236	7168658	skr-16	C42D4.6	IV_7168694_7169276_+	IV_7168236_7168658	239	67	2.58e-23	High	247	{}	3
Chr4	11149504	11149996	pfd-1	C08F8.1	IV_11150084_11150901_+	IV_11149504_11149996	462	94	1.5e-58	High	334	IV:11149479-11150082	20
Chr2	4854794	4856431	{}	{}	{}	II_4854794_4856431	367	202	9.15e-12	{}	{}	{}	{}
Chr5	9645296	9645718	atl-1	T06E4.3b	V_9634662_9645406_-	V_9645296_9645718	350	55	6.71e-53	High	101	{}	0
Chr1	10330421	10330807	rps-7	ZC434.2.1	I_10330861_10331735_+	I_10330421_10330807	229	79	1.14e-17	High	247	{}	10
Chr4	9825102	9825650	W08D2.7	W08D2.7	IV_9825673_9830579_+	IV_9825102_9825650	388	47	5.05e-67	High	297	{}	6
Chr4	5590894	5591532	{}	{}	{}	IV_5590894_5591532	211	120	9.84e-07	{}	{}	{}	{}
Chr4	17380266	17380656	C30H6.9	C30H6.9	IV_17379308_17380122_-	IV_17380266_17380656	147	53	4.11e-11	High	339	{}	6
Chr5	7060089	7060847	Y57E12AL.1	Y57E12AL.1a.1	V_7060621_7062505_+	V_7060089_7060847	493	117	4.47e-55	High	153	{}	12
Chr2	4049717	4050129	{}	{}	{}	II_4049717_4050129	223	51	2.74e-26	{}	{}	{}	{}
Chr5	13678241	13678753	tag-65	F58G11.5.1	V_13675841_13678407_-	V_13678241_13678753	489	85	4.27e-69	High	90	{}	13
Chr3	11823150	11823593	C18D11.3	C18D11.3	III_11823524_11824321_+	III_11823150_11823593	453	128	7.36e-43	High	153	{}	17
Chr3	10333801	10334236	mev-1	T07C4.7.1	III_10334159_10335071_+	III_10333801_10334236	477	98	5.64e-60	High	141	{}	9
Chr5	3390817	3391224	T20D4.13	T20D4.13	V_3391407_3393266_+	V_3390817_3391224	245	67	1.78e-24	High	387	{}	10
Chr1	9505977	9506374	F30A10.10	F30A10.10	I_9506544_9511174_+	I_9505977_9506374	218	56	3.01e-23	High	369	{}	7
Chr1	13528095	13528386	{}	{}	{}	I_13528095_13528386	100	41	1.1e-06	{}	{}	{}	{}
Chr2	5511697	5512319	ZK177.8	ZK177.8b.1	II_5509208_5511180_-	II_5511697_5512319	246	90	1.8e-17	Low	828	II:5511182-5513610	6
Chr3	1037178	1037529	BE0003N10.1	BE0003N10.1	III_1037498_1046036_+	III_1037178_1037529	230	55	4.4e-26	High	145	{}	9
Chr2	1819893	1820313	fbxa-3	T08E11.7	II_1818961_1820004_-	II_1819893_1820313	240	68	3.73e-23	High	99	{}	4
Chr5	10246220	10246757	{}	{}	{}	V_10246220_10246757	241	75	5.4e-21	{}	{}	{}	{}
Chr1	4302101	4302620	Y47D9A.1	Y47D9A.1a.1	I_4303930_4308245_+	I_4302101_4302620	671	77	4.1e-118	Low	1570	{}	2
Chr1	5579351	5579701	klp-15	M01E11.6	I_5577058_5579382_-	I_5579351_5579701	188	58	8.57e-17	High	144	{}	3
Chr3	6961113	6961560	rpn-6	F57B9.10b.1	III_6959326_6960876_-	III_6961113_6961560	292	72	5.92e-32	High	460	III:6960878-6961433	10
Chr3	8984837	8985764	{}	{}	{}	III_8984837_8985764	403	181	5.89e-20	{}	{}	{}	{}
Chr4	12371581	12372451	F28D1.1	F28D1.1.1	IV_12372220_12375612_+	IV_12371581_12372451	948	129	4.96e-153	High	204	{}	13
Chr4	15526397	15526888	tag-349	Y73F8A.34b.1	IV_15524059_15524863_-	IV_15526397_15526888	665	45	3.3e-141	Low	1779	IV:15526070-15527116	6
Chr5	13467980	13468403	F25H9.7	F25H9.7	V_13468228_13468897_+	V_13467980_13468403	329	75	2.15e-38	High	37	{}	9
Chr2	14383487	14384023	mes-2	R06A4.7	II_14383872_14388349_+	II_14383487_14384023	850	69	5.55e-170	High	117	{}	11
Chr2	385731	386477	C03H5.3	C03H5.3	II_386089_387846_+	II_385731_386477	883	95	4.81e-159	High	-15	{}	7
Chr1	6220808	6221220	rps-17	T08B2.10.1	I_6220095_6220767_-	I_6220808_6221220	414	89	2.13e-50	High	247	{}	18
Chr2	14969176	14969634	Y53F4B.42	Y53F4B.42	II_14969798_14970814_+	II_14969176_14969634	603	53	4.45e-118	High	393	{}	6
Chr3	4404330	4404683	R07E5.17	R07E5.17	III_4402577_4404445_-	III_4404330_4404683	178	53	1.38e-16	High	61	{}	7
Chr2	8028106	8029045	C08B11.3	C08B11.3	II_8022558_8027668_-	II_8028106_8029045	775	146	3.58e-103	Low	907	{}	13
Chr4	2613097	2613512	Y69A2AR.28	Y69A2AR.28	IV_2612448_2613059_-	IV_2613097_2613512	470	57	5.98e-81	High	245	{}	5
Chr2	15119509	15120257	Y53F4B.22	Y53F4B.22	II_15120197_15123240_+	II_15119509_15120257	383	121	3.91e-32	High	314	{}	9
Chr4	2677691	2678095	{}	{}	{}	IV_2677691_2678095	317	38	3.44e-55	{}	{}	{}	{}
ChrX	2242721	2243226	rpl-11.2	F07D10.1.2	X_2241742_2242612_-	X_2242721_2243226	333	112	5.24e-26	High	361	{}	20
Chr1	4534898	4535116	tag-332	Y119C1B.8a	I_4526428_4534798_-	I_4534898_4535116	67	28	9.94e-05	High	209	{}	0
Chr3	12925948	12926345	Y37D8A.17	Y37D8A.17	III_12921409_12926013_-	III_12925948_12926345	212	55	1.98e-22	High	133	{}	4
ChrX	7068377	7068711	tag-320	B0403.4	X_7066293_7068539_-	X_7068377_7068711	203	50	1.47e-22	High	5	{}	11
Chr1	1435026	1435885	Y92H12BR.4	Y92H12BR.4	I_1433016_1433851_-	I_1435026_1435885	872	174	3.13e-111	Low	1604	{}	12
Chr4	5394630	5395138	ZK616.4	ZK616.4.1	IV_5394881_5396955_+	IV_5394630_5395138	513	76	1.01e-79	High	-3	{}	15
Chr3	9190913	9191678	ZC84.3	ZC84.3	III_9186465_9191018_-	III_9190913_9191678	716	123	1.73e-101	High	277	{}	6
Chr4	854216	855005	Y55F3BR.8	Y55F3BR.8a	IV_849291_854848_-	IV_854216_855005	1042	106	1.55e-191	High	-238	IV:854379-854632	11
Chr2	14389831	14390383	nurf-1	F26H11.2b	II_14390147_14400947_+	II_14389831_14390383	742	95	5.41e-124	High	40	{}	10
Chr1	12182984	12183543	R05D7.5	R05D7.5	I_12183527_12188730_+	I_12182984_12183543	804	76	1.05e-152	High	264	{}	5
Chr2	13083607	13084183	Y81G3A.3	Y81G3A.3	II_13084071_13091387_+	II_13083607_13084183	803	73	1.11e-154	High	176	{}	5
Chr2	13908389	13909040	W02B8.2	W02B8.2	II_13908823_13915088_+	II_13908389_13909040	895	136	2.65e-136	High	109	{}	12
Chr4	5187943	5188618	W03F8.6	W03F8.6.1	IV_5185513_5186568_-	IV_5187943_5188618	628	72	1.14e-110	Low	1712	IV:5188124-5188688	4
Chr2	8569166	8569780	rpl-5	F54C9.5.1	II_8569850_8570974_+	II_8569166_8569780	862	118	5.44e-139	High	377	{}	19
Chr2	9937476	9938007	C05C10.5	C05C10.5a	II_9938993_9940224_+	II_9937476_9938007	348	116	1.94e-27	Low	1252	{}	9
Chr4	4650426	4651090	ubc-9	F29B9.6.1	IV_4651030_4652645_+	IV_4650426_4651090	364	85	1.62e-41	High	272	{}	14
Chr3	13313688	13314018	Y43F4B.10	Y43F4B.10.1	III_13313803_13314595_+	III_13313688_13314018	187	53	2.8e-18	High	-50	{}	4
Chr3	3511843	3512167	M01F1.4	M01F1.4a	III_3505642_3510052_-	III_3511843_3512167	144	35	1.67e-16	Low	1953	III:3511403-3512199	0
Chr2	11578229	11578670	F54D5.14	F54D5.14	II_11578624_11582636_+	II_11578229_11578670	392	84	6.77e-48	High	175	{}	8
Chr3	3037295	3037865	{}	{}	{}	III_3037295_3037865	479	100	1.72e-59	{}	{}	{}	{}
Chr3	3916550	3917017	tag-252	ZK1058.4.1	III_3916824_3918786_+	III_3916550_3917017	512	87	2.35e-73	High	41	{}	10
Chr3	7828905	7829229	ZK652.6	ZK652.6a.1	III_7829337_7832420_+	III_7828905_7829229	150	46	1.03e-13	High	270	{}	4
Chr3	7278428	7278773	miRNA:mir-2214	miRNA:mir-2214	III_7278642_7278705_+	III_7278428_7278773	191	57	1.14e-17	High	42	{}	3
Chr4	2495129	2495537	Y69A2AR.21	Y69A2AR.21	IV_2494530_2495171_-	IV_2495129_2495537	318	67	1.46e-39	High	162	{}	13
Chr5	12697213	12697613	K10C8.3	K10C8.3.1	V_12697533_12704081_+	V_12697213_12697613	164	66	1.61e-10	High	120	{}	3
Chr1	7094813	7095206	prp-4	F22D6.5	I_7090812_7094530_-	I_7094813_7095206	271	49	9.44e-38	High	479	{}	10
Chr3	11825537	11825910	rsp-8	C18D11.4.1	III_11825962_11830832_+	III_11825537_11825910	304	76	8.21e-33	High	239	{}	14
Chr3	6206213	6206592	rps-3	C23G10.3.1	III_6206746_6207910_+	III_6206213_6206592	282	77	4.72e-28	High	344	{}	14
Chr2	4790764	4791683	{}	{}	{}	II_4790764_4791683	833	112	1.19e-135	{}	{}	{}	{}
Chr3	5153134	5153504	tag-262	Y54H5A.3	III_5152000_5153112_-	III_5153134_5153504	185	52	3.01e-18	High	207	{}	3
Chr1	9668954	9669538	rpl-24.2	C03D6.8.1	I_9669402_9670095_+	I_9668954_9669538	896	147	2.06e-130	High	156	{}	14
Chr4	17461199	17461753	F11E6.7	F11E6.7	IV_17457788_17461232_-	IV_17461199_17461753	730	110	5.64e-112	High	244	{}	5
Chr2	5473809	5474504	F56D1.3	F56D1.3.1	II_5474338_5476335_+	II_5473809_5474504	849	94	2.85e-151	High	182	{}	8
Chr4	3815258	3815606	{}	{}	{}	IV_3815258_3815606	137	26	5.78e-19	{}	{}	{}	{}
Chr1	5164755	5165314	hcp-6	Y110A7A.1a	I_5165161_5171301_+	I_5164755_5165314	769	85	2.33e-137	High	127	{}	11
Chr1	14162743	14163604	C37A5.7	C37A5.7.1	I_14163394_14168282_+	I_14162743_14163604	724	89	2.12e-123	High	221	{}	3
Chr5	3759235	3759786	chk-1	Y39H10A.7a	V_3756825_3759282_-	V_3759235_3759786	740	44	3.34e-162	High	228	{}	11
Chr3	640322	640822	tag-266	W06E11.5a	III_639087_640358_-	III_640322_640822	251	78	7.42e-22	High	214	{}	9
Chr2	8162138	8162643	rrf-3	F10B5.7	II_8162482_8168476_+	II_8162138_8162643	429	89	1.19e-53	High	92	{}	7
Chr2	11290288	11290689	C47G2.3	C47G2.3.1	II_11288609_11290070_-	II_11290288_11290689	502	45	8.99e-98	High	418	{}	2
Chr2	14357762	14358322	R06A4.9	R06A4.9.1	II_14358153_14361521_+	II_14357762_14358322	778	89	6.81e-137	High	111	{}	11
ChrX	6934390	6934862	C16E9.2	C16E9.2a	X_6935567_6938987_+	X_6934390_6934862	166	78	3.09e-08	Low	941	{}	5
Chr3	9616273	9616756	hcp-3	F58A4.3	III_9615207_9616368_-	III_9616273_9616756	621	78	6.33e-105	High	146	{}	11
Chr5	8461794	8462302	T23B12.4	T23B12.4	V_8462134_8465351_+	V_8461794_8462302	392	99	1.31e-41	High	86	{}	16
Chr2	31555	31902	F23F1.5	F23F1.5	II_30116_31573_-	II_31555_31902	154	67	8.2e-09	High	155	{}	4
Chr3	5483647	5484095	R02F2.7	R02F2.7.1	III_5480271_5483741_-	III_5483647_5484095	569	50	1.72e-111	High	130	{}	1
Chr5	5776666	5777090	F44E7.4	F44E7.4a	V_5772642_5776761_-	V_5776666_5777090	263	53	5.19e-34	High	117	{}	14
Chr4	261545	262111	T21D12.3	T21D12.3.1	IV_259984_261684_-	IV_261545_262111	822	67	3.13e-164	High	144	{}	3
Chr2	11463861	11464761	ars-1	W02B12.6	II_11460141_11463987_-	II_11463861_11464761	255	138	6.73e-09	High	324	{}	11
ChrX	8027530	8028048	C34D10.1	C34D10.1	X_8029292_8031396_+	X_8027530_8028048	216	82	1.05e-14	Low	1503	{}	0
Chr2	7072417	7073216	krs-1	T02G5.9c.1	II_7070115_7072346_-	II_7072417_7073216	328	131	4.19e-20	High	470	{}	11
Chr2	14251086	14252094	Y54G11A.2	Y54G11A.2	II_14252257_14255535_+	II_14251086_14252094	1716	172	0	Low	667	{}	20
Chr4	884705	885129	mak-2	C44C8.6a	IV_884760_890186_+	IV_884705_885129	422	87	4.79e-53	High	-157	{}	15
Chr1	1415801	1416402	Y92H12BR.2	Y92H12BR.2	I_1413948_1415808_-	I_1415801_1416402	300	112	1.88e-20	High	293	{}	8
Chr1	8728407	8728861	pas-4	C36B1.4.2	I_8727113_8728488_-	I_8728407_8728861	422	114	6.83e-42	High	146	{}	13
Chr5	12747272	12747529	C15C8.4	C15C8.4.1	V_12745008_12747271_-	V_12747272_12747529	84	34	6.74e-06	High	129	{}	2
Chr5	6784811	6785382	spe-39	ZC404.3b	V_6785269_6786476_+	V_6784811_6785382	726	84	3.14e-127	High	173	{}	10
Chr4	11854776	11855150	tag-30	F38H4.7.2	IV_11850922_11855128_-	IV_11854776_11855150	189	67	2.82e-14	High	-165	{}	9
Chr3	5190103	5191022	K10D2.1	K10D2.1b	III_5191091_5194643_+	III_5190103_5191022	1078	109	1.4e-198	Low	529	{}	5
Chr2	4827834	4828525	C33F10.2	C33F10.2	II_4828549_4832485_+	II_4827834_4828525	864	78	1.55e-166	High	370	{}	6
Chr3	8441203	8441740	{}	{}	{}	III_8441203_8441740	436	28	2.54e-94	{}	{}	{}	{}
Chr3	6172954	6173344	F42A10.1	F42A10.1.2	III_6173251_6176732_+	III_6172954_6173344	341	88	1.31e-35	High	102	{}	8
Chr1	1751000	1751419	Y71G12B.10	Y71G12B.10	I_1751483_1754400_+	I_1751000_1751419	189	53	1.16e-18	High	274	{}	1
Chr2	14794730	14795345	eif-3.B	Y54E2A.11a.2	II_14795300_14797738_+	II_14794730_14795345	1087	114	2.72e-197	High	263	{}	20
Chr5	18533418	18533832	Y51A2D.7	Y51A2D.7b	V_18533750_18548820_+	V_18533418_18533832	220	50	4.4e-26	High	125	{}	8
Chr1	9226670	9227100	gip-2	C45G3.3	I_9226935_9228044_+	I_9226670_9227100	597	76	2.94e-100	High	50	{}	0
Chr2	9937476	9938007	C05C10.3	C05C10.3.1	II_9933186_9936809_-	II_9937476_9938007	348	116	1.94e-27	Low	932	{}	9
Chr3	4930165	4930742	set-2	C26E6.9a	III_4922409_4930166_-	III_4930165_4930742	857	100	3.22e-149	High	287	{}	7
Chr5	2672033	2672930	tRNA:W02G9.t2	tRNA:W02G9.t2	V_2673837_2673908_+	V_2672033_2672930	779	115	8.61e-121	Low	1356	V:2672440-2672485	15
Chr2	8561078	8561659	iff-2	F54C9.1.1	II_8559323_8561275_-	II_8561078_8561659	720	154	3.08e-87	High	93	{}	20
Chr3	6431677	6432074	C05D11.10	C05D11.10	III_6430979_6431733_-	III_6431677_6432074	384	91	3.46e-43	High	142	{}	12
Chr4	13979907	13980455	Y37A1B.17	Y37A1B.17a	IV_13964339_13979806_-	IV_13979907_13980455	268	95	9.27e-20	High	375	{}	14
Chr2	2889159	2889689	Y110A2AL.13	Y110A2AL.13	II_2886389_2889001_-	II_2889159_2889689	455	91	2.03e-58	High	423	II:2889301-2889808	15
Chr5	7575328	7575744	F19F10.9	F19F10.9	V_7571759_7575641_-	V_7575328_7575744	337	80	5.7e-38	High	-105	{}	6
Chr3	9793871	9794274	mcm-6	ZK632.1a	III_9794119_9798542_+	III_9793871_9794274	404	67	5.75e-59	High	47	{}	5
Chr2	10541853	10542521	pro-1	R166.4	II_10539374_10541909_-	II_10541853_10542521	352	116	3.84e-28	High	278	{}	12
Chr2	7025002	7025788	C52E12.1	C52E12.1.1	II_7025734_7030085_+	II_7025002_7025788	213	94	1.85e-11	High	339	{}	7
Chr1	12531741	12532737	pri-2	W02D9.1.1	I_12528304_12532265_-	I_12531741_12532737	1459	128	3.76e-283	High	-26	{}	11
Chr1	7015622	7016022	H06O01.2	H06O01.2	I_7007986_7015206_-	I_7015622_7016022	325	78	2.59e-36	Low	616	{}	4
Chr2	8602246	8602648	rpl-26	F28C6.7a.1	II_8602710_8603506_+	II_8602246_8602648	281	64	5.71e-33	High	263	{}	10
Chr3	6607899	6608670	mdh-1	F20H11.3.2	III_6606055_6608052_-	III_6607899_6608670	866	130	7.23e-133	High	232	{}	13
Chr3	5698239	5698646	lgg-3	B0336.8	III_5697500_5697959_-	III_5698239_5698646	203	62	3.05e-18	High	483	{}	4
Chr1	9619749	9620227	lin-53	K07A1.12.1	I_9618196_9619749_-	I_9619749_9620227	694	116	3.97e-100	High	239	{}	17
Chr1	2321710	2322237	mcm-4	Y39G10AR.14.1	I_2318295_2321962_-	I_2321710_2322237	724	70	1.28e-136	High	11	{}	12
Chr4	9797342	9797730	T13F2.2	T13F2.2.1	IV_9796665_9797329_-	IV_9797342_9797730	173	69	3.51e-11	High	207	{}	3
Chr5	1263769	1264555	C39F7.5	C39F7.5	V_1264604_1269934_+	V_1263769_1264555	301	103	4.21e-23	High	442	{}	13
Chr5	4692804	4693310	cpg-8	K03B4.7a.1	V_4690766_4692246_-	V_4692804_4693310	197	60	8.63e-18	Low	811	{}	3
Chr1	5658922	5659523	tag-345	F55F8.5.1	I_5655953_5657925_-	I_5658922_5659523	813	104	9.19e-136	Low	1297	{}	2
ChrX	5952695	5953696	R07E4.3	R07E4.3	X_5953409_5953741_+	X_5952695_5953696	477	186	8.23e-30	High	214	{}	9
Chr2	7857256	7857900	T09A5.8	T09A5.8	II_7855803_7857543_-	II_7857256_7857900	271	130	3.42e-12	High	35	{}	4
Chr3	3404238	3404823	F59A2.5	F59A2.5	III_3404716_3405395_+	III_3404238_3404823	409	101	2.84e-44	High	186	{}	8
Chr5	5584204	5584573	CD4.11	CD4.11	V_5584845_5586312_+	V_5584204_5584573	235	64	1.29e-23	High	457	{}	6
Chr5	16794739	16795144	W06H3.3	W06H3.3	V_16795135_16801613_+	V_16794739_16795144	440	73	4.03e-64	High	194	{}	9
Chr4	4024066	4025088	{}	{}	{}	IV_4024066_4025088	400	170	6.97e-22	{}	{}	{}	{}
Chr2	2913710	2914034	ubc-15	Y110A2AR.2	II_2906539_2913695_-	II_2913710_2914034	72	25	2.83e-06	High	177	{}	0
Chr3	6379097	6379449	C16A3.6	C16A3.6	III_6379392_6380598_+	III_6379097_6379449	131	62	1.15e-06	High	119	{}	3
Chr2	672801	673349	sri-46	K07E8.11	II_669512_671282_-	II_672801_673349	200	30	1.92e-31	Low	1793	{}	0
Chr2	11333836	11334532	tRNA:B0491.t2	tRNA:B0491.t2	II_11333923_11333994_-	II_11333836_11334532	251	70	1.46e-24	High	190	{}	5
Chr3	9827110	9827943	ZK632.11	ZK632.11	III_9827815_9829562_+	III_9827110_9827943	350	156	9.69e-18	High	289	{}	8
Chr4	1709561	1710472	K08D12.3	K08D12.3a.1	IV_1710257_1711126_+	IV_1709561_1710472	820	124	2.26e-125	High	241	{}	15
Chr4	3313377	3313760	{}	{}	{}	IV_3313377_3313760	264	19	1.32e-55	{}	{}	{}	{}
Chr3	5405569	5405987	W03A5.2	W03A5.2	III_5405945_5407926_+	III_5405569_5405987	509	58	4.08e-90	High	167	{}	7
Chr3	13296181	13296821	Y43F4B.2	Y43F4B.2	III_13293432_13296167_-	III_13296181_13296821	780	79	2.21e-144	High	334	{}	11
Chr2	8810959	8811292	F46C5.9	F46C5.9	II_8808563_8810647_-	II_8810959_8811292	151	41	1.29e-15	High	478	{}	0
Chr3	9528741	9529058	ZK1098.2	ZK1098.2	III_9529068_9531690_+	III_9528741_9529058	116	51	8.2e-07	High	169	{}	4
Chr3	5719576	5720126	{}	{}	{}	III_5719576_5720126	335	81	3.76e-37	{}	{}	{}	{}
Chr4	12156217	12157176	B0001.6	B0001.6.1	IV_12156809_12164230_+	IV_12156217_12157176	279	93	3.19e-22	High	113	{}	3
Chr5	10352761	10353262	K07C5.4	K07C5.4	V_10350267_10352777_-	V_10352761_10353262	509	89	1.32e-71	High	234	{}	15
Chr1	12966277	12967384	tba-2	C47B2.3.1	I_12964678_12966886_-	I_12966277_12967384	1302	189	5.06e-202	High	-56	{}	18
Chr1	10192752	10193230	C25A1.13	C25A1.13	I_10193230_10193893_+	I_10192752_10193230	207	69	8.69e-17	High	239	{}	6
Chr5	18990004	18990477	reps-1	Y39B6A.38	V_18986458_18990161_-	V_18990004_18990477	383	71	4.57e-52	High	79	{}	12
Chr4	11371558	11372000	T01G1.3	T01G1.3	IV_11365589_11371874_-	IV_11371558_11372000	320	66	1.87e-40	High	-95	{}	6
Chr3	2330922	2331680	fbxa-1	Y54F10BM.1	III_2331570_2341994_+	III_2330922_2331680	925	117	6.82e-155	High	269	{}	7
Chr1	7940560	7940991	T22C1.4	T22C1.4	I_7940125_7940740_-	I_7940560_7940991	470	73	3.44e-71	High	35	{}	3
Chr3	4404330	4404683	R07E5.3	R07E5.3	III_4404758_4407233_+	III_4404330_4404683	178	53	1.38e-16	High	252	{}	7
Chr1	13514138	13514592	Y87G2A.18	Y87G2A.18	I_13512370_13514424_-	I_13514138_13514592	512	102	8.37e-66	High	-59	{}	16
Chr4	15473617	15474534	{}	{}	{}	IV_15473617_15474534	285	83	1.65e-26	{}	{}	{}	{}
Chr2	7944434	7945671	ZK669.4	ZK669.4.1	II_7942537_7945131_-	II_7944434_7945671	1034	171	2.2e-149	High	-79	{}	11
Chr3	10881825	10882275	athp-1	C44B9.4	III_10882103_10893546_+	III_10881825_10882275	376	79	1.08e-46	High	53	{}	9
Chr4	10221931	10222844	C24F3.2	C24F3.2	IV_10222483_10223675_+	IV_10221931_10222844	710	120	1.07e-101	High	96	{}	13
Chr5	18980520	18981301	Y39B6A.39	Y39B6A.39	V_18981114_18985632_+	V_18980520_18981301	817	72	4.91e-159	High	204	V:18980866-18980907	9
Chr3	2597036	2597491	apb-1	Y71H2B.10a	III_2583973_2597022_-	III_2597036_2597491	494	109	1.09e-58	High	241	{}	17
Chr1	6011699	6012304	C06A5.1	C06A5.1	I_6012061_6021985_+	I_6011699_6012304	774	79	7.27e-143	High	60	{}	11
Chr4	16382298	16382865	Y7A9D.1	Y7A9D.1	IV_16381353_16382170_-	IV_16382298_16382865	143	74	4.72e-06	High	411	{}	10
Chr1	3600602	3601243	Y47G6A.29	Y47G6A.29	I_3578694_3600830_-	I_3600602_3601243	854	79	3.31e-163	High	92	{}	4
Chr1	10178087	10178825	C25A1.6	C25A1.6.1	I_10178992_10179714_+	I_10178087_10178825	631	132	6.35e-78	Low	536	I:10178257-10178477	12
Chr1	3037924	3038159	{}	{}	{}	I_3037924_3038159	156	23	5.77e-25	{}	{}	{}	{}
Chr4	7982094	7982392	arf-3	F57H12.1	IV_7982510_7984609_+	IV_7982094_7982392	120	52	3.62e-07	High	267	{}	12
Chr4	16845293	16845713	{}	{}	{}	IV_16845293_16845713	223	47	4.83e-28	{}	{}	{}	{}
Chr5	12869654	12870289	T07F10.3	T07F10.3	V_12867834_12869839_-	V_12869654_12870289	879	99	2.47e-155	High	132	{}	8
Chr3	11119076	11119817	Y48A6C.3	Y48A6C.3	III_11117117_11119232_-	III_11119076_11119817	982	136	5.93e-157	High	214	{}	13
Chr4	6585333	6585854	dnj-11	F38A5.13	IV_6585856_6588153_+	IV_6585333_6585854	457	87	8.55e-61	High	263	{}	18
Chr1	6780020	6780503	pqn-21	C37A2.5a	I_6773977_6779910_-	I_6780020_6780503	664	110	2.26e-96	High	351	{}	15
Chr3	6971755	6972267	rfc-4	F31E3.3	III_6972005_6973591_+	III_6971755_6972267	758	132	1.95e-106	High	-6	{}	20
Chr1	8614847	8615425	F43G9.5	F43G9.5	I_8615381_8616345_+	I_8614847_8615425	423	119	2.8e-40	High	245	{}	11
Chr5	10896664	10897494	emo-1	F32D8.6.1	V_10896463_10896949_-	V_10896664_10897494	965	147	1.47e-146	High	130	{}	21
Chr1	3227881	3228351	cdt-1	Y54E10A.15	I_3223620_3228022_-	I_3227881_3228351	669	85	2.48e-112	High	94	{}	8
Chr3	7951994	7952524	C29E4.8	C29E4.8.1	III_7949253_7951918_-	III_7951994_7952524	682	97	4.48e-108	High	341	{}	8
Chr3	4648966	4649806	T23F11.1	T23F11.1.1	III_4650314_4653887_+	III_4648966_4649806	620	243	4.31e-38	Low	928	{}	17
Chr1	6970061	6970584	C30F12.2	C30F12.2.1	I_6967680_6970290_-	I_6970061_6970584	688	85	4.72e-117	High	32	{}	5
Chr3	6731254	6731568	odr-4	Y102E9.1a.3	III_6731593_6733784_+	III_6731254_6731568	116	27	5.52e-14	High	182	III:6731257-6731591	2
Chr4	10284306	10284968	rad-51	Y43C5A.6a	IV_10281689_10284366_-	IV_10284306_10284968	657	96	1.24e-102	High	271	{}	11
Chr5	15765779	15766783	haf-3	F57A10.3	V_15760254_15766371_-	V_15765779_15766783	982	109	3.8e-174	High	-90	{}	17
Chr5	11979562	11980080	snr-4	C52E4.3.1	V_11978323_11979782_-	V_11979562_11980080	487	102	2.57e-60	High	39	{}	17
Chr4	255106	256003	R02D3.7	R02D3.7	IV_253571_255428_-	IV_255106_256003	849	138	2.35e-124	High	126	{}	11
Chr1	14710850	14711207	Y54E5A.7	Y54E5A.7	I_14711067_14715015_+	I_14710850_14711207	173	37	9.63e-22	High	39	{}	8
Chr4	2676204	2676831	Y94H6A.3	Y94H6A.3	IV_2676401_2678145_+	IV_2676204_2676831	921	85	7.23e-176	High	-116	{}	15
Chr2	9968110	9968663	R53.4	R53.4.1	II_9967190_9967967_-	II_9968110_9968663	573	79	1.78e-92	High	419	{}	9
Chr1	8969936	8970493	F32H2.10	F32H2.10	I_8970157_8970964_+	I_8969936_8970493	418	102	1.02e-45	High	-57	{}	5
Chr5	14414870	14415413	C15H11.11	C15H11.11	V_14415187_14416466_+	V_14414870_14415413	368	112	2.72e-32	High	46	{}	9
Chr4	1401507	1401843	{}	{}	{}	IV_1401507_1401843	117	37	1.39e-10	{}	{}	{}	{}
Chr3	6971755	6972267	eft-3	F31E3.5.1	III_6969569_6971653_-	III_6971755_6972267	758	132	1.95e-106	High	358	{}	20
Chr4	6910043	6910433	T22D1.4	T22D1.4	IV_6910668_6912836_+	IV_6910043_6910433	211	65	9.84e-19	High	430	{}	8
Chr5	10661186	10661998	sqv-4	F29F11.1.1	V_10658627_10661270_-	V_10661186_10661998	839	112	4.31e-137	High	322	{}	4
Chr1	6789907	6790734	pqn-20	C37A2.2	I_6790877_6797471_+	I_6789907_6790734	460	115	4.22e-49	Low	557	{}	13
Chr1	12968363	12968842	pbs-2	C47B2.4	I_12967202_12968267_-	I_12968363_12968842	471	88	1.88e-63	High	335	{}	11
Chr2	9054457	9054989	T24B8.2	T24B8.2	II_9054892_9056392_+	II_9054457_9054989	672	116	5.09e-95	High	169	{}	13
Chr4	11210858	11211230	R07H5.8	R07H5.8.1	IV_11209277_11210803_-	IV_11210858_11211230	270	47	1.49e-38	High	241	{}	3
Chr3	11007516	11008193	Y48A6B.3	Y48A6B.3.1	III_11008101_11008813_+	III_11007516_11008193	853	95	1.4e-151	High	247	{}	17
Chr3	5068698	5069213	C45G9.2	C45G9.2	III_5069031_5070270_+	III_5068698_5069213	781	99	4.54e-131	High	76	{}	7
Chr5	2109109	2109466	ckb-4	F22F7.5	V_2106328_2109214_-	V_2109109_2109466	182	63	3.24e-14	High	73	{}	6
Chr5	16356639	16356997	pptr-1	W08G11.4	V_16357325_16367342_+	V_16356639_16356997	215	40	1.38e-29	Low	507	{}	1
Chr3	7133489	7133888	B0280.10	B0280.10	III_7132064_7133606_-	III_7133489_7133888	322	53	2.02e-47	High	82	{}	1
Chr4	10197334	10197662	gon-4	K04D7.5	IV_10197792_10202934_+	IV_10197334_10197662	171	38	7.08e-21	High	294	{}	4
Chr3	13767989	13768480	K08E3.5	K08E3.5c	III_13764169_13767971_-	III_13767989_13768480	218	70	2.02e-18	High	263	{}	1
Chr1	3096148	3096495	M01B12.5	M01B12.5b.1	I_3092957_3096275_-	I_3096148_3096495	166	56	1.74e-13	High	46	{}	5
Chr3	12874582	12875003	Y37D8A.10	Y37D8A.10	III_12874888_12876294_+	III_12874582_12875003	540	76	3e-86	High	96	{}	11
Chr2	8086715	8087159	{}	{}	{}	II_8086715_8087159	643	68	2.91e-117	{}	{}	{}	{}
Chr1	4139187	4139678	E01A2.1	E01A2.1.1	I_4139410_4142771_+	I_4139187_4139678	423	98	2.11e-48	High	-22	{}	12
Chr4	4171759	4172147	rnp-2	K08D10.4	IV_4172096_4173981_+	IV_4171759_4172147	281	34	8.15e-49	High	143	{}	7
Chr2	1084826	1085376	{}	{}	{}	II_1084826_1085376	186	80	1.33e-10	{}	{}	{}	{}
Chr3	5068698	5069213	C45G9.11	C45G9.11	III_5063955_5068837_-	III_5068698_5069213	781	99	4.54e-131	High	118	{}	7
Chr3	12673268	12673602	taf-7.2	Y111B2A.16	III_12671274_12673302_-	III_12673268_12673602	184	53	1.04e-17	High	133	{}	3
Chr2	12914436	12915007	F35C5.12	F35C5.12	II_12910129_12914484_-	II_12914436_12915007	663	48	4.46e-138	High	237	{}	4
Chr2	1320340	1321163	vig-1	F56D12.5b	II_1321005_1322867_+	II_1320340_1321163	883	158	1.36e-121	High	254	{}	19
Chr5	20419457	20420589	fce-2	F48F5.5	V_20420520_20426555_+	V_20419457_20420589	981	148	9.5e-150	High	497	{}	15
Chr3	7277094	7277602	B0361.11	B0361.11	III_7277532_7281102_+	III_7277094_7277602	788	88	4.41e-140	High	184	{}	8
Chr3	349252	350308	gei-4	W07B3.2c.1	III_344814_348550_-	III_349252_350308	1078	387	1.15e-74	Low	1230	{}	16
Chr1	348226	348632	Y48G1A.1	Y48G1A.1	I_348389_357136_+	I_348226_348632	340	50	2.23e-53	High	-40	{}	0
Chr4	10373847	10374260	R11A8.7	R11A8.7a	IV_10374811_10386714_+	IV_10373847_10374260	284	69	1.61e-31	Low	758	{}	11
Chr3	1037178	1037529	BE0003N10.2	BE0003N10.2	III_1031337_1037199_-	III_1037178_1037529	230	55	4.4e-26	High	154	{}	9
Chr3	5925661	5926080	C28H8.1	C28H8.1	III_5926038_5926935_+	III_5925661_5926080	278	97	6.89e-21	High	168	{}	7
Chr5	7465266	7465763	F25E5.1	F25E5.1	V_7465707_7471002_+	V_7465266_7465763	326	100	1.78e-28	High	193	{}	9
Chr3	10357600	10358141	T07C4.1	T07C4.1.1	III_10355690_10357585_-	III_10357600_10358141	793	95	1.24e-136	High	285	{}	7
Chr3	1428459	1428888	Y82E9BR.16	Y82E9BR.16a	III_1419329_1427215_-	III_1428459_1428888	138	32	1.72e-16	Low	1458	{}	1
Chr4	10483679	10484080	ced-5	C02F4.1	IV_10484083_10493317_+	IV_10483679_10484080	400	66	1.42e-58	High	204	{}	11
Chr5	16498815	16499218	F36D3.1	F36D3.1.1	V_16499154_16502670_+	V_16498815_16499218	587	55	2.41e-112	High	138	{}	7
Chr1	1822970	1823543	Y71G12B.1	Y71G12B.1b.1	I_1823447_1825967_+	I_1822970_1823543	623	79	8.9e-105	High	191	{}	10
Chr5	7575328	7575744	F19F10.12	F19F10.12	V_7575574_7581336_+	V_7575328_7575744	337	80	5.7e-38	High	38	{}	6
Chr2	8143189	8143602	rpl-10	F10B5.1.1	II_8143787_8144595_+	II_8143189_8143602	278	71	1.65e-29	High	392	{}	6
Chr5	12560194	12560537	sel-1	F45D3.5.1	V_12560532_12563194_+	V_12560194_12560537	147	48	1.52e-12	High	167	{}	3
Chr3	4962792	4963451	C27F2.5	C27F2.5.1	III_4960386_4963001_-	III_4962792_4963451	876	117	5.17e-143	High	120	{}	12
Chr3	13423307	13423717	F45G2.3	F45G2.3	III_13423564_13426070_+	III_13423307_13423717	531	53	2.7e-99	High	52	{}	8
Chr5	11123748	11124482	atp-5	C06H2.1.1	V_11122626_11123674_-	V_11123748_11124482	374	111	9.65e-34	High	441	{}	10
Chr4	5160197	5160567	C24D10.4	C24D10.4	IV_5160514_5161325_+	IV_5160197_5160567	215	35	3.43e-32	High	132	{}	5
Chr3	7133489	7133888	B0280.1	B0280.1a	III_7133581_7136337_+	III_7133489_7133888	322	53	2.02e-47	High	-107	{}	1
Chr1	10161820	10162246	tag-72	C25A1.3	I_10159172_10161869_-	I_10161820_10162246	229	70	2.06e-20	High	164	{}	5
Chr3	4413952	4414275	snRNA:R07E5.16	snRNA:R07E5.16	III_4414156_4414257_+	III_4413952_4414275	158	48	1.57e-14	High	43	III:4413569-4414286	8
Chr3	5108732	5109116	sax-2	F21H11.2a	III_5109661_5130622_+	III_5108732_5109116	265	78	1.9e-24	Low	737	{}	9
Chr1	12206482	12207010	C15C6.3	C15C6.3	I_12208209_12212194_+	I_12206482_12207010	370	112	1.16e-32	Low	1463	{}	13
Chr1	3553435	3553704	{}	{}	{}	I_3553435_3553704	162	9	8.17e-37	{}	{}	{}	{}
Chr4	6117847	6118196	zen-4	M03D4.1b	IV_6118209_6120827_+	IV_6117847_6118196	232	43	6.22e-32	High	188	{}	8
ChrX	1503842	1505226	{}	{}	{}	X_1503842_1505226	503	183	8.55e-35	{}	{}	{}	{}
Chr3	1591660	1592007	{}	{}	{}	III_1591660_1592007	130	57	1.59e-07	{}	{}	{}	{}
Chr1	5579351	5579701	M01E11.2	M01E11.2.1	I_5579668_5581860_+	I_5579351_5579701	188	58	8.57e-17	High	142	{}	3
Chr2	8973559	8973946	C18E9.6	C18E9.6	II_8971899_8973477_-	II_8973559_8973946	181	51	7.82e-18	High	275	{}	2
Chr2	11333836	11334532	tRNA:B0491.t1	tRNA:B0491.t1	II_11334418_11334489_+	II_11333836_11334532	251	70	1.46e-24	High	234	{}	5
Chr1	14839620	14840386	F32A7.4	F32A7.4	I_14839891_14843088_+	I_14839620_14840386	763	93	1.71e-130	High	-112	I:14839998-14840054	5
Chr2	6683534	6684063	C18H9.3	C18H9.3	II_6684195_6688585_+	II_6683534_6684063	189	84	3.54e-10	High	397	{}	8
Chr3	4986685	4987199	C27F2.10	C27F2.10.1	III_4985049_4986988_-	III_4986685_4987199	618	53	5.12e-122	High	-46	{}	2
Chr5	4338980	4339732	{}	{}	{}	V_4338980_4339732	612	56	4.15e-118	{}	{}	{}	{}
Chr3	1558442	1558822	Y67D2.7	Y67D2.7	III_1555385_1558518_-	III_1558442_1558822	322	83	1.01e-33	High	114	{}	6
Chr1	10435666	10436063	pab-1	Y106G6H.2b.2	I_10432692_10435743_-	I_10435666_10436063	286	81	2.15e-27	High	121	{}	14
Chr1	4584603	4585108	snoRNA:D1007.20	snoRNA:D1007.20	I_4585250_4585410_+	I_4584603_4585108	504	149	2.78e-45	High	395	{}	16
Chr4	11118977	11119506	imp-2	T05E11.5	IV_11116722_11118858_-	IV_11118977_11119506	395	130	1.71e-31	High	383	{}	15
Chr3	11920163	11920543	ccf-1	Y56A3A.20.1	III_11918727_11920122_-	III_11920163_11920543	229	81	4.19e-17	High	231	{}	10
Chr5	5619169	5619454	M03E7.5	M03E7.5.1	V_5618161_5619365_-	V_5619169_5619454	99	26	6.27e-11	High	-54	{}	1
ChrX	13918086	13918446	Y26E6A.1	Y26E6A.1	X_13914790_13917090_-	X_13918086_13918446	224	27	3.67e-39	Low	1176	{}	2
Chr1	4215567	4216119	C18E3.9	C18E3.9	I_4214364_4215820_-	I_4215567_4216119	761	81	4e-138	High	23	{}	5
Chr3	7162189	7162739	K04G7.11	K04G7.11	III_7161085_7162043_-	III_7162189_7162739	729	111	3.65e-111	High	421	{}	17
Chr2	11777859	11778396	patr-1	F43G6.9.1	II_11774579_11777853_-	II_11777859_11778396	713	93	4.15e-118	High	274	{}	8
Chr5	12450183	12450679	C54D10.10	C54D10.10	V_12448509_12450077_-	V_12450183_12450679	688	44	2.78e-148	High	354	{}	3
Chr2	7022505	7022935	C52E12.6	C52E12.6	II_7022861_7024813_+	II_7022505_7022935	268	62	4.36e-31	High	141	{}	8
Chr3	6605895	6606593	{}	{}	{}	III_6605895_6606593	451	146	1.51e-36	{}	{}	{}	{}
Chr5	20264997	20265364	Y113G7B.16	Y113G7B.16	V_20265326_20270950_+	V_20264997_20265364	199	44	3.2e-24	High	146	{}	12
Chr5	12598910	12599659	ril-2	C14C10.3a.1	V_12596197_12598959_-	V_12598910_12599659	293	79	1.81e-29	High	325	{}	6
Chr3	13529887	13530678	{}	{}	{}	III_13529887_13530678	708	113	4.77e-105	{}	{}	{}	{}
Chr1	7814500	7814934	D2005.4	D2005.4	I_7814950_7820341_+	I_7814500_7814934	549	80	4.86e-86	High	233	I:7814599-7814974	10
Chr3	9443275	9443872	F54C8.4	F54C8.4	III_9441458_9443526_-	III_9443275_9443872	910	146	3.12e-134	High	47	{}	14
Chr5	3390817	3391224	C04E12.12	C04E12.12	V_3389156_3390929_-	V_3390817_3391224	245	67	1.78e-24	High	91	{}	10
Chr3	10506630	10507189	F43D9.3	F43D9.3	III_10506776_10512899_+	III_10506630_10507189	721	105	9.86e-113	High	-133	{}	10
Chr1	9664966	9665440	npp-14	C03D6.4	I_9660167_9664900_-	I_9664966_9665440	625	97	2.13e-94	High	303	{}	14
Chr1	7466572	7466888	ZK524.4	ZK524.4	I_7461360_7466415_-	I_7466572_7466888	141	44	1.04e-12	High	315	{}	7
Chr4	12684321	12684750	T23B5.1	T23B5.1a.1	IV_12677376_12684349_-	IV_12684321_12684750	342	41	1.83e-59	High	186	{}	2
Chr1	3265835	3267157	zip-4	Y44E3B.1b.2	I_3264287_3265857_-	I_3265835_3267157	1386	224	4.97e-202	Low	639	{}	16
Chr3	8331731	8332108	ZC262.8	ZC262.8.2	III_8326525_8331966_-	III_8331731_8332108	270	70	2.73e-28	High	-47	{}	5
Chr3	9764865	9765850	cbp-1	R10E11.1b	III_9766416_9774471_+	III_9764865_9765850	599	284	4.15e-26	Low	1059	{}	16
Chr3	5925661	5926080	dnc-2	C28H8.12	III_5924345_5925704_-	III_5925661_5926080	278	97	6.89e-21	High	166	{}	7
Chr2	9057160	9057933	rpl-32	T24B8.1.2	II_9056417_9057232_-	II_9057160_9057933	486	92	7.58e-65	High	314	{}	16
ChrX	14853688	14854245	C27C12.1	C27C12.1	X_14852486_14853672_-	X_14853688_14854245	308	95	8.54e-27	High	294	{}	11
Chr3	7498046	7498982	C07H6.4	C07H6.4	III_7499634_7503154_+	III_7498046_7498982	1035	178	6.43e-146	Low	1120	{}	16
Chr5	1868205	1869018	T10B5.3	T10B5.3	V_1864009_1868394_-	V_1868205_1869018	824	126	3.54e-125	High	217	{}	13
Chr5	5639739	5640283	{}	{}	{}	V_5639739_5640283	281	18	4.33e-61	{}	{}	{}	{}
Chr2	4739710	4740451	F41C3.4	F41C3.4	II_4740285_4741556_+	II_4739710_4740451	918	105	5.91e-161	High	205	{}	10
Chr3	471661	472383	Y55B1BR.4	Y55B1BR.4	III_464865_471845_-	III_471661_472383	354	71	1.38e-45	High	177	{}	1
Chr2	8585228	8585535	F54C9.11	F54C9.11	II_8583425_8585125_-	II_8585228_8585535	96	52	0.000442868	High	256	{}	2
Chr2	5844490	5845170	snRNA:ZK1248.18	snRNA:ZK1248.18	II_5844831_5844940_+	II_5844490_5845170	558	179	1.86e-45	High	1	{}	22
Chr2	10872460	10872853	F59E10.3	F59E10.3	II_10872805_10873687_+	II_10872460_10872853	361	63	3.87e-51	High	149	{}	11
Chr2	9319278	9319725	wdfy-2	D2013.2	II_9319782_9321794_+	II_9319278_9319725	317	57	3.73e-44	High	281	{}	1
Chr3	8163514	8164276	prp-8	C50C3.6	III_8164154_8172615_+	III_8163514_8164276	826	123	2.21e-127	High	259	{}	20
Chr2	4993795	4994200	T27F7.1	T27F7.1.1	II_4994020_4995529_+	II_4993795_4994200	288	84	9.85e-27	High	23	{}	6
Chr2	10868688	10869103	M106.4	M106.4a	II_10863608_10868874_-	II_10868688_10869103	460	111	1.04e-50	High	21	{}	18
Chr1	13411334	13411772	C01A2.1	C01A2.1	I_13408783_13411578_-	I_13411334_13411772	203	76	3.66e-14	High	-25	{}	6
Chr1	719763	720240	pif-1	Y18H1A.6	I_719932_731077_+	I_719763_720240	708	72	4.75e-131	High	-69	{}	8
Chr4	1012364	1012901	Y55F3AM.3	Y55F3AM.3a	IV_1012639_1019547_+	IV_1012364_1012901	433	95	8.18e-52	High	7	{}	15
Chr1	9979645	9980240	eif-3.C	T23D8.4.1	I_9976413_9979650_-	I_9979645_9980240	875	115	5.36e-144	High	292	{}	16
Chr5	964694	965141	sqv-6	Y50D4C.4	V_951435_964629_-	V_964694_965141	600	61	2.92e-111	High	288	{}	9
Chr5	9174888	9175642	spas-1	C24B5.2b.1	V_9175600_9176176_+	V_9174888_9175642	881	142	1.2e-129	High	335	{}	14
Chr3	13169428	13169749	Y39E4B.5	Y39E4B.5	III_13169799_13172950_+	III_13169428_13169749	162	39	1.4e-18	High	211	{}	0
Chr1	3349866	3350290	Y44E3A.6	Y44E3A.6a	I_3340227_3349900_-	I_3349866_3350290	419	105	1.01e-44	High	178	{}	13
Chr4	12558758	12559431	ZK795.3	ZK795.3	IV_12559336_12560658_+	IV_12558758_12559431	860	88	3.45e-158	High	242	{}	7
Chr2	6489718	6490118	snr-3	T28D9.10.2	II_6488405_6489715_-	II_6489718_6490118	380	92	6e-42	High	203	{}	12
Chr4	5091120	5091532	C02B10.2	C02B10.2	IV_5090280_5091022_-	IV_5091120_5091532	297	63	7.87e-37	High	304	{}	9
Chr4	13093547	13094096	C39E9.11	C39E9.11	IV_13091211_13093876_-	IV_13093547_13094096	697	95	6.16e-113	High	-55	{}	9
Chr2	10387980	10388360	{}	{}	{}	II_10387980_10388360	237	73	6.58e-21	{}	{}	{}	{}
Chr2	9108308	9108846	dnj-23	T24H10.3	II_9107319_9108461_-	II_9108308_9108846	655	70	6.63e-119	High	116	{}	2
Chr3	4878191	4878712	C35D10.13	C35D10.13	III_4877680_4878272_-	III_4878191_4878712	684	68	8.5e-128	High	179	{}	8
Chr2	3930479	3931551	{}	{}	{}	II_3930479_3931551	601	121	1.83e-76	{}	{}	{}	{}
Chr1	13653720	13654186	W09C5.7	W09C5.7	I_13653883_13658148_+	I_13653720_13654186	520	105	3.76e-66	High	-70	{}	16
Chr2	14754159	14754461	Y54E2A.4	Y54E2A.4	II_14754415_14755203_+	II_14754159_14754461	116	45	3.51e-08	High	105	{}	2
Chr4	5209318	5209817	Y59E9AL.7	Y59E9AL.7	IV_5209403_5210538_+	IV_5209318_5209817	683	111	2.81e-100	High	-164	{}	13
Chr1	5137923	5138310	Y110A7A.4	Y110A7A.4	I_5138208_5139366_+	I_5137923_5138310	319	42	4.11e-53	High	92	{}	1
Chr2	10948589	10948949	gst-5	R03D7.6	II_10950266_10951518_+	II_10948589_10948949	207	62	5.62e-19	Low	1497	II:10948649-10948808	0
Chr2	10303602	10304028	vha-9	ZK970.4.1	II_10302925_10303683_-	II_10303602_10304028	279	63	5.64e-33	High	132	{}	10
Chr4	16995212	16995924	Y116A8C.15	Y116A8C.15	IV_16995741_16996933_+	IV_16995212_16995924	853	107	1.13e-143	High	173	{}	7
Chr1	13756245	13756945	Y6B3B.12	Y6B3B.12	I_13756723_13758947_+	I_13756245_13756945	676	165	2.93e-73	High	128	{}	16
Chr1	8852149	8852795	hum-1	F29D10.4	I_8845798_8851237_-	I_8852149_8852795	576	114	2.93e-74	Low	1235	{}	4
Chr4	15025172	15025917	fcd-2	Y41E3.9	IV_15025683_15036995_+	IV_15025172_15025917	759	88	8.04e-133	High	139	{}	9
Chr3	5591708	5592087	F56D2.6	F56D2.6b.1	III_5589025_5591673_-	III_5591708_5592087	321	71	2e-38	High	224	{}	11
Chr4	2348937	2349312	Y38F2AR.6	Y38F2AR.6	IV_2349271_2355730_+	IV_2348937_2349312	276	46	1.8e-40	High	147	{}	10
Chr4	772792	773368	F56B3.8	F56B3.8	IV_773238_776628_+	IV_772792_773368	713	70	8.46e-134	High	158	{}	4
Chr4	2928362	2928810	Y54G2A.23	Y54G2A.23.1	IV_2927512_2928419_-	IV_2928362_2928810	407	72	5.12e-57	High	167	{}	12
Chr5	6792812	6793174	ZC404.1	ZC404.1	V_6793598_6794941_+	V_6792812_6793174	205	38	2.5e-28	Low	605	{}	0
Chr2	9177015	9177386	pir-1	T23G7.5	II_9177064_9178346_+	II_9177015_9177386	221	64	6.3e-21	High	-136	{}	5
Chr2	14563757	14563990	{}	{}	{}	II_14563757_14563990	99	28	3.28e-10	{}	{}	{}	{}
Chr4	4049257	4050239	pcn-1	W03D2.4.2	IV_4048116_4049506_-	IV_4049257_4050239	1050	133	3.68e-175	High	242	{}	18
Chr3	11290238	11290894	gly-9	Y47D3A.23b	III_11279636_11290461_-	III_11290238_11290894	738	132	7.53e-102	High	105	{}	10
Chr4	1274436	1275047	C09E9.1	C09E9.1	IV_1275785_1277058_+	IV_1274436_1275047	782	93	3.14e-135	Low	1044	{}	9
Chr4	2388903	2389360	Y38F2AR.9	Y38F2AR.9.1	IV_2388193_2388674_-	IV_2388903_2389360	519	88	1.92e-74	High	457	{}	18
ChrX	8736951	8737322	M02D8.3	M02D8.3	X_8732959_8736944_-	X_8736951_8737322	217	38	4.62e-31	High	192	{}	9
Chr4	9321080	9321512	F49C12.12	F49C12.12.1	IV_9319766_9321067_-	IV_9321080_9321512	147	48	1.52e-12	High	229	{}	7
Chr1	12652045	12652520	H28O16.1	H28O16.1a	I_12652228_12654341_+	I_12652045_12652520	555	108	1.76e-72	High	-54	{}	17
Chr2	8516686	8517087	rnh-2	T13H5.7	II_8517075_8518336_+	II_8516686_8517087	278	74	2.27e-28	High	189	{}	6
Chr2	5061729	5062191	C27A2.1	C27A2.1	II_5062123_5067086_+	II_5061729_5062191	540	90	2.97e-78	High	163	{}	14
Chr1	14755859	14757278	F39B2.11	F39B2.11	I_14755155_14756410_-	I_14755859_14757278	1299	322	1.14e-137	High	158	{}	13
Chr3	5442769	5443205	F48E8.6	F48E8.6	III_5443115_5446453_+	III_5442769_5443205	354	83	2.89e-40	High	128	{}	10
Chr2	8157908	8158318	pch-2	F10B5.5	II_8158273_8160380_+	II_8157908_8158318	541	36	1.06e-115	High	160	{}	9
Chr4	11961535	11962319	ZK829.7	ZK829.7	IV_11959879_11961504_-	IV_11961535_11962319	932	123	7.47e-153	High	423	{}	13
[truncated: 312 more rows]

## Sheet: Pdpl_DPL-1_L1_binding sites
Chromosome	Peak_start	Peak_stop	Targeted_Gene_ID	Targeted_Transcript_ID(closest)	Targeted_Transcript_Position(closest)	Peak_position	Peak_raw_signal	Peak_input_raw_signal	Peak_q-value	Target_confidence	Distance_to_Transcript_Start_Site(closest)	If_in_intron	HOTness
Chr4	9825090	9825619	W08D2.7	W08D2.7	IV_9825673_9830579_+	IV_9825090_9825619	310	44	1.18e-49	High	319	{}	6
Chr3	5925688	5926076	C28H8.1	C28H8.1	III_5926038_5926935_+	III_5925688_5926076	221	58	4.66e-23	High	156	{}	7
ChrX	6251975	6252782	W05H9.3	W05H9.3.1	X_6252161_6253735_+	X_6251975_6252782	123	66	5.63e-05	High	-217	{}	10
ChrX	10566712	10567121	{}	{}	{}	X_10566712_10567121	207	39	2.95e-28	{}	{}	{}	{}
Chr4	8136111	8136496	isp-1	F42G8.12.1	IV_8133770_8136037_-	IV_8136111_8136496	163	49	4.25e-15	High	266	{}	10
Chr3	12533810	12534146	Y111B2A.27	Y111B2A.27	III_12530254_12532322_-	III_12533810_12534146	174	30	2.56e-25	Low	1656	{}	0
Chr3	10320688	10321073	T07C4.10	T07C4.10	III_10320951_10325546_+	III_10320688_10321073	253	40	2.47e-38	High	71	{}	1
Chr5	14990601	14991090	T01C3.1	T01C3.1	V_14987438_14990965_-	V_14990601_14991090	509	48	3.12e-97	High	-120	{}	5
Chr5	2249997	2250343	cyp-33C7	F41B5.2	V_2250377_2252243_+	V_2249997_2250343	95	37	7.55e-07	High	207	{}	4
Chr2	10300396	10301346	mdt-22	ZK970.3	II_10301012_10301802_+	II_10300396_10301346	839	113	2.15e-136	High	141	II:10300849-10300895	11
Chr1	1697670	1698346	ubc-3	Y71G12B.15.1	I_1698203_1701129_+	I_1697670_1698346	288	134	1.19e-13	High	195	{}	11
Chr2	8275940	8276450	K01C8.7	K01C8.7	II_8276269_8277349_+	II_8275940_8276450	634	48	2.97e-130	High	74	{}	4
Chr3	7198706	7199240	pfd-5	R151.9	III_7198081_7198812_-	III_7198706_7199240	687	53	3.64e-140	High	161	{}	9
Chr2	5660820	5662167	C25H3.12	C25H3.12	II_5659907_5660755_-	II_5660820_5662167	614	191	9.45e-52	Low	738	{}	16
Chr2	9284858	9285516	tag-165	C01G6.6a.1	II_9285744_9289029_+	II_9284858_9285516	171	70	1.28e-10	Low	557	{}	11
Chr3	5013244	5014415	{}	{}	{}	III_5013244_5014415	450	241	3.92e-15	{}	{}	{}	{}
Chr4	17421702	17421968	{}	{}	{}	IV_17421702_17421968	62	23	3.87e-05	{}	{}	{}	{}
Chr1	10553689	10554216	F25H2.5	F25H2.5.1	I_10553099_10554019_-	I_10553689_10554216	535	113	1.11e-65	High	-67	{}	15
ChrX	6840784	6841190	asg-2	C53B7.4.1	X_6841205_6842034_+	X_6840784_6841190	288	40	1e-46	High	218	{}	11
Chr3	9051043	9055003	cls-2	R107.6.1	III_9054963_9058753_+	III_9051043_9055003	1472	591	2.41e-85	Low	1940	III:9052433-9053538	17
Chr4	11026526	11028080	miRNA:mir-51	miRNA:mir-51	IV_11025983_11026082_-	IV_11026526_11028080	436	189	6.59e-23	Low	1221	{}	16
Chr3	5785485	5785883	Y37B11A.3	Y37B11A.3	III_5782687_5785236_-	III_5785485_5785883	345	49	3.95e-55	High	448	{}	14
Chr5	20110922	20111119	{}	{}	{}	V_20110922_20111119	34	10	0.000475286	{}	{}	{}	{}
Chr5	9543961	9544449	mdf-1	C50F4.11	V_9541584_9544026_-	V_9543961_9544449	635	53	2.02e-126	High	179	{}	11
Chr5	16040299	16040574	his-4	T10C6.11	V_16039894_16040523_-	V_16040299_16040574	60	17	1.42e-06	High	-87	{}	8
Chr4	11765420	11765926	{}	{}	{}	IV_11765420_11765926	133	57	6.22e-08	{}	{}	{}	{}
Chr5	2694212	2694641	Y45G12B.3	Y45G12B.3	V_2688438_2694194_-	V_2694212_2694641	331	40	2.51e-57	High	232	{}	10
Chr5	13129961	13130780	eat-6	B0365.3.1	V_13126216_13129805_-	V_13129961_13130780	189	114	2.75e-05	Low	565	{}	11
Chr4	10503544	10504278	{}	{}	{}	IV_10503544_10504278	179	95	7.12e-07	{}	{}	{}	{}
Chr4	4357215	4357792	W03B1.9	W03B1.9	IV_4352611_4357063_-	IV_4357215_4357792	658	46	2.28e-138	High	440	{}	2
Chr4	1309537	1310735	F53H1.4	F53H1.4a	IV_1310075_1328210_+	IV_1309537_1310735	971	88	1.56e-186	High	-61	{}	11
Chr4	5591071	5591531	{}	{}	{}	IV_5591071_5591531	171	71	2.16e-10	{}	{}	{}	{}
Chr4	5187960	5188659	W03F8.6	W03F8.6.1	IV_5185513_5186568_-	IV_5187960_5188659	493	51	7e-91	Low	1741	IV:5188124-5188688	4
Chr5	1803870	1806260	hsp-16.41	Y46H3A.2	V_1805062_1805703_+	V_1803870_1806260	576	207	2.43e-40	High	-3	{}	11
Chr1	6626709	6627158	D2092.2	D2092.2.1	I_6625067_6626796_-	I_6626709_6627158	565	61	3.38e-102	High	137	{}	4
ChrX	2549253	2549977	tRNA:F52H2.t2	tRNA:F52H2.t2	X_2549522_2549594_-	X_2549253_2549977	139	74	1.46e-05	High	21	{}	12
Chr3	12249966	12250602	Y75B8A.23	Y75B8A.23	III_12250559_12250870_+	III_12249966_12250602	796	83	1.67e-145	High	275	{}	21
Chr1	7494118	7495353	T28F4.6	T28F4.6	I_7492383_7494694_-	I_7494118_7495353	757	150	3.95e-97	High	41	{}	11
Chr2	3815456	3815863	F54D10.6	F54D10.6	II_3814659_3815602_-	II_3815456_3815863	138	55	3.88e-09	High	57	{}	4
Chr5	10319987	10320452	B0024.13	B0024.13a	V_10320517_10322013_+	V_10319987_10320452	184	45	1.2e-20	High	298	{}	7
Chr3	12223162	12223433	{}	{}	{}	III_12223162_12223433	96	26	2.54e-10	{}	{}	{}	{}
Chr3	2582446	2582718	{}	{}	{}	III_2582446_2582718	72	12	2.95e-11	{}	{}	{}	{}
Chr2	7698958	7699313	B0495.6	B0495.6	II_7698593_7698949_-	II_7698958_7699313	138	46	1.53e-11	High	186	{}	5
Chr3	7084862	7085164	ZK418.8	ZK418.8	III_7083676_7085073_-	III_7084862_7085164	104	23	3.94e-13	High	-60	{}	1
ChrX	15866079	15866452	csb-1	F53H4.1	X_15861279_15865830_-	X_15866079_15866452	209	38	3.32e-29	High	435	{}	9
Chr2	7708484	7708844	B0495.9	B0495.9	II_7707504_7708629_-	II_7708484_7708844	128	51	1.47e-08	High	35	{}	7
Chr3	6869126	6869660	kbp-1	R13F6.1	III_6869577_6870236_+	III_6869126_6869660	631	58	1.88e-121	High	184	{}	7
Chr1	6779997	6780504	pqn-21	C37A2.5a	I_6773977_6779910_-	I_6779997_6780504	672	73	4.81e-121	High	340	{}	15
Chr4	7512741	7513231	R05G6.4	R05G6.4	IV_7513216_7514331_+	IV_7512741_7513231	200	40	3.2e-26	High	230	{}	5
Chr4	10251979	10253156	daf-14	F01G10.8	IV_10253589_10255815_+	IV_10251979_10253156	445	137	2.83e-38	Low	1022	{}	13
Chr5	11982080	11982573	rpt-1	C52E4.4.1	V_11980285_11982351_-	V_11982080_11982573	654	52	2.91e-132	High	-25	{}	10
Chr1	6090930	6093063	ZK484.1	ZK484.1.1	I_6093305_6094422_+	I_6090930_6093063	723	356	8.63e-29	Low	1309	{}	16
Chr4	8762453	8762798	klp-11	F20C5.2a	IV_8756422_8762186_-	IV_8762453_8762798	92	44	6.44e-05	High	439	{}	6
Chr3	3396057	3396524	F59A2.3	F59A2.3.1	III_3396570_3397661_+	III_3396057_3396524	294	57	6.16e-39	High	280	{}	4
Chr1	7814482	7814943	D2005.4	D2005.4	I_7814950_7820341_+	I_7814482_7814943	544	60	1.51e-97	High	238	I:7814599-7814974	10
Chr1	8696177	8696635	F39H11.1	F39H11.1	I_8696596_8697527_+	I_8696177_8696635	347	58	1.66e-50	High	190	{}	11
Chr1	4644173	4644643	Y119C1A.1	Y119C1A.1	I_4641408_4644055_-	I_4644173_4644643	228	69	1.58e-20	High	353	{}	9
Chr3	12472425	12472753	Y49E10.23	Y49E10.23a	III_12472760_12484518_+	III_12472425_12472753	122	49	4.06e-08	High	171	{}	3
Chr3	4419238	4419887	R07E5.7	R07E5.7.1	III_4418314_4419139_-	III_4419238_4419887	651	87	1.53e-106	High	423	{}	10
Chr3	8244024	8244353	C02F5.4	C02F5.4	III_8244364_8245653_+	III_8244024_8244353	117	62	6.54e-05	High	176	{}	2
Chr5	6792817	6793171	ZC404.1	ZC404.1	V_6793598_6794941_+	V_6792817_6793171	181	27	1.33e-28	Low	604	{}	0
Chr5	4507521	4508238	unc-62	T28F12.2d.1	V_4509578_4510912_+	V_4507521_4508238	244	93	2.47e-16	Low	1699	{}	15
Chr1	1415807	1416415	Y92H12BR.2	Y92H12BR.2	I_1413948_1415808_-	I_1415807_1416415	270	81	2.41e-24	High	303	{}	8
Chr1	7251269	7251969	bub-1	R06C7.8	I_7251940_7255223_+	I_7251269_7251969	640	69	1.09e-115	High	321	{}	3
Chr3	4494576	4494902	atf-7	C07G2.2c.1	III_4491670_4494539_-	III_4494576_4494902	116	62	8.51e-05	High	200	III:4494445-4498458	10
Chr3	12225931	12226389	Y75B8A.19	Y75B8A.19	III_12226399_12231998_+	III_12225931_12226389	637	67	2.42e-116	High	239	{}	9
Chr4	11956269	11957434	{}	{}	{}	IV_11956269_11957434	322	147	1.12e-15	{}	{}	{}	{}
Chr3	6172962	6173355	F42A10.1	F42A10.1.2	III_6173251_6176732_+	III_6172962_6173355	275	67	1.89e-30	High	93	{}	8
Chr1	6037927	6038584	tag-146	C27A12.3	I_6038409_6041267_+	I_6037927_6038584	767	69	2.24e-148	High	154	{}	2
Chr3	11505104	11505476	Y66D12A.21	Y66D12A.21	III_11502911_11505157_-	III_11505104_11505476	195	52	3.68e-20	High	133	{}	5
Chr2	3482186	3482648	smu-2	Y49F6B.4	II_3482432_3490134_+	II_3482186_3482648	233	21	1.06e-45	High	15	{}	10
ChrX	573267	573669	mrp-2	F57C12.4	X_563735_572795_-	X_573267_573669	93	46	0.000110213	Low	673	{}	7
Chr1	7940591	7941030	T22C1.4	T22C1.4	I_7940125_7940740_-	I_7940591_7941030	392	47	5.63e-68	High	70	{}	3
Chr2	15004491	15004770	Y53F4B.10	Y53F4B.10	II_15001990_15003556_-	II_15004491_15004770	86	17	6.17e-12	Low	1074	{}	3
Chr3	9528773	9529072	ZK1098.2	ZK1098.2	III_9529068_9531690_+	III_9528773_9529072	101	43	2.33e-06	High	146	{}	4
Chr4	15526334	15526865	tag-349	Y73F8A.34b.1	IV_15524059_15524863_-	IV_15526334_15526865	525	28	1.05e-118	Low	1736	IV:15526070-15527116	6
Chr5	15059298	15059790	mcm-3	C25D7.6	V_15056526_15059404_-	V_15059298_15059790	500	50	2.07e-93	High	140	{}	6
Chr1	4967198	4967884	app-1	W03G9.4.2	I_4964895_4967089_-	I_4967198_4967884	626	82	1.57e-103	High	452	{}	6
Chr1	8124361	8124875	mau-2	C09H6.3	I_8125795_8130076_+	I_8124361_8124875	251	114	1.33e-12	Low	1177	{}	10
Chr5	11077999	11078680	act-2	T04C12.5	V_11076543_11077959_-	V_11077999_11078680	690	75	3.11e-124	High	380	{}	12
Chr3	12925943	12926391	Y37D8A.17	Y37D8A.17	III_12921409_12926013_-	III_12925943_12926391	191	61	2.36e-16	High	154	{}	4
Chr2	7104894	7105362	F10E7.8	F10E7.8	II_7101199_7105270_-	II_7104894_7105362	362	62	7.55e-52	High	-142	{}	14
Chr1	10173022	10173451	C25A1.4	C25A1.4.1	I_10169626_10173258_-	I_10173022_10173451	361	64	1.41e-50	High	-22	{}	4
Chr1	12918030	12918515	fkb-2	Y18D10A.19.1	I_12918707_12919263_+	I_12918030_12918515	396	60	6.11e-61	High	435	{}	10
Chr1	5936754	5937378	air-2	B0207.4	I_5937480_5938883_+	I_5936754_5937378	634	71	8.97e-113	High	414	{}	8
Chr4	12051083	12051396	bre-5	T12G3.8	IV_12049903_12051185_-	IV_12051083_12051396	110	32	6.69e-11	High	54	{}	3
Chr5	8605929	8606594	F41E6.9	F41E6.9.1	V_8604550_8605929_-	V_8605929_8606594	417	84	2.63e-53	High	332	{}	16
Chr3	9825388	9826464	ZK632.9	ZK632.9.1	III_9824774_9825343_-	III_9825388_9826464	304	153	3.18e-12	Low	583	{}	6
Chr3	6971764	6972295	rfc-4	F31E3.3	III_6972005_6973591_+	III_6971764_6972295	762	93	3.78e-130	High	-24	{}	20
Chr5	16022339	16022969	T10C6.5	T10C6.5	V_16023153_16023988_+	V_16022339_16022969	635	53	2.02e-126	High	499	{}	5
Chr2	5292196	5292474	ZK622.4	ZK622.4.1	II_5292667_5293275_+	II_5292196_5292474	117	55	3.99e-06	High	332	{}	4
Chr4	657929	658291	tRNA:K11H12.t1	tRNA:K11H12.t1	IV_658181_658266_+	IV_657929_658291	145	45	4.28e-13	High	71	IV:658019-658336	10
Chr4	7580082	7580663	F32E10.1	F32E10.1	IV_7580582_7583705_+	IV_7580082_7580663	385	68	5.25e-54	High	210	{}	14
Chr2	14804201	14804777	W01D2.3	W01D2.3	II_14803051_14804203_-	II_14804201_14804777	236	46	2.48e-31	High	286	{}	16
Chr4	13386012	13386488	Y62E10A.11	Y62E10A.11.1	IV_13386198_13387314_+	IV_13386012_13386488	294	70	3.8e-33	High	-52	{}	12
Chr3	7271980	7272417	psd-1	B0361.5a	III_7268626_7271070_-	III_7271980_7272417	177	68	4.98e-12	Low	1128	{}	10
ChrX	5063940	5064299	C24H10.2	C24H10.2	X_5064462_5066262_+	X_5063940_5064299	83	35	1.69e-05	High	343	{}	6
Chr3	9507659	9508066	vha-14	F55H2.2.1	III_9507860_9509666_+	III_9507659_9508066	224	57	4.9e-24	High	-2	{}	7
Chr4	7573878	7574259	snoRNA:F32E10.10	snoRNA:F32E10.10	IV_7574106_7574175_+	IV_7573878_7574259	148	54	5.47e-11	High	38	{}	11
Chr3	9390858	9391230	C38C10.2	C38C10.2.1	III_9387505_9390009_-	III_9390858_9391230	119	53	8.57e-07	Low	1035	{}	5
ChrX	11923659	11924440	F55G7.1	F55G7.1	X_11924234_11926902_+	X_11923659_11924440	117	57	9.41e-06	High	185	{}	1
Chr2	10926078	10926473	R03D7.1	R03D7.1	II_10926477_10930990_+	II_10926078_10926473	348	25	4.96e-73	High	202	{}	2
Chr2	255090	255558	pqn-85	Y43H11AL.3	II_240729_255180_-	II_255090_255558	550	75	3.05e-89	High	144	{}	17
Chr4	16389069	16389475	tRNA:Y7A9D.t2	tRNA:Y7A9D.t2	IV_16389171_16389242_-	IV_16389069_16389475	125	54	1.97e-07	High	30	{}	10
Chr5	18723392	18723839	{}	{}	{}	V_18723392_18723839	295	112	1.28e-19	{}	{}	{}	{}
Chr1	9688680	9689116	rpl-14	C04F12.4.1	I_9689174_9690066_+	I_9688680_9689116	386	58	1.05e-59	High	276	{}	15
Chr3	6206157	6206603	rps-3	C23G10.3.1	III_6206746_6207910_+	III_6206157_6206603	310	71	4.53e-36	High	366	{}	14
Chr5	11979625	11980157	snr-4	C52E4.3.1	V_11978323_11979782_-	V_11979625_11980157	417	78	3.31e-56	High	109	{}	17
Chr1	6531930	6532317	nuo-2	T10E9.7b	I_6530146_6531963_-	I_6531930_6532317	315	38	1.21e-54	High	160	{}	10
Chr2	8456960	8457703	zyg-9	F22B5.7	II_8457743_8464441_+	II_8456960_8457703	239	59	2.71e-26	High	412	{}	3
Chr3	3854859	3855238	{}	{}	{}	III_3854859_3855238	199	30	3.56e-31	{}	{}	{}	{}
Chr5	6095640	6096014	Y38A10A.7	Y38A10A.7	V_6095690_6096714_+	V_6095640_6096014	193	53	2.1e-19	High	-137	{}	0
Chr4	7796194	7796968	klp-10	C33H5.4b	IV_7797026_7799202_+	IV_7796194_7796968	188	41	3.69e-23	High	445	{}	1
Chr2	13694650	13695050	Y48E1A.1	Y48E1A.1a	II_13670708_13694681_-	II_13694650_13695050	211	63	2.31e-19	High	169	{}	5
Chr1	14181064	14181739	{}	{}	{}	I_14181064_14181739	175	57	9.73e-15	{}	{}	{}	{}
Chr5	9425405	9425844	F36D4.5	F36D4.5b.1	V_9419096_9425668_-	V_9425405_9425844	170	53	4.37e-15	High	-44	{}	6
Chr4	1009545	1009941	Y55F3AM.9	Y55F3AM.9	IV_1006098_1009812_-	IV_1009545_1009941	211	40	1.16e-28	High	-69	{}	10
Chr2	7374091	7374469	F43E2.7	F43E2.7b	II_7372542_7374199_-	II_7374091_7374469	124	45	1.9e-09	High	81	{}	3
Chr4	8067800	8068486	{}	{}	{}	IV_8067800_8068486	121	60	1.01e-05	{}	{}	{}	{}
Chr2	14321174	14321530	{}	{}	{}	II_14321174_14321530	140	30	9.78e-18	{}	{}	{}	{}
Chr3	9455999	9456423	spk-1	B0464.5b.1	III_9456331_9462888_+	III_9455999_9456423	277	74	3.8e-28	High	120	{}	16
Chr5	3759212	3759899	chk-1	Y39H10A.7a	V_3756825_3759282_-	V_3759212_3759899	751	52	6.16e-158	High	273	{}	11
Chr4	15473611	15474479	{}	{}	{}	IV_15473611_15474479	207	41	2.71e-27	{}	{}	{}	{}
Chr3	5591740	5592109	F56D2.6	F56D2.6b.1	III_5589025_5591673_-	III_5591740_5592109	274	54	6.14e-36	High	251	{}	11
Chr1	2044948	2045257	Y20F4.4	Y20F4.4	I_2034385_2043812_-	I_2044948_2045257	100	39	3.89e-07	Low	1290	{}	4
Chr3	8020822	8021256	lin-36	F44B9.6	III_8016577_8020801_-	III_8020822_8021256	464	78	5.72e-67	High	238	{}	15
Chr3	1598950	1599200	{}	{}	{}	III_1598950_1599200	62	16	2.56e-07	{}	{}	{}	{}
Chr2	3428207	3428564	C16C8.18	C16C8.18	II_3429252_3431228_+	II_3428207_3428564	83	30	1.02e-06	Low	867	{}	7
Chr1	11792568	11793139	vab-10	ZK1151.1c	I_11747431_11792205_-	I_11792568_11793139	340	83	2.44e-37	Low	648	{}	10
Chr4	14371532	14372093	{}	{}	{}	IV_14371532_14372093	122	51	1.18e-07	{}	{}	{}	{}
Chr3	4720758	4721251	emb-5	T04A8.14	III_4715257_4720628_-	III_4720758_4721251	743	73	3.43e-139	High	376	{}	9
Chr4	769848	770374	F56B3.2	F56B3.2a	IV_764090_768735_-	IV_769848_770374	374	15	6.48e-90	Low	1376	{}	1
Chr3	6453545	6454026	set-1	T26A5.7b.3	III_6451289_6452313_-	III_6453545_6454026	286	86	1.16e-25	Low	1472	{}	12
Chr1	16659	17323	{}	{}	{}	I_16659_17323	866	93	4.33e-156	{}	{}	{}	{}
Chr3	9538686	9539026	ZK1098.3	ZK1098.3	III_9532336_9538598_-	III_9538686_9539026	122	54	5.26e-07	High	258	{}	0
Chr2	2504216	2504860	F59H5.1	F59H5.1	II_2504880_2514847_+	II_2504216_2504860	499	50	3.74e-93	High	342	{}	4
Chr2	12738560	12739146	Y46G5A.4	Y46G5A.4	II_12726860_12736927_-	II_12738560_12739146	569	56	7.86e-107	Low	1926	{}	12
Chr2	12677599	12678978	Y38E10A.23	Y38E10A.23	II_12677090_12677699_-	II_12677599_12678978	1123	108	9.43e-211	Low	589	{}	10
Chr2	5698221	5698544	C25H3.1	C25H3.1	II_5699652_5701376_+	II_5698221_5698544	85	46	0.000975241	Low	1270	II:5697691-5698828	3
Chr5	20474088	20474778	B0250.2	B0250.2	V_20471973_20474451_-	V_20474088_20474778	269	75	3.18e-26	High	-18	{}	13
Chr2	11484558	11484891	twk-5	B0334.2a	II_11483197_11484907_-	II_11484558_11484891	158	63	2.69e-10	High	-183	{}	11
Chr5	5329518	5330037	srg-26	C10G8.1	V_5330930_5332867_+	V_5329518_5330037	109	60	0.000257161	Low	1153	{}	7
Chr4	9385933	9386573	daf-15	C10C5.6a	IV_9386036_9394510_+	IV_9385933_9386573	747	65	2.75e-146	High	-217	{}	6
ChrX	11215409	11215814	C34F6.8	C34F6.8.1	X_11215472_11218671_+	X_11215409_11215814	123	52	1.4e-07	High	-139	{}	5
ChrX	5953075	5953500	R07E4.3	R07E4.3	X_5953409_5953741_+	X_5953075_5953500	232	42	2.09e-32	High	122	{}	9
Chr3	5502869	5504684	R02F2.1	R02F2.1d.1	III_5504588_5505700_+	III_5502869_5504684	618	260	9.87e-34	Low	812	III:5501956-5504132	12
Chr2	11297165	11297511	C47G2.5	C47G2.5.1	II_11297610_11301174_+	II_11297165_11297511	143	47	4.05e-12	High	272	{}	1
Chr3	9614086	9614578	pri-1	F58A4.4	III_9612215_9614181_-	III_9614086_9614578	594	71	1.08e-102	High	151	{}	5
Chr3	8700452	8700887	B0303.9	B0303.9	III_8700837_8703213_+	III_8700452_8700887	502	72	2.17e-79	High	168	{}	6
Chr5	13909134	13909658	C06B3.6	C06B3.6.1	V_13907941_13909373_-	V_13909134_13909658	194	66	2.21e-15	High	23	{}	11
Chr1	3908411	3908846	pbs-4	T20F5.2	I_3908750_3909627_+	I_3908411_3908846	312	47	2.25e-48	High	122	{}	6
Chr1	4584627	4585091	rpl-24.1	D1007.12.1	I_4585115_4586178_+	I_4584627_4585091	460	90	5.81e-60	High	256	{}	16
Chr4	13272509	13272827	unc-26	JC8.10a	IV_13261525_13272481_-	IV_13272509_13272827	76	33	6.37e-05	High	187	{}	3
Chr3	12273469	12273871	Y75B8A.25	Y75B8A.25	III_12273921_12282063_+	III_12273469_12273871	378	63	5e-55	High	251	{}	8
Chr2	7326868	7327353	{}	{}	{}	II_7326868_7327353	111	63	0.000419018	{}	{}	{}	{}
ChrX	13995654	13996113	C31E10.5	C31E10.5	X_13991417_13995754_-	X_13995654_13996113	141	55	1.33e-09	High	129	{}	7
Chr5	12317923	12318390	R04F11.2	R04F11.2.1	V_12318284_12320315_+	V_12317923_12318390	477	61	4.69e-80	High	128	{}	12
Chr2	11915671	11916409	hmg-12	Y17G7A.1.1	II_11916421_11917553_+	II_11915671_11916409	180	62	3.92e-14	High	381	{}	3
Chr5	6433375	6433761	gad-1	T05H4.14	V_6431152_6433306_-	V_6433375_6433761	230	56	1.18e-25	High	262	{}	10
ChrX	2591428	2592117	{}	{}	{}	X_2591428_2592117	166	82	1.78e-07	{}	{}	{}	{}
Chr3	2804401	2805577	Y71H2AM.3	Y71H2AM.3	III_2805422_2810992_+	III_2804401_2805577	1106	148	2.11e-179	High	433	{}	8
Chr1	11505305	11505708	tRNA:F32B4.t1	tRNA:F32B4.t1	I_11505540_11505611_+	I_11505305_11505708	166	56	1.83e-13	High	34	{}	9
Chr1	7474771	7475758	T28F4.1	T28F4.1.1	I_7472606_7474197_-	I_7474771_7475758	529	272	2.16e-19	Low	1067	{}	17
Chr5	9856053	9856683	R07B5.8	R07B5.8a.1	V_9849777_9856118_-	V_9856053_9856683	257	76	1.36e-23	High	250	{}	9
Chr1	4247353	4247817	exoc-7	C43E11.8	I_4242843_4247732_-	I_4247353_4247817	267	66	3.26e-29	High	-147	{}	6
Chr5	18085986	18087165	Y59A8B.13	Y59A8B.13	V_18086929_18091856_+	V_18085986_18087165	915	81	2.19e-177	High	354	{}	7
Chr5	6581672	6581967	EGAP9.3	EGAP9.3	V_6578036_6579929_-	V_6581672_6581967	66	14	5.91e-09	Low	1890	{}	1
Chr4	2348946	2349310	Y38F2AR.6	Y38F2AR.6	IV_2349271_2355730_+	IV_2348946_2349310	224	29	7.64e-38	High	143	{}	10
ChrX	16796605	16797269	{}	{}	{}	X_16796605_16797269	267	89	2.74e-21	{}	{}	{}	{}
Chr1	5164748	5165276	Y110A7A.19	Y110A7A.19.1	I_5162602_5164888_-	I_5164748_5165276	690	88	1.63e-115	High	124	{}	11
Chr5	4369983	4370269	F32D1.9	F32D1.9.1	V_4371246_4373621_+	V_4369983_4370269	84	22	1.96e-09	Low	1120	V:4369574-4370313	0
Chr3	11746405	11747067	mrt-2	Y41C4A.14	III_11746926_11750053_+	III_11746405_11747067	776	77	9.98e-145	High	190	{}	11
Chr1	7961638	7962179	rbg-2	T22C1.10b	I_7962046_7972284_+	I_7961638_7962179	772	58	2.09e-158	High	138	{}	10
Chr2	3209283	3209614	ZC239.6	ZC239.6.1	II_3209385_3211371_+	II_3209283_3209614	106	36	6.37e-09	High	-63	{}	4
ChrX	2852298	2853015	kin-29	F58H12.1	X_2843924_2852471_-	X_2852298_2853015	240	89	1e-16	High	185	{}	16
Chr1	13547165	13547664	{}	{}	{}	I_13547165_13547664	173	53	1.25e-15	{}	{}	{}	{}
Chr3	4849768	4850510	F26A1.14	F26A1.14	III_4849229_4849812_-	III_4849768_4850510	374	93	2.75e-40	High	327	{}	7
Chr5	14684981	14688974	C47E8.6	C47E8.6	V_14688813_14691032_+	V_14684981_14688974	1152	470	2.98e-65	Low	1836	{}	19
Chr4	842702	842981	tRNA:Y55F3BR.t1	tRNA:Y55F3BR.t1	IV_842809_842880_+	IV_842702_842981	135	33	1.96e-15	High	-32	{}	6
Chr5	10965150	10965759	F17C11.9	F17C11.9a.2	V_10965481_10967679_+	V_10965150_10965759	747	76	4.89e-138	High	27	{}	19
ChrX	14589006	14589338	tap-1	C44H4.5	X_14589559_14591706_+	X_14589006_14589338	70	25	6.44e-06	High	387	{}	5
Chr2	9686784	9687190	ZK1320.9	ZK1320.9.1	II_9684011_9686634_-	II_9686784_9687190	184	54	2.45e-17	High	353	{}	1
Chr2	3521378	3521810	tRNA:W09G10.t1	tRNA:W09G10.t1	II_3521481_3521552_-	II_3521378_3521810	164	45	1.16e-16	High	42	{}	9
Chr3	8749390	8749772	sma-2	ZK370.2	III_8749543_8756976_+	III_8749390_8749772	138	67	1.27e-06	High	-38	{}	9
Chr1	9585065	9585495	K07A1.13	K07A1.13	I_9583931_9584925_-	I_9585065_9585495	367	51	2.9e-59	High	355	{}	2
Chr5	8220871	8221370	cogc-6	K07C11.9	V_8218087_8221123_-	V_8220871_8221370	399	64	2.14e-59	High	-3	{}	3
Chr2	11874527	11875101	K12D12.1	K12D12.1	II_11875067_11880497_+	II_11874527_11875101	854	83	3.66e-160	High	253	{}	15
Chr1	5244016	5244557	B0261.4	B0261.4a	I_5244206_5245295_+	I_5244016_5244557	715	49	5.14e-151	High	-80	{}	13
Chr2	5429706	5430080	F07F6.4	F07F6.4.1	II_5427420_5429544_-	II_5429706_5430080	172	51	4.21e-16	High	349	{}	4
Chr1	9393570	9394077	F16A11.2	F16A11.2	I_9390848_9393084_-	I_9393570_9394077	465	60	1.01e-77	Low	739	{}	3
Chr2	13611108	13611394	gst-24	F37B1.1	II_13610381_13611346_-	II_13611108_13611394	64	29	0.000450066	High	-95	{}	0
Chr2	15190006	15190294	{}	{}	{}	II_15190006_15190294	88	42	9.05e-05	{}	{}	{}	{}
Chr4	10403039	10403627	gpa-7	R10H10.5	IV_10403992_10408238_+	IV_10403039_10403627	170	95	7.17e-06	Low	659	{}	13
Chr5	11933024	11933438	F58H1.3	F58H1.3a	V_11933538_11936312_+	V_11933024_11933438	171	41	1.37e-19	High	307	{}	4
Chr1	13571921	13572332	Y87G2A.7	Y87G2A.7	I_13572366_13575608_+	I_13571921_13572332	296	52	6.82e-42	High	240	{}	4
Chr3	5948138	5948568	F25B5.3	F25B5.3e	III_5948840_5952449_+	III_5948138_5948568	157	73	5.58e-08	High	487	{}	4
Chr1	13002629	13002918	pmr-1	ZK256.1a.3	I_13004424_13023606_+	I_13002629_13002918	76	29	7.58e-06	Low	1651	I:13001554-13003069	0
Chr1	3723381	3723873	{}	{}	{}	I_3723381_3723873	311	72	7.39e-36	{}	{}	{}	{}
Chr2	6370057	6370552	lin-23	K10B2.1.2	II_6371255_6374487_+	II_6370057_6370552	338	92	1.74e-33	Low	951	{}	12
Chr1	6435579	6436259	snt-4	T23H2.2	I_6436004_6441032_+	I_6435579_6436259	193	83	6.11e-11	High	85	{}	10
Chr1	5545533	5545965	tom-1	M01A10.2a	I_5546081_5561635_+	I_5545533_5545965	165	73	4.45e-09	High	332	{}	8
Chr4	8782115	8782597	C33D9.5	C33D9.5	IV_8778369_8780853_-	IV_8782115_8782597	195	90	9.19e-10	Low	1503	{}	15
ChrX	14312256	14312787	prx-1	C11H1.4	X_14313519_14326622_+	X_14312256_14312787	178	59	1.16e-14	Low	998	{}	10
ChrX	13945471	13945845	{}	{}	{}	X_13945471_13945845	88	37	8.7e-06	{}	{}	{}	{}
ChrX	10900020	10900361	F47B10.1	F47B10.1.1	X_10897603_10900040_-	X_10900020_10900361	103	52	6.97e-05	High	150	{}	6
Chr5	14355366	14356143	cyn-1	Y49A3A.5.1	V_14355882_14356630_+	V_14355366_14356143	823	83	2.43e-152	High	128	{}	14
Chr5	6838389	6839018	T15B7.2	T15B7.2.1	V_6838958_6840055_+	V_6838389_6839018	514	44	1.21e-101	High	255	{}	4
Chr3	7570167	7570669	R13A5.7	R13A5.7	III_7567390_7570055_-	III_7570167_7570669	243	136	7.47e-08	High	363	{}	10
Chr2	7337163	7337906	nhr-21	F21D12.1c.2	II_7339163_7348900_+	II_7337163_7337906	201	121	1.42e-05	Low	1629	{}	11
Chr2	11473496	11473889	W02B12.10	W02B12.10	II_11472108_11473470_-	II_11473496_11473889	329	56	2.13e-47	High	222	{}	9
Chr2	13907359	13908024	W02B8.2	W02B8.2	II_13908823_13915088_+	II_13907359_13908024	140	55	1.9e-09	Low	1132	{}	1
Chr4	2895713	2896644	Y54G2A.36	Y54G2A.36	IV_2897709_2901626_+	IV_2895713_2896644	356	32	1.89e-69	Low	1531	{}	2
Chr2	3930539	3931524	{}	{}	{}	II_3930539_3931524	344	74	5.39e-42	{}	{}	{}	{}
Chr1	5376764	5380341	C24A11.2	C24A11.2	I_5380014_5383032_+	I_5376764_5380341	928	409	5.39e-46	Low	1462	{}	15
ChrX	15606741	15607846	K09A9.1	K09A9.1	X_15607890_15611731_+	X_15606741_15607846	323	165	1.7e-12	Low	597	{}	17
Chr3	12351200	12351571	pph-4.1	Y75B8A.30	III_12345445_12351217_-	III_12351200_12351571	344	62	1.01e-47	High	168	{}	13
Chr3	1540134	1540495	Y67D2.5	Y67D2.5	III_1538500_1540188_-	III_1540134_1540495	148	37	1.71e-16	High	126	{}	5
ChrX	4706780	4707114	K02G10.1	K02G10.1	X_4707158_4709085_+	X_4706780_4707114	94	40	5.31e-06	High	211	{}	7
Chr5	534081	534375	nhr-132	R11G11.1	V_534281_536055_+	V_534081_534375	78	35	8.69e-05	High	53	{}	2
Chr4	11298489	11298868	dnj-1	B0035.14.1	IV_11298865_11305450_+	IV_11298489_11298868	135	43	6.39e-12	High	187	{}	8
Chr4	10373854	10374236	R11A8.7	R11A8.7a	IV_10374811_10386714_+	IV_10373854_10374236	277	37	7.1e-46	Low	766	{}	11
Chr2	10872413	10872868	cyn-4	F59E10.2	II_10870744_10872525_-	II_10872413_10872868	377	60	1.95e-56	High	115	{}	11
Chr2	13193486	13193880	lec-1	W09H1.6a	II_13195451_13199612_+	II_13193486_13193880	113	51	2.27e-06	Low	1768	{}	4
Chr4	12121066	12121443	ddb-1	M18.5	IV_12114782_12121134_-	IV_12121066_12121443	153	47	6.52e-14	High	120	{}	5
Chr2	6355611	6356176	C32D5.11	C32D5.11	II_6352491_6356011_-	II_6355611_6356176	350	68	4.25e-46	High	-118	{}	10
ChrX	2089430	2089892	lsy-2	F49H12.1a	X_2089645_2093235_+	X_2089430_2089892	306	32	1.77e-56	High	-16	{}	12
Chr3	6978787	6979269	ceh-20	F31E3.1	III_6979819_6981724_+	III_6978787_6979269	192	97	4.33e-08	Low	791	{}	13
Chr5	4371210	4371804	F32D1.9	F32D1.9.1	V_4371246_4373621_+	V_4371210_4371804	320	61	8.47e-43	High	-261	{}	8
Chr4	5100120	5100475	{}	{}	{}	IV_5100120_5100475	90	36	2.57e-06	{}	{}	{}	{}
Chr2	12672321	12672700	{}	{}	{}	II_12672321_12672700	74	23	3.4e-07	{}	{}	{}	{}
Chr5	10341690	10342618	K07C5.3	K07C5.3	V_10342833_10345271_+	V_10341690_10342618	391	66	1.93e-56	Low	679	{}	10
Chr5	16041102	16041443	his-1	T10C6.14	V_16042174_16042634_+	V_16041102_16041443	89	30	9.92e-08	Low	902	{}	0
Chr4	280332	280870	{}	{}	{}	IV_280332_280870	134	24	2.96e-19	{}	{}	{}	{}
Chr5	9692027	9692401	ztf-9	ZK287.6	V_9690948_9692087_-	V_9692027_9692401	120	59	8.95e-06	High	127	{}	8
Chr4	813393	813706	{}	{}	{}	IV_813393_813706	139	32	1.15e-16	{}	{}	{}	{}
Chr5	4450007	4450951	Y47D7A.14	Y47D7A.14	V_4442924_4450368_-	V_4450007_4450951	748	76	2.73e-138	High	111	{}	5
Chr1	10121931	10122368	Y106G6D.6	Y106G6D.6.1	I_10117133_10122088_-	I_10121931_10122368	314	66	4.06e-39	High	61	{}	15
Chr2	4888791	4889226	R05F9.6	R05F9.6	II_4889425_4891416_+	II_4888791_4889226	137	58	2.7e-08	High	417	{}	3
Chr5	13094613	13094934	C34B4.5	C34B4.5	V_13095701_13097266_+	V_13094613_13094934	94	21	7.09e-12	Low	928	{}	2
Chr3	12598247	12599289	Y111B2A.10	Y111B2A.10a	III_12596025_12598559_-	III_12598247_12599289	545	138	3.02e-57	High	209	{}	17
Chr1	11989820	11990071	{}	{}	{}	I_11989820_11990071	60	11	4.99e-09	{}	{}	{}	{}
Chr1	5140167	5140722	unc-63	Y110A7A.3	I_5141679_5149229_+	I_5140167_5140722	157	80	1.03e-06	Low	1235	{}	3
Chr1	12575187	12576524	{}	{}	{}	I_12575187_12576524	285	149	1.32e-10	{}	{}	{}	{}
Chr2	11495277	11495655	B0334.4	B0334.4	II_11495602_11496577_+	II_11495277_11495655	188	39	4.71e-24	High	136	{}	2
Chr2	12056828	12057056	{}	{}	{}	II_12056828_12057056	59	13	6.71e-08	{}	{}	{}	{}
Chr3	6731259	6731617	odr-4	Y102E9.1a.3	III_6731593_6733784_+	III_6731259_6731617	115	26	3.62e-14	High	155	III:6731257-6731591	2
Chr2	11049806	11050236	F33A8.6	F33A8.6	II_11050178_11052244_+	II_11049806_11050236	414	56	1.13e-67	High	157	{}	9
Chr2	2919036	2919701	Y110A2AR.1	Y110A2AR.1	II_2919628_2920762_+	II_2919036_2919701	389	43	6.27e-70	High	260	{}	2
Chr3	3035997	3036408	{}	{}	{}	III_3035997_3036408	200	95	1.83e-09	{}	{}	{}	{}
Chr5	11374928	11375419	cnb-1	F55C10.1	V_11375448_11377595_+	V_11374928_11375419	147	73	1.1e-06	High	275	{}	8
Chr5	2133329	2133814	{}	{}	{}	V_2133329_2133814	196	59	6.67e-18	{}	{}	{}	{}
Chr1	4132138	4132489	E01A2.2	E01A2.2b.1	I_4132502_4135063_+	I_4132138_4132489	147	39	1.56e-15	High	189	{}	5
Chr4	5537793	5538427	drp-1	T12E12.4a.2	IV_5538478_5541287_+	IV_5537793_5538427	171	68	4.28e-11	High	368	{}	4
Chr3	8093012	8093420	K06H7.2	K06H7.2	III_8093512_8096094_+	III_8093012_8093420	290	66	5.52e-34	High	296	{}	8
Chr3	12971725	12972070	Y39E4A.3	Y39E4A.3a.1	III_12968102_12971701_-	III_12971725_12972070	154	40	1.53e-16	High	196	III:12971703-12972274	8
Chr3	4905239	4905831	F26F4.8	F26F4.8	III_4903977_4905480_-	III_4905239_4905831	500	84	4.06e-72	High	55	{}	2
Chr5	9645298	9645717	hcp-2	T06E4.1	V_9645642_9650098_+	V_9645298_9645717	312	34	1.34e-56	High	135	{}	0
Chr5	20085950	20086304	sec-23	Y113G7A.3.1	V_20086480_20100907_+	V_20085950_20086304	91	41	2.29e-05	High	353	{}	4
Chr1	719750	720231	Y18H1A.7	Y18H1A.7	I_717942_719729_-	I_719750_720231	612	41	2.19e-130	High	261	{}	8
Chr3	11738326	11738779	Y41C4A.13	Y41C4A.13	III_11733249_11737507_-	III_11738326_11738779	149	52	1.06e-11	Low	1045	{}	9
Chr2	759778	760178	{}	{}	{}	II_759778_760178	127	47	2.08e-09	{}	{}	{}	{}
Chr5	8302253	8302774	sel-9	W02D7.7.1	V_8301313_8302390_-	V_8302253_8302774	638	58	2.75e-123	High	123	{}	9
Chr3	6198594	6198986	rpn-2	C23G10.4a.1	III_6198725_6201990_+	III_6198594_6198986	260	62	2.16e-29	High	-65	{}	10
Chr1	9619690	9620239	lin-53	K07A1.12.1	I_9618196_9619749_-	I_9619690_9620239	667	104	2.51e-100	High	215	{}	17
Chr1	4747366	4747787	C10H11.1	C10H11.1	I_4747629_4759602_+	I_4747366_4747787	312	47	2.25e-48	High	53	{}	1
Chr1	13835054	13835459	miRNA:mir-2218b	miRNA:mir-2218b	I_13834861_13834926_-	I_13835054_13835459	129	38	1.96e-12	High	330	{}	1
Chr3	13152577	13152932	Y39E4B.10	Y39E4B.10	III_13143253_13152783_-	III_13152577_13152932	202	39	3.85e-27	High	-29	{}	6
Chr1	2385050	2385326	{}	{}	{}	I_2385050_2385326	82	16	1.59e-11	{}	{}	{}	{}
Chr1	519848	520190	{}	{}	{}	I_519848_520190	184	25	1.63e-30	{}	{}	{}	{}
Chr3	4170979	4171337	C16C10.5	C16C10.5	III_4168809_4171285_-	III_4170979_4171337	209	59	2.36e-20	High	-127	{}	9
Chr4	6790381	6790848	vha-8	C17H12.14.1	IV_6791057_6792548_+	IV_6790381_6790848	497	69	5.55e-80	High	443	{}	19
Chr4	8359971	8360372	D2096.5	D2096.5	IV_8359147_8359849_-	IV_8359971_8360372	128	36	6.23e-13	High	322	{}	8
Chr5	9980338	9981071	C27H6.3	C27H6.3	V_9981052_9983685_+	V_9980338_9981071	300	64	5.41e-37	High	348	{}	9
Chr1	518262	518860	{}	{}	{}	I_518262_518860	230	106	2.43e-11	{}	{}	{}	{}
Chr5	7575355	7575778	F19F10.9	F19F10.9	V_7571759_7575641_-	V_7575355_7575778	297	51	1.21e-42	High	-75	{}	6
Chr1	6421769	6422154	F37E3.1	F37E3.1	I_6421959_6425796_+	I_6421769_6422154	189	53	1.24e-18	High	-2	{}	3
Chr2	13155853	13156383	F32A11.1	F32A11.1	II_13157237_13160305_+	II_13155853_13156383	167	36	7.15e-21	Low	1119	II:13155690-13156311	0
Chr1	13029211	13029546	{}	{}	{}	I_13029211_13029546	92	30	2.97e-08	{}	{}	{}	{}
Chr4	3725782	3726276	Y37E11AM.1	Y37E11AM.1	IV_3726266_3735471_+	IV_3725782_3726276	505	46	1.03e-97	High	237	{}	12
Chr1	12486745	12487088	prs-2	T27F6.5a.1	I_12486861_12490865_+	I_12486745_12487088	145	28	9.4e-20	High	-55	{}	2
Chr1	9938315	9938722	Y106G6A.1	Y106G6A.1	I_9936112_9938287_-	I_9938315_9938722	358	90	3.19e-38	High	231	{}	14
Chr1	14756064	14757069	F39B2.11	F39B2.11	I_14755155_14756410_-	I_14756064_14757069	1104	133	1.94e-188	High	156	{}	13
Chr3	4098123	4098403	C03C10.4	C03C10.4	III_4096874_4098100_-	III_4098123_4098403	78	22	2.87e-08	High	163	{}	0
Chr5	12040848	12041543	F10C2.4	F10C2.4	V_12041414_12045127_+	V_12040848_12041543	923	77	1.33e-182	High	219	{}	9
Chr3	11719156	11719782	elb-1	Y41C4A.10	III_11718716_11719330_-	III_11719156_11719782	818	82	8.33e-152	High	139	{}	9
Chr3	10747544	10748352	K01G5.5	K01G5.5.1	III_10748308_10749962_+	III_10747544_10748352	635	118	1.8e-85	High	360	{}	12
Chr3	6614980	6615490	Y40D12A.1	Y40D12A.1b	III_6615355_6616642_+	III_6614980_6615490	682	58	8.3e-135	High	120	{}	9
Chr3	8923329	8923599	ZK637.13	ZK637.13.1	III_8922308_8923206_-	III_8923329_8923599	82	27	2.14e-07	High	258	{}	5
Chr1	7090132	7090688	F22D6.4	F22D6.4.1	I_7090481_7092261_+	I_7090132_7090688	251	85	1.1e-19	High	71	{}	5
Chr3	9089267	9089831	F02A9.4	F02A9.4b	III_9084274_9089285_-	III_9089267_9089831	608	82	4.16e-99	High	264	{}	5
Chr1	5658845	5659449	F55F8.6	F55F8.6	I_5657440_5658714_-	I_5658845_5659449	736	60	2.27e-147	High	433	{}	2
Chr5	18068997	18069278	{}	{}	{}	V_18068997_18069278	77	19	3.56e-09	{}	{}	{}	{}
Chr2	12339061	12339456	sop-2	C50E10.4	II_12339853_12344673_+	II_12339061_12339456	233	64	3.36e-23	Low	595	{}	11
Chr5	7220875	7221282	C13F10.6	C13F10.6	V_7219024_7220940_-	V_7220875_7221282	118	40	7.84e-10	High	138	{}	1
Chr1	13559591	13560135	vrs-2	Y87G2A.5	I_13548060_13559346_-	I_13559591_13560135	225	66	5.66e-21	Low	517	{}	2
Chr5	7734657	7735304	clic-1	T05B11.3	V_7733431_7734719_-	V_7734657_7735304	740	62	8.05e-147	High	261	{}	11
Chr4	3131978	3132550	mca-3	Y67D8C.10c	IV_3103163_3131517_-	IV_3131978_3132550	134	44	1.94e-11	Low	747	{}	4
Chr3	8356216	8356927	unc-116	R05D3.7	III_8351168_8355092_-	III_8356216_8356927	430	183	2.37e-23	Low	1479	{}	10
Chr2	14349329	14349867	Y54G11A.11	Y54G11A.11.1	II_14349558_14350691_+	II_14349329_14349867	665	66	2.77e-124	High	-40	{}	17
Chr4	1973416	1973722	Y76B12C.3	Y76B12C.3	IV_1973706_1975609_+	IV_1973416_1973722	104	28	3.73e-11	High	137	{}	6
ChrX	4208586	4209610	F20B6.7	F20B6.7	X_4206804_4207542_-	X_4208586_4209610	314	124	1.31e-19	Low	1556	{}	19
Chr5	6043048	6044077	cpi-2	R01B10.1a.3	V_6043766_6045475_+	V_6043048_6044077	832	114	4.41e-134	High	204	{}	6
Chr2	12805613	12806074	Y46G5A.18	Y46G5A.18	II_12800537_12805163_-	II_12805613_12806074	183	56	1.72e-16	Low	680	{}	8
Chr3	7854338	7854936	rpl-35	ZK652.4.2	III_7855045_7855606_+	III_7854338_7854936	899	101	7.45e-159	High	408	{}	22
Chr1	7098135	7098455	F22D6.9	F22D6.9	I_7099730_7101760_+	I_7098135_7098455	120	26	3.17e-15	Low	1435	{}	8
Chr2	7147472	7147862	T07F8.1	T07F8.1	II_7149032_7151693_+	II_7147472_7147862	184	30	1.23e-27	Low	1365	{}	2
Chr1	3787583	3788002	rpl-13	C32E8.2a.2	I_3787591_3788912_+	I_3787583_3788002	344	47	4.24e-56	High	-201	{}	15
Chr1	6724357	6724799	mec-6	W02D3.3	I_6724794_6728547_+	I_6724357_6724799	336	52	3.16e-51	High	216	{}	3
Chr4	8665864	8666114	F08B4.3	F08B4.3	IV_8666085_8666441_+	IV_8665864_8666114	60	15	2.68e-07	High	96	{}	0
Chr2	608374	608707	W04H10.1	W04H10.1	II_609078_609338_+	II_608374_608707	85	33	2.87e-06	Low	538	{}	0
Chr5	5778113	5778324	F44E7.4	F44E7.4a	V_5772642_5776761_-	V_5778113_5778324	51	13	2.92e-06	Low	1457	{}	3
ChrX	1964847	1965236	{}	{}	{}	X_1964847_1965236	152	54	1.2e-11	{}	{}	{}	{}
Chr1	4457149	4457378	C41D11.7	C41D11.7	I_4451200_4456957_-	I_4457149_4457378	78	15	4.07e-11	High	306	{}	0
Chr4	15039362	15040052	Y41E3.16	Y41E3.16	IV_15040037_15042354_+	IV_15039362_15040052	771	62	7.03e-155	High	330	{}	12
Chr2	11440025	11440720	VW02B12L.2	VW02B12L.2	II_11439207_11439817_-	II_11440025_11440720	623	70	1.13e-110	Low	555	{}	9
Chr2	11347721	11348521	B0491.6	B0491.6.1	II_11345869_11348008_-	II_11347721_11348521	895	94	1.24e-162	High	113	{}	9
Chr3	13316866	13317514	{}	{}	{}	III_13316866_13317514	200	58	5.46e-19	{}	{}	{}	{}
Chr3	7357316	7357653	F08F8.10	F08F8.10b	III_7354118_7357463_-	III_7357316_7357653	192	66	4.86e-15	High	21	{}	3
Chr3	5449849	5450327	F48E8.8	F48E8.8	III_5448795_5449735_-	III_5449849_5450327	244	70	3.43e-23	High	353	{}	9
Chr4	13500354	13500612	{}	{}	{}	IV_13500354_13500612	74	19	1.42e-08	{}	{}	{}	{}
Chr2	31534	31898	F23F1.3	F23F1.3	II_31769_33604_+	II_31534_31898	154	36	4e-18	High	53	{}	4
Chr3	13268706	13269093	cpf-2	F56A8.6.1	III_13266820_13268776_-	III_13268706_13269093	252	84	3.74e-20	High	123	{}	13
Chr1	1832472	1832891	C53H9.2	C53H9.2c.2	I_1832899_1834458_+	I_1832472_1832891	251	53	2.33e-31	High	218	{}	10
Chr4	5160187	5160596	C24D10.4	C24D10.4	IV_5160514_5161325_+	IV_5160187_5160596	223	36	1.72e-33	High	123	{}	5
Chr1	1894799	1895421	Y71G12A.4	Y71G12A.4	I_1885206_1895015_-	I_1894799_1895421	763	47	1.54e-165	High	95	{}	9
ChrX	4981983	4982541	lfi-1	ZC8.4b	X_4983402_4991204_+	X_4981983_4982541	94	41	8.75e-06	Low	1140	{}	5
Chr3	87185	87562	F54C4.4	F54C4.4	III_86776_87334_-	III_87185_87562	191	68	2.63e-14	High	39	{}	12
Chr1	2393407	2393804	Y39G10AR.18	Y39G10AR.18b	I_2384592_2393507_-	I_2393407_2393804	182	65	1.24e-13	High	98	I:2393417-2395380	9
Chr3	11974299	11974720	ung-1	Y56A3A.29a	III_11971390_11973972_-	III_11974299_11974720	316	34	1.29e-57	Low	537	III:11974141-11975512	1
Chr1	4253829	4254459	met-1	C43E11.3	I_4254328_4258170_+	I_4253829_4254459	323	151	5.01e-15	High	184	{}	10
ChrX	5840661	5841614	puf-9	W06B11.2	X_5841551_5845928_+	X_5840661_5841614	642	109	1e-91	High	414	{}	20
Chr3	13060898	13061471	{}	{}	{}	III_13060898_13061471	389	156	1.92e-23	{}	{}	{}	{}
ChrX	10555219	10555988	syd-2	F59F5.6	X_10549051_10555015_-	X_10555219_10555988	240	99	2.92e-14	Low	588	{}	14
Chr2	13291230	13291956	{}	{}	{}	II_13291230_13291956	225	93	2.11e-13	{}	{}	{}	{}
Chr4	12029796	12030161	T12G3.7	T12G3.7	IV_12026913_12029599_-	IV_12029796_12030161	149	56	1.27e-10	High	379	{}	4
Chr1	5743895	5744284	F56H1.6	F56H1.6	I_5744188_5745522_+	I_5743895_5744284	166	53	2.3e-14	High	99	{}	1
ChrX	14853670	14854119	C27C12.1	C27C12.1	X_14852486_14853672_-	X_14853670_14854119	306	63	9.46e-39	High	222	{}	11
Chr5	3390771	3391237	T20D4.13	T20D4.13	V_3391407_3393266_+	V_3390771_3391237	342	57	6.98e-50	High	403	{}	10
Chr1	12903519	12904274	Y18D10A.16	Y18D10A.16	I_12903049_12904024_-	I_12903519_12904274	264	81	3.09e-23	High	-128	{}	8
Chr2	9176998	9177380	sec-5	T23G7.4	II_9173088_9177064_-	II_9176998_9177380	202	50	2.5e-22	High	125	{}	5
ChrX	12975534	12975981	ppk-3	VF11C1L.1	X_12968880_12975109_-	X_12975534_12975981	317	55	3.71e-45	Low	648	{}	14
Chr2	14969156	14969621	Y53F4B.3	Y53F4B.3	II_14968543_14969248_-	II_14969156_14969621	476	53	3.97e-85	High	140	{}	6
Chr2	221053	221719	ubxn-3	F48A11.5a	II_217317_220771_-	II_221053_221719	391	113	3.09e-36	Low	615	{}	10
Chr1	7099619	7099938	F22D6.8	F22D6.8	I_7099006_7099554_-	I_7099619_7099938	98	21	1e-12	High	224	{}	2
ChrX	9958110	9958956	ZC506.1	ZC506.1	X_9958895_9964667_+	X_9958110_9958956	308	104	5.44e-24	High	362	{}	16
Chr4	4277739	4278022	nhr-78	F36A4.14	IV_4275178_4277855_-	IV_4277739_4278022	81	31	3.88e-06	High	25	{}	2
Chr4	14032492	14034510	miRNA:mir-52	miRNA:mir-52	IV_14033976_14034075_+	IV_14032492_14034510	1009	308	2.97e-86	High	475	{}	18
Chr2	3502635	3503121	Y49F6B.2	Y49F6B.2	II_3502964_3504872_+	II_3502635_3503121	315	41	1.03e-52	High	86	{}	15
ChrX	10679079	10679491	F13E6.3	F13E6.3	X_10680406_10682683_+	X_10679079_10679491	106	35	3.24e-09	Low	1121	{}	3
Chr5	15391933	15392139	{}	{}	{}	V_15391933_15392139	45	12	1.89e-05	{}	{}	{}	{}
Chr2	3682650	3683265	F19B10.1	F19B10.1	II_3683172_3684539_+	II_3682650_3683265	706	77	6.86e-127	High	215	{}	15
Chr2	2987827	2988224	K08A2.4	K08A2.4	II_2988302_2991233_+	II_2987827_2988224	120	37	4.18e-11	High	277	{}	8
Chr2	11290292	11290689	C47G2.3	C47G2.3.1	II_11288609_11290070_-	II_11290292_11290689	364	29	5.87e-74	High	420	{}	2
Chr3	6605681	6606671	{}	{}	{}	III_6605681_6606671	354	141	1.14e-21	{}	{}	{}	{}
Chr2	11452847	11453368	rsp-2	W02B12.2.2	II_11450507_11452863_-	II_11452847_11453368	506	81	3.66e-75	High	244	{}	12
Chr2	146583	147090	T25D3.4	T25D3.4	II_147124_154043_+	II_146583_147090	85	44	0.000474315	High	288	{}	2
Chr5	10736487	10736997	ZC302.2	ZC302.2a	V_10736920_10739147_+	V_10736487_10736997	623	45	7.35e-130	High	178	{}	7
Chr3	8741200	8741849	ZK370.5	ZK370.5.1	III_8737592_8741320_-	III_8741200_8741849	813	95	1.61e-141	High	204	{}	15
ChrX	7500890	7501351	F48E3.3	F48E3.3	X_7495630_7500921_-	X_7500890_7501351	277	50	1.4e-38	High	199	{}	14
Chr5	6033255	6033717	{}	{}	{}	V_6033255_6033717	118	36	4.62e-11	{}	{}	{}	{}
Chr5	5790330	5791160	F44E7.9	F44E7.9	V_5791047_5791884_+	V_5790330_5791160	428	97	7.64e-50	High	302	{}	11
Chr3	9491059	9491411	B0464.2	B0464.2	III_9491542_9496947_+	III_9491059_9491411	163	74	1.35e-08	High	307	{}	2
Chr3	11066614	11067088	tRNA:W09D6.t2	tRNA:W09D6.t2	III_11066730_11066801_-	III_11066614_11067088	361	88	1.25e-39	High	50	III:11066710-11067035	11
ChrX	11662011	11662870	T04F8.1	T04F8.1	X_11659553_11661582_-	X_11662011_11662870	173	57	2.19e-14	Low	858	{}	5
Chr3	7376121	7376813	mml-1	T20B12.6a	III_7370056_7374649_-	III_7376121_7376813	303	135	1.68e-15	Low	1818	{}	8
Chr3	6869126	6869660	R13F6.10	R13F6.10	III_6865159_6869358_-	III_6869126_6869660	631	58	1.88e-121	High	35	{}	7
Chr3	13340758	13341195	nud-1	F53A2.4	III_13341408_13342472_+	III_13340758_13341195	338	49	1.93e-53	High	432	{}	3
Chr5	20840691	20841293	F31D4.2	F31D4.2	V_20835822_20840763_-	V_20840691_20841293	264	83	1.35e-22	High	229	{}	10
Chr5	20575692	20576199	F26F2.7	F26F2.7	V_20576215_20585539_+	V_20575692_20576199	323	49	7.53e-50	High	270	{}	12
ChrX	13726865	13727212	{}	{}	{}	X_13726865_13727212	109	42	8.35e-08	{}	{}	{}	{}
ChrX	12903658	12903917	{}	{}	{}	X_12903658_12903917	50	18	0.000170041	{}	{}	{}	{}
ChrX	9900773	9901053	F21G4.4	F21G4.4	X_9897245_9899407_-	X_9900773_9901053	58	13	1.09e-07	Low	1506	{}	0
Chr3	3459255	3460512	C34C12.8	C34C12.8	III_3460392_3461575_+	III_3459255_3460512	801	147	1.83e-108	Low	509	{}	14
Chr2	12222328	12222957	pqn-87	Y57A10A.18	II_12209047_12221695_-	II_12222328_12222957	263	104	1.41e-16	Low	947	{}	12
Chr4	16656140	16656635	Y51H4A.15	Y51H4A.15a	IV_16656127_16657161_+	IV_16656140_16656635	498	47	3.99e-95	High	-260	{}	18
Chr5	12001718	12002163	tRNA:F57F5.t1	tRNA:F57F5.t1	V_12001982_12002066_+	V_12001718_12002163	216	93	4.45e-12	High	42	{}	11
Chr5	979303	979916	{}	{}	{}	V_979303_979916	128	36	6.24e-13	{}	{}	{}	{}
Chr3	4693207	4693623	T04A8.6	T04A8.6	III_4691077_4693262_-	III_4693207_4693623	349	48	1.05e-56	High	153	{}	8
Chr1	4914148	4914634	F21F3.6	F21F3.6.1	I_4910015_4914049_-	I_4914148_4914634	121	61	1.5e-05	High	342	{}	9
Chr5	13591293	13591699	F53F4.3	F53F4.3	V_13591945_13592789_+	V_13591293_13591699	181	52	1.88e-17	High	449	{}	2
Chr5	13459151	13459495	bath-39	F25H9.4	V_13459163_13461554_+	V_13459151_13459495	112	48	7.35e-07	High	-160	{}	1
Chr3	11946234	11946647	{}	{}	{}	III_11946234_11946647	313	56	1.01e-43	{}	{}	{}	{}
Chr1	9787603	9788919	cco-1	F26E4.9.1	I_9788769_9789910_+	I_9787603_9788919	792	180	3.86e-91	Low	508	{}	19
Chr1	13160843	13162509	F22G12.6	F22G12.6	I_13159600_13161485_-	I_13160843_13162509	1067	165	3.7e-160	High	191	{}	6
Chr5	3346430	3346799	fbxa-65	C17B7.11	V_3345170_3346309_-	V_3346430_3346799	120	42	1.33e-09	High	305	{}	1
ChrX	8368041	8368512	F40B5.2	F40B5.2b	X_8368479_8371336_+	X_8368041_8368512	202	53	3.59e-21	High	203	{}	13
Chr1	7020880	7021984	pdi-3	H06O01.1.1	I_7015907_7020798_-	I_7020880_7021984	526	137	8.05e-54	Low	634	{}	17
Chr5	12763299	12763665	tag-167	F18E2.2	V_12760864_12763182_-	V_12763299_12763665	236	48	2.19e-30	High	300	{}	6
Chr4	4400800	4401379	Y24D9A.6	Y24D9A.6	IV_4399872_4400544_-	IV_4400800_4401379	219	62	3.25e-21	Low	545	{}	8
Chr3	2597018	2597481	apb-1	Y71H2B.10a	III_2583973_2597022_-	III_2597018_2597481	472	78	7.82e-69	High	227	{}	17
Chr3	6374898	6375357	rps-13	C16A3.9.1	III_6374041_6374944_-	III_6374898_6375357	358	89	1.28e-38	High	183	{}	14
ChrX	8550094	8550491	D2021.4	D2021.4a	X_8546436_8549063_-	X_8550094_8550491	99	51	0.000144087	Low	1229	{}	6
Chr3	5958992	5959401	F25B5.2	F25B5.2.2	III_5959245_5962230_+	III_5958992_5959401	266	47	1.32e-37	High	49	{}	2
Chr1	316003	316440	imb-3	C53D5.6	I_310982_314989_-	I_316003_316440	422	34	2.55e-85	Low	1232	{}	12
Chr2	14039878	14040754	{}	{}	{}	II_14039878_14040754	442	162	2.32e-30	{}	{}	{}	{}
ChrX	2970891	2971936	miRNA:mir-34	miRNA:mir-34	X_2969743_2969839_-	X_2970891_2971936	201	109	3.25e-07	Low	1574	{}	10
Chr3	12421467	12421857	tat-1	Y49E10.11b	III_12404012_12421297_-	III_12421467_12421857	122	52	1.96e-07	High	365	{}	3
Chr2	97907	98423	C50D2.8	C50D2.8	II_96127_97941_-	II_97907_98423	245	71	4.89e-23	High	224	{}	6
Chr2	8131289	8132003	{}	{}	{}	II_8131289_8132003	248	105	4.38e-14	{}	{}	{}	{}
Chr3	10642647	10643103	Y39A1A.12	Y39A1A.12.1	III_10642948_10645931_+	III_10642647_10643103	590	52	2.39e-115	High	73	{}	7
Chr1	10970078	10970444	Y52B11A.3	Y52B11A.3a	I_10970485_10979720_+	I_10970078_10970444	227	40	2.73e-32	High	224	{}	7
Chr4	9215917	9216810	C46C2.2	C46C2.2.2	IV_9216826_9220151_+	IV_9215917_9216810	172	105	9.12e-05	High	463	{}	9
ChrX	15706995	15707801	nhr-48	ZK662.3a	X_15708142_15716787_+	X_15706995_15707801	273	85	1.36e-23	Low	744	{}	18
Chr5	11530864	11531300	F38B7.1	F38B7.1b	V_11532294_11539991_+	V_11530864_11531300	127	55	1.67e-07	Low	1212	V:11528802-11532048	6
Chr3	7083177	7083429	{}	{}	{}	III_7083177_7083429	73	24	1.03e-06	{}	{}	{}	{}
Chr3	3801059	3801852	mtm-3	T24A11.1b	III_3789963_3800468_-	III_3801059_3801852	465	239	3.3e-17	Low	987	{}	18
Chr5	10535942	10537095	tag-93	F25D1.1a	V_10532696_10536033_-	V_10535942_10537095	902	129	6.16e-142	High	485	{}	18
Chr4	17268612	17269027	atg-1	F26D10.9.1	IV_17269296_17272137_+	IV_17268612_17269027	135	76	7.96e-05	High	477	{}	7
Chr5	5684277	5684787	F25B4.6	F25B4.6	V_5682532_5684400_-	V_5684277_5684787	452	69	3.95e-69	High	132	{}	18
Chr3	8956143	8956586	ZK643.2	ZK643.2	III_8956334_8957484_+	III_8956143_8956586	439	60	2.54e-71	High	-30	{}	9
Chr1	4701048	4701814	{}	{}	{}	I_4701048_4701814	327	167	1.21e-12	{}	{}	{}	{}
Chr2	12738560	12739146	pisy-1	Y46G5A.5	II_12736950_12738232_-	II_12738560_12739146	569	56	7.86e-107	Low	621	{}	12
Chr3	5483654	5484096	R02F2.7	R02F2.7.1	III_5480271_5483741_-	III_5483654_5484096	491	38	2.06e-100	High	134	{}	1
Chr3	7166599	7167034	F37C12.7	F37C12.7	III_7167768_7171266_+	III_7166599_7167034	185	80	1.94e-10	Low	952	{}	8
Chr5	127732	128093	W03F9.2	W03F9.2a	V_126879_127930_-	V_127732_128093	174	36	2.21e-22	High	-18	{}	6
Chr1	6358324	6358834	K04F10.3	K04F10.3	I_6358469_6360459_+	I_6358324_6358834	564	69	1.64e-96	High	-110	{}	9
Chr1	12164565	12165008	R05D7.2	R05D7.2	I_12165718_12167936_+	I_12164565_12165008	203	69	4.65e-16	Low	932	{}	11
Chr5	17857617	17858366	{}	{}	{}	V_17857617_17858366	303	101	5.24e-24	{}	{}	{}	{}
Chr2	11097217	11097712	nuo-1	C09H10.3	II_11097763_11100235_+	II_11097217_11097712	479	74	1.06e-72	High	299	{}	16
Chr5	4624570	4624863	{}	{}	{}	V_4624570_4624863	72	18	1.48e-08	{}	{}	{}	{}
Chr3	8650205	8650471	flp-23	F22B7.2	III_8650490_8651992_+	III_8650205_8650471	89	49	0.000978778	High	152	{}	3
Chr3	9912411	9912753	F40F12.7	F40F12.7.2	III_9914048_9915650_+	III_9912411_9912753	192	36	2.29e-26	Low	1466	{}	2
Chr5	14132788	14133450	par-1	H39E23.1b	V_14111846_14132296_-	V_14132788_14133450	194	66	2.21e-15	Low	823	{}	0
Chr2	12284029	12284273	{}	{}	{}	II_12284029_12284273	57	16	2.39e-06	{}	{}	{}	{}
Chr1	3162367	3162881	Y54E10A.7	Y54E10A.7	I_3162815_3163650_+	I_3162367_3162881	406	86	5.55e-50	High	191	{}	13
Chr1	6789908	6790751	C37A2.6	C37A2.6	I_6788084_6789138_-	I_6789908_6790751	412	103	4.66e-44	Low	1191	{}	13
Chr1	14651561	14651867	Y105E8B.3	Y105E8B.3.1	I_14652101_14657260_+	I_14651561_14651867	64	25	5.93e-05	High	387	{}	2
Chr1	13060295	13060806	nhr-85	W05B5.3b.1	I_13056077_13059669_-	I_13060295_13060806	236	54	1.01e-27	Low	881	I:13059612-13061807	6
Chr1	9307476	9307997	F26H9.4	F26H9.4	I_9305841_9306960_-	I_9307476_9307997	430	69	6.32e-64	Low	776	{}	14
Chr1	461563	461947	W04C9.4	W04C9.4	I_461999_462655_+	I_461563_461947	270	32	2.41e-47	High	244	{}	9
Chr3	3664276	3664541	C46F11.4	C46F11.4.2	III_3657644_3664560_-	III_3664276_3664541	83	28	2.82e-07	High	-152	{}	5
Chr2	7879259	7879610	vha-4	T01H3.1.1	II_7878029_7879258_-	II_7879259_7879610	89	42	6.71e-05	High	176	{}	0
Chr1	7466572	7467142	ZK524.4	ZK524.4	I_7461360_7466415_-	I_7466572_7467142	216	66	2.67e-19	High	442	{}	7
Chr4	14786569	14787100	Y57G11C.9	Y57G11C.9b.1	IV_14787128_14791186_+	IV_14786569_14787100	195	63	1.89e-16	High	294	{}	5
Chr1	6446419	6447246	T23H2.3	T23H2.3	I_6441869_6446465_-	I_6446419_6447246	803	101	4.02e-135	High	367	{}	13
Chr4	6321592	6322155	Y73B6BL.12	Y73B6BL.12	IV_6317031_6321492_-	IV_6321592_6322155	762	52	7.56e-161	High	381	{}	11
Chr2	6045975	6046295	R12C12.5	R12C12.5	II_6044096_6045246_-	II_6045975_6046295	100	44	5.3e-06	Low	889	{}	5
Chr1	11516937	11518366	F32B4.4	F32B4.4b.1	I_11517434_11526550_+	I_11516937_11518366	899	117	1.7e-148	High	-217	{}	14
ChrX	14513419	14513779	{}	{}	{}	X_14513419_14513779	86	39	4.43e-05	{}	{}	{}	{}
Chr4	8431595	8433166	T26A8.4	T26A8.4.1	IV_8428965_8431476_-	IV_8431595_8433166	643	198	8.48e-55	Low	904	{}	21
Chr4	7487951	7488223	his-59	F55G1.2	IV_7488202_7488672_+	IV_7487951_7488223	61	23	5.61e-05	High	115	{}	8
Chr4	11199026	11199248	{}	{}	{}	IV_11199026_11199248	60	9	4.47e-10	{}	{}	{}	{}
ChrX	3106042	3106598	K10B3.5	K10B3.5	X_3103241_3106421_-	X_3106042_3106598	472	50	3.31e-86	High	-101	{}	9
ChrX	13597921	13598381	bra-1	F54B11.6	X_13598392_13599595_+	X_13597921_13598381	158	55	2.22e-12	High	241	{}	11
Chr1	13951650	13952061	Y71A12B.9	Y71A12B.9	I_13943335_13951612_-	I_13951650_13952061	255	52	1.09e-32	High	243	{}	10
Chr4	7508862	7509242	R05G6.7	R05G6.7.1	IV_7506414_7507880_-	IV_7508862_7509242	137	41	6.32e-13	Low	1172	IV:7508946-7509122	3
Chr5	6053041	6053585	R01B10.6	R01B10.6	V_6051194_6053162_-	V_6053041_6053585	374	70	1.71e-50	High	151	{}	14
Chr3	12493198	12493445	Y49E10.25	Y49E10.25	III_12488559_12492115_-	III_12493198_12493445	74	13	3.36e-11	Low	1206	III:12493068-12493689	0
Chr2	10174261	10174661	F33H1.4	F33H1.4	II_10174647_10180041_+	II_10174261_10174661	168	57	1.62e-13	High	186	{}	9
Chr5	10204753	10205150	ZK856.11	ZK856.11	V_10203569_10204784_-	V_10204753_10205150	246	50	1.2e-31	High	167	{}	9
Chr2	13194999	13195484	lec-1	W09H1.6a	II_13195451_13199612_+	II_13194999_13195484	175	77	1.2e-09	High	210	{}	9
Chr2	5292196	5292474	tRNA:ZK622.t1	tRNA:ZK622.t1	II_5292303_5292374_+	II_5292196_5292474	117	55	3.99e-06	High	-32	{}	4
Chr4	13881726	13882157	rpl-29	B0513.3.1	IV_13882192_13882634_+	IV_13881726_13882157	322	68	6.07e-40	High	251	{}	15
Chr1	5281510	5282178	dhs-1	C01G8.3	I_5278826_5281518_-	I_5281510_5282178	683	68	1.91e-127	High	326	{}	2
Chr2	10502542	10503002	pqn-47	F59B10.1	II_10496900_10502454_-	II_10502542_10503002	191	93	1.14e-08	High	318	{}	16
Chr3	10739807	10740176	W09D10.1	W09D10.1.1	III_10736775_10739673_-	III_10739807_10740176	204	65	1.95e-17	High	318	{}	7
Chr5	6784851	6785336	spn-4	ZC404.8.1	V_6782997_6784732_-	V_6784851_6785336	653	54	2.31e-130	High	361	{}	10
Chr4	10242556	10243584	F01G10.1	F01G10.1.1	IV_10243563_10245723_+	IV_10242556_10243584	585	86	4.02e-91	High	493	{}	9
Chr1	10161856	10162202	tag-72	C25A1.3	I_10159172_10161869_-	I_10161856_10162202	168	52	4.84e-15	High	160	{}	5
Chr1	8816330	8816852	F36A2.9	F36A2.9b	I_8816974_8821330_+	I_8816330_8816852	573	72	8.47e-97	High	383	{}	18
Chr3	1616303	1617175	{}	{}	{}	III_1616303_1617175	314	76	7.92e-35	{}	{}	{}	{}
Chr1	3781460	3782146	ric-19	C32E8.7	I_3778134_3781807_-	I_3781460_3782146	859	93	2.35e-154	High	-4	{}	11
Chr3	10270668	10271059	cnk-1	R01H10.8	III_10271152_10278473_+	III_10270668_10271059	380	70	7.62e-52	High	289	{}	15
Chr2	9968179	9968660	R53.4	R53.4.1	II_9967190_9967967_-	II_9968179_9968660	555	63	2.88e-98	High	452	{}	9
Chr1	8426571	8427219	F02E9.5	F02E9.5	I_8424084_8427125_-	I_8426571_8427219	362	117	1.4e-29	High	-230	{}	14
Chr3	5989267	5989716	{}	{}	{}	III_5989267_5989716	357	56	5.96e-54	{}	{}	{}	{}
Chr5	7587473	7587859	F19F10.11	F19F10.11a	V_7580810_7587558_-	V_7587473_7587859	176	43	8.25e-20	High	108	{}	9
Chr1	13588717	13589227	Y87G2A.10	Y87G2A.10.1	I_13586203_13588818_-	I_13588717_13589227	560	49	8.14e-110	High	154	{}	3
Chr2	2032291	2032767	F59H6.12	F59H6.12	II_2032345_2033902_+	II_2032291_2032767	283	31	2.63e-51	High	-184	{}	0
Chr3	9825388	9826464	lin-52	ZK632.13	III_9823445_9824648_-	III_9825388_9826464	304	153	3.18e-12	Low	1278	{}	6
Chr2	3547227	3547810	apd-3	W09G10.4a	II_3532596_3546424_-	II_3547227_3547810	152	63	2.2e-09	Low	1094	{}	10
Chr3	2418024	2418764	W04B5.3	W04B5.3c.2	III_2418213_2422597_+	III_2418024_2418764	818	78	1.08e-154	High	-181	{}	10
Chr3	12673296	12673614	taf-7.2	Y111B2A.16	III_12671274_12673302_-	III_12673296_12673614	115	42	9.04e-09	High	153	{}	3
Chr1	12524149	12525175	K11D2.4	K11D2.4b	I_12525346_12527540_+	I_12524149_12525175	580	109	1.51e-77	Low	684	{}	13
Chr4	1446016	1446462	clp-7	Y77E11A.11.1	IV_1435474_1446116_-	IV_1446016_1446462	91	28	1.08e-08	High	123	{}	2
Chr3	10435893	10436297	H04D03.1	H04D03.1	III_10436510_10437607_+	III_10435893_10436297	290	47	3.63e-43	High	415	{}	10
Chr1	4644173	4644643	B0041.3	B0041.3	I_4644532_4645626_+	I_4644173_4644643	228	69	1.58e-20	High	124	{}	9
Chr2	9108343	9108820	dnj-23	T24H10.3	II_9107319_9108461_-	II_9108343_9108820	450	52	3.18e-79	High	120	{}	2
Chr3	4413959	4414292	snRNA:R07E5.16	snRNA:R07E5.16	III_4414156_4414257_+	III_4413959_4414292	145	44	2.03e-13	High	31	III:4413569-4414286	8
Chr3	2785795	2786309	Y71H2AM.20	Y71H2AM.20a.1	III_2781446_2786085_-	III_2785795_2786309	583	82	5.09e-93	High	-33	{}	20
ChrX	14435668	14435948	{}	{}	{}	X_14435668_14435948	57	20	4.08e-05	{}	{}	{}	{}
Chr2	8973588	8973925	C18E9.6	C18E9.6	II_8971899_8973477_-	II_8973588_8973925	152	43	4.57e-15	High	279	{}	2
Chr2	15208016	15208484	{}	{}	{}	II_15208016_15208484	350	47	1.45e-57	{}	{}	{}	{}
Chr2	11694409	11694756	trs-1	C47D12.6b.4	II_11690779_11694201_-	II_11694409_11694756	186	49	1.68e-19	High	381	II:11694203-11694688	8
Chr5	15511414	15511865	rpl-38	C06B8.8.1	V_15511972_15512541_+	V_15511414_15511865	379	53	5.71e-61	High	333	{}	15
Chr3	490898	491518	unc-45	F30H5.1	III_491548_502061_+	III_490898_491518	695	67	2.79e-131	High	340	{}	5
Chr1	14710835	14711224	Y54E5A.7	Y54E5A.7	I_14711067_14715015_+	I_14710835_14711224	155	51	5.01e-13	High	38	{}	8
Chr5	14054767	14055367	{}	{}	{}	V_14054767_14055367	807	31	9.44e-194	{}	{}	{}	{}
Chr3	13310508	13310777	{}	{}	{}	III_13310508_13310777	94	28	3.02e-09	{}	{}	{}	{}
Chr1	9787603	9788919	tba-1	F26E4.8.1	I_9785766_9787382_-	I_9787603_9788919	792	180	3.86e-91	Low	879	{}	19
Chr4	13240367	13240955	lin-54	JC8.6a	IV_13241021_13243337_+	IV_13240367_13240955	748	79	3.74e-136	High	360	{}	20
Chr4	3136560	3136868	{}	{}	{}	IV_3136560_3136868	90	18	2.39e-12	{}	{}	{}	{}
Chr4	5183416	5184256	W03F8.4	W03F8.4	IV_5184114_5185222_+	IV_5183416_5184256	867	110	4.23e-145	High	278	{}	16
Chr2	9645806	9646528	fzr-1	ZK1307.6	II_9640910_9644380_-	II_9645806_9646528	216	119	2.19e-07	Low	1787	{}	14
ChrX	17610278	17610818	C16H3.3	C16H3.3a	X_17601541_17609958_-	X_17610278_17610818	332	41	6.36e-57	Low	590	{}	9
ChrX	8951855	8952299	trk-1	D1073.1a	X_8940785_8951066_-	X_8951855_8952299	75	33	8.81e-05	Low	1011	{}	3
Chr5	9128388	9128831	F21C10.3	F21C10.3b	V_9128585_9130424_+	V_9128388_9128831	137	58	2.7e-08	High	-24	{}	5
Chr4	14070018	14071473	lst-4	Y37A1B.2c	IV_14061337_14069821_-	IV_14070018_14071473	870	147	2.72e-124	Low	924	{}	15
ChrX	15616321	15616755	erv-46	K09E9.2.1	X_15613725_15616440_-	X_15616321_15616755	158	50	7.26e-14	High	98	{}	8
ChrX	12393687	12394260	F17E5.2	F17E5.2	X_12394188_12399412_+	X_12393687_12394260	327	89	1.97e-32	High	215	{}	16
Chr4	12771326	12771759	{}	{}	{}	IV_12771326_12771759	107	48	3.75e-06	{}	{}	{}	{}
Chr2	8661499	8661852	D2085.3	D2085.3	II_8661794_8664639_+	II_8661499_8661852	162	37	2.23e-19	High	119	{}	4
Chr3	12614506	12615367	{}	{}	{}	III_12614506_12615367	329	156	7.32e-15	{}	{}	{}	{}
Chr3	1950138	1950712	rps-22	F53A3.3.2	III_1950482_1951415_+	III_1950138_1950712	782	85	1.48e-140	High	57	{}	17
Chr1	2639492	2640076	{}	{}	{}	I_2639492_2640076	887	66	4.01e-182	{}	{}	{}	{}
ChrX	7181557	7181974	{}	{}	{}	X_7181557_7181974	110	40	1.75e-08	{}	{}	{}	{}
ChrX	14813317	14813647	{}	{}	{}	X_14813317_14813647	96	43	1.2e-05	{}	{}	{}	{}
Chr3	6951403	6951737	{}	{}	{}	III_6951403_6951737	110	45	3.08e-07	{}	{}	{}	{}
Chr2	9940300	9940866	ufd-3	C05C10.6b	II_9940677_9943706_+	II_9940300_9940866	752	70	9.52e-144	High	94	{}	12
Chr1	1958364	1958753	Y51F10.10	Y51F10.10	I_1950633_1958512_-	I_1958364_1958753	193	58	1.12e-17	High	46	{}	9
Chr3	2306206	2306508	Y54F10BM.9	Y54F10BM.9	III_2295331_2304901_-	III_2306206_2306508	73	21	1.15e-07	Low	1456	III:2306115-2306517	0
Chr5	731135	731558	srh-2	C05E4.14a	V_731327_734109_+	V_731135_731558	155	64	1.33e-09	High	-19	{}	12
Chr4	126092	126655	F29C4.2	F29C4.2.1	IV_126730_127642_+	IV_126092_126655	294	72	2.47e-32	High	357	{}	12
Chr2	10303637	10304022	vha-9	ZK970.4.1	II_10302925_10303683_-	II_10303637_10304022	232	35	3.49e-36	High	146	{}	10
Chr2	8927179	8927549	T21B10.7	T21B10.7.1	II_8927649_8929728_+	II_8927179_8927549	181	47	2.9e-19	High	285	{}	9
Chr2	6683573	6684133	C18H9.3	C18H9.3	II_6684195_6688585_+	II_6683573_6684133	173	68	2.1e-11	High	342	{}	8
ChrX	5165010	5165417	T03G11.4	T03G11.4	X_5165363_5168735_+	X_5165010_5165417	306	52	3.37e-44	High	150	{}	15
Chr1	2642310	2642676	F40E3.2	F40E3.2	I_2642592_2643704_+	I_2642310_2642676	158	44	7.35e-16	High	99	{}	1
Chr4	3803239	3803652	M02B7.2	M02B7.2	IV_3803585_3804777_+	IV_3803239_3803652	205	48	9.4e-24	High	140	{}	5
Chr3	13296173	13296832	npp-18	Y43F4B.4	III_13296733_13298817_+	III_13296173_13296832	674	55	4.18e-135	High	231	{}	11
Chr1	6554434	6554897	tre-1	F57B10.7	I_6554704_6558594_+	I_6554434_6554897	426	81	9.59e-57	High	39	{}	15
Chr1	488224	488616	W04C9.2	W04C9.2	I_488620_489908_+	I_488224_488616	305	46	2.82e-47	High	200	{}	10
Chr3	3857056	3857329	{}	{}	{}	III_3857056_3857329	105	8	3.46e-22	{}	{}	{}	{}
Chr2	4506477	4507081	T05C1.4	T05C1.4a	II_4491154_4505134_-	II_4506477_4507081	215	85	9.02e-14	Low	1645	{}	7
Chr1	9226616	9227090	aspm-1	C45G3.1	I_9221835_9226376_-	I_9226616_9227090	518	52	1.37e-96	High	477	{}	0
Chr1	9445691	9446040	mec-8	F46A9.6.2	I_9441963_9444219_-	I_9445691_9446040	145	50	1.38e-11	Low	1646	{}	6
Chr1	8027831	8028223	K04G2.1	K04G2.1.2	I_8026783_8027784_-	I_8027831_8028223	157	53	8.78e-13	High	243	{}	5
Chr2	8577583	8577988	F54C9.9	F54C9.9	II_8577974_8581437_+	II_8577583_8577988	141	56	2.32e-09	High	189	{}	2
Chr1	9512001	9512480	smn-1	C41G7.1b	I_9511177_9512118_-	I_9512001_9512480	154	43	1.9e-15	High	122	{}	6
Chr2	12677599	12678978	Y38E10A.24	Y38E10A.24	II_12678938_12679315_+	II_12677599_12678978	1123	108	9.43e-211	Low	650	{}	10
Chr4	274199	274559	T21D12.9	T21D12.9c.1	IV_274571_278272_+	IV_274199_274559	95	32	3.48e-08	High	192	{}	5
Chr1	42059	42490	Y74C9A.1	Y74C9A.1	I_43734_44677_+	I_42059_42490	198	69	3.31e-15	Low	1460	{}	4
Chr4	6576715	6577156	C43G2.3	C43G2.3	IV_6578074_6579344_+	IV_6576715_6577156	142	64	9.92e-08	Low	1139	{}	8
Chr4	2611037	2611263	Y69A2AR.32	Y69A2AR.32b.1	IV_2611220_2612310_+	IV_2611037_2611263	54	21	0.00022618	High	70	IV:2610849-2611218	0
Chr2	8143198	8143623	rpl-10	F10B5.1.1	II_8143787_8144595_+	II_8143198_8143623	254	60	5.7e-29	High	377	{}	6
Chr3	10398754	10399185	{}	{}	{}	III_10398754_10399185	158	52	2.97e-13	{}	{}	{}	{}
Chr3	5855621	5856251	alh-9	F01F1.6.1	III_5855991_5859130_+	III_5855621_5856251	803	98	4.69e-137	High	55	{}	13
Chr4	6631659	6632402	C01B10.9	C01B10.9	IV_6632207_6634956_+	IV_6631659_6632402	761	80	9.76e-139	High	177	{}	8
Chr4	7561725	7562126	ima-3	F32E10.4.1	IV_7558687_7561649_-	IV_7561725_7562126	188	51	3.7e-19	High	276	{}	10
Chr4	1952989	1953624	F52C12.2	F52C12.2	IV_1953579_1956641_+	IV_1952989_1953624	635	51	4.93e-128	High	273	{}	8
Chr3	5294859	5295210	tRNA:T15B12.t1	tRNA:T15B12.t1	III_5294938_5295009_-	III_5294859_5295210	124	52	1e-07	High	25	III:5294910-5295921	9
Chr5	19189691	19190292	pph-5	Y39B6A.2	V_19190342_19198717_+	V_19189691_19190292	240	43	1.02e-33	High	351	{}	6
Chr1	2929506	2929946	nxt-1	Y71F9AM.5.1	I_2929786_2931344_+	I_2929506_2929946	223	58	1.88e-23	High	60	{}	5
ChrX	4307528	4308097	{}	{}	{}	X_4307528_4308097	115	59	3.68e-05	{}	{}	{}	{}
Chr4	15049521	15049995	{}	{}	{}	IV_15049521_15049995	125	34	4.58e-13	{}	{}	{}	{}
Chr5	2614981	2615563	F53E10.1	F53E10.1.2	V_2615581_2618318_+	V_2614981_2615563	179	56	9.23e-16	High	309	{}	4
Chr4	6556510	6556995	tRNA:C43G2.t1	tRNA:C43G2.t1	IV_6556802_6556885_+	IV_6556510_6556995	206	57	1.74e-20	High	50	{}	10
Chr5	6708818	6709280	W02F12.5	W02F12.5.2	V_6706691_6708913_-	V_6708818_6709280	138	52	6.94e-10	High	136	{}	7
Chr1	4242399	4242730	ndx-7	C43E11.7.1	I_4239090_4242729_-	I_4242399_4242730	171	31	4.09e-24	High	-165	I:4242100-4242672	3
Chr1	5291752	5292178	erm-1	C01G8.5a.1	I_5284065_5291607_-	I_5291752_5292178	289	44	1.31e-44	High	358	{}	8
Chr5	11769978	11770321	miRNA:mir-250	miRNA:mir-250	V_11769724_11769822_-	V_11769978_11770321	125	34	4.58e-13	High	327	{}	0
Chr3	2576541	2577166	Y54F10AR.1	Y54F10AR.1	III_2573215_2575380_-	III_2576541_2577166	247	92	4.48e-17	Low	1473	{}	10
Chr1	14496375	14496735	Y105E8A.20	Y105E8A.20.1	I_14486875_14495373_-	I_14496375_14496735	124	54	2.74e-07	Low	1182	{}	5
Chr4	4749813	4750316	Y17G9B.5	Y17G9B.5	IV_4750232_4751482_+	IV_4749813_4750316	630	83	6.95e-104	High	168	{}	21
Chr3	12583315	12583812	{}	{}	{}	III_12583315_12583812	319	136	1.44e-17	{}	{}	{}	{}
Chr4	12208880	12209509	F35G2.3	F35G2.3	IV_12209529_12210707_+	IV_12208880_12209509	656	48	3.98e-136	High	335	{}	5
Chr3	11526294	11526652	Y66D12A.15	Y66D12A.15	III_11526180_11534467_+	III_11526294_11526652	168	46	4.45e-17	High	-293	{}	3
Chr1	14605857	14606247	Y105E8A.25	Y105E8A.25	I_14591928_14604123_-	I_14605857_14606247	232	29	8.02e-40	Low	1929	{}	6
Chr5	12814151	12814790	ZC443.3	ZC443.3.1	V_12812125_12813930_-	V_12814151_12814790	191	110	5.34e-06	Low	540	{}	14
Chr2	10551487	10552429	{}	{}	{}	II_10551487_10552429	441	209	1.57e-19	{}	{}	{}	{}
Chr1	6446419	6447246	npp-12	T23H2.1	I_6447185_6453944_+	I_6446419_6447246	803	101	4.02e-135	High	353	{}	13
Chr4	9440717	9441615	F59B8.2	F59B8.2.2	IV_9439064_9440783_-	IV_9440717_9441615	555	94	1.5e-79	High	383	{}	13
Chr2	8282981	8283711	cct-4	K01C8.10.1	II_8283587_8285636_+	II_8282981_8283711	349	52	2.5e-54	High	241	{}	7
Chr5	3756628	3757350	Y39H10A.6	Y39H10A.6	V_3749309_3756738_-	V_3756628_3757350	255	76	3.21e-23	High	251	{}	3
Chr1	11222026	11222351	Y53H1A.2	Y53H1A.2	I_11222500_11223963_+	I_11222026_11222351	89	42	6.71e-05	High	312	{}	1
Chr5	18637358	18637744	Y69H2.14	Y69H2.14.1	V_18638278_18639382_+	V_18637358_18637744	70	34	0.000642694	Low	727	{}	4
Chr2	14389859	14390418	nurf-1	F26H11.2b	II_14390147_14400947_+	II_14389859_14390418	679	69	1.08e-125	High	9	{}	10
ChrX	7787798	7788361	ZK154.5	ZK154.5	X_7783141_7787864_-	X_7787798_7788361	245	52	1.63e-30	High	215	{}	8
Chr3	7358642	7359342	F08F8.4	F08F8.4	III_7357588_7359141_-	III_7358642_7359342	436	77	4.96e-61	High	-149	{}	6
Chr3	4332560	4332863	B0285.1	B0285.1	III_4333369_4340435_+	III_4332560_4332863	151	62	1.83e-09	Low	658	{}	7
Chr3	1777457	1777829	Y39A3CL.3	Y39A3CL.3	III_1777650_1778233_+	III_1777457_1777829	168	45	1.94e-17	High	7	{}	5
Chr1	3438681	3439288	2011-09-01	Y47G6A.12	I_3433158_3438543_-	I_3438681_3439288	806	74	1.31e-154	High	441	{}	9
Chr1	10435653	10436066	rpl-30	Y106G6H.3	I_10436103_10436868_+	I_10435653_10436066	281	64	6.09e-33	High	244	{}	14
Chr4	4537646	4537937	{}	{}	{}	IV_4537646_4537937	73	30	3.8e-05	{}	{}	{}	{}
Chr5	5584188	5584593	CD4.11	CD4.11	V_5584845_5586312_+	V_5584188_5584593	254	46	2.21e-35	High	455	{}	6
Chr3	11066614	11067088	tRNA:W09D6.t1	tRNA:W09D6.t1	III_11066909_11066980_+	III_11066614_11067088	361	88	1.25e-39	High	58	III:11066710-11067035	11
Chr1	5999139	5999646	tmd-1	C06A5.7b	I_5993303_5999241_-	I_5999139_5999646	167	69	2.98e-10	High	151	I:5999353-6000581	4
Chr4	12651470	12651973	C26H9A.2	C26H9A.2	IV_12653310_12662093_+	IV_12651470_12651973	179	57	1.9e-15	Low	1589	{}	3
Chr5	966039	966365	sqv-6	Y50D4C.4	V_951435_964629_-	V_966039_966365	89	39	1.69e-05	Low	1573	{}	2
Chr5	2694212	2694641	Y45G12B.2	Y45G12B.2a	V_2694596_2698665_+	V_2694212_2694641	331	40	2.51e-57	High	170	{}	10
ChrX	13396486	13396827	F02C12.3	F02C12.3	X_13396801_13397633_+	X_13396486_13396827	184	48	1.76e-19	High	145	{}	9
Chr2	10823954	10824408	R06F6.12	R06F6.12	II_10821847_10823993_-	II_10823954_10824408	546	65	1.19e-94	High	188	{}	7
Chr2	8039316	8039744	C08B11.8	C08B11.8	II_8039934_8041640_+	II_8039316_8039744	282	37	4.18e-47	High	404	{}	6
Chr2	4602924	4603490	F35D11.4	F35D11.4.1	II_4603395_4604152_+	II_4602924_4603490	654	68	5.43e-120	High	188	{}	8
Chr2	11675835	11676308	C47D12.2	C47D12.2.1	II_11676215_11679095_+	II_11675835_11676308	475	73	2.55e-72	High	144	{}	13
Chr5	15190696	15191134	Y75B12B.11	Y75B12B.11	V_15191116_15192225_+	V_15190696_15191134	234	62	3.96e-24	High	201	{}	13
ChrX	16275152	16275595	sdc-1	F52E10.1	X_16275689_16282351_+	X_16275152_16275595	182	45	3.08e-20	High	316	{}	6
Chr4	7728406	7728706	C50F7.4	C50F7.4	IV_7728904_7730585_+	IV_7728406_7728706	78	21	1.27e-08	High	348	{}	2
ChrX	4616798	4617233	{}	{}	{}	X_4616798_4617233	125	38	1.08e-11	{}	{}	{}	{}
Chr1	10718183	10718545	B0205.1	B0205.1b	I_10713520_10718204_-	I_10718183_10718545	83	15	3.11e-12	High	160	{}	2
Chr1	12551007	12551413	W02D9.10	W02D9.10	I_12551526_12552331_+	I_12551007_12551413	173	68	2.1e-11	High	316	{}	9
ChrX	14975260	14975931	F20D1.3	F20D1.3.1	X_14976034_14978630_+	X_14975260_14975931	201	70	1.97e-15	High	439	{}	14
ChrX	14602568	14603003	eor-2	C44H4.7b	X_14602989_14608551_+	X_14602568_14603003	147	48	1.6e-12	High	204	{}	10
Chr4	4477027	4477537	M01H9.3	M01H9.3a.1	IV_4468527_4477053_-	IV_4477027_4477537	217	81	4.27e-15	High	229	{}	3
Chr4	12156623	12157271	B0001.6	B0001.6.1	IV_12156809_12164230_+	IV_12156623_12157271	286	68	2.6e-32	High	-138	{}	3
Chr4	4019745	4020363	hlh-30	W02C12.3f	IV_4015753_4019126_-	IV_4019745_4020363	237	93	3.13e-15	Low	928	{}	15
Chr2	4091554	4091869	R11F4.1	R11F4.1.1	II_4091745_4094343_+	II_4091554_4091869	72	30	5.36e-05	High	34	{}	2
Chr3	6116443	6116791	T17E9.2	T17E9.2a	III_6114727_6116275_-	III_6116443_6116791	178	70	1.09e-11	High	342	{}	7
Chr1	8608670	8609130	F43G9.1	F43G9.1.1	I_8606396_8608624_-	I_8608670_8609130	202	78	1.81e-13	High	276	{}	11
Chr5	14011845	14012369	F58E10.3	F58E10.3a.4	V_14008907_14011858_-	V_14011845_14012369	375	78	6.71e-47	High	249	{}	13
Chr1	4769247	4770274	M04F3.1	M04F3.1.2	I_4769791_4771349_+	I_4769247_4770274	612	111	8.64e-84	High	31	{}	12
ChrX	9441459	9441785	B0272.2	B0272.2	X_9440329_9441494_-	X_9441459_9441785	105	50	1.71e-05	High	128	{}	8
Chr3	640288	640808	tag-267	W06E11.2	III_640792_641537_+	III_640288_640808	240	79	1.52e-19	High	244	{}	9
Chr4	11314849	11315266	pfd-4	B0035.4.1	IV_11315177_11315848_+	IV_11314849_11315266	162	59	6.01e-12	High	120	{}	7
Chr4	7924088	7924450	C49H3.3	C49H3.3	IV_7924226_7924951_+	IV_7924088_7924450	149	40	1.48e-15	High	-43	{}	11
Chr4	16865468	16865877	T06A10.3	T06A10.3	IV_16865799_16866418_+	IV_16865468_16865877	257	40	2.79e-39	High	127	{}	10
Chr3	9190907	9191887	ZC84.3	ZC84.3	III_9186465_9191018_-	III_9190907_9191887	721	118	2.89e-105	High	379	{}	6
Chr4	12451198	12451672	dpy-26	C25G4.5	IV_12445956_12451259_-	IV_12451198_12451672	247	54	4.71e-30	High	176	{}	7
Chr3	8244024	8244353	pbs-6	C02F5.9.1	III_8243039_8244013_-	III_8244024_8244353	117	62	6.54e-05	High	175	{}	2
Chr5	5271181	5271710	{}	{}	{}	V_5271181_5271710	167	65	3.31e-11	{}	{}	{}	{}
Chr4	9511244	9511938	snoRNA:C33A12.21	snoRNA:C33A12.21	IV_9511372_9511443_-	IV_9511244_9511938	215	73	5.76e-17	High	148	IV:9511230-9512060	14
Chr4	7654336	7654758	gfi-4	F45E4.10b.2	IV_7646184_7654348_-	IV_7654336_7654758	273	44	7.96e-41	High	199	{}	13
Chr3	8416922	8418019	sor-1	ZK1236.3b	III_8419128_8422343_+	III_8416922_8418019	654	257	6.41e-40	Low	1658	{}	19
Chr2	10784716	10785492	cdl-1	R06F6.1.1	II_10785366_10787182_+	II_10784716_10785492	803	82	5.51e-148	High	262	{}	12
Chr2	10783065	10783599	ect-2	T19E10.1a	II_10778857_10783331_-	II_10783065_10783599	559	53	1.78e-106	High	1	{}	3
Chr5	155877	156778	ttb-1	W03F9.5.2	V_156654_166672_+	V_155877_156778	959	52	2.87e-214	High	327	{}	6
Chr1	7224520	7224909	tag-298	C01H6.7	I_7224733_7227750_+	I_7224520_7224909	211	48	5.17e-25	High	19	{}	6
Chr5	17858803	17859399	{}	{}	{}	V_17858803_17859399	102	37	5.71e-08	{}	{}	{}	{}
Chr4	8891018	8891536	spr-2	C27B7.1a	IV_8891308_8892520_+	IV_8891018_8891536	491	61	1.55e-83	High	31	{}	11
Chr4	5537793	5538427	fem-1	F35D6.1a	IV_5533151_5537916_-	IV_5537793_5538427	171	68	4.28e-11	High	194	{}	4
Chr3	11718476	11718737	Y41C4A.9	Y41C4A.9.2	III_11710858_11718669_-	III_11718476_11718737	74	26	2.61e-06	High	-63	{}	0
Chr4	11857058	11857604	let-92	F38H4.9.2	IV_11858267_11859674_+	IV_11857058_11857604	249	97	4.07e-16	Low	936	{}	15
Chr3	12925943	12926391	Y37D8A.18	Y37D8A.18	III_12926441_12927766_+	III_12925943_12926391	191	61	2.36e-16	High	274	{}	4
Chr3	4087507	4088148	kin-19	C03C10.1.1	III_4083981_4086615_-	III_4087507_4088148	703	108	1.34e-106	Low	1212	{}	12
Chr5	9243382	9243802	glo-4	F07C3.4	V_9234426_9243117_-	V_9243382_9243802	460	64	5.29e-74	High	475	{}	10
Chr2	12778313	12778609	{}	{}	{}	II_12778313_12778609	104	20	1.72e-14	{}	{}	{}	{}
Chr1	10935908	10936231	tag-296	F49D11.9a	I_10926902_10935854_-	I_10935908_10936231	109	35	9.59e-10	High	215	{}	1
Chr3	4560469	4560878	{}	{}	{}	III_4560469_4560878	160	86	4.22e-06	{}	{}	{}	{}
Chr2	1123207	1123579	eri-3	W09B6.3	II_1123541_1127773_+	II_1123207_1123579	91	33	3.12e-07	High	148	{}	1
ChrX	5781964	5782575	sft-4	C54H2.5.1	X_5778899_5780821_-	X_5781964_5782575	181	55	1.9e-16	Low	1448	{}	9
Chr3	950434	950805	fbxa-67	T12B5.11	III_949314_950597_-	III_950434_950805	155	49	1.22e-13	High	22	{}	1
Chr1	5870474	5870990	C34G6.5	C34G6.5	I_5872178_5874285_+	I_5870474_5870990	374	118	2e-31	Low	1446	{}	10
Chr1	10185486	10186058	clec-87	C25A1.8	I_10184465_10185454_-	I_10185486_10186058	720	61	2.2e-142	High	318	{}	9
Chr3	7891697	7892326	ZK688.5	ZK688.5a	III_7885019_7891543_-	III_7891697_7892326	234	136	6.47e-07	High	468	{}	11
Chr2	8931393	8932077	enol-1	T21B10.2a.1	II_8932010_8933691_+	II_8931393_8932077	133	81	0.000560959	High	275	II:8931008-8932008	6
Chr4	12268307	12268749	C42C1.2	C42C1.2	IV_12265496_12268427_-	IV_12268307_12268749	339	65	4.24e-45	High	101	{}	15
ChrX	15353610	15354550	C33A11.1	C33A11.1.2	X_15355158_15363751_+	X_15353610_15354550	299	114	9.53e-20	Low	1078	{}	15
Chr3	10758802	10759518	K01G5.9	K01G5.9.2	III_10759096_10762880_+	III_10758802_10759518	1063	132	5.62e-179	High	-64	{}	20
Chr1	13974355	13974578	{}	{}	{}	I_13974355_13974578	60	7	2.81e-11	{}	{}	{}	{}
Chr5	12950987	12951354	pqn-68	T16G1.10a	V_12952447_12952996_+	V_12950987_12951354	139	62	1.01e-07	Low	1277	{}	10
ChrX	932742	933196	F35H12.7	F35H12.7	X_933802_934903_+	X_932742_933196	91	49	0.000587846	Low	833	{}	4
Chr1	2830175	2830658	pop-1	W10C8.2	I_2823469_2830445_-	I_2830175_2830658	467	46	8.05e-88	High	-29	{}	0
Chr2	13237677	13238299	F15D4.3	F15D4.3	II_13237316_13237806_-	II_13237677_13238299	745	53	1.69e-155	High	182	{}	12
Chr4	3648770	3649275	CC8.2	CC8.2b	IV_3645577_3648678_-	IV_3648770_3649275	117	42	4.24e-09	High	344	{}	7
Chr2	14383498	14383997	mes-2	R06A4.7	II_14383872_14388349_+	II_14383498_14383997	769	47	3.64e-167	High	125	{}	11
Chr1	8048572	8048956	2011-04-01	K04G2.8a	I_8050037_8055217_+	I_8048572_8048956	157	37	2.46e-18	Low	1273	{}	1
Chr3	13313663	13314037	Y43F4B.10	Y43F4B.10.1	III_13313803_13314595_+	III_13313663_13314037	230	41	1.85e-32	High	-47	{}	4
Chr5	13437250	13437679	mes-4	Y2H9A.1	V_13432867_13437354_-	V_13437250_13437679	338	41	2.02e-58	High	110	{}	3
Chr1	4805290	4805693	F54D7.2	F54D7.2	I_4805609_4809675_+	I_4805290_4805693	191	47	2.8e-21	High	118	{}	2
Chr2	9352619	9352924	F42A8.3	F42A8.3	II_9352917_9354179_+	II_9352619_9352924	112	46	2.63e-07	High	146	{}	0
Chr3	5227928	5228316	atp-2	C34E10.6.2	III_5228371_5230491_+	III_5227928_5228316	377	53	1.75e-60	High	249	{}	14
Chr2	7879259	7879610	T01H3.5	T01H3.5	II_7879698_7880341_+	II_7879259_7879610	89	42	6.71e-05	High	264	{}	0
Chr4	12854684	12855074	ZK896.9	ZK896.9	IV_12855527_12859343_+	IV_12854684_12855074	228	24	3.44e-42	Low	648	{}	3
ChrX	2233938	2234274	T14F9.2	T14F9.2	X_2233990_2236678_+	X_2233938_2234274	124	44	1.02e-09	High	-116	{}	3
Chr5	6787726	6788081	{}	{}	{}	V_6787726_6788081	111	24	3.5e-14	{}	{}	{}	{}
Chr1	636639	637006	Y65B4A.6	Y65B4A.6	I_631097_636352_-	I_636639_637006	130	42	2.44e-11	High	470	{}	3
Chr4	7830233	7830660	C06A6.3	C06A6.3	IV_7830546_7832958_+	IV_7830233_7830660	135	42	3.1e-12	High	100	{}	7
Chr3	6302996	6304112	F47D12.9	F47D12.9a.1	III_6299742_6303304_-	III_6302996_6304112	619	203	6.7e-49	High	250	{}	16
Chr3	3456156	3456628	C34C12.2	C34C12.2	III_3456436_3460065_+	III_3456156_3456628	608	88	1.77e-95	High	44	{}	18
Chr1	8259371	8259705	sre-23	ZK265.5	I_8256352_8259082_-	I_8259371_8259705	155	88	2.91e-05	High	456	{}	9
Chr4	1745469	1746013	Y41D4A.4	Y41D4A.4.1	IV_1745852_1751699_+	IV_1745469_1746013	326	51	1.99e-49	High	111	{}	13
Chr2	10172347	10172727	F33H1.3	F33H1.3	II_10172841_10174195_+	II_10172347_10172727	194	41	1.9e-24	High	304	{}	5
ChrX	14489776	14490198	his-24	M163.3	X_14490028_14491031_+	X_14489776_14490198	147	50	6.26e-12	High	41	{}	11
ChrX	17053979	17054404	gcy-11	C30G4.3	X_17046176_17053899_-	X_17053979_17054404	74	32	7.51e-05	High	292	{}	4
Chr4	2613109	2613506	Y69A2AR.28	Y69A2AR.28	IV_2612448_2613059_-	IV_2613109_2613506	356	37	9.91e-66	High	248	{}	5
Chr5	11521077	11521803	C55A6.9	C55A6.9	V_11521490_11523193_+	V_11521077_11521803	859	81	6.87e-163	High	50	{}	16
Chr2	13036623	13036983	F18A11.3	F18A11.3	II_13036246_13036783_-	II_13036623_13036983	136	44	8.61e-12	High	20	{}	6
Chr4	12121066	12121443	M18.6	M18.6	IV_12121348_12122737_+	IV_12121066_12121443	153	47	6.52e-14	High	94	{}	5
Chr1	4140919	4141251	E01A2.6	E01A2.6	I_4137214_4139097_-	I_4140919_4141251	117	33	7.03e-12	Low	1988	I:4140760-4141184	2
Chr2	4424894	4425150	ZK430.7	ZK430.7.1	II_4422315_4424894_-	II_4424894_4425150	81	29	1.17e-06	High	128	{}	2
Chr4	4586045	4586336	{}	{}	{}	IV_4586045_4586336	66	28	0.000145696	{}	{}	{}	{}
Chr3	9465355	9465737	B0464.9	B0464.9	III_9465675_9466963_+	III_9465355_9465737	206	44	1.08e-25	High	129	{}	5
Chr5	2255041	2255311	str-253	F41B5.8	V_2252632_2254582_-	V_2255041_2255311	71	18	2.36e-08	Low	594	{}	0
Chr4	3368578	3369053	vha-19	Y55H10A.1.1	IV_3369192_3373463_+	IV_3368578_3369053	145	51	2.62e-11	High	377	{}	3
Chr5	7230681	7231021	C05C8.2	C05C8.2	V_7231001_7232495_+	V_7230681_7231021	137	41	6.32e-13	High	150	{}	9
Chr1	10565720	10566293	pas-5	F25H2.9	I_10566338_10567288_+	I_10565720_10566293	661	58	2.67e-129	High	332	{}	7
Chr5	14322533	14323005	F47B8.3	F47B8.3	V_14321286_14322834_-	V_14322533_14323005	174	68	1.47e-11	High	-65	{}	4
Chr3	6946315	6946675	let-711	F57B9.2	III_6946702_6958814_+	III_6946315_6946675	121	34	2.7e-12	High	207	{}	6
Chr5	3312124	3312631	F35F10.11	F35F10.11	V_3309959_3311942_-	V_3312124_3312631	106	48	5.14e-06	High	435	{}	6
Chr4	5089665	5090205	C02B10.4	C02B10.4.1	IV_5091575_5092788_+	IV_5089665_5090205	106	34	1.61e-09	Low	1640	{}	2
Chr4	15931862	15932131	tRNA:Y105C5B.t1	tRNA:Y105C5B.t1	IV_15931971_15932042_+	IV_15931862_15932131	68	22	1.97e-06	High	-25	{}	5
Chr3	6464028	6464644	T26A5.8	T26A5.8	III_6462182_6462788_-	III_6464028_6464644	488	121	2.21e-52	Low	1548	{}	13
Chr2	14251175	14252043	Y54G11A.2	Y54G11A.2	II_14252257_14255535_+	II_14251175_14252043	1471	106	2.07e-304	Low	648	{}	20
ChrX	163474	163761	T08D2.1	T08D2.1	X_162529_163133_-	X_163474_163761	47	12	7.68e-06	High	484	{}	0
Chr5	1892375	1893206	{}	{}	{}	V_1892375_1893206	622	66	3.22e-113	{}	{}	{}	{}
Chr4	3384368	3385814	B0546.4	B0546.4a	IV_3382957_3384143_-	IV_3384368_3385814	1319	148	2.77e-232	Low	948	{}	14
Chr1	1435047	1435896	Y92H12BR.4	Y92H12BR.4	I_1433016_1433851_-	I_1435047_1435896	861	126	6.66e-134	Low	1620	{}	12
Chr3	8307247	8307845	F10E9.5	F10E9.5	III_8307513_8308329_+	III_8307247_8307845	627	85	6.63e-102	High	-33	{}	9
Chr3	7153706	7154188	ogt-1	K04G7.3a	III_7145556_7153850_-	III_7153706_7154188	253	86	9.74e-20	High	97	{}	10
Chr2	5338228	5338650	{}	{}	{}	II_5338228_5338650	104	56	0.000234248	{}	{}	{}	{}
Chr3	5603524	5603979	C05D2.6	C05D2.6a.1	III_5600391_5603716_-	III_5603524_5603979	318	89	1.1e-30	High	35	{}	14
Chr5	9088433	9089039	snRNA:T27E4.10	snRNA:T27E4.10	V_9090680_9090843_+	V_9088433_9089039	181	67	6.27e-13	Low	1944	{}	8
ChrX	13225044	13225732	skr-20	R12H7.5	X_13222841_13223466_-	X_13225044_13225732	127	76	0.000514591	Low	1922	{}	6
Chr2	5373211	5373973	agt-2	F09E5.13	II_5372108_5373468_-	II_5373211_5373973	616	85	3.23e-99	High	124	{}	13
Chr1	7724585	7724957	F27D4.4	F27D4.4a	I_7725014_7727106_+	I_7724585_7724957	285	57	6.04e-37	High	243	{}	10
Chr5	20244932	20245272	psa-1	Y113G7B.23	V_20234462_20244701_-	V_20244932_20245272	113	41	1.04e-08	High	401	{}	4
Chr3	5554913	5555257	F09F7.4	F09F7.4a.1	III_5555361_5557187_+	III_5554913_5555257	150	34	3.98e-18	High	276	{}	11
Chr4	4085823	4086153	C35B1.2	C35B1.2	IV_4086206_4102888_+	IV_4085823_4086153	132	27	2.32e-17	High	218	{}	2
ChrX	17434170	17434527	C36E6.1	C36E6.1a	X_17434326_17436282_+	X_17434170_17434527	72	25	2.98e-06	High	-22	{}	8
Chr1	3265805	3267177	zip-4	Y44E3B.1b.2	I_3264287_3265857_-	I_3265805_3267177	1372	152	5.79e-243	Low	634	{}	16
Chr5	13497289	13497712	eea-1	T10G3.5a	V_13490878_13497181_-	V_13497289_13497712	243	61	2.58e-26	High	319	{}	7
Chr4	9706687	9707067	ZK1251.9	ZK1251.9	IV_9696966_9706694_-	IV_9706687_9707067	191	53	5.11e-19	High	183	{}	7
Chr4	7510902	7511167	{}	{}	{}	IV_7510902_7511167	78	23	6.27e-08	{}	{}	{}	{}
Chr1	7940591	7941030	T22C1.5	T22C1.5	I_7940909_7941690_+	I_7940591_7941030	392	47	5.63e-68	High	99	{}	3
Chr2	8569181	8569744	rpl-5	F54C9.5.1	II_8569850_8570974_+	II_8569181_8569744	791	71	4.8e-153	High	388	{}	19
Chr5	16498765	16499242	F36D3.1	F36D3.1.1	V_16499154_16502670_+	V_16498765_16499242	558	52	5.69e-107	High	151	{}	7
Chr3	3067876	3068351	snoRNA:H06I04.9	snoRNA:H06I04.9	III_3068476_3068552_+	III_3067876_3068351	581	77	1.34e-95	High	363	{}	17
Chr2	1310035	1310593	alh-6	F56D12.1c.2	II_1306267_1310270_-	II_1310035_1310593	160	53	2.64e-13	High	44	{}	7
Chr5	15085143	15085694	C01G10.7	C01G10.7	V_15085552_15086870_+	V_15085143_15085694	443	74	3.07e-64	High	134	{}	13
Chr3	10642647	10643103	dhs-11	Y39A1A.11	III_10640768_10643105_-	III_10642647_10643103	590	52	2.39e-115	High	-230	{}	7
Chr3	12841216	12841604	{}	{}	{}	III_12841216_12841604	136	67	2.29e-06	{}	{}	{}	{}
Chr1	12736486	12737068	W02A11.2	W02A11.2.2	I_12733290_12736725_-	I_12736486_12737068	306	109	3.18e-22	High	52	{}	11
ChrX	17505568	17506360	{}	{}	{}	X_17505568_17506360	188	89	5.06e-09	{}	{}	{}	{}
Chr5	12490888	12491202	snoRNA:W04D2.7	snoRNA:W04D2.7	V_12491086_12491152_+	V_12490888_12491202	113	32	1.82e-11	High	41	V:12490875-12492307	11
Chr3	9521571	9522020	ZK1098.1	ZK1098.1	III_9521977_9525294_+	III_9521571_9522020	453	73	4.05e-67	High	182	{}	14
Chr1	9979620	9980156	eif-3.C	T23D8.4.1	I_9976413_9979650_-	I_9979620_9980156	803	99	2.09e-136	High	238	{}	16
Chr2	5057333	5057702	tRNA:C27A2.t1	tRNA:C27A2.t1	II_5057432_5057505_-	II_5057333_5057702	144	32	1.03e-17	High	12	{}	7
ChrX	9150205	9150582	tag-132	B0563.4	X_9150629_9160580_+	X_9150205_9150582	108	35	1.44e-09	High	236	{}	7
Chr4	9534272	9534678	F56H11.2	F56H11.2	IV_9531393_9533269_-	IV_9534272_9534678	158	54	1.15e-12	Low	1206	{}	5
Chr5	11121013	11121496	H19N07.3	H19N07.3.1	V_11118230_11119512_-	V_11121013_11121496	202	68	3.53e-16	Low	1742	V:11121116-11121675	7
Chr1	5973530	5973959	avr-14	B0207.12a	I_5967247_5973321_-	I_5973530_5973959	96	42	7.42e-06	High	423	{}	1
Chr2	8483156	8483936	M05D6.6	M05D6.6.2	II_8482300_8483795_-	II_8483156_8483936	394	102	8.12e-41	High	-249	{}	4
Chr1	5261553	5261953	B0261.1	B0261.1.1	I_5263697_5268380_+	I_5261553_5261953	225	48	5.39e-28	Low	1944	{}	6
Chr2	8602250	8602640	rpl-26	F28C6.7a.1	II_8602710_8603506_+	II_8602250_8602640	260	45	2.87e-37	High	265	{}	10
Chr2	12679381	12680038	Y46G5A.2	Y46G5A.2	II_12679857_12686311_+	II_12679381_12680038	712	57	1.74e-143	High	148	{}	7
Chr4	5394654	5395090	ZK616.4	ZK616.4.1	IV_5394881_5396955_+	IV_5394654_5395090	382	43	3.75e-68	High	9	{}	15
Chr1	12065124	12065991	tRNA:F58D5.t1	tRNA:F58D5.t1	I_12065853_12065925_+	I_12065124_12065991	344	125	3.62e-24	High	296	{}	13
Chr5	4623440	4623636	{}	{}	{}	V_4623440_4623636	34	10	0.000474948	{}	{}	{}	{}
Chr3	7940671	7941297	C29E4.12	C29E4.12	III_7940990_7941530_+	III_7940671_7941297	805	96	7.42e-139	High	6	{}	9
Chr3	2477326	2477665	{}	{}	{}	III_2477326_2477665	104	26	6.64e-12	{}	{}	{}	{}
Chr3	6431683	6432096	tag-170	C05D11.3	III_6432124_6433089_+	III_6431683_6432096	351	62	2.53e-49	High	235	{}	12
Chr2	11963211	11963410	W03C9.1	W03C9.1	II_11960921_11962120_-	II_11963211_11963410	49	15	3.42e-05	Low	1190	II:11962813-11963501	0
Chr3	1905575	1906019	B0524.1	B0524.1	III_1905807_1910546_+	III_1905575_1906019	362	33	2.99e-70	High	10	{}	10
Chr4	10499891	10500482	{}	{}	{}	IV_10499891_10500482	138	57	1.14e-08	{}	{}	{}	{}
Chr2	9974843	9975259	R53.7	R53.7a.1	II_9970979_9974960_-	II_9974843_9975259	194	68	8.21e-15	High	91	{}	13
Chr3	833592	834181	zip-2	K02F3.4.1	III_834081_835800_+	III_833592_834181	274	155	1.8e-08	High	195	{}	16
Chr2	14357753	14358282	R06A4.9	R06A4.9.1	II_14358153_14361521_+	II_14357753_14358282	655	72	2.07e-117	High	136	{}	11
ChrX	15567959	15568638	dyn-1	C02C6.1a	X_15568692_15573613_+	X_15567959_15568638	208	64	1.76e-18	High	394	{}	10
Chr5	16040299	16040574	his-3	T10C6.12	V_16040462_16040994_+	V_16040299_16040574	60	17	1.42e-06	High	26	{}	8
Chr5	5584188	5584593	pas-6	CD4.6.1	V_5583027_5584159_-	V_5584188_5584593	254	46	2.21e-35	High	231	{}	6
Chr4	2408486	2408897	snoRNA:Y38F2AR.14	snoRNA:Y38F2AR.14	IV_2408506_2408633_-	IV_2408486_2408897	248	62	6.15e-27	High	58	{}	14
Chr3	6722199	6722577	F37A4.1	F37A4.1.2	III_6722484_6725606_+	III_6722199_6722577	176	47	2.83e-18	High	96	{}	3
Chr1	9505814	9506386	F30A10.10	F30A10.10	I_9506544_9511174_+	I_9505814_9506386	240	59	1.69e-26	High	444	{}	7
Chr2	13494672	13495020	F45H10.3	F45H10.3.1	II_13493082_13494502_-	II_13494672_13495020	159	41	3.7e-17	High	344	{}	3
Chr2	4701184	4702046	asf-1	F10G7.3.1	II_4702052_4703200_+	II_4701184_4702046	487	76	1.81e-73	High	437	{}	14
Chr3	3630289	3630666	C32A3.2	C32A3.2	III_3628339_3630691_-	III_3630289_3630666	148	57	3.28e-10	High	-214	{}	8
Chr1	3754476	3754832	inx-13	Y8G1A.2	I_3748537_3753959_-	I_3754476_3754832	115	39	1.33e-09	Low	695	{}	5
ChrX	15613725	15614072	K09E9.3	K09E9.3	X_15611765_15613710_-	X_15613725_15614072	62	29	0.000834297	High	188	{}	2
Chr3	4578415	4578748	sel-5	F35G12.3a	III_4571728_4578403_-	III_4578415_4578748	159	49	2.31e-14	High	178	{}	8
Chr1	10178192	10178869	C25A1.6	C25A1.6.1	I_10178992_10179714_+	I_10178192_10178869	524	74	1.59e-83	High	462	{}	12
Chr1	6756347	6756750	W02D3.11	W02D3.11b	I_6753230_6756348_-	I_6756347_6756750	243	57	6.28e-28	High	200	{}	5
ChrX	8736925	8737358	M02D8.3	M02D8.3	X_8732959_8736944_-	X_8736925_8737358	268	41	2.54e-41	High	197	{}	9
Chr2	14528102	14528628	spat-1	F57C2.6	II_14528651_14534011_+	II_14528102_14528628	282	60	6.6e-35	High	286	{}	11
Chr3	4878154	4878672	arx-6	C35D10.16	III_4878627_4879365_+	III_4878154_4878672	620	64	3.87e-114	High	214	{}	8
Chr5	12659197	12659617	W05B10.2	W05B10.2	V_12656152_12659440_-	V_12659197_12659617	385	57	4.82e-60	High	-33	{}	4
Chr4	13386012	13386488	Y62E10A.20	Y62E10A.20.1	IV_13382057_13386062_-	IV_13386012_13386488	294	70	3.8e-33	High	188	{}	12
Chr1	4647035	4647487	rpl-4	B0041.4.1	I_4645632_4646965_-	I_4647035_4647487	405	60	4.27e-63	High	296	{}	16
Chr2	591756	592035	W08F4.10	W08F4.10	II_590576_591359_-	II_591756_592035	65	12	1.17e-09	Low	536	{}	0
ChrX	13104837	13105190	F17H10.1	F17H10.1.1	X_13105051_13108449_+	X_13104837_13105190	116	54	3.48e-06	High	38	{}	10
Chr2	11756368	11757165	{}	{}	{}	II_11756368_11757165	289	95	2.38e-23	{}	{}	{}	{}
Chr3	13306928	13307429	klp-19	Y43F4B.6.1	III_13302623_13307223_-	III_13306928_13307429	548	58	5.64e-100	High	-45	{}	4
Chr4	6415067	6415694	Y73B6BL.3	Y73B6BL.3	IV_6415475_6417441_+	IV_6415067_6415694	793	70	2.57e-154	High	95	{}	7
Chr3	12738844	12739197	{}	{}	{}	III_12738844_12739197	178	40	1.81e-21	{}	{}	{}	{}
Chr2	10537870	10538252	R166.2	R166.2.1	II_10533874_10537585_-	II_10537870_10538252	158	46	3.61e-15	High	476	II:10537888-10538407	4
Chr5	11610256	11610705	sas-5	F35B12.5.2	V_11610474_11612282_+	V_11610256_11610705	578	37	8.98e-125	High	-6	{}	9
Chr3	7770980	7771368	ZK686.1	ZK686.1	III_7773063_7773751_+	III_7770980_7771368	211	40	1.16e-28	Low	1889	{}	10
Chr3	6537132	6537594	C09E7.4	C09E7.4	III_6534407_6536934_-	III_6537132_6537594	140	71	3.61e-06	High	429	{}	6
Chr1	6789908	6790751	C37A2.7	C37A2.7.1	I_6789061_6789740_-	I_6789908_6790751	412	103	4.66e-44	Low	589	{}	13
Chr3	5193270	5193569	{}	{}	{}	III_5193270_5193569	118	48	9.58e-08	{}	{}	{}	{}
Chr1	10730095	10730462	B0205.12	B0205.12	I_10730463_10730664_+	I_10730095_10730462	156	44	1.77e-15	High	185	{}	2
Chr4	10221950	10222652	C24F3.2	C24F3.2	IV_10222483_10223675_+	IV_10221950_10222652	632	87	6.73e-102	High	182	{}	13
ChrX	17181189	17181550	{}	{}	{}	X_17181189_17181550	91	34	5.72e-07	{}	{}	{}	{}
Chr4	7902471	7902922	C49H3.8	C49H3.8	IV_7900264_7902125_-	IV_7902471_7902922	311	54	2.68e-44	Low	571	{}	12
Chr2	15173122	15173386	gst-39	Y53F4B.33	II_15171057_15171804_-	II_15173122_15173386	91	39	8.76e-06	Low	1450	{}	6
Chr5	14135737	14136389	{}	{}	{}	V_14135737_14136389	198	97	7.74e-09	{}	{}	{}	{}
Chr1	12914981	12915321	fkb-8	Y18D10A.25	I_12916429_12918050_+	I_12914981_12915321	158	27	3.35e-23	Low	1278	{}	0
Chr1	6849880	6850281	H27M09.2	H27M09.2	I_6850420_6851211_+	I_6849880_6850281	270	60	2.47e-32	High	340	{}	6
ChrX	8995385	8995940	C24A3.2	C24A3.2b.1	X_8997416_8998853_+	X_8995385_8995940	97	46	3.39e-05	Low	1754	{}	8
Chr5	13879976	13880442	T22G5.3	T22G5.3	V_13880725_13883321_+	V_13879976_13880442	199	48	1.63e-22	Low	516	{}	3
Chr5	18637358	18637744	Y69H2.2	Y69H2.2	V_18628475_18635953_-	V_18637358_18637744	70	34	0.000642694	Low	1598	{}	4
Chr5	7730292	7730720	tRNA:Y97E10C.t1	tRNA:Y97E10C.t1	V_7730463_7730534_-	V_7730292_7730720	199	44	3.44e-24	High	-28	{}	7
Chr5	6879246	6879758	unc-70	K11C4.3b	V_6881051_6891213_+	V_6879246_6879758	167	86	6.47e-07	Low	1549	{}	14
Chr4	10180147	10180614	gta-1	K04D7.3	IV_10180632_10183910_+	IV_10180147_10180614	116	51	8.65e-07	High	252	{}	7
ChrX	3678552	3679214	tag-52	C02F12.4	X_3674037_3678541_-	X_3678552_3679214	255	60	3.53e-29	High	342	{}	10
Chr3	8981910	8982512	pde-2	R08D7.6a	III_8974977_8981807_-	III_8981910_8982512	189	73	1.14e-12	High	404	{}	6
ChrX	12480324	12480802	atf-6	F45E6.2	X_12480871_12484809_+	X_12480324_12480802	159	55	1.5e-12	High	308	{}	11
Chr4	2219141	2219909	{}	{}	{}	IV_2219141_2219909	429	95	6.46e-51	{}	{}	{}	{}
Chr3	1136954	1137305	Y71D11A.5	Y71D11A.5	III_1125231_1136012_-	III_1136954_1137305	83	30	1.02e-06	Low	1117	III:1136014-1138533	3
Chr1	2070670	2071117	Y37E3.8	Y37E3.8a.1	I_2069683_2070610_-	I_2070670_2071117	361	69	4.55e-48	High	283	{}	11
Chr1	10517030	10517475	snoRNA:F59C6.15	snoRNA:F59C6.15	I_10516965_10517137_-	I_10517030_10517475	269	84	3.47e-23	High	115	{}	16
Chr2	11333831	11334552	tRNA:B0491.t2	tRNA:B0491.t2	II_11333923_11333994_-	II_11333831_11334552	253	44	3.49e-36	High	197	{}	5
Chr2	385692	386538	C03H5.3	C03H5.3	II_386089_387846_+	II_385692_386538	775	74	1.11e-146	High	-26	{}	7
Chr5	10440975	10441671	pap-1	Y32F6A.3	V_10441782_10446269_+	V_10440975_10441671	176	79	2.25e-09	High	459	{}	5
Chr3	7277109	7277583	B0361.11	B0361.11	III_7277532_7281102_+	III_7277109_7277583	717	40	1.18e-159	High	186	{}	8
Chr3	13643310	13643871	tag-350	T12D8.1	III_13643462_13656498_+	III_13643310_13643871	640	123	3.98e-84	High	-128	{}	20
Chr1	5353750	5354137	dhs-2	F55A12.4a	I_5354017_5357001_+	I_5353750_5354137	272	73	1.56e-27	High	74	{}	8
Chr1	12727916	12728306	pfd-3	T06G6.9	I_12728160_12729789_+	I_12727916_12728306	284	50	3.54e-40	High	49	{}	11
Chr2	591756	592035	W08F4.1	W08F4.1	II_593370_593858_+	II_591756_592035	65	12	1.17e-09	Low	1475	{}	0
ChrX	489777	490074	tRNA:F38G1.t2	tRNA:F38G1.t2	X_489869_489940_-	X_489777_490074	80	37	0.000115855	High	-15	X:489848-490559	6
Chr4	1054736	1055152	dcap-1	Y55F3AM.12.1	IV_1052586_1054795_-	IV_1054736_1055152	189	33	3.34e-27	High	149	{}	2
Chr3	13062220	13063156	{}	{}	{}	III_13062220_13063156	452	229	2.55e-17	{}	{}	{}	{}
Chr2	9770060	9770510	aqp-10	ZK1321.3.1	II_9768365_9769766_-	II_9770060_9770510	172	64	2.96e-12	Low	519	{}	8
Chr5	15082112	15082496	C01G10.10	C01G10.10	V_15079972_15082377_-	V_15082112_15082496	182	45	3.07e-20	High	-73	{}	7
Chr2	13872272	13872801	Y51H1A.2	Y51H1A.2	II_13862538_13872325_-	II_13872272_13872801	415	69	2.08e-60	High	211	{}	15
Chr1	6493755	6494283	mdt-18	C55B7.9.2	I_6492887_6493848_-	I_6493755_6494283	370	82	4.96e-44	High	171	{}	6
Chr3	4475398	4475875	rps-1	F56F3.5.1	III_4475887_4476850_+	III_4475398_4475875	605	122	7.89e-77	High	251	{}	19
Chr5	176686	177123	cul-3	Y108G3AL.1.1	V_177324_184388_+	V_176686_177123	288	49	1.27e-41	High	420	{}	9
Chr4	10085609	10086102	ndc-80	W01B6.9.1	IV_10086108_10088448_+	IV_10085609_10086102	611	46	8.4e-126	High	253	{}	14
Chr4	4727818	4728257	{}	{}	{}	IV_4727818_4728257	327	26	1.46e-66	{}	{}	{}	{}
Chr2	8964764	8965110	C18E9.2	C18E9.2	II_8964967_8966805_+	II_8964764_8965110	180	48	1.08e-18	High	30	{}	8
Chr4	2785095	2785426	{}	{}	{}	IV_2785095_2785426	118	36	4.62e-11	{}	{}	{}	{}
Chr3	8630672	8631226	dnj-10	F22B7.5a.1	III_8631067_8633400_+	III_8630672_8631226	669	66	2.58e-125	High	118	{}	11
Chr5	1772913	1773309	dhs-13	F36H9.3	V_1765666_1771555_-	V_1772913_1773309	117	44	1.43e-08	Low	1556	{}	2
Chr4	6919249	6919761	ruvb-2	T22D1.10	IV_6917124_6919389_-	IV_6919249_6919761	593	54	1.4e-114	High	116	{}	16
Chr2	11495277	11495655	ooc-3	B0334.11a	II_11493140_11495222_-	II_11495277_11495655	188	39	4.71e-24	High	244	{}	2
Chr2	6269769	6270383	F13H8.2	F13H8.2	II_6270323_6273935_+	II_6269769_6270383	782	60	2.2e-159	High	247	{}	11
Chr3	2698761	2699077	Y71H2AM.9	Y71H2AM.9	III_2690168_2698806_-	III_2698761_2699077	146	33	1.04e-17	High	113	{}	9
Chr3	11007546	11008077	Y48A6B.4	Y48A6B.4	III_11007289_11007635_-	III_11007546_11008077	788	71	2.79e-152	High	176	{}	17
Chr1	4647035	4647487	B0041.8	B0041.8.2	I_4647276_4648120_+	I_4647035_4647487	405	60	4.27e-63	High	15	{}	16
Chr2	6250551	6251261	phb-2	T24H7.1.1	II_6251356_6252800_+	II_6250551_6251261	810	77	2.1e-153	High	450	{}	13
Chr5	20414008	20414366	{}	{}	{}	V_20414008_20414366	128	45	4.06e-10	{}	{}	{}	{}
Chr4	828358	828847	{}	{}	{}	IV_828358_828847	286	72	1.05e-30	{}	{}	{}	{}
Chr2	8565963	8566447	stc-1	F54C9.2	II_8563648_8566062_-	II_8565963_8566447	430	47	1.36e-77	High	143	{}	3
Chr1	5936754	5937378	B0207.6	B0207.6	I_5935539_5937097_-	I_5936754_5937378	634	71	8.97e-113	High	-31	{}	8
Chr4	6556510	6556995	try-3	C43G2.5	IV_6557215_6560865_+	IV_6556510_6556995	206	57	1.74e-20	High	463	{}	10
Chr5	8534779	8535030	his-6	F45F2.13	V_8534372_8534933_-	V_8534779_8535030	63	19	1.81e-06	High	-29	{}	7
Chr4	4400800	4401379	Y24D9A.5	Y24D9A.5	IV_4398597_4399894_-	IV_4400800_4401379	219	62	3.25e-21	Low	1195	{}	8
Chr5	5477575	5477949	{}	{}	{}	V_5477575_5477949	175	24	6.27e-29	{}	{}	{}	{}
Chr5	8935510	8937940	unc-23	H14N18.1b.1	V_8937198_8939082_+	V_8935510_8937940	444	248	2e-13	High	473	V:8936435-8937196	12
Chr1	5118794	5119134	Y110A7A.16	Y110A7A.16	I_5114126_5118849_-	I_5118794_5119134	121	45	5.89e-09	High	115	{}	0
Chr4	13777471	13777866	rpl-18	Y45F10D.12.1	IV_13777710_13778782_+	IV_13777471_13777866	362	49	2.88e-59	High	42	{}	13
ChrX	14946533	14946985	mrp-5	F14F4.3a	X_14938431_14946234_-	X_14946533_14946985	153	42	1.31e-15	Low	525	{}	7
Chr3	1819019	1819333	clp-4	Y39A3CL.5b.1	III_1807729_1818313_-	III_1819019_1819333	112	47	4.43e-07	Low	863	{}	3
Chr2	221053	221719	snoRNA:F48A11.7	snoRNA:F48A11.7	II_219674_219790_-	II_221053_221719	391	113	3.09e-36	Low	1596	{}	10
Chr5	14831476	14832655	ret-1	W06A7.3b.1	V_14828985_14831055_-	V_14831476_14832655	221	112	4.49e-09	Low	1010	V:14831596-14833442	6
Chr2	8661499	8661852	D2085.6	D2085.6	II_8659800_8661668_-	II_8661499_8661852	162	37	2.23e-19	High	7	{}	4
Chr2	2889142	2889611	Y110A2AL.13	Y110A2AL.13	II_2886389_2889001_-	II_2889142_2889611	386	49	3.52e-65	High	375	II:2889301-2889808	15
ChrX	10765818	10766713	{}	{}	{}	X_10765818_10766713	276	156	1.53e-08	{}	{}	{}	{}
Chr2	15165801	15166144	gst-27	Y53F4B.30	II_15164790_15165620_-	II_15165801_15166144	250	75	1.27e-22	High	352	{}	13
Chr5	14684981	14688974	C47E8.4	C47E8.4	V_14683578_14685511_-	V_14684981_14688974	1152	470	2.98e-65	Low	1466	{}	19
Chr4	11494987	11495339	{}	{}	{}	IV_11494987_11495339	91	49	0.000587708	{}	{}	{}	{}
Chr3	5181090	5181952	{}	{}	{}	III_5181090_5181952	232	80	7.32e-18	{}	{}	{}	{}
Chr4	13093558	13094086	C39E9.12	C39E9.12	IV_13093971_13095459_+	IV_13093558_13094086	694	61	1.37e-135	High	149	{}	9
Chr1	1832472	1832891	C53H9.3	C53H9.3	I_1832140_1832421_-	I_1832472_1832891	251	53	2.33e-31	High	260	{}	10
Chr5	20771957	20772389	hif-1	F38A6.3b	V_20773586_20780079_+	V_20771957_20772389	131	69	1.99e-05	Low	1413	{}	9
Chr1	6364644	6365089	K04F10.1	K04F10.1.2	I_6364921_6366179_+	I_6364644_6365089	360	85	1.2e-40	High	55	{}	6
Chr3	11825511	11825971	rsp-8	C18D11.4.1	III_11825962_11830832_+	III_11825511_11825971	302	69	3.09e-35	High	221	{}	14
Chr3	1142674	1143294	smr-1	Y71D11A.2b	III_1143029_1143431_+	III_1142674_1143294	809	79	1.07e-151	High	45	{}	13
Chr4	11566106	11566580	sec-24.1	F12F6.6	IV_11561949_11566160_-	IV_11566106_11566580	551	54	1.18e-103	High	183	{}	14
Chr1	1339660	1340413	smo-1	K12C11.2.1	I_1340680_1341259_+	I_1339660_1340413	666	101	8.44e-102	Low	644	{}	8
Chr4	4763138	4763384	Y17G9B.2	Y17G9B.2	IV_4764193_4764611_+	IV_4763138_4763384	67	15	9.77e-09	Low	932	{}	1
Chr4	4402315	4402746	Y24D9A.6	Y24D9A.6	IV_4399872_4400544_-	IV_4402315_4402746	131	44	6.44e-11	Low	1986	{}	5
Chr4	15047929	15048602	{}	{}	{}	IV_15047929_15048602	131	27	3.81e-17	{}	{}	{}	{}
Chr2	12023442	12023798	Y17G7B.12	Y17G7B.12	II_12023770_12025783_+	II_12023442_12023798	103	33	2.72e-09	High	150	{}	3
ChrX	4711763	4712307	dnj-14	K02G10.8	X_4709718_4711711_-	X_4711763_4712307	287	55	2.41e-38	High	324	{}	18
Chr4	884693	885110	mak-2	C44C8.6a	IV_884760_890186_+	IV_884693_885110	370	54	3.38e-58	High	-141	{}	15
Chr5	10003145	10003524	uda-1	K08H10.4.1	V_10004468_10007282_+	V_10003145_10003524	186	61	1.82e-15	Low	1134	{}	7
Chr4	11119005	11119479	imp-2	T05E11.5	IV_11116722_11118858_-	IV_11119005_11119479	328	92	1.52e-31	High	384	{}	15
Chr5	11531638	11532482	F38B7.1	F38B7.1b	V_11532294_11539991_+	V_11531638_11532482	245	151	4.1e-06	High	234	{}	13
Chr3	4649140	4649867	T23F11.1	T23F11.1.1	III_4650314_4653887_+	III_4649140_4649867	522	150	2.61e-48	Low	811	{}	17
Chr5	2126414	2127370	F22F7.1	F22F7.1a.1	V_2127362_2129824_+	V_2126414_2127370	786	103	1.14e-129	High	470	{}	10
Chr3	5698259	5698654	rgs-5	B0336.4	III_5698472_5702321_+	III_5698259_5698654	181	58	1.7e-15	High	16	{}	4
Chr2	13627039	13627252	gst-19	F37B1.8	II_13625486_13627041_-	II_13627039_13627252	51	19	0.000213751	High	104	{}	1
Chr4	8866038	8866603	C09G9.1	C09G9.1.1	IV_8862593_8865466_-	IV_8866038_8866603	252	76	1.16e-22	Low	854	{}	10
Chr4	7016514	7016897	C06G3.6	C06G3.6	IV_7017611_7020186_+	IV_7016514_7016897	112	57	3.92e-05	Low	906	{}	4
Chr1	10437857	10438223	Y106G6H.4	Y106G6H.4	I_10436901_10437848_-	I_10437857_10438223	141	54	7.46e-10	High	192	{}	6
Chr1	11611174	11611763	C17D12.7	C17D12.7	I_11604599_11611440_-	I_11611174_11611763	599	50	2.6e-119	High	28	{}	11
Chr4	772891	773389	F56B3.8	F56B3.8	IV_773238_776628_+	IV_772891_773389	571	51	3.88e-111	High	98	{}	4
Chr3	10848675	10849125	fbxb-85	R17.1	III_10847627_10848700_-	III_10848675_10849125	595	77	4.78e-99	High	200	{}	17
Chr1	4132138	4132489	E01A2.4	E01A2.4	I_4129590_4132344_-	I_4132138_4132489	147	39	1.56e-15	High	-31	{}	5
Chr4	2725780	2726221	ubxn-2	Y94H6A.9b	IV_2720320_2725854_-	IV_2725780_2726221	377	31	8.62e-76	High	146	{}	14
Chr3	8754609	8754966	ZK370.8	ZK370.8	III_8752008_8754657_-	III_8754609_8754966	152	56	4.12e-11	High	130	III:8754659-8754799	2
Chr4	16663584	16663986	sta-1	Y51H4A.17	IV_16664279_16671414_+	IV_16663584_16663986	107	53	3.33e-05	High	494	{}	9
Chr2	11347721	11348521	B0491.1	B0491.1	II_11348253_11349856_+	II_11347721_11348521	895	94	1.24e-162	High	132	{}	9
Chr3	10807806	10808229	klp-7	K11D9.1b.1	III_10808218_10810815_+	III_10807806_10808229	211	93	2.28e-11	High	201	III:10805981-10808216	8
Chr5	15001859	15002594	fib-1	T01C3.7.3	V_15000462_15002039_-	V_15001859_15002594	518	94	4.95e-71	High	187	{}	15
Chr2	5836295	5836673	fzo-1	ZK1248.14	II_5833304_5836168_-	II_5836295_5836673	100	39	3.89e-07	High	316	{}	4
Chr3	4291212	4291673	mcm-5	R10E4.4.1	III_4288236_4291254_-	III_4291212_4291673	563	71	5.79e-95	High	188	{}	7
Chr2	3076869	3077342	Y25C1A.8	Y25C1A.8b	II_3071172_3077073_-	II_3076869_3077342	386	66	2.79e-55	High	32	{}	14
Chr4	5354092	5354555	Y4C6B.1	Y4C6B.1	IV_5354478_5356531_+	IV_5354092_5354555	260	37	9.84e-42	High	155	{}	3
Chr5	10042995	10043450	F57A8.1	F57A8.1.2	V_10043476_10047584_+	V_10042995_10043450	141	68	7.98e-07	High	254	{}	8
Chr5	4731233	4731590	F39G3.3	F39G3.3	V_4731448_4733498_+	V_4731233_4731590	155	27	1.64e-22	High	37	{}	12
Chr3	6488877	6489247	rpt-3	F23F12.6.1	III_6489734_6491222_+	III_6488877_6489247	219	54	3.37e-24	Low	672	{}	5
Chr1	4994880	4995250	dyf-1	F54C1.5a	I_4989569_4994831_-	I_4994880_4995250	141	29	2.1e-18	High	234	{}	0
Chr1	12968356	12968834	pbs-2	C47B2.4	I_12967202_12968267_-	I_12968356_12968834	468	76	5.46e-69	High	328	{}	11
Chr1	6090930	6093063	ZK484.6	ZK484.6	I_6090077_6090896_-	I_6090930_6093063	723	356	8.63e-29	Low	1100	{}	16
Chr3	7978659	7978981	tRNA:C06G4.t1	tRNA:C06G4.t1	III_7978400_7978472_-	III_7978659_7978981	139	54	1.54e-09	High	348	{}	8
Chr2	5425951	5426415	F07F6.8	F07F6.8.1	II_5424146_5425705_-	II_5425951_5426415	196	83	2.24e-11	High	478	{}	9
Chr3	6709814	6710436	isw-1	F37A4.8	III_6703933_6710091_-	III_6709814_6710436	791	73	1.51e-151	High	34	{}	8
Chr3	12568107	12568568	{}	{}	{}	III_12568107_12568568	217	116	5.96e-08	{}	{}	{}	{}
Chr1	4210652	4210990	hop-1	C18E3.8	I_4208594_4210341_-	I_4210652_4210990	130	31	3.26e-15	High	480	{}	0
Chr5	8534779	8535030	his-5	F45F2.3	V_8535010_8535387_+	V_8534779_8535030	63	19	1.81e-06	High	106	{}	7
Chr5	8358914	8359327	F38E1.9	F38E1.9	V_8358029_8358969_-	V_8358914_8359327	245	37	3.93e-38	High	151	{}	11
Chr3	11119090	11119796	Y48A6C.4	Y48A6C.4	III_11119686_11123006_+	III_11119090_11119796	883	107	5.73e-151	High	243	{}	13
Chr1	2421625	2422052	F23C8.6	F23C8.6	I_2420832_2421742_-	I_2421625_2422052	282	76	2.17e-28	High	96	{}	6
Chr5	18673058	18673354	{}	{}	{}	V_18673058_18673354	72	16	2.3e-09	{}	{}	{}	{}
Chr3	10092959	10093435	bath-43	T16H12.5b.2	III_10090755_10093032_-	III_10092959_10093435	610	73	2.23e-105	High	165	III:10093034-10093789	3
Chr3	7465259	7465734	fum-1	H14A12.2a	III_7465531_7467552_+	III_7465259_7465734	188	71	5.1e-13	High	35	{}	4
Chr2	11545145	11547805	F54D5.7	F54D5.7.1	II_11547285_11549207_+	II_11545145_11547805	848	329	1.8e-52	Low	810	{}	14
Chr3	8490187	8490537	F42H10.2	F42H10.2	III_8490409_8490961_+	III_8490187_8490537	163	65	1.39e-10	High	47	{}	6
Chr2	8216299	8216769	M110.3	M110.3	II_8214722_8216502_-	II_8216299_8216769	190	62	7.22e-16	High	32	{}	11
ChrX	16872313	16872834	T20F7.1	T20F7.1	X_16872842_16878202_+	X_16872313_16872834	161	65	2.8e-10	High	269	{}	11
Chr2	9718670	9718908	Y53C12A.6	Y53C12A.6	II_9717427_9718018_-	II_9718670_9718908	76	10	2.46e-13	Low	771	{}	1
ChrX	16209616	16210016	tRNA:R11.t1	tRNA:R11.t1	X_16209685_16209768_-	X_16209616_16210016	127	56	2.73e-07	High	48	{}	10
Chr4	14356067	14356562	{}	{}	{}	IV_14356067_14356562	136	53	2.58e-09	{}	{}	{}	{}
Chr5	11503129	11503496	C55A6.12	C55A6.12	V_11501251_11502931_-	V_11503129_11503496	179	31	6.04e-26	High	381	{}	3
Chr2	7199953	7200435	E04F6.6	E04F6.6	II_7196729_7199638_-	II_7199953_7200435	193	53	2.1e-19	Low	556	{}	11
Chr1	13571921	13572332	cyn-15	Y87G2A.6.1	I_13566205_13572048_-	I_13571921_13572332	296	52	6.82e-42	High	78	{}	4
ChrX	4619527	4620233	{}	{}	{}	X_4619527_4620233	242	63	2.42e-25	{}	{}	{}	{}
Chr5	10736487	10736997	mre-11	ZC302.1.1	V_10733756_10736734_-	V_10736487_10736997	623	45	7.35e-130	High	8	{}	7
ChrX	409913	410544	tRNA:R04A9.t1	tRNA:R04A9.t1	X_410391_410462_+	X_409913_410544	259	113	6.26e-14	High	163	X:409942-410542	13
Chr5	10657814	10658149	F29F11.3	F29F11.3	V_10657903_10659398_+	V_10657814_10658149	91	36	1.8e-06	High	-78	{}	1
Chr1	9625793	9626313	hsr-9	T05F1.6	I_9626115_9631160_+	I_9625793_9626313	691	79	1.03e-121	High	62	{}	19
Chr2	11777855	11778388	patr-1	F43G6.9.1	II_11774579_11777853_-	II_11777855_11778388	606	60	1.91e-113	High	268	{}	8
Chr2	6588753	6589624	tag-309	C56C10.3.1	II_6589136_6591685_+	II_6588753_6589624	403	138	1.73e-30	High	-52	{}	16
Chr1	14405410	14406035	Y105E8A.8	Y105E8A.8	I_14400742_14405633_-	I_14405410_14406035	531	66	3.04e-90	High	89	{}	8
Chr1	1835347	1835874	egl-30	M01D7.7a	I_1835681_1841201_+	I_1835347_1835874	439	130	1.77e-39	High	71	{}	14
ChrX	4142024	4143456	{}	{}	{}	X_4142024_4143456	237	151	2.12e-05	{}	{}	{}	{}
Chr1	6407175	6407642	san-1	ZC328.4	I_6407521_6409214_+	I_6407175_6407642	573	47	7.72e-115	High	113	{}	5
Chr3	10470833	10471171	cul-1	D2045.6	III_10471124_10475486_+	III_10470833_10471171	117	42	4.24e-09	High	122	{}	4
Chr4	6474471	6475099	Y73B6BL.27	Y73B6BL.27	IV_6472208_6473202_-	IV_6474471_6475099	176	75	3.14e-10	Low	1583	{}	8
Chr3	10868818	10869203	cey-4	Y39A1C.3.1	III_10866831_10868608_-	III_10868818_10869203	206	54	1.38e-21	High	402	{}	4
Chr3	4878154	4878672	C35D10.13	C35D10.13	III_4877680_4878272_-	III_4878154_4878672	620	64	3.87e-114	High	141	{}	8
Chr2	4851513	4852072	dnj-9	F11G11.7	II_4852045_4857789_+	II_4851513_4852072	791	72	2.73e-152	High	253	{}	13
Chr5	7759072	7759482	C26F1.7	C26F1.7.1	V_7760284_7761422_+	V_7759072_7759482	168	73	1.66e-09	Low	1007	{}	8
Chr5	4194600	4195038	H43I07.3	H43I07.3	V_4195431_4199190_+	V_4194600_4195038	359	56	2.01e-54	Low	612	{}	11
Chr1	14789837	14790281	uev-1	F39B2.2.1	I_14790228_14790917_+	I_14789837_14790281	309	76	8.44e-34	High	169	{}	11
Chr2	97907	98423	C50D2.5	C50D2.5	II_98403_98940_+	II_97907_98423	245	71	4.89e-23	High	238	{}	6
Chr3	6464028	6464644	tag-99	T26A5.3	III_6465110_6467125_+	III_6464028_6464644	488	121	2.21e-52	Low	774	{}	13
Chr3	9455999	9456423	F54C8.5	F54C8.5	III_9454133_9455914_-	III_9455999_9456423	277	74	3.8e-28	High	297	{}	16
Chr1	7926292	7926664	F20G4.1	F20G4.1	I_7918436_7926329_-	I_7926292_7926664	177	70	1.55e-11	High	149	{}	2
ChrX	15492615	15493018	gob-1	H13N06.3b	X_15493442_15496863_+	X_15492615_15493018	193	47	1.1e-21	Low	626	{}	11
Chr4	17380184	17380595	C30H6.7	C30H6.7	IV_17380588_17382180_+	IV_17380184_17380595	145	52	4.93e-11	High	199	{}	6
Chr4	11148873	11150012	F01G4.6	F01G4.6a.2	IV_11146912_11149477_-	IV_11148873_11150012	544	111	1.45e-68	High	-35	{}	20
Chr3	5721570	5722285	wrm-1	B0336.1.1	III_5722796_5727052_+	III_5721570_5722285	546	88	1.04e-80	Low	869	{}	8
Chr1	5127487	5127871	Y110A7A.8	Y110A7A.8	I_5127832_5129608_+	I_5127487_5127871	200	65	1e-16	High	153	{}	7
Chr3	9775660	9776516	R10E11.3	R10E11.3b	III_9776388_9778467_+	III_9775660_9776516	370	122	1.79e-29	High	300	{}	5
Chr4	14763216	14764317	{}	{}	{}	IV_14763216_14764317	251	115	2.12e-12	{}	{}	{}	{}
Chr4	12078826	12079307	lex-1	F11A10.1	IV_12079445_12084326_+	IV_12078826_12079307	461	58	5.2e-78	High	379	{}	6
Chr1	5986153	5986596	C06A5.3	C06A5.3b	I_5986495_5990344_+	I_5986153_5986596	627	69	2.2e-112	High	121	{}	11
Chr1	13038826	13039174	{}	{}	{}	I_13038826_13039174	141	41	1.13e-13	{}	{}	{}	{}
ChrX	12318861	12319182	{}	{}	{}	X_12318861_12319182	80	18	3.32e-10	{}	{}	{}	{}
Chr2	1500305	1500976	H17B01.4	H17B01.4b.1	II_1497837_1500336_-	II_1500305_1500976	122	46	7.36e-09	High	304	{}	0
Chr5	10212148	10212475	ZK856.12	ZK856.12	V_10212598_10214970_+	V_10212148_10212475	92	31	5.88e-08	High	287	{}	1
Chr5	9969971	9970308	snoRNA:C27H6.5	snoRNA:C27H6.5	V_9970004_9970071_-	V_9969971_9970308	116	37	2.2e-10	High	68	V:9969972-9970214	10
Chr2	476026	476414	W07E6.5	W07E6.5	II_476405_477794_+	II_476026_476414	199	56	1.72e-19	High	185	{}	7
Chr4	390327	390690	ers-3	T07A9.2	IV_388711_390438_-	IV_390327_390690	217	38	4.97e-31	High	70	{}	20
Chr4	9513204	9514102	snRNA:C33A12.22	snRNA:C33A12.22	IV_9511740_9511816_-	IV_9513204_9514102	266	97	7.47e-19	Low	1837	{}	11
Chr4	11336839	11337160	F54E12.2	F54E12.2.2	IV_11333122_11337154_-	IV_11336839_11337160	91	23	1.88e-10	High	-155	IV:11336837-11337084	1
Chr5	4844437	4844807	C37H5.3	C37H5.3a	V_4844350_4846702_+	V_4844437_4844807	136	53	2.58e-09	High	-272	{}	6
Chr2	8282981	8283711	nst-1	K01C8.9	II_8280780_8283132_-	II_8282981_8283711	349	52	2.5e-54	High	214	{}	7
Chr3	11141657	11142419	Y47D3A.29	Y47D3A.29	III_11142331_11154033_+	III_11141657_11142419	757	76	1.36e-140	High	293	{}	13
ChrX	1319514	1320335	pdk-1	H42K12.1a	X_1321349_1327980_+	X_1319514_1320335	112	64	0.000451494	Low	1425	{}	7
Chr5	2067777	2068380	lbp-9	Y40B10A.1a	V_2068128_2068971_+	V_2067777_2068380	202	83	2.9e-12	High	50	{}	6
Chr4	2704004	2704405	Y94H6A.5	Y94H6A.5a	IV_2688944_2703973_-	IV_2704004_2704405	198	40	8.83e-26	High	231	{}	10
ChrX	4144037	4145884	ZK470.2	ZK470.2a	X_4145390_4147196_+	X_4144037_4145884	287	173	2.03e-07	High	430	X:4139742-4145388	11
Chr1	4602860	4603215	D1007.16	D1007.16	I_4603225_4604135_+	I_4602860_4603215	112	41	1.52e-08	High	188	{}	7
Chr2	10196995	10197442	R05H5.3	R05H5.3	II_10197538_10198581_+	II_10196995_10197442	498	42	5.21e-99	High	320	{}	7
Chr2	5649376	5649839	F59E12.11	F59E12.11	II_5647970_5649439_-	II_5649376_5649839	454	69	1.32e-69	High	168	{}	9
Chr3	2966432	2966966	H05C05.2	H05C05.2b	III_2962160_2965623_-	III_2966432_2966966	715	76	7.04e-130	Low	1076	{}	14
Chr2	14814707	14815320	W01D2.1	W01D2.1.4	II_14815264_14816051_+	II_14814707_14815320	731	64	6.68e-143	High	251	{}	10
Chr4	240292	240695	R02D3.5	R02D3.5.1	IV_237486_240308_-	IV_240292_240695	252	51	1.69e-32	High	185	{}	6
ChrX	10576374	10576725	nhx-5	F57C7.2a	X_10576889_10580982_+	X_10576374_10576725	143	45	9.84e-13	High	340	{}	9
Chr3	8443326	8447319	rpn-3	C30C11.2.1	III_8447269_8449229_+	III_8443326_8447319	1446	558	2e-89	Low	1947	III:8445306-8445360	16
Chr2	14856763	14857246	R05H10.2	R05H10.2	II_14857155_14866483_+	II_14856763_14857246	493	41	1.74e-98	High	151	{}	4
Chr2	10445156	10446005	{}	{}	{}	II_10445156_10446005	198	101	3.85e-08	{}	{}	{}	{}
Chr1	9605583	9605992	aqp-9	K07A1.16	I_9606253_9610156_+	I_9605583_9605992	138	54	2.21e-09	High	466	{}	7
ChrX	3035850	3036463	tRNA:M02F4.t1	tRNA:M02F4.t1	X_3036155_3036226_+	X_3035850_3036463	209	80	4.53e-14	High	-1	{}	15
Chr4	9508661	9508964	C33A12.7	C33A12.7	IV_9506934_9508753_-	IV_9508661_9508964	73	31	6.37e-05	High	59	{}	3
Chr2	1310035	1310593	F56D12.6	F56D12.6a	II_1310437_1320431_+	II_1310035_1310593	160	53	2.64e-13	High	123	{}	7
Chr2	14822244	14822680	{}	{}	{}	II_14822244_14822680	171	66	1.39e-11	{}	{}	{}	{}
Chr4	3484811	3485109	{}	{}	{}	IV_3484811_3485109	74	17	2.3e-09	{}	{}	{}	{}
Chr2	11959120	11959473	tRNA:W03C9.t1	tRNA:W03C9.t1	II_11959284_11959356_+	II_11959120_11959473	151	54	1.75e-11	High	-12	{}	5
Chr1	9505814	9506386	F30A10.9	F30A10.9	I_9504556_9505757_-	I_9505814_9506386	240	59	1.69e-26	High	343	{}	7
Chr4	6099829	6100232	{}	{}	{}	IV_6099829_6100232	82	36	3.86e-05	{}	{}	{}	{}
ChrX	593127	593913	F13C5.2	F13C5.2	X_593961_596289_+	X_593127_593913	225	139	1.13e-05	High	441	{}	15
Chr3	8411842	8412327	{}	{}	{}	III_8411842_8412327	350	87	8.79e-38	{}	{}	{}	{}
Chr3	4508268	4508767	F25F2.1	F25F2.1b	III_4508830_4512094_+	III_4508268_4508767	546	52	7.55e-104	High	313	{}	10
ChrX	13595894	13596330	F54B11.5	F54B11.5	X_13594052_13595986_-	X_13595894_13596330	166	54	4.66e-14	High	126	{}	9
Chr3	5864225	5864580	rabn-5	F01F1.4	III_5864499_5866408_+	III_5864225_5864580	163	40	2.35e-18	High	97	{}	0
Chr3	4703919	4704251	clp-2	T04A8.16	III_4700299_4704131_-	III_4703919_4704251	172	38	4.61e-21	High	-46	{}	1
ChrX	2227006	2227455	tRNA:T14F9.t1	tRNA:T14F9.t1	X_2227183_2227254_-	X_2227006_2227455	113	47	3.15e-07	High	-24	{}	10
Chr5	10680040	10680360	gsp-1	F29F11.6.2	V_10681763_10686308_+	V_10680040_10680360	86	27	4.18e-08	Low	1563	{}	2
Chr3	5102631	5102988	{}	{}	{}	III_5102631_5102988	227	46	2.42e-29	{}	{}	{}	{}
Chr1	8411114	8411751	lin-28	F02E9.2a	I_8407626_8410795_-	I_8411114_8411751	270	83	1.09e-23	Low	637	{}	7
Chr2	11126283	11126727	rps-9	F40F8.10.2	II_11125067_11126284_-	II_11126283_11126727	295	43	1.25e-46	High	221	{}	12
Chr1	12179336	12179769	{}	{}	{}	I_12179336_12179769	156	66	2.68e-09	{}	{}	{}	{}
Chr4	16658718	16659114	{}	{}	{}	IV_16658718_16659114	78	26	5.4e-07	{}	{}	{}	{}
ChrX	7334208	7334737	T08A9.1	T08A9.1	X_7334600_7340130_+	X_7334208_7334737	277	118	1.96e-15	High	128	{}	17
Chr4	9998479	9998838	pyp-1	C47E12.4c.2	IV_9995696_9997954_-	IV_9998479_9998838	120	51	2.31e-07	Low	704	IV:9997956-9998805	4
Chr4	5091152	5091545	C02B10.2	C02B10.2	IV_5090280_5091022_-	IV_5091152_5091545	181	54	8.89e-17	High	326	{}	9
Chr3	10064064	10064400	{}	{}	{}	III_10064064_10064400	138	53	1.25e-09	{}	{}	{}	{}
Chr2	7022501	7022949	C52E12.6	C52E12.6	II_7022861_7024813_+	II_7022501_7022949	281	41	1.96e-44	High	136	{}	8
Chr1	4788363	4789228	{}	{}	{}	I_4788363_4789228	1023	97	3.61e-193	{}	{}	{}	{}
Chr5	10940308	10940860	F17C11.11	F17C11.11	V_10937501_10938641_-	V_10940308_10940860	165	94	1.75e-05	Low	1943	{}	11
ChrX	14127184	14127684	F28H6.4	F28H6.4	X_14127803_14133407_+	X_14127184_14127684	109	42	8.35e-08	High	369	{}	6
Chr1	6949219	6949741	pcbd-1	T10B11.1	I_6951092_6951946_+	I_6949219_6949741	208	43	1.4e-26	Low	1612	I:6949385-6949858	11
Chr1	10161856	10162202	C25A1.1	C25A1.1	I_10162377_10163516_+	I_10161856_10162202	168	52	4.84e-15	High	348	{}	5
Chr3	502555	502945	snoRNA:F30H5.4	snoRNA:F30H5.4	III_502802_502887_+	III_502555_502945	174	87	1.35e-07	High	52	{}	11
ChrX	2809572	2810009	{}	{}	{}	X_2809572_2810009	288	62	2.63e-35	{}	{}	{}	{}
Chr2	11634009	11634617	din-1	F07A11.6b	II_11614545_11633517_-	II_11634009_11634617	264	101	1.77e-17	Low	796	{}	18
Chr3	1705390	1705712	fbxa-13	Y22D7AR.11	III_1703536_1705626_-	III_1705390_1705712	117	51	6.24e-07	High	-75	{}	4
Chr4	14224955	14225244	tRNA:F02H6.t1	tRNA:F02H6.t1	IV_14225070_14225141_+	IV_14224955_14225244	67	29	0.000171796	High	-29	{}	4
Chr3	4754066	4754574	rps-0	B0393.1.1	III_4752963_4754161_-	III_4754066_4754574	620	94	7.43e-95	High	159	{}	18
Chr2	8959020	8959434	cal-2	C18E9.1	II_8960498_8961483_+	II_8959020_8959434	96	47	6.95e-05	Low	1271	II:8958689-8959497	6
Chr4	2603648	2604058	{}	{}	{}	IV_2603648_2604058	137	44	5.73e-12	{}	{}	{}	{}
Chr4	7709688	7710071	F33D4.5	F33D4.5.1	IV_7707560_7709826_-	IV_7709688_7710071	272	36	2.87e-45	High	53	{}	7
Chr2	10387961	10388466	{}	{}	{}	II_10387961_10388466	244	37	6.82e-38	{}	{}	{}	{}
Chr1	2629236	2629680	crs-2	Y23H5A.1b	I_2629687_2632312_+	I_2629236_2629680	291	64	4.6e-35	High	229	{}	1
Chr5	12001718	12002163	gcy-33	F57F5.2	V_11995674_12001733_-	V_12001718_12002163	216	93	4.45e-12	High	207	{}	11
Chr4	11571266	11571854	{}	{}	{}	IV_11571266_11571854	116	65	0.000236058	{}	{}	{}	{}
Chr1	13756278	13756840	Y6B3B.12	Y6B3B.12	I_13756723_13758947_+	I_13756278_13756840	598	87	1.16e-93	High	164	{}	16
ChrX	8136398	8136762	C02B8.6	C02B8.6	X_8133116_8136268_-	X_8136398_8136762	109	50	5.03e-06	High	312	{}	4
ChrX	15441046	15441626	nkat-3	R03A10.4b.1	X_15441572_15443412_+	X_15441046_15441626	114	43	2.4e-08	High	236	{}	3
Chr3	11141657	11142419	Y47D3A.1	Y47D3A.1	III_11139143_11141714_-	III_11141657_11142419	757	76	1.36e-140	High	324	{}	13
Chr3	3509905	3510262	M01F1.4	M01F1.4a	III_3505642_3510052_-	III_3509905_3510262	270	47	1.6e-38	High	31	{}	9
Chr2	1134334	1135567	W09B6.4	W09B6.4a.1	II_1132367_1134156_-	II_1134334_1135567	607	98	1.6e-89	Low	794	{}	11
Chr5	20699154	20699831	F53F8.5	F53F8.5	V_20695777_20699254_-	V_20699154_20699831	586	44	8.47e-121	High	238	{}	6
Chr5	11239012	11239353	ima-1	T19B10.7.2	V_11239363_11241275_+	V_11239012_11239353	151	32	3.26e-19	High	181	{}	9
Chr4	11019940	11020350	F13H10.8	F13H10.8	IV_11020486_11021224_+	IV_11019940_11020350	143	33	4.4e-17	High	341	IV:11019687-11020484	9
Chr5	5047064	5047437	K11D12.9	K11D12.9	V_5042245_5046015_-	V_5047064_5047437	106	14	3.33e-18	Low	1235	{}	1
Chr2	7944397	7945542	ZK669.4	ZK669.4.1	II_7942537_7945131_-	II_7944397_7945542	894	126	8.37e-142	High	-162	{}	11
Chr3	5308123	5308645	F52C9.7	F52C9.7.1	III_5308560_5311099_+	III_5308123_5308645	666	78	4.39e-116	High	176	{}	8
Chr5	9549259	9549637	F25B3.1	F25B3.1	V_9550446_9555830_+	V_9549259_9549637	136	38	9.24e-14	Low	998	V:9549290-9549610	8
Chr2	14349329	14349867	lin-7	Y54G11A.10	II_14347057_14349300_-	II_14349329_14349867	665	66	2.77e-124	High	298	{}	17
Chr4	9477201	9477901	wrt-3	F38E11.7	IV_9475840_9477302_-	IV_9477201_9477901	173	70	6.35e-11	High	249	{}	7
Chr1	8728385	8728864	C36B1.3	C36B1.3	I_8728762_8730049_+	I_8728385_8728864	456	80	4.55e-64	High	138	{}	13
Chr4	3515570	3516037	unc-33	Y37E11C.1	IV_3516819_3526598_+	IV_3515570_3516037	157	58	2.14e-11	Low	1016	{}	12
Chr2	14291874	14292082	Y54G11A.4	Y54G11A.4	II_14292570_14295868_+	II_14291874_14292082	59	13	6.71e-08	Low	592	{}	0
Chr5	104081	104772	F56E10.1	F56E10.1	V_104659_105792_+	V_104081_104772	513	62	2.25e-88	High	233	{}	16
Chr1	3409364	3410085	{}	{}	{}	I_3409364_3410085	501	63	9.95e-85	{}	{}	{}	{}
Chr3	6551143	6552174	C09E7.7	C09E7.7.1	III_6546682_6551168_-	III_6551143_6552174	490	93	3.31e-65	High	490	{}	11
Chr1	1174565	1175165	smg-2	Y48G8AL.6	I_1176476_1189653_+	I_1174565_1175165	256	27	3.14e-47	Low	1611	I:1174098-1175385	0
Chr1	6564405	6564868	bag-1	F57B10.11	I_6563708_6564453_-	I_6564405_6564868	448	110	1.3e-48	High	183	{}	15
ChrX	343865	344229	{}	{}	{}	X_343865_344229	81	27	3.2e-07	{}	{}	{}	{}
Chr4	9982371	9982688	C47E12.7	C47E12.7	IV_9980460_9982247_-	IV_9982371_9982688	83	24	1.57e-08	High	282	{}	3
Chr3	1558427	1558846	Y67D2.2	Y67D2.2	III_1558791_1570107_+	III_1558427_1558846	283	56	5.63e-37	High	155	{}	6
Chr1	1514438	1514800	Y92H12A.4	Y92H12A.4	I_1514764_1527350_+	I_1514438_1514800	134	42	4.71e-12	High	145	{}	3
Chr3	5678840	5679330	rps-12	F54E7.2.5	III_5679245_5680135_+	III_5678840_5679330	718	103	4.19e-113	High	160	{}	20
Chr3	7499224	7499842	C07H6.9	C07H6.9	III_7498743_7499288_-	III_7499224_7499842	728	85	5.79e-127	High	245	{}	11
Chr1	14845432	14846017	F32A7.5	F32A7.5c	I_14846464_14850108_+	I_14845432_14846017	239	91	4.79e-16	Low	740	{}	12
Chr5	18894776	18895183	emb-4	Y80D3A.2.1	V_18860094_18894768_-	V_18894776_18895183	226	34	2.52e-35	High	211	{}	9
Chr4	1658737	1659574	rps-28	Y41D4B.5.1	IV_1659684_1659999_+	IV_1658737_1659574	607	79	9.66e-101	Low	529	{}	22
Chr4	4052327	4052606	wrt-5	W03D2.5a	IV_4050097_4051623_-	IV_4052327_4052606	72	29	3.16e-05	Low	843	{}	0
ChrX	5982697	5983204	klp-13	F22F4.3	X_5984796_5992061_+	X_5982697_5983204	93	35	4.94e-07	Low	1846	{}	4
Chr5	6658543	6659031	{}	{}	{}	V_6658543_6659031	157	61	1.25e-10	{}	{}	{}	{}
Chr5	19643649	19644168	Y43F8C.8	Y43F8C.8	V_19644033_19645461_+	V_19643649_19644168	207	49	9.36e-24	High	125	{}	8
Chr5	8000616	8001303	Y97E10AR.1	Y97E10AR.1	V_8001272_8004525_+	V_8000616_8001303	284	84	5.9e-26	High	313	{}	13
Chr5	7727474	7729041	Y97E10C.1	Y97E10C.1.1	V_7728518_7730097_+	V_7727474_7729041	474	183	4.61e-30	High	261	{}	16
ChrX	3099786	3100202	sec-3	F52E4.7	X_3095439_3099827_-	X_3099786_3100202	297	42	1.06e-47	High	167	{}	15
Chr5	1868180	1868987	knl-3	T10B5.6	V_1869043_1871071_+	V_1868180_1868987	805	64	4.28e-162	High	460	{}	13
Chr2	7537464	7537958	nfi-1	ZK1290.4a	II_7538056_7542463_+	II_7537464_7537958	498	47	4e-95	High	345	{}	10
Chr5	8569677	8570081	F25G6.9	F25G6.9	V_8565102_8569911_-	V_8569677_8570081	237	46	1.49e-31	High	-32	{}	10
Chr3	2169449	2169820	{}	{}	{}	III_2169449_2169820	99	36	9.61e-08	{}	{}	{}	{}
Chr3	8528832	8529213	ZC21.10	ZC21.10	III_8529993_8531034_+	III_8528832_8529213	223	49	3.99e-27	Low	971	{}	7
Chr1	8600852	8601184	R05D11.7	R05D11.7	I_8601351_8601998_+	I_8600852_8601184	88	28	3.75e-08	High	333	{}	0
Chr1	9422172	9422559	pab-3	C17E4.5	I_9420832_9421982_-	I_9422172_9422559	400	67	5.41e-58	High	383	{}	15
Chr3	1785812	1786139	{}	{}	{}	III_1785812_1786139	90	47	0.000373962	{}	{}	{}	{}
Chr3	12608242	12608924	epc-1	Y111B2A.11	III_12599396_12608480_-	III_12608242_12608924	342	114	5.84e-27	High	103	{}	15
Chr1	6970054	6970591	C30F12.2	C30F12.2.1	I_6967680_6970290_-	I_6970054_6970591	592	60	7.79e-110	High	32	{}	5
Chr3	10621002	10621553	hpr-9	Y39A1A.23.2	III_10621354_10626116_+	III_10621002_10621553	423	91	2.13e-51	High	77	{}	11
Chr3	5841637	5842033	{}	{}	{}	III_5841637_5842033	121	52	2.74e-07	{}	{}	{}	{}
Chr1	9079923	9080325	T06D10.2	T06D10.2.2	I_9077878_9080014_-	I_9079923_9080325	316	55	6.31e-45	High	110	{}	1
Chr4	9677310	9678013	{}	{}	{}	IV_9677310_9678013	223	97	3.21e-12	{}	{}	{}	{}
Chr4	16483637	16483969	{}	{}	{}	IV_16483637_16483969	89	21	7.77e-11	{}	{}	{}	{}
Chr2	11105914	11106628	nasp-1	C09H10.6	II_11106540_11107987_+	II_11105914_11106628	491	53	6.05e-89	High	269	{}	2
Chr1	8329549	8330106	rpl-25.2	F52B5.6.1	I_8329052_8329639_-	I_8329549_8330106	450	84	1.17e-60	High	188	{}	10
Chr2	6383109	6383496	F58F12.1	F58F12.1.1	II_6383590_6384631_+	II_6383109_6383496	249	36	1.14e-39	High	288	{}	10
Chr3	6722199	6722577	F37A4.2	F37A4.2.1	III_6722455_6723222_+	III_6722199_6722577	176	47	2.83e-18	High	67	{}	3
Chr5	6656466	6657060	snb-1	T10H9.4	V_6655373_6656311_-	V_6656466_6657060	217	60	1.54e-21	High	452	{}	11
Chr4	12334644	12335719	F19B6.1	F19B6.1a	IV_12329394_12334569_-	IV_12334644_12335719	632	94	1.01e-97	Low	612	{}	8
Chr5	16964959	16966091	efl-1	Y102A5C.18.1	V_16958452_16965479_-	V_16964959_16966091	966	108	8.8e-171	High	46	{}	15
Chr4	1346954	1347445	rfc-2	F58F6.4	IV_1347317_1352956_+	IV_1346954_1347445	280	36	3.08e-47	High	118	{}	3
Chr5	104081	104772	rps-27	F56E10.4.2	V_103221_104041_-	V_104081_104772	513	62	2.25e-88	High	385	{}	16
Chr1	11910827	11911278	ubc-12	R09B3.4	I_11911313_11912037_+	I_11910827_11911278	343	55	3.34e-51	High	261	{}	10
ChrX	1880723	1881078	tRNA:Y59E1B.t2	tRNA:Y59E1B.t2	X_1880811_1880882_-	X_1880723_1881078	88	33	9.61e-07	High	18	{}	4
Chr2	15043812	15044080	{}	{}	{}	II_15043812_15044080	85	16	3.43e-12	{}	{}	{}	{}
Chr3	8441218	8441724	{}	{}	{}	III_8441218_8441724	196	21	3.93e-36	{}	{}	{}	{}
Chr2	5039951	5040289	F33G12.5	F33G12.5.1	II_5036548_5040083_-	II_5039951_5040289	105	42	3.49e-07	High	37	{}	1
Chr2	13030439	13031127	F18A11.2	F18A11.2	II_13032755_13036760_+	II_13030439_13031127	473	80	5.47e-68	Low	1972	{}	10
Chr4	15036776	15037460	Y41E3.10	Y41E3.10.1	IV_15037293_15039470_+	IV_15036776_15037460	754	63	1.09e-149	High	175	{}	10
Chr4	11652014	11652262	ZK809.3	ZK809.3.1	IV_11652372_11653787_+	IV_11652014_11652262	60	20	1.26e-05	High	234	{}	0
Chr1	10788606	10789105	F55A3.3	F55A3.3	I_10789118_10793134_+	I_10788606_10789105	327	63	2.17e-43	High	263	{}	3
Chr3	9780493	9780952	sqv-3	R10E11.4	III_9778213_9780247_-	III_9780493_9780952	368	103	2.42e-35	High	475	{}	15
Chr3	7133499	7133876	B0280.1	B0280.1a	III_7133581_7136337_+	III_7133499_7133876	291	38	1.09e-48	High	-106	{}	1
Chr1	11933995	11934521	{}	{}	{}	I_11933995_11934521	263	127	1.08e-11	{}	{}	{}	{}
Chr1	14819947	14820509	Y54E5B.2	Y54E5B.2	I_14815695_14820206_-	I_14819947_14820509	155	64	1.33e-09	High	22	{}	1
Chr2	7072470	7073015	krs-1	T02G5.9c.1	II_7070115_7072346_-	II_7072470_7073015	289	54	2.75e-39	High	396	{}	11
Chr1	2776020	2776640	sop-3	Y71F9B.10a.1	I_2761173_2776103_-	I_2776020_2776640	722	70	5.12e-136	High	227	{}	13
Chr1	10551262	10551962	F25H2.4	F25H2.4	I_10551967_10552957_+	I_10551262_10551962	838	69	1.02e-166	High	355	{}	7
Chr2	6609389	6609751	C56C10.12	C56C10.12	II_6602940_6609302_-	II_6609389_6609751	139	47	2.01e-11	High	268	{}	5
Chr1	12426663	12427131	E03H4.8	E03H4.8	I_12424542_12426850_-	I_12426663_12427131	546	44	4.05e-110	High	47	{}	9
Chr2	11782450	11782826	F43G6.3	F43G6.3	II_11782969_11783975_+	II_11782450_11782826	205	25	1.06e-35	High	331	{}	1
Chr5	13405954	13406213	F53F1.1	F53F1.1	V_13404262_13405976_-	V_13405954_13406213	50	21	0.000903232	High	107	{}	0
Chr3	13643310	13643871	drr-2	T12D8.2.1	III_13642309_13643455_-	III_13643310_13643871	640	123	3.98e-84	High	135	{}	20
ChrX	6378135	6378751	lmp-1	C03B1.12.1	X_6376393_6377642_-	X_6378135_6378751	154	68	1.41e-08	Low	801	{}	11
Chr1	8961908	8962282	gei-11	F32H2.1a	I_8962314_8966053_+	I_8961908_8962282	190	63	1.44e-15	High	219	{}	5
Chr4	10367808	10368212	R11A8.5	R11A8.5	IV_10366370_10367761_-	IV_10367808_10368212	132	52	6.17e-09	High	249	{}	4
Chr4	9777331	9778005	sna-2	T13F2.7	IV_9774577_9777607_-	IV_9777331_9778005	700	65	4.45e-134	High	61	{}	8
ChrX	16205715	16206228	miRNA:mir-1819	miRNA:mir-1819	X_16207871_16207951_+	X_16205715_16206228	133	47	2.1e-10	Low	1900	{}	4
Chr3	12429125	12430092	snr-6	Y49E10.15	III_12429175_12429493_-	III_12429125_12430092	919	112	1.63e-156	High	115	{}	9
Chr1	12773338	12773640	B0019.2	B0019.2	I_12773647_12782232_+	I_12773338_12773640	107	39	2.94e-08	High	158	{}	2
Chr3	7497948	7498826	C07H6.4	C07H6.4	III_7499634_7503154_+	III_7497948_7498826	932	131	6.33e-148	Low	1247	{}	16
Chr4	15646309	15647019	{}	{}	{}	IV_15646309_15647019	520	125	2.48e-57	{}	{}	{}	{}
Chr4	13453540	13453880	K09B11.9	K09B11.9b	IV_13446000_13453466_-	IV_13453540_13453880	130	26	2.19e-17	High	244	{}	7
Chr1	10839024	10839359	C35E7.2	C35E7.2a	I_10841102_10844634_+	I_10839024_10839359	121	48	3.33e-08	Low	1911	{}	4
Chr2	9706052	9706609	Y53C12A.3	Y53C12A.3	II_9703727_9706454_-	II_9706052_9706609	659	41	4.32e-143	High	-124	{}	5
Chr2	9242667	9243255	{}	{}	{}	II_9242667_9243255	724	57	1.19e-146	{}	{}	{}	{}
Chr4	7165673	7166113	rpc-1	C42D4.8	IV_7160112_7165848_-	IV_7165673_7166113	318	47	8.24e-50	High	45	{}	6
Chr3	8689531	8689945	B0303.4	B0303.4.1	III_8689719_8693359_+	III_8689531_8689945	229	82	8.52e-17	High	-19	{}	8
Chr1	12968356	12968834	eif-6	C47B2.5.1	I_12968797_12970223_+	I_12968356_12968834	468	76	5.46e-69	High	202	{}	11
ChrX	5429258	5429744	{}	{}	{}	X_5429258_5429744	233	85	1.21e-16	{}	{}	{}	{}
Chr2	7478570	7479178	ubc-6	D1022.1b	II_7479079_7480645_+	II_7478570_7479178	282	62	5.12e-34	High	205	{}	12
Chr1	12995384	12996369	smu-1	CC4.3.1	I_12995726_13004341_+	I_12995384_12996369	932	90	6.12e-175	High	-150	{}	13
Chr4	11082636	11083411	klc-1	M7.2	IV_11084078_11086007_+	IV_11082636_11083411	545	162	1.52e-48	Low	1055	{}	19
Chr1	3721140	3722149	lin-59	T12F5.4	I_3713125_3721158_-	I_3721140_3722149	504	209	2.04e-28	High	486	{}	15
Chr4	2495114	2495558	Y69A2AR.18	Y69A2AR.18a.1	IV_2495734_2497674_+	IV_2495114_2495558	305	31	6.15e-57	High	398	{}	13
Chr5	15047894	15048297	sdc-3	C25D7.3	V_15039163_15047748_-	V_15047894_15048297	135	36	2.76e-14	High	347	{}	1
Chr2	11979589	11980413	Y17G7B.20	Y17G7B.20	II_11977717_11979740_-	II_11979589_11980413	484	77	3.37e-72	High	261	{}	17
Chr1	8590492	8590937	ran-4	R05D11.3.1	I_8591205_8591962_+	I_8590492_8590937	273	78	6.21e-26	High	491	{}	6
Chr4	2048683	2049270	{}	{}	{}	IV_2048683_2049270	275	82	6.05e-25	{}	{}	{}	{}
Chr1	8614818	8615481	F43G9.5	F43G9.5	I_8615381_8616345_+	I_8614818_8615481	381	89	2.33e-43	High	232	{}	11
Chr4	3050159	3051276	Y67D8C.5	Y67D8C.5	IV_3032726_3050119_-	IV_3050159_3051276	1195	87	1.3e-246	Low	598	{}	17
Chr2	13834248	13835033	F08G2.5	F08G2.5	II_13832997_13833532_-	II_13834248_13835033	458	92	1.44e-58	Low	1108	{}	18
Chr2	10541861	10542761	pro-1	R166.4	II_10539374_10541909_-	II_10541861_10542761	339	107	1.42e-28	High	402	{}	13
Chr2	14233891	14234658	Y48B6A.12	Y48B6A.12.2	II_14225838_14234001_-	II_14233891_14234658	384	66	8.07e-55	High	273	{}	2
Chr2	8940234	8940717	T21B10.5	T21B10.5	II_8939350_8940552_-	II_8940234_8940717	555	51	5.94e-107	High	-77	{}	4
Chr4	842083	842494	Y55F3BR.7	Y55F3BR.7	IV_840829_842117_-	IV_842083_842494	241	33	1.57e-39	High	171	{}	0
Chr1	1701731	1702123	Y71G12B.13	Y71G12B.13	I_1701975_1707891_+	I_1701731_1702123	183	54	3.77e-17	High	48	{}	9
Chr4	4745434	4745821	E04A4.5	E04A4.5	IV_4744379_4745482_-	IV_4745434_4745821	298	46	1.3e-45	High	145	{}	8
Chr5	7775895	7776373	rpl-39	C26F1.9.1	V_7775547_7775889_-	V_7775895_7776373	340	66	7.76e-45	High	245	{}	18
Chr4	240292	240695	cogc-8	R02D3.2	IV_240553_244129_+	IV_240292_240695	252	51	1.69e-32	High	60	{}	6
Chr1	10591457	10592103	tRNA:T22A3.t1	tRNA:T22A3.t1	I_10593124_10593194_+	I_10591457_10592103	669	88	2.46e-110	Low	1344	I:10591319-10591847	7
Chr3	4875647	4876046	C35D10.12	C35D10.12	III_4872530_4874713_-	III_4875647_4876046	132	59	2.29e-07	Low	1133	{}	1
Chr4	11854755	11855145	tag-30	F38H4.7.2	IV_11850922_11855128_-	IV_11854755_11855145	202	61	2.35e-18	High	-178	{}	9
Chr2	6097414	6097792	F21H12.6	F21H12.6	II_6092722_6097538_-	II_6097414_6097792	228	45	4.91e-30	High	65	{}	8
ChrX	5728794	5730080	rgs-6	C41G11.3	X_5720408_5728613_-	X_5728794_5730080	257	114	1.95e-13	Low	824	{}	14
Chr2	12107611	12108180	Y17G7B.18	Y17G7B.18b	II_12103932_12107906_-	II_12107611_12108180	764	59	1.72e-155	High	-11	{}	11
Chr5	20264972	20265369	Y113G7B.17	Y113G7B.17.1	V_20262583_20264930_-	V_20264972_20265369	237	27	2.14e-42	High	240	{}	12
Chr5	355994	356391	{}	{}	{}	V_355994_356391	89	20	3e-11	{}	{}	{}	{}
Chr1	1053599	1053978	Y34D9A.8	Y34D9A.8b	I_1050926_1053798_-	I_1053599_1053978	159	42	8.8e-17	High	-10	{}	8
Chr1	3781460	3782146	C32E8.5	C32E8.5	I_3782121_3783262_+	I_3781460_3782146	859	93	2.35e-154	High	318	{}	11
Chr5	11979625	11980157	snRNA:C52E4.8	snRNA:C52E4.8	V_11979924_11980067_+	V_11979625_11980157	417	78	3.31e-56	High	33	{}	17
Chr3	9521571	9522020	clu-1	F55H2.6.1	III_9516532_9521362_-	III_9521571_9522020	453	73	4.05e-67	High	433	{}	14
Chr1	8010247	8010642	{}	{}	{}	I_8010247_8010642	107	48	3.75e-06	{}	{}	{}	{}
Chr1	4474898	4475389	{}	{}	{}	I_4474898_4475389	110	38	4.93e-09	{}	{}	{}	{}
Chr5	9346510	9347207	try-5	K07B1.1	V_9346789_9348452_+	V_9346510_9347207	835	80	1.53e-157	High	-69	{}	8
ChrX	13046137	13046686	tRNA:C53C7.t1	tRNA:C53C7.t1	X_13046499_13046580_+	X_13046137_13046686	171	55	1.22e-14	High	88	{}	11
Chr1	7724585	7724957	F27D4.7	F27D4.7	I_7723988_7724647_-	I_7724585_7724957	285	57	6.04e-37	High	124	{}	10
Chr3	7155370	7156070	ogt-1	K04G7.3a	III_7145556_7153850_-	III_7155370_7156070	393	122	1.33e-33	Low	1870	{}	12
Chr4	7796194	7796968	sgo-1	C33H5.15	IV_7794871_7796400_-	IV_7796194_7796968	188	41	3.69e-23	High	181	{}	1
Chr3	793567	794037	snt-2	F42G9.7	III_786097_793757_-	III_793567_794037	394	84	2.71e-48	High	45	{}	14
ChrX	16445534	16446292	F38E9.5	F38E9.5.1	X_16446110_16451250_+	X_16445534_16446292	159	96	0.000126746	High	197	{}	12
Chr1	10474573	10475013	Y106G6H.16	Y106G6H.16	I_10474854_10475486_+	I_10474573_10475013	443	67	3.94e-68	High	61	{}	10
Chr5	12400457	12400875	K01D12.6	K01D12.6.1	V_12398630_12400771_-	V_12400457_12400875	175	49	2.34e-17	High	-105	{}	3
ChrX	3159306	3159965	klp-8	C15C7.2	X_3159932_3164400_+	X_3159306_3159965	123	45	2.77e-09	High	297	{}	6
Chr4	13788477	13789045	sas-6	Y45F10D.9	IV_13786913_13788688_-	IV_13788477_13789045	677	68	6.64e-126	High	73	{}	9
Chr1	1841865	1842292	emr-1	M01D7.6.1	I_1842445_1843228_+	I_1841865_1842292	227	54	7.58e-26	High	367	{}	10
Chr3	4508268	4508767	cct-5	C07G2.3b.1	III_4499159_4508082_-	III_4508268_4508767	546	52	7.55e-104	High	435	{}	10
Chr4	7144884	7145221	C34D4.14	C34D4.14	IV_7134330_7144698_-	IV_7144884_7145221	120	39	1.76e-10	High	354	{}	5
Chr4	1186356	1186587	mdt-20	Y104H12D.1	IV_1187668_1192910_+	IV_1186356_1186587	56	13	2.84e-07	Low	1197	{}	0
Chr3	1202141	1202582	Y119D3B.16	Y119D3B.16	III_1197436_1201997_-	III_1202141_1202582	426	57	5.42e-70	High	364	{}	14
Chr3	3887548	3887884	tir-1	F13B10.1e.2	III_3869571_3887736_-	III_3887548_3887884	130	46	3.55e-10	High	-20	III:3887588-3890813	5
Chr5	10338413	10338734	arx-2	K07C5.1	V_10335263_10338154_-	V_10338413_10338734	166	38	8.58e-20	High	419	{}	7
Chr2	14598218	14598618	{}	{}	{}	II_14598218_14598618	169	57	1.09e-13	{}	{}	{}	{}
Chr5	11885779	11886156	sodh-1	K12G11.3.3	V_11887675_11889403_+	V_11885779_11886156	97	46	3.38e-05	Low	1708	{}	5
Chr4	6910062	6910445	rpn-1	T22D1.9.1	IV_6906416_6909903_-	IV_6910062_6910445	173	40	2.03e-20	High	350	{}	8
Chr3	1080426	1081075	kbp-4	Y92C3B.1	III_1080895_1081288_+	III_1080426_1081075	759	82	7.89e-137	High	145	{}	17
ChrX	8083635	8084206	K07E3.4	K07E3.4b	X_8080845_8083995_-	X_8083635_8084206	88	45	0.0003044	High	-75	{}	6
Chr1	10592922	10593318	tRNA:T22A3.t1	tRNA:T22A3.t1	I_10593124_10593194_+	I_10592922_10593318	247	62	9.8e-27	High	4	I:10592948-10593289	7
Chr2	8569181	8569744	col-38	F54C9.4	II_8567959_8569011_-	II_8569181_8569744	791	71	4.8e-153	High	451	{}	19
Chr1	8511246	8511703	K02B12.3	K02B12.3.1	I_8509119_8511458_-	I_8511246_8511703	585	51	8.13e-115	High	16	{}	8
Chr3	1495882	1496254	M01G5.6	M01G5.6	III_1495512_1496066_-	III_1495882_1496254	187	54	6.68e-18	High	2	{}	5
Chr2	15025632	15026099	Y53F4B.13	Y53F4B.13	II_15025942_15036927_+	II_15025632_15026099	492	94	3.64e-65	High	77	{}	16
Chr3	7572790	7573190	rpl-9	R13A5.8.1	III_7572028_7572755_-	III_7572790_7573190	308	94	4.27e-27	High	235	{}	14
Chr4	10380666	10381285	{}	{}	{}	IV_10380666_10381285	138	62	1.38e-07	{}	{}	{}	{}
Chr2	9416541	9416963	M176.2	M176.2.1	II_9414501_9416349_-	II_9416541_9416963	268	49	4.84e-37	High	403	{}	10
Chr4	769848	770374	F56B3.9	F56B3.9	IV_771272_772797_+	IV_769848_770374	374	15	6.48e-90	Low	1161	{}	1
Chr5	4615603	4616090	Y61A9LA.10	Y61A9LA.10	V_4606873_4615645_-	V_4615603_4616090	256	30	3.65e-45	High	201	{}	11
Chr4	4469788	4471888	M01H9.3	M01H9.3b	IV_4468537_4470512_-	IV_4469788_4471888	715	191	5.72e-71	High	326	IV:4470818-4474005	14
Chr3	8767835	8768159	PAR2.1	PAR2.1.1	III_8768217_8769146_+	III_8767835_8768159	146	54	1.16e-10	High	220	{}	8
Chr4	7924088	7924450	imb-6	C49H3.10	IV_7916355_7924109_-	IV_7924088_7924450	149	40	1.48e-15	High	160	{}	11
Chr2	7756783	7757147	tRNA:B0228.t1	tRNA:B0228.t1	II_7756872_7756943_-	II_7756783_7757147	110	42	5.81e-08	High	22	{}	7
Chr1	1347186	1347492	Y92H12BL.1	Y92H12BL.1	I_1348376_1359596_+	I_1347186_1347492	78	20	5.43e-09	Low	1037	{}	0
Chr4	1012336	1012827	Y55F3AM.3	Y55F3AM.3a	IV_1012639_1019547_+	IV_1012336_1012827	410	65	1.97e-61	High	58	{}	15
ChrX	9932134	9932734	C17G1.4	C17G1.4b	X_9925855_9931391_-	X_9932134_9932734	161	88	6.55e-06	Low	1043	{}	14
Chr4	3694584	3695093	Y37E11AL.3	Y37E11AL.3a	IV_3694914_3698429_+	IV_3694584_3695093	593	54	1.4e-114	High	76	{}	11
Chr2	14389859	14390418	kbp-3	F26H11.1	II_14389130_14389972_-	II_14389859_14390418	679	69	1.08e-125	High	166	{}	10
Chr5	10352801	10353264	snoRNA:K07C5.11	snoRNA:K07C5.11	V_10352510_10352636_-	V_10352801_10353264	445	60	8.63e-73	High	396	{}	15
Chr1	4745266	4745708	let-502	C10H11.9	I_4738171_4744309_-	I_4745266_4745708	186	73	3.36e-12	Low	1178	{}	4
ChrX	1503582	1505244	{}	{}	{}	X_1503582_1505244	505	157	8.59e-43	{}	{}	{}	{}
Chr4	9260316	9260666	Y11D7A.10	Y11D7A.10.1	IV_9258918_9259742_-	IV_9260316_9260666	141	40	5.15e-14	Low	749	{}	5
Chr1	2586140	2586592	fbp-1	K07A3.1.1	I_2580942_2586126_-	I_2586140_2586592	143	62	2.73e-08	High	240	{}	9
Chr4	15530530	15530913	{}	{}	{}	IV_15530530_15530913	246	22	2.45e-48	{}	{}	{}	{}
Chr2	11761556	11762211	{}	{}	{}	II_11761556_11762211	312	85	5.82e-31	{}	{}	{}	{}
Chr1	8692454	8692816	K07A12.7	K07A12.7	I_8691122_8692482_-	I_8692454_8692816	147	56	2.64e-10	High	153	{}	5
Chr5	15190696	15191134	snoRNA:Y75B12B.12	snoRNA:Y75B12B.12	V_15190782_15190899_-	V_15190696_15191134	234	62	3.96e-24	High	16	{}	13
Chr4	5091152	5091545	C02B10.4	C02B10.4.1	IV_5091575_5092788_+	IV_5091152_5091545	181	54	8.89e-17	High	227	{}	9
Chr3	13359747	13360119	F53A2.9	F53A2.9	III_13356703_13359308_-	III_13359747_13360119	187	77	2.11e-11	Low	625	{}	10
Chr1	1610013	1610355	Y73E7A.9	Y73E7A.9	I_1610392_1619944_+	I_1610013_1610355	112	32	2.81e-11	High	208	{}	2
Chr3	7973072	7973550	aco-2	F54H12.1c.2	III_7973647_7976887_+	III_7973072_7973550	517	94	8.34e-71	High	336	{}	14
Chr5	20176054	20176353	{}	{}	{}	V_20176054_20176353	64	16	1.02e-07	{}	{}	{}	{}
Chr4	10483687	10484086	F01D4.5	F01D4.5b	IV_10482667_10483771_-	IV_10483687_10484086	294	52	1.96e-41	High	115	{}	11
Chr4	4705234	4705623	T22B11.5	T22B11.5	IV_4696908_4704001_-	IV_4705234_4705623	129	69	3.38e-05	Low	1427	{}	6
Chr4	9459198	9459598	F38E11.5	F38E11.5	IV_9459709_9463998_+	IV_9459198_9459598	233	49	2.84e-29	High	311	{}	6
ChrX	15173379	15173832	ucr-2.2	T10B10.2	X_15173823_15178044_+	X_15173379_15173832	313	42	1.36e-51	High	218	{}	13
Chr3	10114595	10114919	ZK1128.1	ZK1128.1	III_10113240_10114706_-	III_10114595_10114919	162	45	2.82e-16	High	51	{}	6
Chr3	10284120	10284653	K10G9.2	K10G9.2	III_10285818_10288505_+	III_10284120_10284653	158	57	7.93e-12	Low	1432	{}	13
Chr3	7162186	7162710	K04G7.1	K04G7.1	III_7162642_7164864_+	III_7162186_7162710	654	76	2.05e-114	High	194	{}	17
Chr5	7775895	7776373	rps-30	C26F1.4.1	V_7776379_7777045_+	V_7775895_7776373	340	66	7.76e-45	High	245	{}	18
Chr5	1263837	1264598	rab-1	C39F7.4.1	V_1262459_1263820_-	V_1263837_1264598	307	74	3.38e-34	High	397	{}	13
Chr3	3404325	3404859	F59A2.5	F59A2.5	III_3404716_3405395_+	III_3404325_3404859	417	64	1.17e-63	High	124	{}	8
Chr5	9503162	9503547	tRNA:K06A4.t1	tRNA:K06A4.t1	V_9503363_9503434_+	V_9503162_9503547	151	71	1.44e-07	High	9	V:9503335-9503449	10
Chr2	506068	506437	T27A1.1	T27A1.1	II_503228_506164_-	II_506068_506437	176	38	6.5e-22	High	88	{}	6
Chr2	6320877	6321405	C32D5.3	C32D5.3	II_6318037_6321106_-	II_6320877_6321405	715	53	1.38e-147	High	35	{}	5
Chr5	11504602	11505262	C55A6.10	C55A6.10	V_11505162_11508018_+	V_11504602_11505262	276	45	5.57e-41	High	230	{}	14
Chr3	11083892	11084182	{}	{}	{}	III_11083892_11084182	95	42	1.03e-05	{}	{}	{}	{}
Chr5	14011845	14012369	aip-1	F58E10.4	V_14012127_14013451_+	V_14011845_14012369	375	78	6.71e-47	High	20	{}	13
Chr4	8498456	8499192	gei-9	C28C12.9a.3	IV_8496622_8498956_-	IV_8498456_8499192	680	60	1.03e-132	High	-132	{}	7
Chr1	10549665	10549964	{}	{}	{}	I_10549665_10549964	111	32	4.34e-11	{}	{}	{}	{}
Chr3	12978655	12979074	ZK1010.3	ZK1010.3.1	III_12979042_12980022_+	III_12978655_12979074	399	86	1.79e-48	High	178	{}	13
Chr3	12499156	12499512	Y111B2A.4	Y111B2A.4	III_12499440_12506438_+	III_12499156_12499512	167	63	1.04e-11	High	106	{}	1
Chr3	12249966	12250602	tim-1	Y75B8A.22	III_12240283_12250038_-	III_12249966_12250602	796	83	1.67e-145	High	246	{}	21
ChrX	17151009	17151466	mdt-1.2	T23C6.1	X_17151437_17154461_+	X_17151009_17151466	236	62	1.59e-24	High	200	{}	10
ChrX	7340314	7340728	C07D8.6	C07D8.6.1	X_7341452_7342716_+	X_7340314_7340728	133	32	2e-15	Low	931	{}	2
Chr4	6645776	6646402	hil-7	C01B10.5a	IV_6645877_6646920_+	IV_6645776_6646402	251	79	1.65e-21	High	-212	{}	10
Chr5	1598970	1599241	F16B4.2	F16B4.2a	V_1600868_1603745_+	V_1598970_1599241	84	17	1.69e-11	Low	1763	{}	2
Chr4	4720530	4720967	{}	{}	{}	IV_4720530_4720967	371	29	7.88e-76	{}	{}	{}	{}
Chr3	8227346	8227948	C02F5.7	C02F5.7a.1	III_8229513_8232473_+	III_8227346_8227948	301	145	2.84e-13	Low	1866	{}	12
Chr5	1195771	1196344	Y50D4A.2	Y50D4A.2.1	V_1196139_1196881_+	V_1195771_1196344	390	33	1.24e-77	High	82	{}	10
Chr5	12190735	12191151	dpy-30	ZK863.6.1	V_12191319_12191985_+	V_12190735_12191151	321	65	4.18e-41	High	376	{}	9
Chr4	425543	426027	Y66H1A.4	Y66H1A.4	IV_425881_427204_+	IV_425543_426027	312	51	3.91e-46	High	96	{}	7
Chr5	10361534	10362056	cash-1	K07C5.8	V_10361976_10365989_+	V_10361534_10362056	581	62	1.41e-105	High	181	{}	11
Chr3	10930757	10931095	M142.5	M142.5	III_10931091_10932108_+	III_10930757_10931095	144	46	1.33e-12	High	165	{}	4
Chr2	8992744	8993042	ooc-5	C18E9.11a	II_8993086_8994297_+	II_8992744_8993042	106	34	1.61e-09	High	193	{}	1
Chr5	3587524	3587795	rpl-11.1	T22F3.4.1	V_3585135_3585890_-	V_3587524_3587795	66	24	1.58e-05	Low	1769	V:3587574-3587744	2
Chr4	192044	192463	Y38C1AA.12	Y38C1AA.12	IV_192266_194737_+	IV_192044_192463	309	36	1.8e-54	High	13	{}	12
Chr2	10349938	10350899	C07E3.9	C07E3.9	II_10350677_10351397_+	II_10349938_10350899	844	104	2.72e-143	High	259	{}	4
Chr5	14832921	14833369	{}	{}	{}	V_14832921_14833369	100	52	0.000159598	{}	{}	{}	{}
Chr2	9557363	9557719	zfp-2	F35H8.3	II_9557434_9559416_+	II_9557363_9557719	123	43	7.88e-10	High	-107	{}	2
Chr5	11281220	11281566	gly-20	C03E10.4	V_11282379_11285827_+	V_11281220_11281566	91	36	1.8e-06	Low	986	{}	6
Chr3	11285901	11286436	gly-9	Y47D3A.23a	III_11279017_11285999_-	III_11285901_11286436	614	54	4.29e-120	High	169	{}	3
Chr1	12531791	12532680	W02D9.2	W02D9.2	I_12532657_12534321_+	I_12531791_12532680	1367	81	6.9e-299	High	422	{}	11
Chr3	3612941	3613125	{}	{}	{}	III_3612941_3613125	50	14	1.05e-05	{}	{}	{}	{}
Chr2	701420	702085	T02H6.2	T02H6.2	II_702122_708614_+	II_701420_702085	157	81	1.51e-06	High	370	{}	0
Chr3	1792025	1792227	{}	{}	{}	III_1792025_1792227	51	18	0.000116476	{}	{}	{}	{}
ChrX	323965	324393	M02E1.1	M02E1.1b.1	X_325813_333711_+	X_323965_324393	105	50	1.71e-05	Low	1634	{}	11
Chr5	8461859	8462300	T23B12.4	T23B12.4	V_8462134_8465351_+	V_8461859_8462300	352	46	1.11e-58	High	55	{}	16
Chr5	9561543	9562037	F25B3.3	F25B3.3	V_9556517_9561560_-	V_9561543_9562037	131	58	1.96e-07	High	230	{}	9
Chr1	11929897	11930985	R06C1.4	R06C1.4	I_11930646_11931749_+	I_11929897_11930985	671	128	1.28e-88	High	205	{}	17
Chr5	10535158	10535494	tag-93	F25D1.1b	V_10532696_10535108_-	V_10535158_10535494	107	52	2.2e-05	High	218	V:10535110-10535635	6
Chr3	8887120	8887537	ZK637.2	ZK637.2.1	III_8887658_8890051_+	III_8887120_8887537	367	68	6.54e-50	High	330	{}	13
Chr4	2783025	2783388	Y54G2A.12	Y54G2A.12	IV_2781722_2782972_-	IV_2783025_2783388	116	25	8.22e-15	High	234	{}	0
Chr1	9988778	9989154	his-68	T23D8.6	I_9989089_9989602_+	I_9988778_9989154	209	39	1.05e-28	High	123	{}	14
Chr2	6721611	6721878	tRNA:T14B4.t1	tRNA:T14B4.t1	II_6721707_6721789_+	II_6721611_6721878	83	37	4.51e-05	High	-37	{}	2
Chr4	14445140	14445530	tra-3	LLC1.1	IV_14436333_14444148_-	IV_14445140_14445530	98	47	3.85e-05	Low	1187	{}	5
Chr4	16852804	16853112	{}	{}	{}	IV_16852804_16853112	70	14	8.04e-10	{}	{}	{}	{}
Chr5	13003230	13003619	tRNA:F15B9.t1	tRNA:F15B9.t1	V_13003318_13003389_-	V_13003230_13003619	134	59	1.2e-07	High	35	V:13003287-13003526	10
Chr3	7643839	7644162	ZK783.2	ZK783.2	III_7640980_7643028_-	III_7643839_7644162	151	38	1.04e-16	Low	972	{}	2
Chr1	7090132	7090688	nrs-1	F22D6.3a.1	I_7088031_7090062_-	I_7090132_7090688	251	85	1.1e-19	High	348	{}	5
Chr2	9176998	9177380	pir-1	T23G7.5	II_9177064_9178346_+	II_9176998_9177380	202	50	2.5e-22	High	-125	{}	5
Chr1	3829310	3830087	F53F10.2	F53F10.2b.2	I_3830834_3834119_+	I_3829310_3830087	251	109	1.21e-13	Low	1136	{}	14
Chr4	16414736	16416267	Y65A5A.3	Y65A5A.3	IV_16415896_16416525_+	IV_16414736_16416267	1556	109	0	High	395	{}	9
Chr5	12465093	12465763	{}	{}	{}	V_12465093_12465763	346	110	6.85e-29	{}	{}	{}	{}
Chr3	9946928	9947314	K03H1.7	K03H1.7	III_9947308_9948002_+	III_9946928_9947314	303	39	5.15e-51	High	187	{}	1
Chr3	9798437	9798741	ZK632.2	ZK632.2	III_9799007_9802197_+	III_9798437_9798741	101	45	6.2e-06	High	418	{}	1
Chr5	13654925	13655622	H37A05.1	H37A05.1	V_13650116_13653939_-	V_13654925_13655622	236	101	3.18e-13	Low	1334	{}	13
Chr1	5637735	5638116	{}	{}	{}	I_5637735_5638116	184	29	3.48e-28	{}	{}	{}	{}
Chr5	15569416	15570061	lsm-5	F28F8.3.2	V_15569723_15570531_+	V_15569416_15570061	795	63	2.56e-160	High	-15	{}	12
Chr1	13065496	13066246	Y26D4A.2	Y26D4A.2	I_13066804_13069024_+	I_13065496_13066246	349	70	6.38e-45	Low	933	{}	8
Chr5	16355567	16356228	pptr-1	W08G11.4	V_16357325_16367342_+	V_16355567_16356228	254	113	3.18e-13	Low	1428	{}	15
Chr3	7165674	7166062	F37C12.7	F37C12.7	III_7167768_7171266_+	III_7165674_7166062	221	69	3.01e-19	Low	1900	{}	10
Chr5	15504934	15505256	tRNA:C06B8.t3	tRNA:C06B8.t3	V_15505013_15505083_-	V_15504934_15505256	89	34	1.19e-06	High	12	{}	5
Chr1	288968	289402	ztf-3	C53D5.4	I_286156_289121_-	I_288968_289402	250	73	2.7e-23	High	64	{}	7
Chr3	131608	132039	C29F9.1	C29F9.1	III_132425_134369_+	III_131608_132039	233	70	3.98e-21	Low	602	{}	10
Chr1	8222900	8223392	T02E1.2	T02E1.2	I_8220025_8223000_-	I_8222900_8223392	248	67	4.91e-25	High	146	{}	14
Chr1	13653715	13654178	W09C5.7	W09C5.7	I_13653883_13658148_+	I_13653715_13654178	492	69	9.12e-79	High	-63	{}	16
Chr3	4962783	4963582	C27F2.5	C27F2.5.1	III_4960386_4963001_-	III_4962783_4963582	921	114	1.01e-155	High	181	{}	12
Chr4	3313375	3313769	{}	{}	{}	IV_3313375_3313769	257	16	2.57e-56	{}	{}	{}	{}
Chr2	8325087	8325479	C26D10.3	C26D10.3	II_8325242_8329515_+	II_8325087_8325479	186	44	1.83e-21	High	-41	{}	8
Chr3	4568420	4568862	F35G12.2	F35G12.2.3	III_4568668_4572756_+	III_4568420_4568862	168	66	4.08e-11	High	27	{}	12
Chr4	9341561	9341958	vps-26	T20D3.7	IV_9339400_9341918_-	IV_9341561_9341958	151	53	9.3e-12	High	-159	{}	5
Chr3	8331722	8332113	ZC262.2	ZC262.2b	III_8332143_8333063_+	III_8331722_8332113	220	60	4.04e-22	High	226	{}	5
Chr5	9273345	9273788	{}	{}	{}	V_9273345_9273788	136	75	4.48e-05	{}	{}	{}	{}
Chr5	12497516	12497909	W04D2.4	W04D2.4	V_12494544_12497560_-	V_12497516_12497909	308	79	2.02e-32	High	152	{}	11
Chr1	7595354	7595980	D2030.9	D2030.9a.1	I_7596500_7602193_+	I_7595354_7595980	323	180	3.68e-10	Low	833	{}	11
Chr2	6992851	6993329	unc-104	C52E12.2a.2	II_6994985_7010142_+	II_6992851_6993329	148	56	1.83e-10	Low	1895	{}	9
Chr4	7387139	7387509	{}	{}	{}	IV_7387139_7387509	136	61	1.64e-07	{}	{}	{}	{}
Chr2	12918967	12919443	F58G1.1	F58G1.1	II_12919330_12923275_+	II_12918967_12919443	238	53	1.42e-28	High	125	{}	6
Chr5	7853573	7854900	C37C3.9	C37C3.9	V_7852168_7853756_-	V_7853573_7854900	331	174	5.72e-12	High	480	{}	10
Chr1	2726529	2726918	Y71F9B.6	Y71F9B.6	I_2722520_2726651_-	I_2726529_2726918	200	58	5.46e-19	High	72	{}	3
Chr5	1868180	1868987	T10B5.3	T10B5.3	V_1864009_1868394_-	V_1868180_1868987	805	64	4.28e-162	High	189	{}	13
Chr2	2973573	2974317	{}	{}	{}	II_2973573_2974317	326	81	2.79e-35	{}	{}	{}	{}
Chr3	640288	640808	tag-266	W06E11.5a	III_639087_640358_-	III_640288_640808	240	79	1.52e-19	High	190	{}	9
Chr2	11874527	11875101	npp-3	K12D12.2.1	II_11865432_11874601_-	II_11874527_11875101	854	83	3.66e-160	High	213	{}	15
Chr1	5706806	5707182	snoRNA:T19B4.8	snoRNA:T19B4.8	I_5707049_5707122_+	I_5706806_5707182	186	75	1.02e-11	High	55	{}	12
Chr4	261434	262069	T21D12.3	T21D12.3.1	IV_259984_261684_-	IV_261434_262069	725	53	3e-150	High	67	{}	3
Chr3	6374898	6375357	tag-182	C16A3.7	III_6375322_6379113_+	III_6374898_6375357	358	89	1.28e-38	High	195	{}	14
Chr5	11123720	11124174	atp-5	C06H2.1.1	V_11122626_11123674_-	V_11123720_11124174	327	50	3.14e-50	High	273	{}	10
Chr2	10547580	10549649	mnk-1	R166.5a	II_10542359_10548823_-	II_10547580_10549649	530	296	8.69e-16	High	-209	{}	17
ChrX	14639767	14640312	{}	{}	{}	X_14639767_14640312	145	47	1.8e-12	{}	{}	{}	{}
Chr4	1600857	1601083	{}	{}	{}	IV_1600857_1601083	52	14	4.32e-06	{}	{}	{}	{}
Chr4	2033011	2033405	Y76B12C.7	Y76B12C.7	IV_2009038_2032990_-	IV_2033011_2033405	373	37	4.14e-70	High	218	{}	18
ChrX	2488462	2489088	hid-1	K02E10.2b	X_2488934_2494268_+	X_2488462_2489088	96	39	1.6e-06	High	159	{}	2
Chr2	8516710	8517114	rnh-2	T13H5.7	II_8517075_8518336_+	II_8516710_8517114	285	57	6.05e-37	High	163	{}	6
Chr4	8618700	8619086	F42A9.8	F42A9.8	IV_8618305_8618760_-	IV_8618700_8619086	107	29	2.24e-11	High	133	{}	3
Chr1	12876962	12877349	pad-1	Y18D10A.13	I_12878490_12902768_+	I_12876962_12877349	212	66	1.44e-18	Low	1335	{}	5
ChrX	14146239	14147192	akt-2	F28H6.1b.1	X_14147620_14151991_+	X_14146239_14147192	250	84	8.37e-20	Low	905	{}	12
Chr3	7497948	7498826	snoRNA:C07H6.10	snoRNA:C07H6.10	III_7496501_7496578_-	III_7497948_7498826	932	131	6.33e-148	Low	1809	{}	16
Chr1	6757010	6757443	W02D3.11	W02D3.11b	I_6753230_6756348_-	I_6757010_6757443	180	86	1.53e-08	Low	878	{}	6
Chr5	5684277	5684787	F25B4.4	F25B4.4	V_5684698_5685507_+	V_5684277_5684787	452	69	3.95e-69	High	166	{}	18
Chr2	1437432	1438419	Y51H7C.11	Y51H7C.11	II_1425764_1437504_-	II_1437432_1438419	725	76	1.95e-132	High	421	{}	7
Chr2	9745940	9746378	nos-3	Y53C12B.3b	II_9746500_9749824_+	II_9745940_9746378	337	70	2.74e-42	High	341	{}	13
Chr2	11567181	11567648	F54D5.5	F54D5.5b	II_11564460_11567078_-	II_11567181_11567648	278	45	1.89e-41	High	336	{}	6
Chr5	2602687	2603593	F53E10.6	F53E10.6.1	V_2602030_2602891_-	V_2602687_2603593	674	53	1.01e-136	High	249	{}	5
Chr4	5649102	5649499	csn-5	B0547.1.1	IV_5649517_5651066_+	IV_5649102_5649499	158	47	7.83e-15	High	217	{}	3
Chr1	4584627	4585091	snoRNA:D1007.20	snoRNA:D1007.20	I_4585250_4585410_+	I_4584627_4585091	460	90	5.81e-60	High	391	{}	16
Chr1	7518193	7519303	{}	{}	{}	I_7518193_7519303	595	189	6.05e-49	{}	{}	{}	{}
Chr2	5844395	5845170	snRNA:ZK1248.18	snRNA:ZK1248.18	II_5844831_5844940_+	II_5844395_5845170	535	127	1.29e-59	High	49	{}	22
Chr2	11333831	11334552	tRNA:B0491.t1	tRNA:B0491.t1	II_11334418_11334489_+	II_11333831_11334552	253	44	3.49e-36	High	227	{}	5
Chr4	12391048	12391538	F28D1.11	F28D1.11	IV_12391563_12392088_+	IV_12391048_12391538	499	67	1.05e-81	High	270	{}	18
Chr3	6188012	6188220	{}	{}	{}	III_6188012_6188220	54	14	1.76e-06	{}	{}	{}	{}
Chr4	10933018	10933487	lsm-7	ZK593.7.1	IV_10933468_10934132_+	IV_10933018_10933487	295	54	1.21e-40	High	216	{}	11
Chr4	3160715	3161404	{}	{}	{}	IV_3160715_3161404	267	116	1.99e-14	{}	{}	{}	{}
Chr2	14440958	14441594	K04B12.3	K04B12.3	II_14441331_14447103_+	II_14440958_14441594	849	86	9.72e-157	High	55	{}	12
Chr3	13767998	13768364	K08E3.5	K08E3.5c	III_13764169_13767971_-	III_13767998_13768364	161	53	1.76e-13	High	210	{}	1
Chr1	5579338	5579721	klp-15	M01E11.6	I_5577058_5579382_-	I_5579338_5579721	194	43	1.46e-23	High	147	{}	3
Chr1	1175702	1176062	haf-6	Y48G8AL.11	I_1162891_1176001_-	I_1175702_1176062	180	42	4.79e-21	High	-119	{}	7
Chr1	10653537	10653826	{}	{}	{}	I_10653537_10653826	154	26	8.33e-23	{}	{}	{}	{}
Chr5	11769978	11770321	miRNA:mir-61	miRNA:mir-61	V_11769867_11769963_-	V_11769978_11770321	125	34	4.58e-13	High	186	{}	0
Chr1	1598293	1598788	{}	{}	{}	I_1598293_1598788	133	38	3.45e-13	{}	{}	{}	{}
Chr4	13922335	13922640	{}	{}	{}	IV_13922335_13922640	52	11	2.82e-07	{}	{}	{}	{}
ChrX	11656565	11657052	T04F8.2	T04F8.2.2	X_11653150_11656491_-	X_11656565_11657052	130	45	1.86e-10	High	317	{}	10
Chr4	3384368	3385814	mai-2	B0546.1.1	IV_3385906_3386898_+	IV_3384368_3385814	1319	148	2.77e-232	Low	815	{}	14
Chr2	5505875	5506193	ZK177.4	ZK177.4.1	II_5506064_5508978_+	II_5505875_5506193	99	36	9.6e-08	High	30	{}	1
Chr1	2906616	2907256	{}	{}	{}	I_2906616_2907256	168	35	1.56e-21	{}	{}	{}	{}
Chr5	12245763	12246311	T04H1.2	T04H1.2.1	V_12242136_12244864_-	V_12245763_12246311	362	41	1.84e-64	Low	1173	{}	5
Chr1	3143150	3143391	K09H9.5	K09H9.5b	I_3141705_3143175_-	I_3143150_3143391	67	28	0.00010412	High	95	{}	2
Chr5	15388799	15389157	srh-170	R08H2.3	V_15386729_15388827_-	V_15388799_15389157	158	18	1.49e-28	High	151	{}	1
Chr1	10894962	10895371	lrk-1	T27C10.6	I_10879764_10894227_-	I_10894962_10895371	196	68	3.76e-15	Low	939	{}	9
Chr4	5952915	5953355	{}	{}	{}	IV_5952915_5953355	91	47	0.000284305	{}	{}	{}	{}
Chr3	11920150	11920580	Y56A3A.21	Y56A3A.21.1	III_11920598_11921501_+	III_11920150_11920580	237	76	6.25e-20	High	233	{}	10
Chr5	11123720	11124174	C06H2.6	C06H2.6.1	V_11124103_11124861_+	V_11123720_11124174	327	50	3.14e-50	High	156	{}	10
Chr1	14707908	14708312	Y54E5A.5	Y54E5A.5.1	I_14707041_14707861_-	I_14707908_14708312	151	41	1.39e-15	High	249	{}	7
Chr5	12331710	12331969	twk-13	R04F11.4	V_12319730_12331994_-	V_12331710_12331969	77	27	1.54e-06	High	-155	{}	3
Chr2	5081151	5081606	dsh-2	C27A2.6	II_5078220_5081144_-	II_5081151_5081606	357	56	5.96e-54	High	234	{}	9
Chr3	2418024	2418764	W04B5.5	W04B5.5	III_2411233_2418192_-	III_2418024_2418764	818	78	1.08e-154	High	202	{}	10
Chr2	6908716	6908988	B0252.3	B0252.3b	II_6902411_6907839_-	II_6908716_6908988	69	32	0.000369058	Low	1013	{}	2
Chr2	5649376	5649839	zyg-1	F59E12.2.1	II_5649708_5654335_+	II_5649376_5649839	454	69	1.32e-69	High	101	{}	9
Chr4	10150703	10151794	T14G10.5	T14G10.5a.1	IV_10151921_10155403_+	IV_10150703_10151794	345	108	2.42e-29	Low	673	{}	10
Chr4	991121	991331	Y55F3AM.6	Y55F3AM.6b	IV_992143_996084_+	IV_991121_991331	53	15	6.22e-06	Low	917	{}	6
Chr3	8370176	8371168	R05D3.9	R05D3.9	III_8362123_8368761_-	III_8370176_8371168	248	128	1.19e-09	Low	1911	{}	5
Chr3	10720957	10721285	{}	{}	{}	III_10720957_10721285	165	33	8.4e-22	{}	{}	{}	{}
Chr1	8839069	8839454	F29D10.1	F29D10.1	I_8840476_8841119_+	I_8839069_8839454	189	48	1.76e-20	Low	1215	{}	8
Chr1	12827588	12827870	nhx-8	Y18D10A.6b.1	I_12828389_12833501_+	I_12827588_12827870	110	17	2.07e-17	Low	660	I:12827672-12827801	1
Chr3	12673296	12673614	Y111B2A.17	Y111B2A.17	III_12673558_12686046_+	III_12673296_12673614	115	42	9.04e-09	High	103	{}	3
ChrX	1128452	1128859	snx-1	C05D9.1.1	X_1128984_1132699_+	X_1128452_1128859	110	45	3.08e-07	High	329	{}	8
Chr1	3982637	3983168	ars-2	F28H1.3.1	I_3983174_3986917_+	I_3982637_3983168	572	54	4.19e-109	High	272	{}	6
Chr3	354530	355378	{}	{}	{}	III_354530_355378	409	214	1.16e-14	{}	{}	{}	{}
Chr3	8163694	8164366	prp-8	C50C3.6	III_8164154_8172615_+	III_8163694_8164366	696	107	1.66e-105	High	124	{}	20
Chr2	8015329	8016413	zyg-11	C08B11.1	II_8017605_8020689_+	II_8015329_8016413	235	127	2.67e-08	Low	1734	{}	11
Chr4	796492	797094	ech-5	F56B3.5	IV_797024_799855_+	IV_796492_797094	398	47	1.76e-69	High	231	{}	7
Chr3	4587096	4587545	smc-4	F35G12.8	III_4587474_4593076_+	III_4587096_4587545	565	61	3.39e-102	High	154	{}	9
Chr3	6442443	6442937	mel-32	C05D11.11b.1	III_6440087_6442908_-	III_6442443_6442937	370	64	1.21e-52	High	-218	III:6441812-6442694	6
Chr5	9088433	9089039	hsp-16.1	T27E4.8	V_9087097_9087737_-	V_9088433_9089039	181	67	6.27e-13	Low	999	{}	8
Chr2	4942387	4942726	snoRNA:ZK546.18	snoRNA:ZK546.18	II_4942381_4942505_-	II_4942387_4942726	104	42	4.95e-07	High	51	{}	12
Chr1	1155966	1156427	rpl-17	Y48G8AL.8b.2	I_1156450_1157453_+	I_1155966_1156427	397	63	1.76e-59	High	254	{}	12
Chr3	4912275	4912675	F26F4.9	F26F4.9a	III_4911877_4912449_-	III_4912275_4912675	269	66	1.27e-29	High	26	{}	2
Chr5	5504856	5505352	dnj-19	T05C3.5.1	V_5502845_5504667_-	V_5504856_5505352	437	70	5.1e-65	High	437	{}	16
Chr4	2676204	2676735	Y94H6A.3	Y94H6A.3	IV_2676401_2678145_+	IV_2676204_2676735	786	46	1.12e-172	High	-68	{}	15
Chr1	9113005	9113414	{}	{}	{}	I_9113005_9113414	151	70	9.27e-08	{}	{}	{}	{}
Chr1	3605612	3606025	mis-12	Y47G6A.24	I_3604523_3605758_-	I_3605612_3606025	490	45	1.47e-94	High	60	{}	3
Chr3	11615758	11616351	Y66A7A.5	Y66A7A.5	III_11616641_11623850_+	III_11615758_11616351	110	37	2.53e-09	Low	587	{}	2
Chr1	3865834	3866307	hcp-4	T03F1.9	I_3862833_3865939_-	I_3865834_3866307	490	46	8.5e-94	High	131	{}	3
ChrX	9531525	9531883	C07B5.4	C07B5.4b.1	X_9531457_9536374_+	X_9531525_9531883	52	20	0.00026353	High	-247	{}	0
Chr1	8640192	8640551	F43G9.12	F43G9.12	I_8640520_8644391_+	I_8640192_8640551	126	51	2.96e-08	High	149	{}	0
Chr1	470864	471221	{}	{}	{}	I_470864_471221	97	39	1.13e-06	{}	{}	{}	{}
Chr2	2637460	2638609	F22E5.9	F22E5.9	II_2638404_2638993_+	II_2637460_2638609	663	70	7.24e-121	High	370	{}	1
Chr4	17472020	17472378	F11E6.3	F11E6.3.1	IV_17470464_17472019_-	IV_17472020_17472378	84	40	0.000127532	High	180	{}	4
Chr3	6344517	6345090	C56G2.3	C56G2.3	III_6346772_6348001_+	III_6344517_6345090	355	98	1.28e-34	Low	1969	{}	10
Chr3	2785795	2786309	Y71H2AM.4	Y71H2AM.4.1	III_2786193_2788018_+	III_2785795_2786309	583	82	5.09e-93	High	141	{}	20
Chr2	11880389	11881114	ZK930.5	ZK930.5	II_11882524_11883390_+	II_11880389_11881114	168	83	1.5e-07	Low	1773	{}	5
Chr2	7528895	7529749	ZK1290.5	ZK1290.5	II_7529572_7530752_+	II_7528895_7529749	290	145	7.02e-12	High	250	{}	9
Chr2	4993663	4994204	T27F7.3	T27F7.3b.1	II_4990755_4993567_-	II_4993663_4994204	309	63	2.08e-39	High	366	{}	6
Chr3	11823131	11823592	C18D11.3	C18D11.3	III_11823524_11824321_+	III_11823131_11823592	416	80	5.37e-55	High	163	{}	17
Chr4	14260612	14261124	{}	{}	{}	IV_14260612_14261124	124	64	2.07e-05	{}	{}	{}	{}
Chr2	14249380	14250721	hmg-1.1	Y48B6A.14.1	II_14250590_14251344_+	II_14249380_14250721	703	200	2.22e-65	Low	540	{}	12
Chr3	2619561	2619949	Y71H2B.3	Y71H2B.3	III_2619926_2622330_+	III_2619561_2619949	133	38	3.45e-13	High	171	{}	2
Chr1	4367753	4368141	ZK973.3	ZK973.3.1	I_4368089_4370481_+	I_4367753_4368141	203	45	1.31e-24	High	142	{}	9
Chr3	8797049	8797593	zfp-1	F54F2.2a.1	III_8798304_8806181_+	III_8797049_8797593	223	132	2.47e-06	Low	983	{}	15
Chr1	9611495	9611858	ile-1	K07A1.8.1	I_9609503_9611586_-	I_9611495_9611858	166	65	4.74e-11	High	90	{}	8
Chr1	5105999	5106401	Y110A7A.11	Y110A7A.11	I_5106142_5107623_+	I_5105999_5106401	287	56	7.33e-38	High	-58	{}	8
ChrX	12017874	12018262	ucr-2.1	VW06B3R.1a.1	X_12018350_12021134_+	X_12017874_12018262	147	43	4.04e-14	High	282	{}	13
ChrX	12454209	12454595	T18D3.1	T18D3.1	X_12454668_12457866_+	X_12454209_12454595	103	39	1.31e-07	High	266	{}	7
Chr5	11933024	11933438	F58H1.1	F58H1.1b	V_11927478_11933184_-	V_11933024_11933438	171	41	1.37e-19	High	47	{}	4
Chr1	2900917	2901276	gst-43	Y71F9AL.5	I_2901193_2902975_+	I_2900917_2901276	211	57	1.85e-21	High	97	{}	10
Chr4	2640888	2641443	mdf-2	Y69A2AR.30b.2	IV_2640512_2641158_-	IV_2640888_2641443	694	47	3.79e-147	High	7	{}	17
Chr5	5580320	5580746	klc-2	C18C4.10b.2	V_5576181_5579467_-	V_5580320_5580746	179	82	3.53e-09	Low	1066	V:5579347-5581115	9
Chr2	5061749	5062191	C27A2.1	C27A2.1	II_5062123_5067086_+	II_5061749_5062191	585	57	3.12e-110	High	153	{}	14
Chr3	12904728	12905346	cco-2	Y37D8A.14.1	III_12905370_12906497_+	III_12904728_12905346	868	115	3.28e-142	High	333	{}	22
Chr3	13455718	13456066	cua-1	Y76A2A.2	III_13439608_13455186_-	III_13455718_13456066	105	35	4.86e-09	Low	706	{}	5
Chr3	3695349	3695744	{}	{}	{}	III_3695349_3695744	105	42	3.49e-07	{}	{}	{}	{}
Chr1	14647427	14647788	bath-40	Y105E8B.4	I_14647768_14651425_+	I_14647427_14647788	151	52	4.85e-12	High	161	{}	12
Chr5	7215739	7216255	C13F10.4	C13F10.4	V_7205431_7214848_-	V_7215739_7216255	111	43	7.18e-08	Low	1149	{}	3
Chr1	6181063	6181362	T09B4.9	T09B4.9	I_6177985_6180841_-	I_6181063_6181362	94	34	1.86e-07	High	371	{}	2
Chr1	5843036	5843244	tRNA:F33D11.t2	tRNA:F33D11.t2	I_5843086_5843158_-	I_5843036_5843244	55	19	4.69e-05	High	-18	I:5843067-5843426	1
Chr4	4650329	4651041	ubc-9	F29B9.6.1	IV_4651030_4652645_+	IV_4650329_4651041	455	78	6.91e-65	High	345	{}	14
Chr2	4038604	4038883	pqn-48	K07D4.8	II_4038866_4043679_+	II_4038604_4038883	68	31	0.000320811	High	123	{}	1
ChrX	5022686	5023068	tRNA:ZC449.t1	tRNA:ZC449.t1	X_5022784_5022855_-	X_5022686_5023068	84	35	1.21e-05	High	22	{}	1
Chr4	1851409	1851625	{}	{}	{}	IV_1851409_1851625	51	13	2.92e-06	{}	{}	{}	{}
Chr2	8137164	8138237	cdc-48.2	C41C4.8.2	II_8137656_8141549_+	II_8137164_8138237	375	113	3.14e-33	High	-44	{}	4
Chr4	1094075	1094580	Y55F3AR.2	Y55F3AR.2	IV_1094551_1096558_+	IV_1094075_1094580	519	57	2.79e-93	High	224	{}	22
Chr3	7272832	7273274	psd-1	B0361.5a	III_7268626_7271070_-	III_7272832_7273274	185	74	8.39e-12	Low	1983	{}	6
Chr5	19118709	19119500	Y39B6A.13	Y39B6A.13	V_19118316_19119160_-	V_19118709_19119500	568	62	2.94e-102	High	-56	V:19119075-19119117	6
Chr4	10003348	10003716	C47E12.2	C47E12.2.1	IV_10001976_10003503_-	IV_10003348_10003716	119	59	1.2e-05	High	29	{}	4
Chr4	2642049	2642420	ric-8	Y69A2AR.2b	IV_2642977_2643828_+	IV_2642049_2642420	143	29	7.65e-19	Low	743	{}	1
Chr1	7951631	7952036	jph-1	T22C1.7	I_7946176_7951585_-	I_7951631_7952036	142	66	2.48e-07	High	248	{}	5
Chr5	10525738	10526135	C35A5.8	C35A5.8	V_10521794_10525706_-	V_10525738_10526135	257	61	3.51e-29	High	230	{}	8
Chr5	12598959	12599749	ril-2	C14C10.3a.1	V_12596197_12598959_-	V_12598959_12599749	249	78	1.82e-21	High	395	{}	6
Chr4	4763138	4763384	Y17G9B.1	Y17G9B.1	IV_4764590_4767830_+	IV_4763138_4763384	67	15	9.77e-09	Low	1329	{}	1
Chr1	11905486	11905840	{}	{}	{}	I_11905486_11905840	115	20	5.74e-17	{}	{}	{}	{}
Chr1	14528655	14529055	tag-301	Y105E8A.26b	I_14529516_14546619_+	I_14528655_14529055	172	59	1.26e-13	Low	661	{}	4
Chr4	1857664	1858496	egl-4	F55A8.2c	IV_1858406_1879938_+	IV_1857664_1858496	276	105	2.24e-18	High	326	IV:1855156-1858354	12
Chr1	8969957	8970383	F32H2.10	F32H2.10	I_8970157_8970964_+	I_8969957_8970383	348	52	4.34e-54	High	-13	{}	5
Chr2	9322864	9323244	rab-39	D2013.1	II_9321984_9322824_-	II_9322864_9323244	141	38	9.97e-15	High	230	{}	2
Chr2	13596314	13596929	Y48E1B.11	Y48E1B.11	II_13595712_13596443_-	II_13596314_13596929	700	65	4.47e-134	High	178	{}	9
Chr3	1920887	1921762	{}	{}	{}	III_1920887_1921762	453	159	5.02e-33	{}	{}	{}	{}
ChrX	2237409	2237865	vha-15	T14F9.1.1	X_2237903_2240248_+	X_2237409_2237865	173	58	4.35e-14	High	266	{}	9
Chr5	13564849	13565570	C50B8.1	C50B8.1.1	V_13565673_13567802_+	V_13564849_13565570	472	109	5.39e-54	High	464	{}	9
Chr5	8038277	8038610	{}	{}	{}	V_8038277_8038610	94	22	1.85e-11	{}	{}	{}	{}
Chr3	9393183	9393621	rgr-1	C38C10.5b	III_9393898_9404260_+	III_9393183_9393621	522	58	2.39e-93	High	496	{}	7
Chr3	8865319	8865691	miRNA:mir-80	miRNA:mir-80	III_8865177_8865274_-	III_8865319_8865691	115	57	1.68e-05	High	231	{}	13
Chr2	1403053	1403414	cogc-4	Y51H7C.6b	II_1403328_1406396_+	II_1403053_1403414	83	38	7.16e-05	High	95	{}	0
ChrX	5336500	5336867	C26B9.6	C26B9.6	X_5333042_5335547_-	X_5336500_5336867	97	51	0.00024748	Low	1136	{}	12
Chr5	4615603	4616090	F54D11.4	F54D11.4	V_4615847_4617574_+	V_4615603_4616090	256	30	3.65e-45	High	1	{}	11
Chr1	10598279	10598849	pash-1	T22A3.5	I_10598698_10606591_+	I_10598279_10598849	818	74	1.13e-157	High	134	{}	13
Chr2	11021853	11022514	let-858	F33A8.1.1	II_11022286_11027822_+	II_11021853_11022514	760	72	2.62e-144	High	103	{}	4
Chr2	14365076	14365529	imb-2	R06A4.4b	II_14365485_14373266_+	II_14365076_14365529	388	52	8.77e-64	High	183	{}	7
Chr4	13430113	13430455	{}	{}	{}	IV_13430113_13430455	93	23	7.43e-11	{}	{}	{}	{}
Chr4	4390408	4390920	rpl-7A	Y24D9A.4a.3	IV_4388274_4390708_-	IV_4390408_4390920	687	61	9.19e-134	High	-44	{}	20
Chr1	5175548	5176666	npp-6	F56A3.3b	I_5176320_5181389_+	I_5175548_5176666	649	95	3.21e-101	High	213	{}	10
Chr2	8964764	8965110	C18E9.4	C18E9.4	II_8963766_8964802_-	II_8964764_8965110	180	48	1.08e-18	High	135	{}	8
Chr1	10517928	10518266	nlp-4	F59C6.6	I_10516061_10517879_-	I_10517928_10518266	148	62	5.13e-09	High	218	{}	8
Chr1	1822888	1823548	Y71G12B.30	Y71G12B.30	I_1818990_1822931_-	I_1822888_1823548	596	82	3.53e-96	High	287	{}	10
Chr5	7434842	7435192	F25E5.8	F25E5.8b.1	V_7435139_7436755_+	V_7434842_7435192	120	44	4.68e-09	High	122	{}	8
Chr2	8162159	8162591	rrf-3	F10B5.7	II_8162482_8168476_+	II_8162159_8162591	402	60	2.24e-62	High	107	{}	7
Chr1	9380986	9382111	miRNA:mir-71	miRNA:mir-71	I_9379917_9380010_-	I_9380986_9382111	599	254	2.77e-32	Low	1538	{}	15
Chr3	10844702	10845149	R17.2	R17.2	III_10839905_10844966_-	III_10844702_10845149	441	85	3.8e-58	High	-41	{}	10
Chr1	5698881	5699314	{}	{}	{}	I_5698881_5699314	168	90	2.16e-06	{}	{}	{}	{}
Chr1	3032666	3033126	Y54E10BR.2	Y54E10BR.2	I_3032969_3033847_+	I_3032666_3033126	374	77	3.85e-47	High	73	{}	9
ChrX	15189042	15189651	T10B10.4	T10B10.4a	X_15190042_15192985_+	X_15189042_15189651	126	68	5.22e-05	Low	696	{}	13
Chr1	5315790	5316981	{}	{}	{}	I_5315790_5316981	608	329	1.71e-19	{}	{}	{}	{}
ChrX	9932134	9932734	C17G1.8	C17G1.8	X_9933150_9937056_+	X_9932134_9932734	161	88	6.55e-06	Low	716	{}	14
Chr4	5947750	5948117	rps-25	K02B2.5.1	IV_5947029_5947590_-	IV_5947750_5948117	159	44	4.71e-16	High	343	{}	16
Chr4	519379	519807	pig-1	W03G1.6a	IV_506750_519455_-	IV_519379_519807	551	38	1.53e-116	High	138	{}	8
Chr5	18980569	18981324	Y39B6A.39	Y39B6A.39	V_18981114_18985632_+	V_18980569_18981324	658	53	1.67e-132	High	168	{}	9
ChrX	9213508	9214208	C35B8.3	C35B8.3a.1	X_9213765_9216563_+	X_9213508_9214208	106	59	0.000389942	High	-93	{}	7
Chr1	517274	517550	Y65B4BL.5	Y65B4BL.5	I_511018_516458_-	I_517274_517550	81	22	7.61e-09	Low	954	{}	0
Chr1	2401397	2401976	Y39G10AR.18	Y39G10AR.18a	I_2382966_2401488_-	I_2401397_2401976	739	55	2.92e-152	High	198	{}	13
Chr5	9174913	9175555	spas-1	C24B5.2b.1	V_9175600_9176176_+	V_9174913_9175555	801	87	5.85e-144	High	366	{}	14
Chr4	1649430	1650197	{}	{}	{}	IV_1649430_1650197	158	87	1e-05	{}	{}	{}	{}
Chr1	9750962	9751336	K02A11.4	K02A11.4	I_9748577_9749903_-	I_9750962_9751336	211	47	1.92e-25	Low	1246	{}	5
Chr4	2348946	2349310	ppgn-1	Y38F2AR.7	IV_2333836_2348910_-	IV_2348946_2349310	224	29	7.64e-38	High	218	{}	10
Chr3	2111415	2111720	Y48G9A.7	Y48G9A.7	III_2111802_2112388_+	III_2111415_2111720	77	18	1.42e-09	High	235	{}	0
Chr4	15020856	15021334	{}	{}	{}	IV_15020856_15021334	120	48	4.75e-08	{}	{}	{}	{}
Chr4	385057	385831	rps-24	T07A9.11.1	IV_385888_386609_+	IV_385057_385831	534	80	2.16e-82	High	444	{}	18
Chr5	6516475	6517554	dpy-11	F46E10.9.2	V_6511409_6515050_-	V_6516475_6517554	548	129	1.72e-61	Low	1964	{}	12
Chr3	13466022	13466529	kel-3	T27E9.4a.1	III_13466457_13471214_+	III_13466022_13466529	525	101	3.98e-69	High	182	{}	13
Chr4	10933018	10933487	dnc-1	ZK593.5	IV_10926516_10933226_-	IV_10933018_10933487	295	54	1.21e-40	High	26	{}	11
Chr5	14350721	14351322	vha-13	Y49A3A.2.1	V_14351517_14354228_+	V_14350721_14351322	369	72	2.14e-48	High	496	{}	13
Chr3	6961095	6961527	rpn-6	F57B9.10b.1	III_6959326_6960876_-	III_6961095_6961527	299	52	1.4e-42	High	435	III:6960878-6961433	10
Chr1	4210652	4210990	C18E3.2	C18E3.2.1	I_4210980_4212668_+	I_4210652_4210990	130	31	3.26e-15	High	159	{}	0
Chr3	348442	348895	gei-4	W07B3.2c.1	III_344814_348550_-	III_348442_348895	190	56	8.74e-18	High	118	{}	5
Chr3	4785667	4786089	mel-28	C38D4.3	III_4786045_4792344_+	III_4785667_4786089	409	57	7.67e-66	High	167	{}	3
Chr5	11733180	11733840	npp-22	B0240.4.1	V_11730928_11733278_-	V_11733180_11733840	742	62	2.4e-147	High	232	{}	8
Chr4	11520918	11521319	gfl-1	M04B2.3	IV_11521273_11522099_+	IV_11520918_11521319	232	40	1.94e-33	High	155	{}	6
Chr5	13626980	13627431	F53F4.14	F53F4.14.2	V_13627303_13629508_+	V_13626980_13627431	128	52	2.53e-08	High	98	{}	2
Chr4	7049561	7050110	nhr-105	C06G3.1a.1	IV_7049971_7053419_+	IV_7049561_7050110	114	58	3.31e-05	High	136	{}	5
Chr4	9316024	9316416	F49C12.9	F49C12.9	IV_9314820_9316427_-	IV_9316024_9316416	117	44	1.43e-08	High	-207	{}	10
Chr5	10769816	10770165	D1054.1	D1054.1	V_10768315_10769879_-	V_10769816_10770165	115	36	1.63e-10	High	111	{}	6
Chr5	7230681	7231021	gei-6	C05C8.4	V_7226188_7230657_-	V_7230681_7231021	137	41	6.32e-13	High	194	{}	9
Chr3	3323919	3324295	{}	{}	{}	III_3323919_3324295	262	59	4.55e-31	{}	{}	{}	{}
Chr4	2388875	2389356	Y38F2AR.9	Y38F2AR.9.1	IV_2388193_2388674_-	IV_2388875_2389356	425	59	1.6e-68	High	441	{}	18
Chr4	15382508	15382898	{}	{}	{}	IV_15382508_15382898	203	26	1.47e-34	{}	{}	{}	{}
ChrX	8810841	8811385	R04E5.9	R04E5.9	X_8806064_8811082_-	X_8810841_8811385	163	72	5.24e-09	High	31	{}	13
Chr1	5411287	5411620	{}	{}	{}	I_5411287_5411620	112	29	2.35e-12	{}	{}	{}	{}
Chr1	2306723	2307119	icp-1	Y39G10AR.13.1	I_2304545_2306816_-	I_2306723_2307119	400	46	1.17e-70	High	105	{}	7
Chr5	18689509	18689871	ubc-19	Y69H2.6	V_18686176_18689703_-	V_18689509_18689871	148	25	6.04e-22	High	-13	{}	6
Chr2	12603643	12604641	Y38E10A.7	Y38E10A.7	II_12605875_12606933_+	II_12603643_12604641	385	103	1.18e-38	Low	1733	{}	8
Chr3	8370176	8371168	R05D3.2	R05D3.2	III_8372175_8375084_+	III_8370176_8371168	248	128	1.19e-09	Low	1503	{}	5
Chr4	10935204	10937292	lgg-2	ZK593.6.1	IV_10934089_10935874_-	IV_10935204_10937292	912	314	4.39e-67	High	374	{}	19
Chr2	913226	913609	R07C3.8	R07C3.8	II_913687_915213_+	II_913226_913609	174	51	1.78e-16	High	270	{}	6
Chr2	2450964	2451609	miRNA:mir-72	miRNA:mir-72	II_2452839_2452937_+	II_2450964_2451609	547	36	3.11e-117	Low	1553	{}	2
Chr2	10868669	10869104	M106.4	M106.4a	II_10863608_10868874_-	II_10868669_10869104	430	66	1.31e-65	High	12	{}	18
Chr3	9408258	9408490	T26G10.1	T26G10.1	III_9403816_9406541_-	III_9408258_9408490	85	12	2.57e-14	Low	1833	{}	3
Chr3	9696888	9698103	C07A9.2	C07A9.2.2	III_9694706_9696451_-	III_9696888_9698103	391	141	1.29e-27	Low	1044	{}	9
Chr1	13756278	13756840	Y6B3B.5	Y6B3B.5b	I_13751246_13756360_-	I_13756278_13756840	598	87	1.16e-93	High	199	{}	16
Chr5	10965150	10965759	F17C11.10	F17C11.10	V_10961649_10965343_-	V_10965150_10965759	747	76	4.89e-138	High	111	{}	19
Chr1	6493755	6494283	uri-1	C55B7.5	I_6494293_6496069_+	I_6493755_6494283	370	82	4.96e-44	High	274	{}	6
ChrX	8859488	8859844	C06E2.5	C06E2.5.2	X_8856996_8857891_-	X_8859488_8859844	139	30	1.6e-17	Low	1775	{}	1
Chr5	9930366	9930824	T07C12.14	T07C12.14	V_9930828_9931969_+	V_9930366_9930824	460	34	1.77e-95	High	233	{}	6
Chr1	13411360	13411760	C01A2.1	C01A2.1	I_13408783_13411578_-	I_13411360_13411760	133	57	6.21e-08	High	-18	{}	6
Chr2	14474700	14474917	tRNA:C13B4.t1	tRNA:C13B4.t1	II_14474738_14474809_-	II_14474700_14474917	73	29	2.21e-05	High	-1	{}	2
Chr5	17924465	17924798	E01B7.1	E01B7.1	V_17924654_17928302_+	V_17924465_17924798	70	19	8.68e-08	High	23	{}	0
Chr2	12768052	12768731	Y46G5A.13	Y46G5A.13	II_12768645_12773124_+	II_12768052_12768731	348	66	1.26e-46	High	254	{}	8
ChrX	1856054	1856595	ceh-39	T26C11.7	X_1853927_1856165_-	X_1856054_1856595	424	57	1.68e-69	High	159	{}	9
Chr4	796492	797094	F56B3.11	F56B3.11a	IV_795772_796561_-	IV_796492_797094	398	47	1.76e-69	High	232	{}	7
Chr1	7233033	7233437	C01H6.9	C01H6.9	I_7229434_7233117_-	I_7233033_7233437	280	39	2.21e-45	High	118	{}	1
Chr4	13322249	13322804	fat-2	W02A2.1	IV_13323827_13326370_+	IV_13322249_13322804	170	78	9.45e-09	Low	1301	{}	5
Chr1	6011680	6012201	C06A5.1	C06A5.1	I_6012061_6021985_+	I_6011680_6012201	690	55	2.64e-139	High	121	{}	11
ChrX	7068278	7068714	tag-320	B0403.4	X_7066293_7068539_-	X_7068278_7068714	237	41	4.58e-34	High	-43	{}	11
Chr4	15570613	15571219	{}	{}	{}	IV_15570613_15571219	264	102	3.14e-17	{}	{}	{}	{}
Chr1	2292792	2293248	Y39G10AR.11	Y39G10AR.11.1	I_2293134_2297309_+	I_2292792_2293248	183	93	1.13e-07	High	114	{}	9
Chr2	8091420	8091749	snoRNA:K02C4.7	snoRNA:K02C4.7	II_8091632_8091705_+	II_8091420_8091749	114	51	1.65e-06	High	48	II:8091419-8091778	9
Chr5	15765805	15766517	F57A10.2	F57A10.2	V_15766230_15767066_+	V_15765805_15766517	835	74	5.09e-162	High	69	{}	17
Chr5	20706948	20708774	Y44A6C.1	Y44A6C.1	V_20709015_20712067_+	V_20706948_20708774	583	178	2.75e-50	Low	1154	{}	17
Chr4	9873814	9874271	{}	{}	{}	IV_9873814_9874271	138	72	9.18e-06	{}	{}	{}	{}
Chr5	12967617	12968407	lin-46	R186.4	V_12968664_12970540_+	V_12967617_12968407	316	73	1.75e-36	Low	652	{}	12
Chr1	7283426	7284175	pfd-6	F21C3.5	I_7282958_7283889_-	I_7283426_7284175	858	113	5.16e-141	High	-89	{}	8
Chr2	4998883	4999614	F59A6.11	F59A6.11	II_4998115_4998894_-	II_4998883_4999614	890	89	6.28e-165	High	354	{}	11
Chr1	7020880	7021984	F15C11.2	F15C11.2b	I_7021982_7028774_+	I_7020880_7021984	526	137	8.05e-54	Low	550	{}	17
Chr1	4297720	4298515	Y47D9A.2	Y47D9A.2b	I_4298261_4302243_+	I_4297720_4298515	385	161	1.14e-21	High	144	{}	14
Chr5	14199745	14200313	{}	{}	{}	V_14199745_14200313	275	93	1.69e-21	{}	{}	{}	{}
Chr1	6913971	6914363	smg-1	C48B6.6b	I_6900971_6913701_-	I_6913971_6914363	200	65	1e-16	High	466	{}	7
Chr5	10355642	10356188	K07C5.6	K07C5.6.1	V_10353408_10355623_-	V_10355642_10356188	714	48	1.27e-151	High	292	{}	9
Chr3	4332560	4332863	gly-6	H38K22.5c.1	III_4324258_4331198_-	III_4332560_4332863	151	62	1.83e-09	Low	1513	{}	7
Chr4	5334507	5334895	tRNA:Y4C6B.t1	tRNA:Y4C6B.t1	IV_5334701_5334772_+	IV_5334507_5334895	132	54	1.84e-08	High	0	IV:5334626-5334824	5
Chr4	6541434	6541747	{}	{}	{}	IV_6541434_6541747	76	34	0.000102766	{}	{}	{}	{}
Chr4	3055349	3056131	Y67D8C.3	Y67D8C.3b.2	IV_3055712_3061940_+	IV_3055349_3056131	165	55	1.39e-13	High	-28	{}	3
Chr5	2638219	2638953	W02H5.2	W02H5.2	V_2638399_2639276_+	V_2638219_2638953	750	60	4.82e-151	High	-187	{}	10
Chr4	11332760	11333103	B0035.12	B0035.12.1	IV_11329463_11332914_-	IV_11332760_11333103	99	40	9.64e-07	High	17	{}	1
Chr5	10715051	10716144	T28B11.1	T28B11.1.1	V_10711965_10715050_-	V_10715051_10716144	339	132	1.52e-21	Low	547	V:10715052-10716295	18
ChrX	9068051	9068427	{}	{}	{}	X_9068051_9068427	92	47	0.00021662	{}	{}	{}	{}
Chr5	19528889	19529450	{}	{}	{}	V_19528889_19529450	267	93	3.99e-20	{}	{}	{}	{}
Chr3	3322260	3322955	Y53G8AR.2	Y53G8AR.2a	III_3322960_3331655_+	III_3322260_3322955	208	71	2.43e-16	High	353	{}	4
Chr5	13625435	13625868	F53F4.12	F53F4.12	V_13625859_13627221_+	V_13625435_13625868	179	50	9.04e-18	High	208	{}	5
Chr1	8082736	8083669	rme-8	F18C12.2b	I_8083474_8095110_+	I_8082736_8083669	578	80	5.12e-93	High	272	{}	6
Chr3	9125795	9126188	ZK512.5	ZK512.5.1	III_9125751_9130704_+	III_9125795_9126188	162	64	1.13e-10	High	-240	{}	5
Chr2	9060008	9062514	T24B8.3	T24B8.3b.1	II_9059302_9061166_-	II_9060008_9062514	799	389	1.71e-32	High	95	{}	16
Chr5	9730626	9732039	F40F9.7	F40F9.7a.1	V_9731754_9733817_+	V_9730626_9732039	717	256	2.12e-50	High	422	{}	19
Chr5	10238491	10238891	C12D8.1	C12D8.1c.1	V_10236073_10238711_-	V_10238491_10238891	162	43	5.3e-17	High	-20	{}	10
Chr3	1777457	1777829	Y39A3CL.4	Y39A3CL.4a	III_1772556_1777596_-	III_1777457_1777829	168	45	1.94e-17	High	47	{}	5
Chr5	14346997	14347477	Y49A3A.1	Y49A3A.1	V_14347584_14350286_+	V_14346997_14347477	513	49	1.61e-97	High	347	{}	16
Chr3	8852398	8852669	F44E2.2	F44E2.2a	III_8853711_8861133_+	III_8852398_8852669	107	20	3.7e-15	Low	1178	{}	0
Chr4	13788477	13789045	Y45F10D.7	Y45F10D.7	IV_13788926_13796176_+	IV_13788477_13789045	677	68	6.64e-126	High	165	{}	9
Chr5	16041102	16041443	his-4	T10C6.11	V_16039894_16040523_-	V_16041102_16041443	89	30	9.92e-08	Low	749	{}	0
Chr3	7068506	7069053	R01H2.8	R01H2.8	III_7068885_7069491_+	III_7068506_7069053	734	88	1.82e-126	High	106	{}	7
ChrX	16901751	16902432	{}	{}	{}	X_16901751_16902432	156	68	7.32e-09	{}	{}	{}	{}
Chr3	9765261	9765894	cbp-1	R10E11.1b	III_9766416_9774471_+	III_9765261_9765894	561	139	4.25e-60	Low	839	{}	16
Chr1	4633494	4633862	C44E4.4	C44E4.4.1	I_4634103_4635616_+	I_4633494_4633862	219	38	1.72e-31	High	425	{}	10
ChrX	13918081	13918448	Y26E6A.1	Y26E6A.1	X_13914790_13917090_-	X_13918081_13918448	211	21	5.63e-40	Low	1174	{}	2
Chr3	7335055	7335614	F56C9.10	F56C9.10b.2	III_7329185_7335195_-	III_7335055_7335614	298	136	1.32e-14	High	139	{}	12
Chr2	6951274	6951795	ceh-38	F22D3.1b	II_6951491_6955328_+	II_6951274_6951795	439	92	2.07e-54	High	-43	{}	17
Chr3	8903866	8904561	lin-9	ZK637.7b.1	III_8900502_8904039_-	III_8903866_8904561	782	105	1.92e-127	High	174	{}	17
Chr2	5105064	5105439	snoRNA:C04G6.12	snoRNA:C04G6.12	II_5105140_5105214_-	II_5105064_5105439	206	85	2.12e-12	High	37	II:5105093-5105393	9
Chr3	6452678	6453081	T26A5.5	T26A5.5b.1	III_6454424_6457241_+	III_6452678_6453081	276	44	1.57e-41	Low	1545	{}	3
Chr4	15027824	15028127	{}	{}	{}	IV_15027824_15028127	67	22	2.95e-06	{}	{}	{}	{}
Chr3	188395	188913	ubc-20	F40G9.3	III_188838_190944_+	III_188395_188913	181	60	6.84e-15	High	184	{}	6
Chr2	4955324	4955746	pbs-3	Y38A8.2.1	II_4954486_4955414_-	II_4955324_4955746	299	58	1.44e-39	High	121	{}	11
Chr5	1153728	1154726	cmd-1	T21H3.3.1	V_1156098_1157990_+	V_1153728_1154726	188	93	2.73e-08	Low	1871	{}	12
ChrX	9347495	9347968	oga-1	T20B5.3	X_9343140_9347349_-	X_9347495_9347968	166	67	1.44e-10	High	382	{}	12
Chr4	11635510	11636616	mrs-1	F58B3.5	IV_11631920_11635456_-	IV_11635510_11636616	332	123	9.81e-23	Low	607	{}	7
ChrX	10197164	10197572	nucb-1	F44A6.1a	X_10197637_10200286_+	X_10197164_10197572	185	59	6.7e-16	High	269	{}	8
Chr4	13098634	13099082	B0564.1	B0564.1a	IV_13098975_13100562_+	IV_13098634_13099082	346	69	9.88e-45	High	117	{}	10
Chr5	4339006	4339673	{}	{}	{}	V_4339006_4339673	430	31	5.63e-90	{}	{}	{}	{}
Chr1	3824180	3824987	unc-108	F53F10.4.1	I_3824949_3826516_+	I_3824180_3824987	370	161	1.75e-19	High	366	{}	16
Chr3	7891697	7892326	ZK688.3	ZK688.3.1	III_7892281_7894554_+	III_7891697_7892326	234	136	6.47e-07	High	270	{}	11
Chr4	9021275	9021642	C53D6.4	C53D6.4	IV_9019162_9020914_-	IV_9021275_9021642	138	45	7.66e-12	Low	544	{}	3
Chr5	12728045	12728479	rpl-28	R11D1.8.1	V_12727443_12727921_-	V_12728045_12728479	426	45	5.6e-78	High	341	{}	18
ChrX	14983172	14983666	rbg-1	F20D1.6	X_14983444_14987273_+	X_14983172_14983666	206	50	3.81e-23	High	25	{}	10
Chr4	2390210	2390652	eri-5	Y38F2AR.1	IV_2390820_2396250_+	IV_2390210_2390652	192	31	5.82e-29	High	389	{}	5
Chr4	2599577	2600090	Y69A2AR.27	Y69A2AR.27	IV_2597618_2598253_-	IV_2599577_2600090	327	87	3.6e-33	Low	1580	{}	13
Chr3	6625249	6625621	C13B9.3	C13B9.3	III_6622616_6624911_-	III_6625249_6625621	204	40	4.18e-27	Low	524	{}	7
Chr2	11777855	11778388	dna-2	F43G6.1a	II_11777911_11782126_+	II_11777855_11778388	606	60	1.91e-113	High	-210	{}	8
Chr5	9546559	9547095	his-37	C50F4.7.1	V_9546885_9547409_+	V_9546559_9547095	478	75	6.68e-72	High	58	{}	19
Chr3	5024266	5025307	R144.2	R144.2b	III_5025219_5026993_+	III_5024266_5025307	313	141	1.18e-15	High	433	{}	12
Chr4	1823978	1824437	cmk-1	K07A9.2	IV_1824486_1834049_+	IV_1823978_1824437	130	64	3.8e-06	High	279	{}	13
ChrX	2996378	2997480	{}	{}	{}	X_2996378_2997480	421	134	7.17e-35	{}	{}	{}	{}
Chr2	6097414	6097792	F21H12.1	F21H12.1	II_6097788_6099619_+	II_6097414_6097792	228	45	4.91e-30	High	185	{}	8
Chr3	10357579	10358187	T07C4.1	T07C4.1.1	III_10355690_10357585_-	III_10357579_10358187	751	90	2.18e-129	High	298	{}	7
Chr3	9629657	9630207	F58A4.9	F58A4.9.1	III_9629150_9629931_-	III_9629657_9630207	274	88	7.87e-23	High	1	{}	6
Chr1	13391152	13391448	C01A2.4	C01A2.4	I_13392105_13393963_+	I_13391152_13391448	80	26	2.42e-07	Low	805	{}	3
Chr5	12780114	12780434	tRNA:ZC455.t1	tRNA:ZC455.t1	V_12780194_12780275_-	V_12780114_12780434	109	49	3.17e-06	High	-1	V:12780075-12780420	5
ChrX	8210883	8211279	cdd-1	C47D2.2	X_8208716_8211197_-	X_8210883_8211279	56	25	0.000888213	High	-116	{}	6
Chr1	9343621	9344288	lin-41	C12C8.3a	I_9334793_9342485_-	I_9343621_9344288	286	128	1.4e-14	Low	1469	{}	9
Chr1	1069204	1070352	{}	{}	{}	I_1069204_1070352	382	145	4.41e-25	{}	{}	{}	{}
Chr1	7201666	7201985	{}	{}	{}	I_7201666_7201985	93	32	7.67e-08	{}	{}	{}	{}
Chr3	4095410	4095803	C03C10.7	C03C10.7	III_4095869_4096875_+	III_4095410_4095803	251	36	3.73e-40	High	263	{}	1
ChrX	8036019	8036922	tRNA:C18A11.t1	tRNA:C18A11.t1	X_8037448_8037519_+	X_8036019_8036922	387	125	1.42e-31	Low	978	{}	18
Chr5	1871529	1872044	T10B5.4	T10B5.4	V_1870429_1871616_-	V_1871529_1872044	475	76	1.24e-70	High	170	{}	15
ChrX	17479409	17480551	{}	{}	{}	X_17479409_17480551	341	153	4.47e-17	{}	{}	{}	{}
Chr5	15464773	15465253	pqn-71	T23F1.6	V_15465483_15466879_+	V_15464773_15465253	155	40	9.65e-17	High	470	{}	13
Chr4	4712449	4712796	yrs-1	K08F11.4a	IV_4710860_4712638_-	IV_4712449_4712796	106	34	1.61e-09	High	-16	{}	4
Chr3	7140393	7140633	snRNA:B0280.14	snRNA:B0280.14	III_7140376_7140482_-	III_7140393_7140633	67	30	0.000276849	High	31	III:7140273-7140739	3
Chr2	4959697	4960110	ulp-2	Y38A8.3	II_4955632_4959860_-	II_4959697_4960110	204	51	2.44e-22	High	43	{}	2
Chr2	13337859	13338199	Y48C3A.10	Y48C3A.10	II_13338183_13339783_+	II_13337859_13338199	121	57	2.85e-06	High	154	{}	3
Chr3	7643839	7644162	tRNA:ZK783.t1	tRNA:ZK783.t1	III_7642086_7642157_-	III_7643839_7644162	151	38	1.04e-16	Low	1843	{}	2
ChrX	8818475	8818827	tRNA:R04E5.t4	tRNA:R04E5.t4	X_8818516_8818587_-	X_8818475_8818827	102	11	3.7e-19	High	64	{}	0
Chr1	3438681	3439288	tag-63	Y47G6A.28	I_3439110_3447705_+	I_3438681_3439288	806	74	1.31e-154	High	126	{}	9
Chr5	10677274	10677675	{}	{}	{}	V_10677274_10677675	109	51	7.89e-06	{}	{}	{}	{}
Chr3	1533049	1533967	Y67D2.4	Y67D2.4	III_1533829_1538118_+	III_1533049_1533967	923	69	3.98e-189	High	321	{}	10
Chr4	13028941	13029325	{}	{}	{}	IV_13028941_13029325	114	27	1.51e-13	{}	{}	{}	{}
Chr4	385057	385831	T07A9.1	T07A9.1	IV_383701_385087_-	IV_385057_385831	534	80	2.16e-82	High	357	{}	18
Chr3	2330918	2331643	fbxa-1	Y54F10BM.1	III_2331570_2341994_+	III_2330918_2331643	739	74	1.93e-137	High	290	{}	7
Chr5	2235745	2236005	cyp-33C4	F44C8.1	V_2235824_2237765_+	V_2235745_2236005	73	22	2.48e-07	High	-51	{}	5
Chr5	14696570	14697158	C47E8.8	C47E8.8	V_14696678_14707400_+	V_14696570_14697158	221	98	1.01e-11	High	-186	{}	13
Chr5	12560226	12560528	sel-1	F45D3.5.1	V_12560532_12563194_+	V_12560226_12560528	85	24	6.59e-09	High	155	{}	3
Chr4	5160187	5160596	C24D10.6	C24D10.6	IV_5159476_5160236_-	IV_5160187_5160596	223	36	1.72e-33	High	155	{}	5
Chr1	8664705	8665083	F39H2.3	F39H2.3.1	I_8664946_8666484_+	I_8664705_8665083	222	48	2.37e-27	High	52	{}	1
Chr4	1177450	1178132	Y104H12D.2	Y104H12D.2	IV_1178023_1182837_+	IV_1177450_1178132	743	55	2.65e-153	High	232	{}	6
Chr2	950427	950722	C32B5.11	C32B5.11	II_948450_949804_-	II_950427_950722	90	34	8.27e-07	Low	770	{}	1
Chr1	636639	637006	Y65B4A.3	Y65B4A.3	I_636724_637847_+	I_636639_637006	130	42	2.44e-11	High	-98	{}	3
Chr1	12664725	12665299	T26E3.4	T26E3.4	I_12664958_12668815_+	I_12664725_12665299	800	75	2.44e-152	High	-54	{}	8
Chr1	10565027	10565519	snoRNA:F25H2.15	snoRNA:F25H2.15	I_10565253_10565430_+	I_10565027_10565519	219	42	1.78e-29	High	-20	{}	10
ChrX	9337595	9338130	apa-2	T20B5.1.2	X_9338460_9342366_+	X_9337595_9338130	142	44	7.19e-13	Low	598	{}	11
Chr1	3876748	3877167	T03F1.12	T03F1.12	I_3876047_3876705_-	I_3876748_3877167	369	57	3.14e-56	High	252	{}	2
Chr4	8691501	8691880	hst-1	F08B4.6	IV_8688255_8691642_-	IV_8691501_8691880	148	33	3.93e-18	High	48	{}	2
ChrX	13995654	13996113	C31E10.6	C31E10.6	X_13996128_13999210_+	X_13995654_13996113	141	55	1.33e-09	High	245	{}	7
Chr2	8143198	8143623	F10B5.8	F10B5.8	II_8140514_8143319_-	II_8143198_8143623	254	60	5.7e-29	High	91	{}	6
Chr1	6459368	6459987	rab-10	T23H2.5.1	I_6457065_6458480_-	I_6459368_6459987	285	114	1.5e-17	Low	1197	{}	10
Chr2	7050032	7050505	ZK1127.9	ZK1127.9e.2	II_7046342_7050126_-	II_7050032_7050505	361	55	1.83e-55	High	142	{}	8
Chr5	18689509	18689871	Y69H2.7	Y69H2.7	V_18689834_18695834_+	V_18689509_18689871	148	25	6.04e-22	High	144	{}	6
Chr2	6346658	6348900	lgg-1	C32D5.9.1	II_6346911_6347669_-	II_6346658_6348900	695	348	1.06e-26	High	110	{}	14
Chr3	11510087	11510399	Y66D12A.18	Y66D12A.18	III_11510302_11511311_+	III_11510087_11510399	125	23	1.02e-17	High	59	{}	0
Chr1	5870474	5870990	F33D11.11	F33D11.11	I_5868282_5869956_-	I_5870474_5870990	374	118	2e-31	Low	776	{}	10
Chr2	8028082	8029047	C08B11.3	C08B11.3	II_8022558_8027668_-	II_8028082_8029047	640	95	4.69e-99	Low	896	{}	13
Chr5	13658325	13659245	{}	{}	{}	V_13658325_13659245	352	117	8.18e-28	{}	{}	{}	{}
Chr3	7234070	7234471	T20H4.5	T20H4.5.2	III_7232855_7234130_-	III_7234070_7234471	282	60	6.59e-35	High	140	{}	8
Chr3	8888900	8889286	ZK637.14	ZK637.14	III_8888276_8889012_-	III_8888900_8889286	223	70	2.72e-19	High	81	{}	8
Chr4	11856279	11856663	ech-2	F38H4.8.1	IV_11854949_11856462_-	IV_11856279_11856663	132	33	7.94e-15	High	9	{}	1
Chr3	7162186	7162710	K04G7.11	K04G7.11	III_7161085_7162043_-	III_7162186_7162710	654	76	2.05e-114	High	405	{}	17
Chr5	19643649	19644168	Y43F8C.7	Y43F8C.7.1	V_19641211_19643839_-	V_19643649_19644168	207	49	9.36e-24	High	69	{}	8
Chr4	10734400	10735342	ZC168.3	ZC168.3	IV_10732875_10734701_-	IV_10734400_10735342	851	83	2.07e-159	High	170	{}	11
Chr3	9667688	9668270	C07A9.9	C07A9.9	III_9663001_9667480_-	III_9667688_9668270	218	92	1.37e-12	High	499	{}	14
Chr5	11823811	11824194	pyc-1	D2023.2.1	V_11817589_11822334_-	V_11823811_11824194	136	58	3.78e-08	Low	1668	{}	8
ChrX	104690	105149	Y73B3A.4	Y73B3A.4	X_96342_104761_-	X_104690_105149	358	15	2.12e-85	High	158	{}	0
Chr2	8787175	8787770	{}	{}	{}	II_8787175_8787770	432	147	7.09e-33	{}	{}	{}	{}
Chr5	14124061	14124343	{}	{}	{}	V_14124061_14124343	75	9	1.03e-13	{}	{}	{}	{}
Chr3	8614356	8614853	rha-2	C06E1.10	III_8609972_8614463_-	III_8614356_8614853	618	70	2.06e-109	High	141	{}	1
ChrX	12860625	12861005	T14G8.3	T14G8.3b	X_12861158_12869393_+	X_12860625_12861005	136	33	1.23e-15	High	343	{}	8
Chr1	3930421	3930793	T21E3.2	T21E3.2	I_3930833_3931546_+	I_3930421_3930793	244	39	8.98e-37	High	226	{}	3
Chr2	5379527	5379980	pkc-3	F09E5.1.1	II_5379997_5384140_+	II_5379527_5379980	187	76	1.24e-11	High	244	{}	9
Chr2	10872413	10872868	F59E10.3	F59E10.3	II_10872805_10873687_+	II_10872413_10872868	377	60	1.95e-56	High	165	{}	11
Chr5	9220048	9220668	grd-6	T18H9.1	V_9221689_9224082_+	V_9220048_9220668	524	66	1.66e-88	Low	1331	{}	10
Chr1	6358324	6358834	mut-2	K04F10.6a	I_6355916_6358396_-	I_6358324_6358834	564	69	1.64e-96	High	183	{}	9
Chr2	9624061	9624410	dnj-20	T15H9.7	II_9622880_9624090_-	II_9624061_9624410	114	27	1.51e-13	High	145	{}	4
Chr3	1037171	1037539	BE0003N10.1	BE0003N10.1	III_1037498_1046036_+	III_1037171_1037539	228	32	5.6e-37	High	143	{}	9
Chr4	7580082	7580663	F32E10.6	F32E10.6.1	IV_7578492_7580387_-	IV_7580082_7580663	385	68	5.25e-54	High	-15	{}	14
Chr4	11145680	11146097	{}	{}	{}	IV_11145680_11146097	132	24	8.39e-19	{}	{}	{}	{}
Chr5	15189135	15190432	cyn-3	Y75B12B.5.1	V_15189732_15190732_+	V_15189135_15190432	971	115	2.6e-167	High	-51	{}	14
Chr4	6156852	6157343	C11D2.4	C11D2.4	IV_6155536_6156879_-	IV_6156852_6157343	231	51	5.92e-28	High	218	{}	5
Chr2	5660820	5662167	fut-3	F59E12.13.1	II_5657700_5659950_-	II_5660820_5662167	614	191	9.45e-52	Low	1543	{}	16
Chr2	7301610	7302009	cul-4	F45E12.3	II_7302035_7305693_+	II_7301610_7302009	312	41	5.69e-52	High	226	{}	9
Chr5	4692815	4693310	cpg-8	K03B4.7a.1	V_4690766_4692246_-	V_4692815_4693310	171	39	2.02e-20	Low	816	{}	3
Chr4	10345842	10346334	{}	{}	{}	IV_10345842_10346334	127	58	6.98e-07	{}	{}	{}	{}
Chr4	6108697	6108970	{}	{}	{}	IV_6108697_6108970	76	15	1.12e-10	{}	{}	{}	{}
Chr5	13568295	13568778	C50B8.3	C50B8.3	V_13566819_13568437_-	V_13568295_13568778	423	49	1.96e-74	High	99	{}	8
Chr3	11918176	11918384	{}	{}	{}	III_11918176_11918384	55	24	0.000762047	{}	{}	{}	{}
Chr3	3294286	3294616	Y53G8AR.8	Y53G8AR.8	III_3290244_3294318_-	III_3294286_3294616	143	45	9.84e-13	High	133	{}	2
Chr3	783216	783678	F42G9.6	F42G9.6b	III_778213_783297_-	III_783216_783678	383	61	2.72e-57	High	150	{}	10
[truncated: 2,519 more rows]

## Sheet: Plin_LIN-35_L1_binding sites
Chromosome	Peak_start	Peak_stop	Targeted_Gene_ID	Targeted_Transcript_ID(closest)	Targeted_Transcript_Position(closest)	Peak_position	Peak_raw_signal	Peak_input_raw_signal	Peak_q-value	Target_confidence	Distance_to_Transcript_Start_Site(closest)	If_in_intron	HOTness
[truncated: 4,790 more rows]

[truncated: 7 more sheets: Ppie_EFL-1_YA_binding sites, Ppie_DPL-1_YA_binding sites, Ppie_LIN-35_YA_binding sites, Pges_EFL-1_L1_binding sites, Pges_DPL-1_L1_binding sites, Pges_LIN-35_L1_binding sites, Pges_HPL-2_L1_binding sites]
