# Supplementary material for: Tissue-specific direct targets of Caenorhabditis elegans Rb/E2F dictate distinct somatic and germline programs
Source: Genome Biol. 2013 Jan 23;14(1):R5. doi: 10.1186/gb-2013-14-1-r5 (PMC4053757; doi:10.1186/gb-2013-14-1-r5)
Supplement: Additional file 3 — Supplementary file 2. Target genes and intergenic binding sites for tissue-specific datasets. [file gb-2013-14-1-r5-S3.XLSX]

## Sheet: intestine-specific targets
Chromosome	binding start	binding stop	binding size	Targeted_Gene_ID	Targeted_Transcript_ID(closest)	Targeted_Transcript_Position(closest)	Peak_position	Peak_raw_signal	Peak_input_raw_signal	Peak_q-value	Target_confidence	Distance_to_Transcript_Start_Site(closest)	If_in_intron	HOTness
Chr2	1101496	1101753	257	pho-14	T13B5.3	II_1097972_1100817_-	II_1101496_1101753	61	26	0.000249269	Low	807	{}	0
Chr2	4858555	4859358	803	F11G11.4	F11G11.4	II_4860914_4861590_+	II_4858555_4859358	208	68	6.06e-17	Low	1958	{}	0
Chr4	3336616	3337014	398	F42A6.6	F42A6.6	IV_3335990_3337001_-	IV_3336616_3337014	133	38	3.27e-13	High	-186	{}	0
Chr4	9118286	9118885	599	tag-60	C01F6.6e.5	IV_9119080_9129913_+	IV_9118286_9118885	173	62	5.6e-13	High	495	{}	0
Chr4	10964708	10965009	301	Y69E1A.8	Y69E1A.8	IV_10966561_10968081_+	IV_10964708_10965009	118	35	2.05e-11	Low	1703	{}	0
Chr4	10964708	10965009	301	aqp-3	Y69E1A.7	IV_10961325_10963936_-	IV_10964708_10965009	118	35	2.05e-11	Low	922	{}	0
Chr5	14640614	14640944	330	C54G10.1	C54G10.1	V_14640760_14641190_+	V_14640614_14640944	119	45	1.12e-08	High	-19	{}	0
ChrX	14437744	14438163	419	tRNA:F23D12.t2	tRNA:F23D12.t2	X_14437793_14437864_-	X_14437744_14438163	128	46	7.11e-10	High	89	{}	0
ChrX	14437744	14438163	419	tRNA:F23D12.t1	tRNA:F23D12.t1	X_14438022_14438093_+	X_14437744_14438163	128	46	7.11e-10	High	69	{}	0
Chr1	14051796	14052129	333	smd-1	F47G4.7	I_14048070_14050987_-	I_14051796_14052129	112	23	7.23e-15	Low	975	{}	1
Chr2	1621831	1622197	366	fbxa-158	C08E3.10b	II_1619898_1621293_-	II_1621831_1622197	130	67	1.1e-05	Low	721	{}	1
Chr2	5237711	5238008	297	tRNA:T16D1.t1	tRNA:T16D1.t1	II_5237839_5237912_+	II_5237711_5238008	150	63	3.98e-09	High	-20	{}	1
Chr2	5293280	5293598	318	tRNA:ZK622.t2	tRNA:ZK622.t2	II_5293423_5293494_+	II_5293280_5293598	151	57	1.02e-10	High	-16	{}	1
Chr2	5293280	5293598	318	ZK622.1	ZK622.1	II_5293926_5295565_+	II_5293280_5293598	151	57	1.02e-10	High	487	{}	1
Chr2	6883652	6883978	326	pmp-1	C44B7.8	II_6880631_6883684_-	II_6883652_6883978	119	42	1.79e-09	High	131	{}	1
Chr2	8625131	8625378	247	sptf-2	T22C8.5	II_8625504_8627417_+	II_8625131_8625378	94	37	9.66e-07	High	250	{}	1
Chr2	11152805	11154140	1335	pqm-1	F40F8.7	II_11150252_11152632_-	II_11152805_11154140	418	171	2.69e-24	Low	840	{}	1
Chr3	6180299	6180638	339	F42A10.7	F42A10.7.1	III_6177875_6178632_-	III_6180299_6180638	158	87	8.84e-06	Low	1836	{}	1
Chr3	6415231	6415942	711	nas-4	C05D11.6	III_6411541_6414933_-	III_6415231_6415942	222	139	1.86e-05	Low	653	{}	1
Chr3	7758528	7758893	365	pcp-1	ZK112.1	III_7758523_7761196_+	III_7758528_7758893	158	59	2.53e-11	High	-187	{}	1
Chr4	2618598	2618928	330	smf-3	Y69A2AR.4	IV_2618781_2625435_+	IV_2618598_2618928	131	44	6.03e-11	High	18	{}	1
Chr4	3899852	3900208	356	srz-62	F56D6.7	IV_3900416_3902320_+	IV_3899852_3900208	169	38	1.99e-20	High	386	{}	1
Chr4	4821017	4821573	556	H06H21.8	H06H21.8a	IV_4817378_4821215_-	IV_4821017_4821573	147	84	4.92e-05	High	80	{}	1
Chr4	7326731	7327152	421	F42C5.10	F42C5.10	IV_7320722_7326646_-	IV_7326731_7327152	156	62	2.93e-10	High	295	{}	1
Chr4	7841204	7841695	491	miRNA:mir-83	miRNA:mir-83	IV_7841614_7841711_+	IV_7841204_7841695	216	54	1.38e-23	High	165	{}	1
Chr4	15849631	15850073	442	Y105C5A.24	Y105C5A.24	IV_15849755_15852845_+	IV_15849631_15850073	128	44	1.98e-10	High	-97	{}	1
Chr4	17245102	17245585	483	ZK550.2	ZK550.2	IV_17245553_17249698_+	IV_17245102_17245585	249	51	8.14e-32	High	210	{}	1
Chr5	385390	385719	329	lipl-5	ZK6.7b	V_385567_387556_+	V_385390_385719	117	29	2.2e-13	High	13	{}	1
Chr5	7075353	7078128	2775	npa-1	VC5.3b.1	V_7077398_7081324_+	V_7075353_7078128	683	294	1.22e-35	Low	658	{}	1
Chr5	8768247	8769402	1155	B0507.3	B0507.3a	V_8768714_8770680_+	V_8768247_8769402	451	121	6.39e-45	High	-110	V:8768805-8768850	1
Chr5	11941464	11941815	351	F58H1.6	F58H1.6	V_11942618_11944377_+	V_11941464_11941815	160	54	4.93e-13	Low	979	{}	1
Chr5	12921518	12921895	377	F54F3.4	F54F3.4	V_12922430_12923968_+	V_12921518_12921895	153	71	7.05e-08	Low	724	{}	1
Chr5	12934592	12935201	609	T16G1.7	T16G1.7	V_12932777_12934859_-	V_12934592_12935201	230	114	7.07e-10	High	37	{}	1
Chr5	14353022	14354710	1688	Y49A3A.3	Y49A3A.3	V_14354218_14355528_+	V_14353022_14354710	443	218	3.89e-18	High	352	{}	1
ChrX	1272519	1272932	413	C52B11.5	C52B11.5	X_1272814_1275112_+	X_1272519_1272932	133	56	3.38e-08	High	89	{}	1
ChrX	2372123	2372558	435	miRNA:mir-75	miRNA:mir-75	X_2372447_2372543_+	X_2372123_2372558	160	77	1.16e-07	High	107	{}	1
ChrX	2931829	2932708	879	Y71H10A.2	Y71H10A.2.1	X_2933353_2937277_+	X_2931829_2932708	253	123	3.6e-11	Low	1085	{}	1
ChrX	5022676	5023072	396	tRNA:ZC449.t1	tRNA:ZC449.t1	X_5022784_5022855_-	X_5022676_5023072	232	79	3.67e-18	High	19	{}	1
ChrX	5407291	5407592	301	tRNA:C03F11.t1	tRNA:C03F11.t1	X_5407378_5407450_-	X_5407291_5407592	123	62	1.12e-05	High	-9	{}	1
ChrX	6271657	6272209	552	W05H9.1	W05H9.1.1	X_6272045_6273726_+	X_6271657_6272209	242	83	1e-18	High	112	{}	1
ChrX	8069259	8069656	397	C18A11.1	C18A11.1	X_8069448_8070200_+	X_8069259_8069656	166	60	2.29e-12	High	-9	{}	1
ChrX	8713740	8714212	472	F53A9.6	F53A9.6.1	X_8713413_8713749_-	X_8713740_8714212	130	68	1.6e-05	High	227	{}	1
ChrX	13038796	13039096	300	tRNA:C53C7.t3	tRNA:C53C7.t3	X_13038881_13038964_-	X_13038796_13039096	129	41	1.7e-11	High	-18	{}	1
ChrX	13782008	13782320	312	tRNA:F55F3.t2	tRNA:F55F3.t2	X_13782171_13782243_+	X_13782008_13782320	117	62	5.73e-05	High	7	{}	1
ChrX	14214467	14214820	353	K06G5.1	K06G5.1a.1	X_14214735_14219010_+	X_14214467_14214820	144	64	4.72e-08	High	92	{}	1
Chr2	2921618	2924452	2834	ZK355.2	ZK355.2a	II_2923908_2926518_+	II_2921618_2924452	551	324	3.59e-14	Low	873	{}	2
Chr2	4194047	4194959	912	F31D5.4	F31D5.4	II_4188986_4194603_-	II_4194047_4194959	310	132	3.68e-17	High	-100	{}	2
Chr2	4856857	4859376	2519	F11G11.5	F11G11.5	II_4857912_4859130_+	II_4856857_4859376	719	356	2.87e-28	High	-204	{}	2
Chr2	5142087	5142469	382	nas-29	F58A6.4	II_5138679_5141791_-	II_5142087_5142469	201	102	2.22e-08	High	487	{}	2
Chr2	5142087	5142469	382	F58A6.1	F58A6.1	II_5142197_5143934_+	II_5142087_5142469	201	102	2.22e-08	High	-81	{}	2
Chr2	5935804	5936446	642	egl-44	F28B12.2b	II_5936405_5940190_+	II_5935804_5936446	294	119	9.48e-18	High	280	{}	2
Chr2	7029951	7031609	1658	miRNA:mir-236	miRNA:mir-236	II_7030113_7030210_-	II_7029951_7031609	438	287	3.67e-08	Low	570	{}	2
Chr3	6168691	6169234	543	efk-1	F42A10.4a.1	III_6164845_6168498_-	III_6168691_6169234	236	80	1.46e-18	High	464	III:6168635-6170417	2
Chr3	11496336	11496815	479	Y66D12A.24	Y66D12A.24	III_11496753_11500586_+	III_11496336_11496815	205	71	7.57e-16	High	178	{}	2
Chr4	3258455	3258907	452	miRNA:mir-270	miRNA:mir-270	IV_3258451_3258545_-	IV_3258455_3258907	122	49	3.67e-08	High	136	{}	2
Chr4	3258455	3258907	452	T26C12.1	T26C12.1.1	IV_3258905_3263485_+	IV_3258455_3258907	122	49	3.67e-08	High	224	{}	2
Chr4	5393550	5393936	386	ZK616.4	ZK616.4.1	IV_5394881_5396955_+	IV_5393550_5393936	166	59	1.23e-12	Low	1138	{}	2
Chr4	7025722	7026193	471	C06G3.5	C06G3.5b.2	IV_7026457_7027985_+	IV_7025722_7026193	156	65	1.46e-09	High	500	IV:7024310-7026455	2
Chr4	7791893	7792120	227	C33H5.13	C33H5.13	IV_7791797_7792174_-	IV_7791893_7792120	69	28	5.36e-05	High	-168	{}	2
Chr4	8730455	8730785	330	F21D5.3	F21D5.3.2	IV_8730660_8735587_+	IV_8730455_8730785	129	52	1.61e-08	High	40	{}	2
Chr4	9593492	9593793	301	spp-18	F27C8.4	IV_9593671_9594390_+	IV_9593492_9593793	124	44	9.33e-10	High	29	{}	2
Chr4	13725061	13725590	529	C47A4.2	C47A4.2a.1	IV_13726897_13732669_+	IV_13725061_13725590	211	77	3.39e-15	Low	1572	{}	2
Chr5	11974798	11975630	832	cpr-1	C52E4.1	V_11975355_11976561_+	V_11974798_11975630	324	77	1.91e-36	High	141	{}	2
Chr5	15298423	15298790	367	cpr-3	T10H4.12	V_15296656_15298481_-	V_15298423_15298790	117	54	2.28e-06	High	125	{}	2
Chr5	15553707	15554048	341	tRNA:F28F8.t2	tRNA:F28F8.t2	V_15553834_15553905_+	V_15553707_15554048	207	56	4.84e-21	High	-43	V:15553652-15553930	2
ChrX	5834736	5835437	701	F13D11.4	F13D11.4.1	X_5831293_5834880_-	X_5834736_5835437	249	142	1.08e-07	High	206	{}	2
ChrX	6518461	6519033	572	ets-4	F22A3.1	X_6519161_6522603_+	X_6518461_6519033	240	72	9.22e-22	High	414	{}	2
ChrX	6788819	6789601	782	sgca-1	H22K11.4b	X_6787256_6789504_-	X_6788819_6789601	309	123	4.35e-19	High	-294	{}	2
ChrX	6817953	6818500	547	dhs-28	M03A8.1	X_6818392_6820015_+	X_6817953_6818500	273	142	2.33e-10	High	166	{}	2
ChrX	7199960	7201160	1200	C55B6.1	C55B6.1a	X_7200320_7203965_+	X_7199960_7201160	318	106	3.94e-25	High	-240	{}	2
ChrX	8608658	8609147	489	tRNA:H35N09.t2	tRNA:H35N09.t2	X_8608772_8608843_-	X_8608658_8609147	233	66	1.73e-22	High	59	{}	2
ChrX	8608658	8609147	489	tRNA:H35N09.t1	tRNA:H35N09.t1	X_8608976_8609047_+	X_8608658_8609147	233	66	1.73e-22	High	74	{}	2
ChrX	8796649	8796941	292	tRNA:R04E5.t6	tRNA:R04E5.t6	X_8796760_8796830_-	X_8796649_8796941	137	53	1.65e-09	High	-35	{}	2
ChrX	10338871	10340364	1493	cut-5	R07E3.3	X_10333944_10338270_-	X_10338871_10340364	320	155	6.68e-14	Low	1347	{}	2
ChrX	16871167	16872039	872	T20F7.1	T20F7.1	X_16872842_16878202_+	X_16871167_16872039	377	189	5.12e-15	Low	1239	{}	2
Chr2	3245733	3246256	523	C17F4.7	C17F4.7	II_3245110_3246132_-	II_3245733_3246256	189	70	1.83e-13	High	-138	{}	3
Chr2	5772710	5773086	376	tRNA:F10C1.t2	tRNA:F10C1.t2	II_5772882_5772965_-	II_5772710_5773086	202	70	1.27e-15	High	-67	II:5772651-5773064	3
Chr2	6328423	6329068	645	miRNA:mir-60	miRNA:mir-60	II_6328651_6328748_-	II_6328423_6329068	333	113	1.13e-25	High	-3	{}	3
Chr2	6600961	6601293	332	C56C10.11	C56C10.11	II_6598296_6601217_-	II_6600961_6601293	212	85	2.47e-13	High	-90	{}	3
Chr2	6600961	6601293	332	vps-33.2	C56C10.1	II_6601029_6603365_+	II_6600961_6601293	212	85	2.47e-13	High	-98	{}	3
Chr2	8485439	8485931	492	gbh-2	M05D6.7	II_8485863_8487433_+	II_8485439_8485931	284	156	1.92e-09	High	178	{}	3
Chr2	10861668	10862451	783	M106.3	M106.3b.1	II_10857387_10860822_-	II_10861668_10862451	276	141	6.99e-11	Low	1237	{}	3
Chr2	12425673	12426139	466	daf-22	Y57A10C.6	II_12423422_12425601_-	II_12425673_12426139	195	82	1.77e-11	High	305	{}	3
Chr3	3520381	3520816	435	hmit-1.3	M01F1.5.1	III_3510958_3519698_-	III_3520381_3520816	179	83	5.06e-09	Low	900	{}	3
Chr3	6805344	6805669	325	tRNA:F28F5.t1	tRNA:F28F5.t1	III_6805505_6805577_+	III_6805344_6805669	169	49	3.1e-16	High	-1	III:6803749-6805628	3
Chr3	7140389	7140645	256	snRNA:B0280.14	snRNA:B0280.14	III_7140376_7140482_-	III_7140389_7140645	110	27	9.42e-13	High	35	III:7140273-7140739	3
Chr3	13605972	13606385	413	act-5	T25C8.2.1	III_13604219_13605947_-	III_13605972_13606385	252	57	8.53e-30	High	231	{}	3
Chr3	13625555	13626920	1365	T12D8.5	T12D8.5.1	III_13625850_13626410_-	III_13625555_13626920	471	179	1.39e-30	High	-173	III:13626206-13626247	3
Chr4	5939109	5939511	402	K02B2.3	K02B2.3.1	IV_5937441_5939215_-	IV_5939109_5939511	220	80	7.21e-16	High	95	{}	3
Chr4	8481352	8481670	318	spp-8	C28C12.5	IV_8481647_8483692_+	IV_8481352_8481670	142	34	1.76e-16	High	136	{}	3
Chr4	14883786	14884191	405	eps-8	Y57G11C.24a.4	IV_14885500_14900354_+	IV_14883786_14884191	158	51	1.4e-13	Low	1512	IV:14883472-14884158	3
Chr4	15929806	15930295	489	Y105C5B.9	Y105C5B.9	IV_15930545_15931735_+	IV_15929806_15930295	176	54	7.1e-16	High	495	{}	3
Chr5	260137	260549	412	nhr-204	R02C2.4	V_254806_260398_-	V_260137_260549	151	56	5.62e-11	High	-55	{}	3
Chr5	6248466	6249416	950	dmd-7	K08B12.2b	V_6248984_6250555_+	V_6248466_6249416	346	144	9.38e-20	High	43	{}	3
Chr5	6322660	6323235	575	T28C12.4	T28C12.4a	V_6323017_6326201_+	V_6322660_6323235	316	114	1.62e-22	High	70	{}	3
Chr5	10370898	10371462	564	ugt-49	AC3.2	V_10372130_10374045_+	V_10370898_10371462	374	108	1.06e-34	Low	950	{}	3
Chr5	12002685	12003101	416	F57F5.1	F57F5.1	V_12002684_12004276_+	V_12002685_12003101	157	65	1.04e-09	High	-209	{}	3
Chr5	12002790	12003207	417	gcy-33	F57F5.2	V_11995674_12001733_-	V_12002790_12003207	103	39	1.61e-07	Low	1265	V:12002983-12003038	3
Chr5	12512587	12515185	2598	T28H10.2	T28H10.2	V_12510674_12512182_-	V_12512587_12515185	941	367	1.5e-57	Low	1704	{}	3
Chr5	12512607	12513035	428	T28H10.3	T28H10.3	V_12512749_12514745_+	V_12512607_12513035	133	54	1.72e-08	High	-72	{}	3
Chr5	13372449	13374149	1700	tag-260	M04G12.1a	V_13369925_13372757_-	V_13372449_13374149	513	256	3.56e-20	Low	542	V:13372910-13376589	3
Chr5	14855505	14855875	370	tRNA:ZC412.t2	tRNA:ZC412.t2	V_14855595_14855666_-	V_14855505_14855875	158	65	7.4e-10	High	24	{}	3
Chr5	17658954	17659723	769	F59A1.10	F59A1.10	V_17660102_17661572_+	V_17658954_17659723	262	53	9.9e-34	Low	764	{}	3
Chr5	17658954	17659723	769	fbxa-108	F59A1.7	V_17656748_17658111_-	V_17658954_17659723	262	53	9.9e-34	Low	1227	{}	3
Chr5	20157053	20160151	3098	F19B2.5	F19B2.5	V_20157866_20158724_-	V_20157053_20160151	1161	301	9.31e-118	High	-122	{}	3
ChrX	2316159	2316588	429	aakg-4	T01B6.3b	X_2314911_2316415_-	X_2316159_2316588	197	113	2.93e-06	High	-42	{}	3
ChrX	4444097	4444413	316	tRNA:F25F6.t1	tRNA:F25F6.t1	X_4444235_4444306_+	X_4444097_4444413	161	72	9.04e-09	High	-20	{}	3
ChrX	4444097	4444413	316	mltn-13	F15A8.7	X_4442134_4444272_-	X_4444097_4444413	161	72	9.04e-09	High	-17	{}	3
ChrX	8156460	8156833	373	tRNA:F22F1.t7	tRNA:F22F1.t7	X_8156575_8156648_-	X_8156460_8156833	148	69	1.83e-07	High	-2	{}	3
ChrX	10141787	10142410	623	oac-14	F09B9.1	X_10139309_10141943_-	X_10141787_10142410	267	108	2.99e-16	High	155	{}	3
ChrX	10821152	10821512	360	tRNA:F31B12.t1	tRNA:F31B12.t1	X_10821252_10821323_-	X_10821152_10821512	169	60	7.34e-13	High	9	{}	3
ChrX	12667755	12668721	966	nhr-17	C02B4.2	X_12663763_12667771_-	X_12667755_12668721	401	240	3.93e-10	High	467	{}	3
ChrX	12843162	12843853	691	C52G5.2	C52G5.2	X_12843235_12845240_+	X_12843162_12843853	234	83	4.56e-17	High	-272	X:12843373-12843711	3
ChrX	12843370	12843843	473	tRNA:C52G5.t1	tRNA:C52G5.t1	X_12843608_12843680_+	X_12843370_12843843	254	81	2.01e-21	High	2	X:12843373-12843711	3
ChrX	14161870	14162308	438	tRNA:R03E1.t2	tRNA:R03E1.t2	X_14161947_14162018_-	X_14161870_14162308	196	51	9.82e-21	High	71	{}	3
ChrX	14161870	14162308	438	lgc-25	R03E1.3	X_14158791_14161709_-	X_14161870_14162308	196	51	9.82e-21	High	380	{}	3
ChrX	14161870	14162308	438	tRNA:R03E1.t1	tRNA:R03E1.t1	X_14162136_14162217_+	X_14161870_14162308	196	51	9.82e-21	High	47	{}	3
Chr1	7573621	7574334	713	D2030.2	D2030.2a.3	I_7574108_7578332_+	I_7573621_7574334	496	121	5.85e-54	High	131	{}	4
Chr2	1143015	1143677	662	W09B6.5	W09B6.5	II_1139283_1142517_-	II_1143015_1143677	174	80	9.1e-09	Low	829	{}	4
Chr2	1143197	1143767	570	pod-2	W09B6.1b	II_1143915_1152381_+	II_1143197_1143767	204	76	2.54e-14	High	433	{}	4
Chr2	5282069	5283296	1227	pmt-1	ZK622.3a.1	II_5278108_5282494_-	II_5282069_5283296	466	290	3.04e-10	High	188	{}	4
Chr3	1214589	1215591	1002	Y119D3B.21	Y119D3B.21	III_1214943_1215278_+	III_1214589_1215591	324	127	1.96e-20	High	-147	{}	4
Chr3	7304819	7305343	524	B0361.2	B0361.2b	III_7305786_7308291_+	III_7304819_7305343	223	79	1.22e-16	Low	705	III:7304139-7305904	4
Chr3	9930268	9930760	492	K03H1.5	K03H1.5	III_9932164_9939563_+	III_9930268_9930760	184	73	6.43e-12	Low	1650	{}	4
Chr3	11026547	11026901	354	Y48A6B.7	Y48A6B.7	III_11025121_11026447_-	III_11026547_11026901	171	31	4.15e-24	High	277	{}	4
Chr4	763392	764105	713	col-103	F56B3.1	IV_762420_763772_-	IV_763392_764105	357	75	2.64e-44	High	-24	{}	4
Chr4	1056237	1056994	757	Y55F3AM.13	Y55F3AM.13	IV_1055023_1056312_-	IV_1056237_1056994	252	75	5.42e-23	High	303	{}	4
Chr4	1056237	1056994	757	Y55F3AM.1	Y55F3AM.1.1	IV_1056891_1057611_+	IV_1056237_1056994	252	75	5.42e-23	High	276	{}	4
Chr4	3874432	3874953	521	F37C4.5	F37C4.5a.2	IV_3871825_3874420_-	IV_3874432_3874953	204	89	2.99e-11	High	272	{}	4
Chr4	3988687	3989014	327	clec-78	F47C12.2	IV_3988977_3991515_+	IV_3988687_3989014	150	42	4.69e-15	High	127	{}	4
Chr4	5387997	5389295	1298	elo-6	F41H10.8.1	IV_5386618_5388547_-	IV_5387997_5389295	434	156	1.21e-30	High	99	{}	4
Chr4	9801444	9801854	410	fat-3	W08D2.4	IV_9802888_9806095_+	IV_9801444_9801854	181	51	8.17e-18	Low	1239	IV:9801366-9801854	4
Chr4	10502131	10503275	1144	tax-6	C02F4.2c	IV_10492871_10501555_-	IV_10502131_10503275	392	165	8.42e-22	Low	1148	{}	4
Chr4	10502226	10502723	497	not a gene?	C02F4.3	IV_10502290_10504009_+	IV_10502226_10502723	174	88	2.43e-07	High	-184	{}	4
Chr4	11021026	11021915	889	alh-3	F36H1.6	IV_11022574_11025830_+	IV_11021026_11021915	369	177	3.71e-16	Low	1104	{}	4
Chr4	11021026	11021915	889	F13H10.4	F13H10.4b	IV_11016391_11019685_-	IV_11021026_11021915	369	177	3.71e-16	Low	1785	{}	4
Chr5	3776781	3777138	357	R08E5.2	R08E5.2b.2	V_3774411_3776083_-	V_3776781_3777138	127	63	5.35e-06	Low	876	{}	4
Chr5	9073260	9076714	3454	oac-50	T27E4.6	V_9069669_9073331_-	V_9073260_9076714	1022	572	4.12e-29	Low	1656	V:9074985-9075448	4
Chr5	11411935	11412356	421	tRNA:K03B8.t1	tRNA:K03B8.t1	V_11412041_11412113_-	V_11411935_11412356	292	89	9.1e-26	High	32	{}	4
Chr5	20488559	20489170	611	B0250.5	B0250.5	V_20489143_20492501_+	V_20488559_20489170	326	125	3e-21	High	279	{}	4
ChrX	2177747	2179038	1291	F48B9.8	F48B9.8	X_2174022_2176533_-	X_2177747_2179038	418	223	2.66e-14	Low	1859	{}	4
ChrX	5212888	5214064	1176	H28G03.2	H28G03.2b	X_5213673_5215523_+	X_5212888_5214064	455	225	2.12e-18	High	197	X:5212258-5213802	4
ChrX	5467265	5468520	1255	dpyd-1	C25F6.3	X_5467835_5472632_+	X_5467265_5468520	408	197	1.72e-17	High	-57	{}	4
ChrX	6644878	6645438	560	C56E10.3	C56E10.3a	X_6645470_6651708_+	X_6644878_6645438	237	113	5.94e-11	High	312	{}	4
ChrX	11521918	11522438	520	sdc-2	C35C5.1	X_11522637_11533373_+	X_11521918_11522438	342	212	5.87e-08	High	459	{}	4
ChrX	17216030	17216545	515	acdh-10	T08G2.3.1	X_17213072_17214818_-	X_17216030_17216545	186	85	1.42e-09	Low	1469	X:17216013-17216392	4
Chr1	852059	852392	333	Y95B8A.8	Y95B8A.8	I_853462_854133_+	I_852059_852392	124	20	4.68e-19	Low	1237	{}	5
Chr1	3681779	3682358	579	ftn-2	D1037.3.1	I_3680179_3680945_-	I_3681779_3682358	409	57	9.15e-66	Low	1123	{}	5
Chr2	2378360	2379078	718	F16G10.6	F16G10.6	II_2377200_2377991_-	II_2378360_2379078	310	70	1.86e-36	Low	728	{}	5
Chr2	5200992	5202587	1595	C34F11.3	C34F11.3a.1	II_5203159_5209777_+	II_5200992_5202587	651	361	1.72e-19	Low	1370	{}	5
Chr2	5577082	5577392	310	tRNA:T25E4.t1	tRNA:T25E4.t1	II_5577171_5577243_-	II_5577082_5577392	161	39	2.35e-18	High	-6	{}	5
Chr2	10000885	10001416	531	nlt-1	ZK892.2	II_10000252_10001168_-	II_10000885_10001416	287	91	3.22e-24	High	-18	{}	5
Chr2	11157617	11158032	415	tRNA:K07C10.t1	tRNA:K07C10.t1	II_11157719_11157791_-	II_11157617_11158032	240	80	2.97e-19	High	33	II:11157685-11157907	5
Chr2	11959109	11959474	365	tRNA:W03C9.t1	tRNA:W03C9.t1	II_11959284_11959356_+	II_11959109_11959474	240	70	1.96e-22	High	-7	{}	5
Chr3	599025	601115	2090	lec-6	Y55B1AR.1.1	III_599510_600364_-	III_599025_601115	595	302	2.51e-22	High	-294	{}	5
Chr3	6144388	6148950	4562	Y42G9A.2	Y42G9A.2	III_6148126_6148995_+	III_6144388_6148950	1612	752	1.85e-70	Low	1457	{}	5
Chr3	6144388	6148950	4562	wht-7	Y42G9A.6b.3	III_6142068_6145506_-	III_6144388_6148950	1612	752	1.85e-70	Low	1163	{}	5
Chr4	274088	274914	826	sma-10	T21D12.9c.1	IV_274571_278272_+	IV_274088_274914	365	126	2.06e-27	High	70	{}	5
Chr4	2149391	2149730	339	C54E4.5	C54E4.5	IV_2148013_2149294_-	IV_2149391_2149730	147	37	2.61e-16	High	266	{}	5
Chr4	4294520	4294937	417	F15E6.3	F15E6.3.2	IV_4294929_4295671_+	IV_4294520_4294937	193	63	4.08e-16	High	201	{}	5
Chr4	5334496	5334891	395	tRNA:Y4C6B.t1	tRNA:Y4C6B.t1	IV_5334701_5334772_+	IV_5334496_5334891	255	77	6.92e-23	High	8	IV:5334626-5334824	5
Chr4	9197911	9199855	1944	wnk-1	C46C2.1a	IV_9200095_9211634_+	IV_9197911_9199855	930	343	5.66e-62	Low	1212	{}	5
Chr4	10366031	10366475	444	sir-2.1	R11A8.4.1	IV_10363297_10366208_-	IV_10366031_10366475	291	93	2.6e-24	High	45	{}	5
Chr4	11210832	11212072	1240	R07H5.8	R07H5.8.1	IV_11209277_11210803_-	IV_11210832_11212072	470	191	1.8e-27	Low	649	{}	5
Chr4	13322381	13322893	512	fat-2	W02A2.1	IV_13323827_13326370_+	IV_13322381_13322893	267	115	1.15e-14	Low	1190	{}	5
Chr4	14445047	14445628	581	tra-3	LLC1.1	IV_14436333_14444148_-	IV_14445047_14445628	274	93	2.52e-21	Low	1189	{}	5
Chr4	14786560	14787149	589	Y57G11C.9	Y57G11C.9b.1	IV_14787128_14791186_+	IV_14786560_14787149	295	109	2.09e-20	High	274	{}	5
Chr4	17467383	17468426	1043	elo-2	F11E6.5	IV_17466017_17467361_-	IV_17467383_17468426	238	157	6.42e-05	Low	543	{}	5
Chr5	5424846	5425225	379	cyp-14A5	F08F3.7	V_5420851_5423116_-	V_5424846_5425225	168	54	1.95e-14	Low	1919	{}	5
Chr5	12553836	12554668	832	F45D3.4	F45D3.4a.2	V_12552017_12553123_-	V_12553836_12554668	356	144	2.94e-21	Low	1129	{}	5
Chr5	18577090	18577718	628	Y51A2D.13	Y51A2D.13a	V_18572869_18577395_-	V_18577090_18577718	319	69	8.33e-39	High	9	V:18577372-18577632	5
Chr5	18838575	18838980	405	nhr-65	Y17D7A.3b	V_18839105_18845195_+	V_18838575_18838980	162	36	8.31e-20	High	328	{}	5
ChrX	2215008	2215681	673	peb-1	T14F9.4a.1	X_2215622_2218973_+	X_2215008_2215681	352	134	4.27e-23	High	278	{}	5
ChrX	3817860	3821531	3671	fkh-9	K03C7.2c.1	X_3817733_3818526_-	X_3817860_3821531	1019	582	2.16e-27	Low	1169	X:3819611-3820328	5
ChrX	6448836	6449491	655	fah-1	K10C2.4.1	X_6446604_6449099_-	X_6448836_6449491	332	146	2.73e-17	High	64	{}	5
ChrX	8605006	8605384	378	H35N09.1	H35N09.1	X_8607113_8607608_+	X_8605006_8605384	255	102	7.56e-16	Low	1918	{}	5
ChrX	9430907	9431380	473	B0272.3	B0272.3	X_9431362_9432638_+	X_9430907_9431380	257	125	2.57e-11	High	219	{}	5
ChrX	11790538	11793604	3066	miRNA:mir-239a	miRNA:mir-239a	X_11792367_11792464_+	X_11790538_11793604	1250	565	1.57e-58	High	296	{}	5
ChrX	13113290	13114021	731	F17H10.2	F17H10.2a	X_13113708_13116268_+	X_13113290_13114021	391	187	3.79e-17	High	53	{}	5
ChrX	13541035	13544826	3791	cah-4	R01E6.3a	X_13542937_13544292_+	X_13541035_13544826	1310	663	5.54e-48	High	7	{}	5
ChrX	13583752	13585188	1436	unc-84	F54B11.3b	X_13584696_13589710_+	X_13583752_13585188	561	263	4.6e-25	High	226	{}	5
ChrX	14476576	14477062	486	snRNA:M163.13	snRNA:M163.13	X_14476787_14476866_+	X_14476576_14477062	214	81	1.23e-14	High	-32	{}	5
ChrX	15200625	15201108	483	tRNA:T10B10.t2	tRNA:T10B10.t2	X_15200736_15200807_-	X_15200625_15201108	299	81	7.28e-30	High	59	{}	5
ChrX	15200625	15201108	483	tRNA:T10B10.t1	tRNA:T10B10.t1	X_15200926_15200997_+	X_15200625_15201108	299	81	7.28e-30	High	60	{}	5
Chr1	13287070	13287496	426	M01E5.3	M01E5.3.1	I_13281655_13286484_-	I_13287070_13287496	225	49	1.56e-27	Low	799	{}	6
Chr2	848487	848970	483	acdh-9	F28A10.6	II_846897_848607_-	II_848487_848970	276	134	4.16e-12	High	121	{}	6
Chr2	1402156	1403508	1352	Y51H7C.7	Y51H7C.7	II_1402578_1403204_+	II_1402156_1403508	364	164	5.12e-18	High	-254	{}	6
Chr2	1402156	1403508	1352	cogc-4	Y51H7C.6b	II_1403328_1406396_+	II_1402156_1403508	364	164	5.12e-18	High	496	{}	6
Chr2	2801846	2803241	1395	nhr-119	K12H6.1	II_2797501_2800699_-	II_2801846_2803241	369	182	3.01e-15	Low	1844	{}	6
Chr2	3054573	3055216	643	B0454.9	B0454.9	II_3052647_3054462_-	II_3054573_3055216	134	80	0.000299287	High	432	{}	6
Chr2	5321610	5322378	768	vhp-1	F08B1.1c.1	II_5322979_5339961_+	II_5321610_5322378	390	151	8.09e-25	Low	985	{}	6
Chr2	7554686	7555235	549	ZK1290.14	ZK1290.14	II_7554074_7554767_-	II_7554686_7555235	275	139	4.25e-11	High	193	{}	6
Chr2	9787292	9787992	700	cyp-13A2	T10B9.7	II_9783733_9787312_-	II_9787292_9787992	254	117	1.94e-12	High	330	{}	6
Chr2	12796676	12797718	1042	cpt-1	Y46G5A.17.1	II_12788156_12796359_-	II_12796676_12797718	245	173	0.00053243	Low	838	{}	6
Chr3	2090640	2091143	503	Y48G9A.9	Y48G9A.9a	III_2092602_2099871_+	III_2090640_2091143	366	101	1.24e-35	Low	1711	{}	6
Chr3	3271479	3272101	622	Y53G8AM.2	Y53G8AM.2	III_3271662_3272032_+	III_3271479_3272101	409	143	4.62e-30	High	-128	{}	6
Chr3	3389339	3389946	607	C56G7.3	C56G7.3	III_3389909_3392504_+	III_3389339_3389946	290	119	3.79e-17	High	267	{}	6
Chr3	3871789	3874535	2746	tir-1	F13B10.1d.1	III_3870161_3871626_-	III_3871789_3874535	928	461	7.4e-36	Low	1536	{}	6
Chr3	5077939	5078500	561	alh-1	F54D8.3b.1	III_5078004_5080466_+	III_5077939_5078500	424	139	7.86e-34	High	-215	III:5077940-5078379	6
Chr3	7141128	7141575	447	snRNA:B0280.15	snRNA:B0280.15	III_7141320_7141428_+	III_7141128_7141575	287	93	1.34e-23	High	-31	III:7141150-7141444	6
Chr3	8866897	8868599	1702	miRNA:mir-238	miRNA:mir-238	III_8867235_8867332_-	III_8866897_8868599	821	324	2.02e-49	High	416	{}	6
Chr3	9806506	9808490	1984	ZK632.4	ZK632.4	III_9805414_9807352_-	III_9806506_9808490	1166	461	1.73e-69	High	146	{}	6
Chr4	2639485	2640075	590	Y69A2AR.3	Y69A2AR.3.1	IV_2641306_2642110_+	IV_2639485_2640075	144	39	1.08e-14	Low	1526	IV:2639695-2640314	6
Chr4	2639696	2640090	394	tRNA:Y69A2AR.t2	tRNA:Y69A2AR.t2	IV_2639806_2639877_-	IV_2639696_2640090	186	38	4.52e-24	High	16	IV:2639695-2640314	6
Chr4	4705109	4705704	595	T22B11.5	T22B11.5	IV_4696908_4704001_-	IV_4705109_4705704	266	118	6.93e-14	Low	1405	{}	6
Chr4	7046658	7050263	3605	nhr-105	C06G3.1a.1	IV_7049971_7053419_+	IV_7046658_7050263	1630	649	1.54e-95	Low	1511	{}	6
Chr4	8620061	8620542	481	lin-49	F42A9.2	IV_8620681_8626131_+	IV_8620061_8620542	366	116	1.37e-30	High	380	{}	6
Chr4	9335716	9336256	540	T20D3.5	T20D3.5b	IV_9336359_9338524_+	IV_9335716_9336256	260	59	1.26e-30	High	373	{}	6
Chr4	9335716	9336256	540	T20D3.3	T20D3.3a.1	IV_9333319_9335885_-	IV_9335716_9336256	260	59	1.26e-30	High	101	{}	6
Chr4	9757009	9757484	475	nhr-97	H27C11.1b.2	IV_9757623_9763533_+	IV_9757009_9757484	240	83	2.21e-18	High	377	{}	6
Chr4	15931119	15932170	1051	tRNA:Y105C5B.t4	tRNA:Y105C5B.t4	IV_15931303_15931374_-	IV_15931119_15932170	439	86	3.75e-57	High	270	{}	6
Chr4	15931119	15932170	1051	tRNA:Y105C5B.t1	tRNA:Y105C5B.t1	IV_15931971_15932042_+	IV_15931119_15932170	439	86	3.75e-57	High	327	{}	6
Chr5	14028083	14028611	528	snRNA:T08G5.11	snRNA:T08G5.11	V_14028278_14028442_-	V_14028083_14028611	192	65	2.39e-15	High	-95	{}	6
Chr5	15497530	15498021	491	C06B8.7	C06B8.7	V_15498549_15511217_+	V_15497530_15498021	212	114	9.75e-08	Low	774	{}	6
Chr5	18614258	18614741	483	nhr-70	Y51A2D.17	V_18616396_18620035_+	V_18614258_18614741	276	130	7.51e-13	Low	1897	{}	6
ChrX	3650307	3650774	467	sax-1	R11G1.4a.1	X_3645866_3650138_-	X_3650307_3650774	241	96	3.84e-15	High	402	{}	6
ChrX	8083295	8084869	1574	K07E3.4	K07E3.4b	X_8080845_8083995_-	X_8083295_8084869	672	288	2.31e-35	High	87	{}	6
ChrX	8089148	8090286	1138	vem-1	K07E3.8a	X_8087676_8089684_-	X_8089148_8090286	520	269	8e-19	High	33	{}	6
ChrX	8210444	8212512	2068	cdd-1	C47D2.2	X_8208716_8211197_-	X_8210444_8212512	689	390	2.01e-19	High	281	{}	6
ChrX	8477027	8477788	761	nhr-14	T01B10.4b	X_8473661_8476113_-	X_8477027_8477788	395	166	5.1e-22	Low	1294	{}	6
ChrX	9091373	9092120	747	tRNA:H08J11.t3	tRNA:H08J11.t3	X_9091492_9091563_-	X_9091373_9092120	253	146	1.45e-07	High	183	X:9090452-9091870	6
ChrX	9264256	9264978	722	F18G5.6	F18G5.6	X_9261990_9264261_-	X_9264256_9264978	236	99	1.09e-13	High	356	{}	6
ChrX	11757650	11758048	398	tRNA:C40H5.t1	tRNA:C40H5.t1	X_11757753_11757836_-	X_11757650_11758048	198	68	1.64e-15	High	13	{}	6
ChrX	13920250	13920943	693	miRNA:mir-47	miRNA:mir-47	X_13921172_13921268_+	X_13920250_13920943	355	153	4.56e-19	Low	576	{}	6
Chr1	9057712	9058187	475	snRNA:W06D4.8	snRNA:W06D4.8	I_9057881_9057990_-	I_9057712_9058187	318	76	1.29e-35	High	-41	{}	7
Chr1	10927291	10927761	470	tRNA:F49D11.t2	tRNA:F49D11.t2	I_10927404_10927475_-	I_10927291_10927761	318	39	1.12e-54	High	51	I:10927347-10928061	7
Chr1	10927291	10927761	470	tRNA:F49D11.t1	tRNA:F49D11.t1	I_10927574_10927645_+	I_10927291_10927761	318	39	1.12e-54	High	48	I:10927347-10928061	7
Chr2	5701416	5701846	430	snoRNA:C18A3.12	snoRNA:C18A3.12	II_5701630_5701694_+	II_5701416_5701846	267	106	9.95e-17	High	-1	{}	7
Chr2	7708449	7708866	417	B0495.9	B0495.9	II_7707504_7708629_-	II_7708449_7708866	196	85	5.75e-11	High	28	{}	7
Chr2	7756749	7757446	697	tRNA:B0228.t1	tRNA:B0228.t1	II_7756872_7756943_-	II_7756749_7757446	383	132	9.09e-29	High	154	{}	7
Chr2	12050445	12057474	7029	Y17G7B.10	Y17G7B.10a.3	II_12054222_12059678_+	II_12050445_12057474	3049	919	1.81e-261	High	263	{}	7
Chr2	12878309	12879066	757	F35C5.1	F35C5.1	II_12880568_12881843_+	II_12878309_12879066	293	130	3.64e-15	Low	1881	{}	7
Chr2	12878309	12879066	757	gsy-1	Y46G5A.31	II_12866364_12878005_-	II_12878309_12879066	293	130	3.64e-15	Low	682	{}	7
Chr3	1604192	1604944	752	tRNA:Y22D7AL.t3	tRNA:Y22D7AL.t3	III_1604571_1604642_+	III_1604192_1604944	213	97	7.49e-11	High	3	{}	7
Chr3	1604355	1604996	641	Y22D7AL.6	Y22D7AL.6	III_1605587_1606803_+	III_1604355_1604996	164	92	1.27e-05	Low	912	{}	7
Chr3	10533121	10534524	1403	hpd-1	T21C12.2	III_10535411_10537558_+	III_10533121_10534524	674	205	3.75e-58	Low	1589	{}	7
Chr3	11792479	11792834	355	tRNA:C24H11.t1	tRNA:C24H11.t1	III_11792663_11792734_+	III_11792479_11792834	210	43	5.33e-27	High	7	{}	7
Chr3	11792479	11792834	355	C24H11.2	C24H11.2	III_11790417_11792277_-	III_11792479_11792834	210	43	5.33e-27	High	379	{}	7
Chr4	1168202	1169051	849	C50A2.2	C50A2.2	IV_1170561_1176675_+	IV_1168202_1169051	353	87	2.36e-38	Low	1935	{}	7
Chr4	1388046	1388581	535	tRNA:Y104H12A.t1	tRNA:Y104H12A.t1	IV_1388215_1388286_-	IV_1388046_1388581	290	63	2.98e-35	High	27	IV:1388150-1388606	7
Chr4	3310858	3311620	762	W08E12.1	W08E12.1	IV_3311415_3313176_+	IV_3310858_3311620	258	75	4.1e-24	High	176	{}	7
Chr4	3552084	3552511	427	tRNA:B0212.t1	tRNA:B0212.t1	IV_3552185_3552256_-	IV_3552084_3552511	185	37	2.57e-24	High	41	IV:3551797-3552301	7
Chr4	8229369	8230134	765	nhr-66	T09A12.4b	IV_8226724_8229575_-	IV_8229369_8230134	405	133	2.7e-32	High	176	IV:8229515-8231366	7
Chr4	9477164	9477948	784	wrt-3	F38E11.7	IV_9475840_9477302_-	IV_9477164_9477948	321	126	3.26e-20	High	254	{}	7
Chr4	12715564	12716676	1112	C27D8.1	C27D8.1	IV_12717854_12719360_+	IV_12715564_12716676	738	116	3.57e-110	Low	1734	{}	7
Chr4	16399021	16399320	299	tRNA:Y65A5A.t2	tRNA:Y65A5A.t2	IV_16399144_16399215_+	IV_16399021_16399320	119	35	1.33e-11	High	-26	IV:16399028-16399316	7
Chr5	2218662	2219125	463	nhr-56	F44C8.6a	V_2218782_2221126_+	V_2218662_2219125	236	74	2.22e-20	High	-111	{}	7
Chr5	3703609	3704364	755	egr-1/lin-40	T27C4.4c	V_3704811_3707225_+	V_3703609_3704364	282	143	2.86e-11	Low	825	{}	7
Chr5	6274958	6278325	3367	F31F7.1	F31F7.1b.1	V_6276560_6277831_+	V_6274958_6278325	1958	425	9.65e-232	High	-81	{}	7
Chr5	6275896	6278315	2419	fil-2	K12B6.3	V_6278667_6279957_+	V_6275896_6278315	857	229	5.53e-84	Low	1562	{}	7
Chr5	7846320	7848574	2254	tag-253	C37C3.8a.1	V_7844153_7847375_-	V_7846320_7848574	575	308	5.41e-19	High	72	{}	7
Chr5	19158410	19158865	455	Y39B6A.5	Y39B6A.5	V_19157453_19158613_-	V_19158410_19158865	235	56	1.15e-26	High	24	{}	7
ChrX	1319538	1320217	679	pdk-1	H42K12.1a	X_1321349_1327980_+	X_1319538_1320217	275	130	1.01e-12	Low	1472	{}	7
ChrX	2287897	2289342	1445	sav-1	T10H10.3	X_2284033_2287180_-	X_2287897_2289342	457	284	4.07e-10	Low	1439	{}	7
ChrX	5354247	5354845	598	pfn-2	F35C8.6	X_5353068_5354170_-	X_5354247_5354845	137	77	5.92e-05	High	376	{}	7
ChrX	5478920	5480823	1903	dlg-1	C25F6.2a.1	X_5479663_5484090_+	X_5478920_5480823	700	256	1.62e-47	High	-208	X:5479747-5479881	7
ChrX	8235522	8236916	1394	M60.4	M60.4a	X_8232295_8236252_-	X_8235522_8236916	665	379	1.96e-18	High	-33	{}	7
ChrX	9213482	9214353	871	C35B8.3	C35B8.3a.1	X_9213765_9216563_+	X_9213482_9214353	558	180	4.65e-45	High	-152	{}	7
ChrX	9467558	9467967	409	tRNA:ZK899.t1	tRNA:ZK899.t1	X_9467660_9467731_-	X_9467558_9467967	184	100	1.01e-06	High	31	{}	7
ChrX	10331832	10332572	740	R07E3.4	R07E3.4	X_10330646_10331954_-	X_10331832_10332572	270	144	1.08e-09	High	248	{}	7
ChrX	12563530	12563865	335	tRNA:R01H5.t1	tRNA:R01H5.t1	X_12563709_12563780_+	X_12563530_12563865	185	62	5.12e-15	High	12	{}	7
ChrX	12761193	12761798	605	F22E10.5	F22E10.5	X_12762006_12765246_+	X_12761193_12761798	224	127	3.77e-07	Low	511	{}	7
ChrX	13249838	13250591	753	nhr-32	K08H2.8	X_13251886_13256238_+	X_13249838_13250591	359	195	6.25e-12	Low	1672	{}	7
ChrX	13249838	13250591	753	K08H2.7	K08H2.7	X_13247184_13248346_-	X_13249838_13250591	359	195	6.25e-12	Low	1868	{}	7
ChrX	13995733	13996128	395	C31E10.6	C31E10.6	X_13996128_13999210_+	X_13995733_13996128	221	87	3.09e-14	High	198	{}	7
ChrX	13995733	13996128	395	C31E10.5	C31E10.5	X_13991417_13995754_-	X_13995733_13996128	221	87	3.09e-14	High	176	{}	7
ChrX	15075830	15078442	2612	H40L08.3	H40L08.3	X_15069661_15076549_-	X_15075830_15078442	745	297	3.16e-44	Low	587	{}	7
ChrX	15273493	15274661	1168	kin-20	F46F2.2a.1	X_15269045_15273762_-	X_15273493_15274661	429	204	6.53e-19	High	315	X:15273812-15274157	7
Chr2	3439080	3440154	1074	tRNA:C16C8.t2	tRNA:C16C8.t2	II_3439214_3439285_-	II_3439080_3440154	327	151	1.39e-15	High	332	{}	8
Chr2	3439080	3440154	1074	tRNA:C16C8.t1	tRNA:C16C8.t1	II_3439389_3439461_-	II_3439080_3440154	327	151	1.39e-15	High	156	{}	8
Chr2	5032550	5032989	439	tRNA:F33G12.t1	tRNA:F33G12.t1	II_5032755_5032828_+	II_5032550_5032989	248	119	2.92e-11	High	-14	{}	8
Chr2	7022434	7022967	533	C52E12.6	C52E12.6	II_7022861_7024813_+	II_7022434_7022967	350	104	1.5e-31	High	161	{}	8
Chr2	7022434	7022967	533	C52E12.4	C52E12.4	II_7012735_7022593_-	II_7022434_7022967	350	104	1.5e-31	High	107	{}	8
Chr3	4413951	4414281	330	snRNA:R07E5.16	snRNA:R07E5.16	III_4414156_4414257_+	III_4413951_4414281	203	59	3.21e-19	High	40	III:4413569-4414286	8
Chr3	8424830	8425474	644	cec-1	ZK1236.2	III_8426257_8428500_+	III_8424830_8425474	440	207	8.74e-20	Low	1105	{}	8
Chr4	291808	297217	5409	K02D7.1	K02D7.1	IV_292438_294675_-	IV_291808_297217	2803	625	0	High	-163	IV:294118-294592	8
Chr4	4745313	4745815	502	E04A4.5	E04A4.5	IV_4744379_4745482_-	IV_4745313_4745815	346	93	1.18e-34	High	82	{}	8
Chr4	5581430	5587844	6414	fkh-7	F26D12.1a	IV_5584521_5610349_+	IV_5581430_5587844	1780	858	2.06e-72	High	-116	{}	8
Chr4	6576638	6577270	632	C43G2.3	C43G2.3	IV_6578074_6579344_+	IV_6576638_6577270	318	111	1.1e-23	Low	1120	{}	8
Chr4	7789349	7790041	692	imp-3	C33H5.11.1	IV_7785996_7789490_-	IV_7789349_7790041	363	100	2.06e-35	High	205	{}	8
Chr4	13392956	13394221	1265	Y62E10A.13	Y62E10A.13d	IV_13389125_13393061_-	IV_13392956_13394221	538	151	5.81e-51	Low	527	IV:13392911-13396649	8
Chr5	9692054	9692454	400	ztf-9	ZK287.6	V_9690948_9692087_-	V_9692054_9692454	165	87	1.45e-06	High	167	{}	8
Chr5	9692054	9692454	400	ZK287.7	ZK287.7	V_9692720_9694521_+	V_9692054_9692454	165	87	1.45e-06	High	466	{}	8
Chr5	11823282	11824754	1472	pyc-1	D2023.2.1	V_11817589_11822334_-	V_11823282_11824754	790	346	9.42e-40	Low	1684	{}	8
ChrX	382623	383189	566	ife-2	R04A9.4	X_381409_382709_-	X_382623_383189	393	119	1.5e-34	High	197	{}	8
ChrX	1485731	1486656	925	dhs-25	F09E10.3	X_1486498_1489322_+	X_1485731_1486656	405	197	4.16e-17	High	305	{}	8
ChrX	1485731	1486656	925	D1005.4	D1005.4	X_1484791_1485853_-	X_1485731_1486656	405	197	4.16e-17	High	340	{}	8
ChrX	1858569	1858999	430	tRNA:T26C11.t1	tRNA:T26C11.t1	X_1858813_1858884_+	X_1858569_1858999	256	79	2.03e-22	High	29	{}	8
ChrX	3697544	3697928	384	tRNA:C02F12.t1	tRNA:C02F12.t1	X_3697743_3697815_+	X_3697544_3697928	217	96	1.31e-11	High	7	X:3697196-3699351	8
ChrX	4531932	4533070	1138	nhr-35	C07A12.3a	X_4532512_4537504_+	X_4531932_4533070	612	297	2.49e-25	High	11	{}	8
ChrX	4699617	4700486	869	hyl-2	K02G10.6	X_4696755_4699430_-	X_4699617_4700486	336	170	2.98e-13	Low	621	{}	8
ChrX	5077572	5078384	812	cal-5/uvt-2	C24H10.5	X_5074363_5078036_-	X_5077572_5078384	336	146	7.43e-18	High	-58	{}	8
ChrX	7787820	7788405	585	ZK154.5	ZK154.5	X_7783141_7787864_-	X_7787820_7788405	414	125	1.88e-36	High	248	{}	8
ChrX	7961851	7962719	868	sem-5	C14F5.5	X_7959394_7961806_-	X_7961851_7962719	508	221	2.59e-26	High	479	{}	8
ChrX	13349254	13351693	2439	mxl-3	F46G10.6	X_13349571_13350724_-	X_13349254_13351693	1339	377	1.35e-124	High	-251	{}	8
Chr1	1958303	1958727	424	Y51F10.10	Y51F10.10	I_1950633_1958512_-	I_1958303_1958727	248	63	1.57e-26	High	3	{}	9
Chr2	3521351	3521809	458	tRNA:W09G10.t1	tRNA:W09G10.t1	II_3521481_3521552_-	II_3521351_3521809	279	63	6.45e-33	High	28	{}	9
Chr2	3521351	3521809	458	col-72	W09G10.1	II_3520735_3521554_-	II_3521351_3521809	279	63	6.45e-33	High	26	{}	9
Chr2	5425813	5426944	1131	F07F6.8	F07F6.8.1	II_5424146_5425705_-	II_5425813_5426944	537	302	1.05e-15	Low	673	{}	9
Chr2	7528884	7529798	914	ZK1290.5	ZK1290.5	II_7529572_7530752_+	II_7528884_7529798	585	261	9.63e-29	High	231	{}	9
Chr2	9937497	9937955	458	C05C10.3	C05C10.3.1	II_9933186_9936809_-	II_9937497_9937955	265	96	1.22e-18	Low	917	{}	9
Chr2	10174259	10174696	437	F33H1.4	F33H1.4	II_10174647_10180041_+	II_10174259_10174696	300	106	4.74e-22	High	170	{}	9
Chr2	14437753	14438399	646	K04B12.2	K04B12.2b.2	II_14434347_14437866_-	II_14437753_14438399	458	175	1.57e-29	High	210	II:14437878-14438745	9
Chr3	7374391	7377033	2642	mml-1	T20B12.6a	III_7370056_7374649_-	III_7374391_7377033	1397	547	2.44e-84	Low	1063	{}	9
Chr4	682859	683373	514	tRNA:F41A4.t1	tRNA:F41A4.t1	IV_683063_683134_+	IV_682859_683373	284	65	4.06e-33	High	-53	{}	9
Chr4	3636382	3637001	619	ZC416.1	ZC416.1	IV_3637076_3637589_+	IV_3636382_3637001	194	65	1.08e-15	High	385	{}	9
Chr4	11036183	11036668	485	fkb-1	F36H1.1.1	IV_11036407_11037909_+	IV_11036183_11036668	322	69	1.88e-39	High	-18	{}	9
Chr5	4131015	4131844	829	nhr-57	T05B4.2	V_4131739_4134936_+	V_4131015_4131844	367	164	1.96e-18	High	310	{}	9
Chr5	19125322	19126017	695	tRNA:Y39B6A.t9	tRNA:Y39B6A.t9	V_19125838_19125910_+	V_19125322_19126017	244	99	6.91e-15	High	169	{}	9
ChrX	727650	728160	510	sli-1	M02A10.3c	X_720344_726043_-	X_727650_728160	298	153	1.6e-11	Low	1862	{}	9
ChrX	1379496	1379833	337	tRNA:F56C3.t1	tRNA:F56C3.t1	X_1379598_1379669_-	X_1379496_1379833	178	49	6.03e-18	High	-5	{}	9
ChrX	5775733	5776165	432	sym-3	C54H2.1b	X_5776210_5777418_+	X_5775733_5776165	251	96	1.06e-16	High	261	{}	9
ChrX	6250016	6250904	888	W05H9.3	W05H9.3.1	X_6252161_6253735_+	X_6250016_6250904	538	229	6.69e-29	Low	1701	{}	9
ChrX	6806560	6809423	2863	atg-2	M03A8.2	X_6809058_6817152_+	X_6806560_6809423	1048	601	8.41e-28	Low	1067	{}	9
ChrX	8421968	8422345	377	tag-123	F08F1.7	X_8418595_8421992_-	X_8421968_8422345	231	64	8.23e-23	High	164	{}	9
Chr2	7183900	7184269	369	snoRNA:C27H5.9	snoRNA:C27H5.9	II_7183943_7184011_-	II_7183900_7184269	249	104	1.76e-14	High	73	II:7183924-7184208	10
Chr2	7341759	7349228	7469	nhr-21	F21D12.1c.1	II_7346442_7348900_+	II_7341759_7349228	2185	1198	1.92e-64	Low	949	II:7345355-7346440	10
Chr2	8128084	8129942	1858	ulp-4	C41C4.6	II_8129884_8134646_+	II_8128084_8129942	1011	611	7.76e-23	Low	871	{}	10
Chr2	9273665	9274496	831	C01G6.4	C01G6.4	II_9271214_9272956_-	II_9273665_9274496	561	324	3.54e-15	Low	1124	{}	10
Chr2	9617116	9622514	5398	T15H9.1	T15H9.1.2	II_9617385_9619157_-	II_9617116_9622514	2052	1008	7.69e-80	Low	658	{}	10
Chr2	11960611	11960935	324	snoRNA:W03C9.9	snoRNA:W03C9.9	II_11960806_11960867_+	II_11960611_11960935	162	74	1.67e-08	High	33	{}	10
Chr3	6897531	6898009	478	T07E3.4	T07E3.4a.1	III_6897953_6900533_+	III_6897531_6898009	355	187	1.03e-12	High	183	{}	10
Chr4	410327	411074	747	kgb-1	T07A9.3	IV_405683_410131_-	IV_410327_411074	478	165	1.53e-35	Low	569	{}	10
Chr4	657888	658293	405	tRNA:K11H12.t1	tRNA:K11H12.t1	IV_658181_658266_+	IV_657888_658293	222	63	1.95e-21	High	91	IV:658019-658336	10
Chr4	9524865	9526465	1600	elo-1	F56H11.4.1	IV_9526337_9528308_+	IV_9524865_9526465	1121	218	8.45e-145	Low	672	{}	10
Chr4	9524865	9526465	1600	C33A12.1	C33A12.1	IV_9523765_9524871_-	IV_9524865_9526465	1121	218	8.45e-145	Low	794	{}	10
Chr4	10919014	10920187	1173	rbr-2	ZK593.4	IV_10919928_10927465_+	IV_10919014_10920187	455	163	3.22e-32	High	328	{}	10
Chr4	16382200	16382604	404	tRNA:Y7A9D.t3	tRNA:Y7A9D.t3	IV_16382391_16382463_-	IV_16382200_16382604	204	65	1.87e-17	High	-61	{}	10
Chr4	16382200	16382604	404	Y7A9D.1	Y7A9D.1	IV_16381353_16382170_-	IV_16382200_16382604	204	65	1.87e-17	High	232	{}	10
Chr5	3390816	3391333	517	T20D4.13	T20D4.13	V_3391407_3393266_+	V_3390816_3391333	394	121	4.42e-34	High	333	{}	10
Chr5	3390816	3391333	517	arrd-21	C04E12.12	V_3389156_3390929_-	V_3390816_3391333	394	121	4.42e-34	High	145	{}	10
Chr5	7431217	7437171	5954	ddo-2	F18E3.7b	V_7433210_7433885_-	V_7431217_7437171	2605	817	4.56e-213	High	309	V:7434157-7434201	10
Chr5	9503144	9503553	409	tRNA:K06A4.t1	tRNA:K06A4.t1	V_9503363_9503434_+	V_9503144_9503553	241	94	1.25e-15	High	15	V:9503335-9503449	10
Chr5	13003140	13003601	461	tRNA:F15B9.t1	tRNA:F15B9.t1	V_13003318_13003389_-	V_13003140_13003601	309	74	1.41e-34	High	-19	V:13003287-13003526	10
Chr5	16591855	16595634	3779	tRNA:T03E6.t1	tRNA:T03E6.t1	V_16592039_16592110_-	V_16591855_16595634	1270	371	1.26e-113	Low	1634	{}	10
Chr5	16591855	16595634	3779	srh-269	T03E6.5	V_16589903_16591995_-	V_16591855_16595634	1270	371	1.26e-113	Low	1749	{}	10
ChrX	3605646	3606152	506	C18B2.4	C18B2.4.1	X_3604358_3605736_-	X_3605646_3606152	312	123	1.5e-19	High	163	{}	10
ChrX	3678135	3679739	1604	tag-52	C02F12.4	X_3674037_3678541_-	X_3678135_3679739	767	246	5.97e-62	High	396	{}	10
ChrX	4971384	4971869	485	calu-1	M03F4.7b	X_4969521_4971013_-	X_4971384_4971869	218	136	1.95e-05	Low	613	{}	10
ChrX	8155505	8156826	1321	tRNA:F22F1.t6	tRNA:F22F1.t6	X_8156119_8156190_+	X_8155505_8156826	504	231	1.11e-23	High	-46	{}	10
ChrX	13104711	13105554	843	F17H10.1	F17H10.1.1	X_13105051_13108449_+	X_13104711_13105554	458	216	1.93e-20	High	-81	{}	10
ChrX	14297062	14297563	501	C11H1.8	C11H1.8	X_14295742_14296575_-	X_14297062_14297563	311	163	2e-11	Low	737	{}	10
ChrX	14312263	14312753	490	prx-1	C11H1.4	X_14313519_14326622_+	X_14312263_14312753	270	172	4.88e-06	Low	1011	{}	10
ChrX	14312263	14312753	490	C11H1.3	C11H1.3	X_14308173_14311602_-	X_14312263_14312753	270	172	4.88e-06	Low	906	{}	10
ChrX	14602339	14603048	709	eor-2	C44H4.7b	X_14602989_14608551_+	X_14602339_14603048	407	225	9.02e-13	High	296	{}	10
ChrX	14983007	14983649	642	rbg-1	F20D1.6	X_14983444_14987273_+	X_14983007_14983649	400	195	7.8e-17	High	116	{}	10
ChrX	14983007	14983649	642	plp-2	F20D1.4	X_14982058_14982873_-	X_14983007_14983649	400	195	7.8e-17	High	455	{}	10
ChrX	16209321	16210045	724	tRNA:R11.t2	tRNA:R11.t2	X_16209144_16209227_-	X_16209321_16210045	356	177	3.08e-14	High	456	{}	10
ChrX	16209577	16210030	453	tRNA:R11.t1	tRNA:R11.t1	X_16209685_16209768_-	X_16209577_16210030	318	134	6.99e-18	High	35	{}	10
ChrX	17451264	17451722	458	C36E6.2	C36E6.2	X_17452311_17456382_+	X_17451264_17451722	350	170	5.29e-15	Low	818	{}	10
Chr1	1697675	1699220	1545	ubc-3	Y71G12B.15.1	I_1698203_1701129_+	I_1697675_1699220	713	180	1.08e-74	High	-244	{}	11
Chr1	2935566	2935951	385	snoRNA:Y71F9AM.7	snoRNA:Y71F9AM.7	I_2935786_2935921_+	I_2935566_2935951	252	36	2.38e-40	High	28	{}	11
Chr1	2935566	2935951	385	cogc-3	Y71F9AM.4b	I_2935535_2944611_+	I_2935566_2935951	252	36	2.38e-40	High	-223	{}	11
Chr2	18742	19296	554	C01B12.2	C01B12.2	II_19539_22158_+	II_18742_19296	378	136	8.38e-27	Low	520	{}	11
Chr2	6852969	6853385	416	tRNA:C04A2.t1	tRNA:C04A2.t1	II_6853136_6853217_+	II_6852969_6853385	309	89	6.05e-29	High	-41	{}	11
Chr2	6887486	6892720	5234	C44B7.10	C44B7.10.2	II_6888261_6890348_-	II_6887486_6892720	4047	1336	0	High	-245	{}	11
Chr2	12339075	12339489	414	sop-2	C50E10.4	II_12339853_12344673_+	II_12339075_12339489	318	117	4.86e-22	Low	571	{}	11
Chr3	502545	503024	479	snoRNA:F30H5.4	snoRNA:F30H5.4	III_502802_502887_+	III_502545_503024	354	113	2.25e-29	High	18	{}	11
Chr3	2871749	2874583	2834	klf-1	F56F11.3.1	III_2874808_2880414_+	III_2871749_2874583	892	364	1.03e-50	Low	1642	{}	11
Chr3	8652289	8654908	2619	tRNA:F22B7.t4	tRNA:F22B7.t4	III_8653515_8653587_-	III_8652289_8654908	920	398	3.68e-47	High	11	III:8653468-8653641	11
Chr4	4027271	4029658	2387	hlh-30	W02C12.3d.1	IV_4014793_4028122_-	IV_4027271_4029658	1038	225	1.45e-123	High	342	{}	11
Chr4	4810361	4810770	409	eif-1.A	H06H21.3.1	IV_4810923_4811959_+	IV_4810361_4810770	262	66	3.5e-28	High	358	{}	11
Chr4	9191144	9191544	400	snoRNA:C46C2.8	snoRNA:C46C2.8	IV_9191240_9191312_-	IV_9191144_9191544	346	98	7.45e-33	High	32	{}	11
Chr5	1803957	1806001	2044	hsp-16.41	Y46H3A.2	V_1805062_1805703_+	V_1803957_1806001	631	286	5.48e-30	High	83	{}	11
Chr5	1803957	1806001	2044	hsp-16.2	Y46H3A.3	V_1804161_1804798_-	V_1803957_1806001	631	286	5.48e-30	High	181	{}	11
Chr5	13129502	13131033	1531	eat-6	B0365.3.1	V_13126216_13129805_-	V_13129502_13131033	433	306	4.58e-06	High	462	{}	11
ChrX	2969406	2972971	3565	miRNA:mir-34	miRNA:mir-34	X_2969743_2969839_-	X_2969406_2972971	1586	722	6.72e-73	Low	1349	{}	11
ChrX	12480331	12480776	445	atf-6	F45E6.2	X_12480871_12484809_+	X_12480331_12480776	269	104	1.57e-17	High	318	{}	11
ChrX	13046183	13046656	473	tRNA:C53C7.t2	tRNA:C53C7.t2	X_13046287_13046368_-	X_13046183_13046656	380	163	1.72e-20	High	51	{}	11
ChrX	13046183	13046656	473	tRNA:C53C7.t1	tRNA:C53C7.t1	X_13046499_13046580_+	X_13046183_13046656	380	163	1.72e-20	High	80	{}	11
ChrX	13306763	13307146	383	tRNA:R04D3.t2	tRNA:R04D3.t2	X_13306955_13307027_+	X_13306763_13307146	247	100	4.18e-15	High	1	{}	11
ChrX	14063744	14064182	438	tRNA:C33G3.t2	tRNA:C33G3.t2	X_14063867_14063939_-	X_14063744_14064182	354	157	4.52e-18	High	24	{}	11
ChrX	14489771	14490473	702	his-24	M163.3	X_14490028_14491031_+	X_14489771_14490473	311	100	1.03e-25	High	-94	{}	11
ChrX	14789949	14791352	1403	tatn-1	F42D1.2.1	X_14790926_14792889_+	X_14789949_14791352	703	208	1.53e-62	High	276	{}	11
ChrX	14824556	14825407	851	mbk-1	T04C10.1	X_14819831_14824458_-	X_14824556_14825407	386	174	5.15e-19	Low	523	{}	11
ChrX	14853684	14854135	451	C27C12.4	C27C12.4	X_14854051_14856354_+	X_14853684_14854135	396	142	3.74e-28	High	142	{}	11
ChrX	14853684	14854135	451	C27C12.1	C27C12.1	X_14852486_14853672_-	X_14853684_14854135	396	142	3.74e-28	High	237	{}	11
ChrX	15492626	15493075	449	gob-1	H13N06.3b	X_15493442_15496863_+	X_15492626_15493075	282	134	7.02e-13	Low	592	{}	11
ChrX	16634613	16635004	391	tRNA:C06G1.t1	tRNA:C06G1.t1	X_16634745_16634816_-	X_16634613_16635004	284	62	2.06e-34	High	-8	{}	11
ChrX	17184038	17184703	665	kin-25	B0302.1b	X_17186295_17192887_+	X_17184038_17184703	257	168	2.32e-05	Low	1925	{}	11
Chr2	4941561	4943162	1601	cblc-1	ZK546.17.1	II_4938594_4941136_-	II_4941561_4943162	530	290	1.1e-16	Low	1225	II:4942339-4942453	12
Chr2	10444997	10450679	5682	ZK673.2	ZK673.2.1	II_10448176_10450126_+	II_10444997_10450679	2693	1144	4.67e-140	High	338	{}	12
Chr2	12222350	12222944	594	pqn-87	Y57A10A.18	II_12209047_12221695_-	II_12222350_12222944	315	147	9.35e-15	Low	952	{}	12
Chr2	13334952	13336051	1099	miRNA:mir-2215	miRNA:mir-2215	II_13333664_13333728_-	II_13334952_13336051	508	212	2.63e-28	Low	1773	{}	12
Chr3	886782	889893	3111	zer-1	T24C4.6a	III_880805_886775_-	III_886782_889893	796	615	2.23e-06	Low	1562	{}	12
Chr4	1857672	1858707	1035	egl-4	F55A8.2c	IV_1858406_1879938_+	IV_1857672_1858707	449	115	8.63e-47	High	217	IV:1855156-1858354	12
Chr4	3741913	3743214	1301	siah-1	Y37E11AR.2	IV_3744052_3747301_+	IV_3741913_3743214	786	290	1.56e-52	Low	1489	{}	12
Chr4	3741913	3743214	1301	nape-1	Y37E11AR.4	IV_3739529_3740865_-	IV_3741913_3743214	786	290	1.56e-52	Low	1698	{}	12
Chr4	6785856	6786270	414	dyci-1	C17H12.1.1	IV_6779844_6784325_-	IV_6785856_6786270	232	63	2.31e-23	Low	1738	{}	12
Chr4	7845437	7846107	670	C06A6.2	C06A6.2a	IV_7846626_7854102_+	IV_7845437_7846107	397	98	6.09e-43	Low	854	{}	12
ChrX	3803330	3803745	415	erp-1	F35A5.8a	X_3800038_3802887_-	X_3803330_3803745	299	157	5.48e-11	Low	650	{}	12
ChrX	3803330	3803745	415	F35A5.2	F35A5.2	X_3805070_3805730_+	X_3803330_3803745	299	157	5.48e-11	Low	1533	{}	12
ChrX	4662089	4663609	1520	F16H11.2	F16H11.2	X_4662617_4662939_+	X_4662089_4663609	601	390	4.22e-11	High	-232	{}	12
ChrX	12661999	12667109	5110	tRNA:C02B4.t2	tRNA:C02B4.t2	X_12665147_12665230_+	X_12661999_12667109	2878	891	4.32e-239	Low	593	{}	12
ChrX	12661999	12667109	5110	C02B4.3	C02B4.3	X_12657327_12662977_-	X_12661999_12667109	2878	891	4.32e-239	Low	1577	{}	12
Chr1	882071	883324	1253	Y95B8A.6	Y95B8A.6a.2	I_882921_889792_+	I_882071_883324	480	149	9.33e-41	High	224	{}	13
Chr1	882071	883324	1253	pde-6	Y95B8A.10	I_873483_882866_-	I_882071_883324	480	149	9.33e-41	High	-169	{}	13
Chr2	9974829	9975270	441	aakg-5	R53.7a.1	II_9970979_9974960_-	II_9974829_9975270	427	160	2.01e-28	High	89	{}	13
Chr2	14404861	14405497	636	nurf-1	F26H11.2f	II_14405104_14407653_+	II_14404861_14405497	316	128	5.77e-19	High	-75	II:14404580-14405226	13
Chr3	8864627	8865757	1130	miRNA:mir-80	miRNA:mir-80	III_8865177_8865274_-	III_8864627_8865757	467	157	5.66e-36	High	-82	{}	13
Chr4	2993350	2994555	1205	Y54G2A.26	Y54G2A.26b.1	IV_2986716_2992616_-	IV_2993350_2994555	364	86	5.09e-41	Low	1336	IV:2992509-2995246	13
Chr4	12032128	12032899	771	T12G3.1	T12G3.1.1	IV_12034104_12037022_+	IV_12032128_12032899	614	167	6.31e-60	Low	1591	{}	13
Chr4	12032128	12032899	771	T12G3.6	T12G3.6	IV_12030125_12031393_-	IV_12032128_12032899	614	167	6.31e-60	Low	1120	{}	13
Chr5	730006	731624	1618	srh-2	C05E4.14a	V_731327_734109_+	V_730006_731624	664	244	3.45e-44	Low	512	{}	13
Chr5	8000604	8001335	731	Y97E10AR.1	Y97E10AR.1	V_8001272_8004525_+	V_8000604_8001335	408	196	1.13e-17	High	303	{}	13
ChrX	8368088	8368724	636	F40B5.2	F40B5.2b	X_8368479_8371336_+	X_8368088_8368724	393	185	8.73e-18	High	73	{}	13
ChrX	8810702	8811399	697	R04E5.9	R04E5.9	X_8806064_8811082_-	X_8810702_8811399	463	153	1.82e-36	High	-32	{}	13
ChrX	10677396	10678757	1361	F13E6.1	F13E6.1	X_10675633_10677035_-	X_10677396_10678757	613	352	9.77e-17	Low	1041	{}	13
ChrX	11206867	11207316	449	hst-2	C34F6.4	X_11204073_11207015_-	X_11206867_11207316	464	142	4.28e-40	High	76	{}	13
Chr1	12815523	12816354	831	Y18D10A.4	Y18D10A.4	I_12815742_12816415_+	I_12815523_12816354	682	213	5.05e-57	High	-196	{}	14
Chr1	12815523	12816354	831	Y18D10A.3	Y18D10A.3	I_12810156_12815779_-	I_12815523_12816354	682	213	5.05e-57	High	159	{}	14
Chr2	5180764	5183532	2768	C27D6.4	C27D6.4a	II_5179660_5181070_-	II_5180764_5183532	1089	615	3.7e-30	Low	1078	II:5181072-5182450	14
Chr2	8741237	8747712	6475	K08F8.1	K08F8.1e.1	II_8745039_8746461_+	II_8741237_8747712	3666	1461	1.2e-212	Low	565	{}	14
Chr3	5785492	5785878	386	Y37B11A.3	Y37B11A.3	III_5782687_5785236_-	III_5785492_5785878	370	77	3.26e-46	High	449	{}	14
Chr3	9667656	9668698	1042	C07A9.9	C07A9.9	III_9663001_9667480_-	III_9667656_9668698	461	214	3.14e-21	Low	697	{}	14
Chr5	6879236	6879792	556	unc-70	K11C4.3b	V_6881051_6891213_+	V_6879236_6879792	233	121	4.67e-09	Low	1537	{}	14
Chr5	17950705	17951686	981	Y59A8B.24	Y59A8B.24	V_17950996_17952617_+	V_17950705_17951686	685	249	6.21e-47	High	-199	{}	14
ChrX	6207503	6208048	545	T13C5.6	T13C5.6	X_6206539_6207728_-	X_6207503_6208048	469	132	1.95e-44	High	47	{}	14
ChrX	7500892	7501379	487	F48E3.3	F48E3.3	X_7495630_7500921_-	X_7500892_7501379	369	146	8.92e-23	High	214	{}	14
ChrX	9932001	9934234	2233	tsp-21	C17G1.8	X_9933150_9937056_+	X_9932001_9934234	874	572	4.71e-15	High	33	{}	14
ChrX	10770624	10773448	2824	sma-9	T05A10.1f	X_10772867_10782311_+	X_10770624_10773448	1425	792	6.86e-41	Low	831	X:10769424-10773015	14
ChrX	11299469	11300029	560	F08G12.2	F08G12.2	X_11298072_11299612_-	X_11299469_11300029	311	153	4.05e-13	High	137	{}	14
ChrX	11299469	11300029	560	F08G12.3	F08G12.3	X_11300180_11302029_+	X_11299469_11300029	311	153	4.05e-13	High	431	{}	14
ChrX	12171731	12172320	589	F57G12.1	F57G12.1.1	X_12169021_12171604_-	X_12171731_12172320	304	132	2.7e-16	High	421	{}	14
ChrX	13969120	13969992	872	pqn-39	F48F7.4	X_13965658_13969640_-	X_13969120_13969992	482	303	3.3e-10	High	-84	{}	14
ChrX	15181299	15181863	564	T10B10.3	T10B10.3.1	X_15177972_15181384_-	X_15181299_15181863	500	151	8.73e-44	High	197	{}	14
Chr1	7499927	7500966	1039	pbrm-1	C26C6.1b.3	I_7501191_7503228_+	I_7499927_7500966	839	230	7.79e-81	Low	745	I:7500052-7501309	15
Chr2	11042499	11043343	844	cey-1	F33A8.3.1	II_11039327_11041124_-	II_11042499_11043343	411	240	4.08e-11	Low	1797	{}	15
Chr3	7729258	7730562	1304	ZK112.4	ZK112.4	III_7729637_7730090_-	III_7729258_7730562	423	226	2.09e-14	High	-180	{}	15
Chr4	8781999	8782624	625	C33D9.5	C33D9.5	IV_8778369_8780853_-	IV_8781999_8782624	460	175	7.53e-30	Low	1458	{}	15
Chr4	10342033	10342738	705	unc-43	K11E8.1b.1	IV_10338670_10340528_-	IV_10342033_10342738	293	121	3.9e-17	Low	1857	{}	15
Chr4	11692181	11692820	639	ZK792.7	ZK792.7	IV_11694301_11696347_+	IV_11692181_11692820	452	122	9.49e-45	Low	1801	{}	15
Chr4	11692181	11692820	639	let-60	ZK792.6	IV_11688197_11691057_-	IV_11692181_11692820	452	122	9.49e-45	Low	1443	{}	15
Chr5	13084885	13087992	3107	C34B4.2	C34B4.2a.2	V_13086519_13089575_+	V_13084885_13087992	1105	515	8.97e-49	High	81	{}	15
Chr5	19621897	19623614	1717	Y43F8C.3	Y43F8C.3	V_19614351_19622252_-	V_19621897_19623614	599	196	1.96e-47	Low	503	{}	15
ChrX	1453658	1455063	1405	cebp-1?	D1005.3	X_1452690_1454174_-	X_1453658_1455063	715	295	3.95e-40	High	186	{}	15
ChrX	3099795	3100272	477	sec-3	F52E4.7	X_3095439_3099827_-	X_3099795_3100272	416	134	6.09e-34	High	206	{}	15
ChrX	3112881	3117592	4711	gpd-3	K10B3.7.2	X_3112097_3113463_-	X_3112881_3117592	2158	900	2.14e-116	Low	1773	X:3115045-3115346	15
ChrX	3112881	3117592	4711	gpd-2	K10B3.8.2	X_3113430_3114679_-	X_3112881_3117592	2158	900	2.14e-116	Low	557	X:3115045-3115346	15
ChrX	14707883	14708595	712	F40E10.6	F40E10.6.2	X_14703624_14706775_-	X_14707883_14708595	432	185	3.38e-23	Low	1464	{}	15
ChrX	15353564	15354881	1317	C33A11.1	C33A11.1.2	X_15355158_15363751_+	X_15353564_15354881	569	360	1.47e-11	Low	936	{}	15
Chr1	9721932	9722693	761	eat-16	C16C2.2a.1	I_9722529_9726278_+	I_9721932_9722693	525	195	3.97e-35	High	217	I:9720895-9722537	16
Chr2	9060082	9062593	2511	T24B8.3	T24B8.3b.1	II_9059302_9061166_-	II_9060082_9062593	1417	620	1.76e-70	High	171	{}	16
Chr2	10502541	10503014	473	pqn-47	F59B10.1	II_10496900_10502454_-	II_10502541_10503014	228	85	7.55e-16	High	323	{}	16
Chr2	11749283	11750390	1107	gpb-1	F13D12.7.2	II_11743888_11748511_-	II_11749283_11750390	601	318	2.08e-20	Low	1325	{}	16
Chr2	13460578	13461176	598	pqn-27	E01G4.4	II_13449274_13460542_-	II_13460578_13461176	331	154	1.57e-15	High	335	{}	16
Chr3	832792	834739	1947	zip-2	K02F3.4.2	III_833502_835800_+	III_832792_834739	962	509	6.51e-32	High	-263	{}	16
Chr4	13887037	13888170	1133	lin-66	B0513.1	IV_13888058_13893949_+	IV_13887037_13888170	582	191	5.96e-46	High	455	{}	16
Chr5	12634613	12639035	4422	F56H9.2	F56H9.2.1	V_12637469_12638045_+	V_12634613_12639035	2054	1040	1.87e-74	Low	645	{}	16
Chr5	19522330	19522972	642	Y43F8B.2	Y43F8B.2b	V_19519778_19522600_-	V_19522330_19522972	376	101	1.38e-37	High	51	{}	16
ChrX	2687128	2687528	400	immt-1	T14G11.3	X_2682826_2687176_-	X_2687128_2687528	318	83	7.32e-33	High	152	{}	16
ChrX	2852140	2853171	1031	kin-29	F58H12.1	X_2843924_2852471_-	X_2852140_2853171	575	187	6.23e-46	High	184	{}	16
ChrX	4388309	4389370	1061	dpy-23	R160.1b.1	X_4389338_4393768_+	X_4388309_4389370	665	316	1.13e-28	High	499	{}	16
ChrX	8835309	8836256	947	tRNA:C28G1.t1	tRNA:C28G1.t1	X_8836051_8836122_+	X_8835309_8836256	714	237	2.62e-55	High	269	{}	16
ChrX	8835309	8836256	947	sec-15	C28G1.3.1	X_8831579_8835652_-	X_8835309_8836256	714	237	2.62e-55	High	130	{}	16
Chr1	5312654	5313792	1138	F48C1.3	F48C1.3	I_5314187_5314609_+	I_5312654_5313792	937	282	2.1e-81	Low	964	{}	17
Chr1	6090928	6094801	3873	ZK484.1	ZK484.1.1	I_6093305_6094422_+	I_6090928_6094801	2360	652	4.7e-223	High	441	{}	17
Chr1	9379509	9384078	4569	miRNA:mir-71	miRNA:mir-71	I_9379917_9380010_-	I_9379509_9384078	2622	714	1.44e-251	Low	1783	{}	17
Chr2	13461675	13462382	707	E01G4.3	E01G4.3.2	II_13460976_13462064_-	II_13461675_13462382	382	141	4.09e-26	High	-36	{}	17
Chr5	10466312	10467355	1043	egl-9	F22E12.4b.1	V_10468146_10476741_+	V_10466312_10467355	645	375	6.34e-17	Low	1313	{}	17
Chr5	20706926	20709461	2535	Y44A6C.1	Y44A6C.1	V_20709015_20712067_+	V_20706926_20709461	1114	481	4.71e-57	Low	822	{}	17
ChrX	1344690	1345370	680	ins-39	F21E9.4	X_1343832_1344404_-	X_1344690_1345370	601	155	7.49e-62	Low	626	{}	17
ChrX	3127251	3128233	982	spc-1	K10B3.10	X_3117432_3127060_-	X_3127251_3128233	633	246	2.56e-39	Low	682	{}	17
ChrX	7264470	7265374	904	F46H5.2	F46H5.2b	X_7265602_7267355_+	X_7264470_7265374	478	235	1.65e-19	Low	680	{}	17
ChrX	10567868	10569253	1385	bet-2	F57C7.1b	X_10569202_10575637_+	X_10567868_10569253	1158	417	1.26e-79	Low	642	{}	17
ChrX	14746836	14747320	484	C05G5.2	C05G5.2	X_14747240_14750309_+	X_14746836_14747320	405	153	1.07e-26	High	162	{}	17
ChrX	14753421	14753887	466	C05G5.4	C05G5.4	X_14753946_14756378_+	X_14753421_14753887	294	108	1.66e-20	High	292	{}	17
ChrX	15606647	15607967	1320	nipi-3	K09A9.1	X_15607890_15611731_+	X_15606647_15607967	892	426	1.23e-37	Low	583	{}	17
ChrX	15606647	15607967	1320	rab-14	K09A9.2.1	X_15604685_15606554_-	X_15606647_15607967	892	426	1.23e-37	Low	753	{}	17
ChrX	16611034	16613556	2522	ain-1	C06G1.4.1	X_16613365_16617802_+	X_16611034_16613556	1258	603	3.63e-52	Low	1070	{}	17
Chr1	5311466	5313982	2516	let-526	C01G8.9a	I_5300984_5311068_-	I_5311466_5313982	1105	341	3.11e-92	Low	1656	{}	18
Chr2	11633830	11636224	2394	din-1	F07A11.6b	II_11614545_11633517_-	II_11633830_11636224	1414	574	2.03e-80	Low	1510	{}	18
Chr3	8801255	8802678	1423	F54F2.6	F54F2.6	III_8800393_8800759_-	III_8801255_8802678	1352	537	8.6e-80	Low	1207	III:8800609-8802730	18
Chr3	8801255	8802678	1423	zfp-1	F54F2.2c.1	III_8802712_8805532_+	III_8801255_8802678	1352	537	8.6e-80	Low	746	III:8800609-8802730	18
Chr4	3231648	3234703	3055	miRNA:mir-58	miRNA:mir-58	IV_3233250_3233346_+	IV_3231648_3234703	1036	319	1.64e-87	High	75	{}	18
Chr4	7790984	7792416	1432	rsp-6	C33H5.12a.1	IV_7789837_7791217_-	IV_7790984_7792416	1036	174	7.51e-148	High	483	{}	18
Chr5	9093437	9097366	3929	F21C10.10	F21C10.10.1	V_9095745_9097766_+	V_9093437_9097366	1848	808	1.15e-91	High	344	{}	18
ChrX	6090960	6093611	2651	hsp-3	C15H9.6.2	X_6089003_6092155_-	X_6090960_6093611	1139	620	7.23e-35	High	130	{}	18
Chr3	8417003	8418019	1016	sor-1	ZK1236.3b	III_8419128_8422343_+	III_8417003_8418019	902	360	3.36e-53	Low	1617	{}	19
Chr4	4404934	4407853	2919	Y24D9A.7	Y24D9A.7	IV_4404931_4405315_-	IV_4404934_4407853	1460	382	2.91e-146	Low	1078	{}	19
Chr4	6790335	6792673	2338	C17H12.2	C17H12.2	IV_6786842_6789756_-	IV_6790335_6792673	997	283	2.3e-92	Low	1748	IV:6791434-6791534	19
Chr5	723559	731719	8160	gei-7	C05E4.9a.1	V_724037_727938_-	V_723559_731719	8900	1452	0	High	-299	{}	19
ChrX	4208465	4209710	1245	F20B6.7	F20B6.7	X_4206804_4207542_-	X_4208465_4209710	1141	398	4.53e-82	Low	1545	{}	19
ChrX	7951275	7956740	5465	dct-1	C14F5.1b	X_7954202_7955646_+	X_7951275_7956740	2037	1168	7.23e-53	High	195	{}	19
ChrX	17478651	17480960	2309	R106.1	R106.1	X_17479606_17480222_+	X_17478651_17480960	972	650	3.12e-15	High	-199	{}	19
Chr5	10711510	10721138	9628	T28B11.1	T28B11.1.1	V_10711965_10715050_-	V_10711510_10721138	5417	1719	0	Low	1274	{}	20
ChrX	768015	768504	489	ile-2	T04G9.3.1	X_768595_770753_+	X_768015_768504	425	108	1.11e-44	High	336	{}	20
ChrX	768015	768504	489	trap-2	T04G9.5.1	X_767032_768068_-	X_768015_768504	425	108	1.11e-44	High	191	{}	20
ChrX	13143501	13145721	2220	miRNA:mir-56	miRNA:mir-56	X_13144611_13144707_-	X_13143501_13145721	1379	424	3.32e-116	High	-96	{}	20
Chr3	4281634	4282792	1158	sup-26	R10E4.2a.1	III_4276175_4280238_-	III_4281634_4282792	1190	248	7.78e-146	Low	1975	{}	21
Chr1	986701	986953	252	{}	{}	{}	I_986701_986953	68	16	2.06e-08	Unassigned	{}	{}	{}
Chr1	2863962	2864485	523	{}	{}	{}	I_2863962_2864485	196	47	6.29e-22	Unassigned	{}	{}	{}
Chr1	3679746	3680406	660	{}	{}	{}	I_3679746_3680406	196	44	3.7e-23	Unassigned	{}	{}	{}
Chr1	5315764	5317097	1333	{}	{}	{}	I_5315764_5317097	703	189	1.53e-68	Unassigned	{}	{}	{}
Chr1	7865950	7868541	2591	{}	{}	{}	I_7865950_7868541	1639	269	1.13e-236	Unassigned	{}	{}	{}
Chr1	10032429	10033230	801	{}	{}	{}	I_10032429_10033230	204	56	4.13e-20	Unassigned	{}	{}	{}
Chr1	13368849	13370971	2122	{}	{}	{}	I_13368849_13370971	609	162	4.29e-60	Unassigned	{}	{}	{}
Chr1	13859151	13859362	211	{}	{}	{}	I_13859151_13859362	64	16	1.27e-07	Unassigned	{}	{}	{}
Chr2	2973361	2975120	1759	{}	{}	{}	II_2973361_2975120	548	197	8.21e-38	Unassigned	{}	{}	{}
Chr2	4089163	4089676	513	{}	{}	{}	II_4089163_4089676	194	59	3.05e-17	Unassigned	{}	{}	{}
Chr2	4090133	4094749	4616	{}	{}	{}	II_4090133_4094749	1243	360	1.31e-111	Unassigned	{}	{}	{}
Chr2	6377367	6377791	424	{}	{}	{}	II_6377367_6377791	118	39	5.83e-10	Unassigned	{}	{}	{}
Chr2	8811840	8814594	2754	{}	{}	{}	II_8811840_8814594	935	347	4.99e-61	Unassigned	{}	{}	{}
Chr2	9487101	9488028	927	{}	{}	{}	II_9487101_9488028	245	114	1.38e-11	Unassigned	{}	{}	{}
Chr2	9597501	9598323	822	{}	{}	{}	II_9597501_9598323	177	105	3.15e-05	Unassigned	{}	{}	{}
Chr2	10850786	10851529	743	{}	{}	{}	II_10850786_10851529	325	141	4.66e-17	Unassigned	{}	{}	{}
Chr2	11149817	11151418	1601	{}	{}	{}	II_11149817_11151418	437	109	4.56e-46	Unassigned	{}	{}	{}
Chr2	11641957	11642377	420	{}	{}	{}	II_11641957_11642377	155	50	4.2e-13	Unassigned	{}	{}	{}
Chr2	12778344	12778645	301	{}	{}	{}	II_12778344_12778645	123	19	4.9e-19	Unassigned	{}	{}	{}
Chr2	13189145	13189807	662	{}	{}	{}	II_13189145_13189807	179	80	1.94e-09	Unassigned	{}	{}	{}
Chr2	13290397	13292203	1806	{}	{}	{}	II_13290397_13292203	615	186	7.78e-53	Unassigned	{}	{}	{}
Chr2	13298403	13298756	353	{}	{}	{}	II_13298403_13298756	95	46	6.22e-05	Unassigned	{}	{}	{}
Chr2	13299366	13299610	244	{}	{}	{}	II_13299366_13299610	67	30	0.000267575	Unassigned	{}	{}	{}
Chr2	13780701	13781249	548	{}	{}	{}	II_13780701_13781249	144	48	8.6e-12	Unassigned	{}	{}	{}
Chr2	14039716	14040887	1171	{}	{}	{}	II_14039716_14040887	515	193	1.69e-33	Unassigned	{}	{}	{}
Chr2	14599150	14608648	9498	{}	{}	{}	II_14599150_14608648	2253	976	1.17e-112	Unassigned	{}	{}	{}
Chr2	14800034	14801456	1422	{}	{}	{}	II_14800034_14801456	282	125	2.15e-14	Unassigned	{}	{}	{}
Chr3	354049	357624	3575	{}	{}	{}	III_354049_357624	1021	449	5.77e-50	Unassigned	{}	{}	{}
Chr3	535194	536018	824	{}	{}	{}	III_535194_536018	186	100	7.94e-07	Unassigned	{}	{}	{}
Chr3	1680962	1681577	615	{}	{}	{}	III_1680962_1681577	248	78	6.31e-21	Unassigned	{}	{}	{}
Chr3	1923347	1924032	685	{}	{}	{}	III_1923347_1924032	274	83	5.24e-24	Unassigned	{}	{}	{}
Chr3	2032306	2033046	740	{}	{}	{}	III_2032306_2033046	190	61	6.66e-16	Unassigned	{}	{}	{}
Chr3	3796763	3799859	3096	{}	{}	{}	III_3796763_3799859	833	380	3.95e-38	Unassigned	{}	{}	{}
Chr3	4193225	4195948	2723	{}	{}	{}	III_4193225_4195948	925	396	1.13e-47	Unassigned	{}	{}	{}
Chr3	4237559	4238167	608	{}	{}	{}	III_4237559_4238167	383	177	1.09e-17	Unassigned	{}	{}	{}
Chr3	4504312	4507892	3580	{}	{}	{}	III_4504312_4507892	894	465	1.54e-30	Unassigned	{}	{}	{}
Chr3	5013716	5014444	728	{}	{}	{}	III_5013716_5014444	395	175	1.03e-19	Unassigned	{}	{}	{}
Chr3	5267322	5268804	1482	{}	{}	{}	III_5267322_5268804	396	191	9.38e-17	Unassigned	{}	{}	{}
Chr3	5836161	5843342	7181	{}	{}	{}	III_5836161_5843342	2191	962	8.13e-107	Unassigned	{}	{}	{}
Chr3	5917222	5917982	760	{}	{}	{}	III_5917222_5917982	280	90	6.85e-23	Unassigned	{}	{}	{}
Chr3	7371300	7373405	2105	{}	{}	{}	III_7371300_7373405	526	201	3.37e-33	Unassigned	{}	{}	{}
Chr3	7387271	7387689	418	{}	{}	{}	III_7387271_7387689	123	32	3.5e-13	Unassigned	{}	{}	{}
Chr3	8656872	8657296	424	{}	{}	{}	III_8656872_8657296	137	70	6.27e-06	Unassigned	{}	{}	{}
Chr3	8657604	8658723	1119	{}	{}	{}	III_8657604_8658723	605	191	2.14e-49	Unassigned	{}	{}	{}
Chr3	8785340	8785737	397	{}	{}	{}	III_8785340_8785737	141	72	4.52e-06	Unassigned	{}	{}	{}
Chr3	9326324	9326777	453	{}	{}	{}	III_9326324_9326777	122	53	3.89e-07	Unassigned	{}	{}	{}
Chr3	9618762	9619821	1059	{}	{}	{}	III_9618762_9619821	634	163	1.13e-64	Unassigned	{}	{}	{}
Chr3	10719962	10720448	486	{}	{}	{}	III_10719962_10720448	275	90	5.13e-22	Unassigned	{}	{}	{}
Chr3	11463757	11464042	285	{}	{}	{}	III_11463757_11464042	90	23	4.44e-10	Unassigned	{}	{}	{}
Chr3	12567980	12568648	668	{}	{}	{}	III_12567980_12568648	339	130	1.12e-21	Unassigned	{}	{}	{}
Chr3	13015699	13016165	466	{}	{}	{}	III_13015699_13016165	167	86	7.61e-07	Unassigned	{}	{}	{}
Chr3	13067673	13068870	1197	{}	{}	{}	III_13067673_13068870	470	165	1.21e-33	Unassigned	{}	{}	{}
Chr4	51161	51661	500	{}	{}	{}	IV_51161_51661	228	72	3.12e-19	Unassigned	{}	{}	{}
Chr4	1035081	1035493	412	{}	{}	{}	IV_1035081_1035493	133	51	3.35e-09	Unassigned	{}	{}	{}
Chr4	1070416	1070720	304	{}	{}	{}	IV_1070416_1070720	95	39	2.59e-06	Unassigned	{}	{}	{}
Chr4	1845027	1845446	419	{}	{}	{}	IV_1845027_1845446	119	43	5.01e-09	Unassigned	{}	{}	{}
Chr4	2048741	2049248	507	{}	{}	{}	IV_2048741_2049248	178	46	1.01e-18	Unassigned	{}	{}	{}
Chr4	2217998	2222211	4213	{}	{}	{}	IV_2217998_2222211	1216	290	1.22e-132	Unassigned	{}	{}	{}
Chr4	3160672	3161412	740	{}	{}	{}	IV_3160672_3161412	338	120	4.05e-24	Unassigned	{}	{}	{}
Chr4	3227478	3228122	644	{}	{}	{}	IV_3227478_3228122	218	96	1.6e-11	Unassigned	{}	{}	{}
Chr4	3611880	3612232	352	{}	{}	{}	IV_3611880_3612232	113	38	2.1e-09	Unassigned	{}	{}	{}
Chr4	3653272	3653960	688	{}	{}	{}	IV_3653272_3653960	243	72	6.05e-22	Unassigned	{}	{}	{}
Chr4	4093084	4093497	413	{}	{}	{}	IV_4093084_4093497	149	41	6.17e-15	Unassigned	{}	{}	{}
Chr4	4402195	4404277	2082	{}	{}	{}	IV_4402195_4404277	700	191	3.21e-67	Unassigned	{}	{}	{}
Chr4	4472122	4473783	1661	{}	{}	{}	IV_4472122_4473783	489	154	3.26e-40	Unassigned	{}	{}	{}
Chr4	4474035	4474459	424	{}	{}	{}	IV_4474035_4474459	106	52	3.08e-05	Unassigned	{}	{}	{}
Chr4	4557049	4558276	1227	{}	{}	{}	IV_4557049_4558276	339	99	1.11e-30	Unassigned	{}	{}	{}
Chr4	5548680	5549290	610	{}	{}	{}	IV_5548680_5549290	183	88	1.94e-08	Unassigned	{}	{}	{}
Chr4	5752943	5754645	1702	{}	{}	{}	IV_5752943_5754645	553	235	2.83e-29	Unassigned	{}	{}	{}
Chr4	5777965	5778838	873	{}	{}	{}	IV_5777965_5778838	291	112	1.16e-18	Unassigned	{}	{}	{}
Chr4	5817491	5818086	595	{}	{}	{}	IV_5817491_5818086	201	70	3.62e-15	Unassigned	{}	{}	{}
Chr4	6096770	6097944	1174	{}	{}	{}	IV_6096770_6097944	471	141	4.06e-41	Unassigned	{}	{}	{}
Chr4	6500790	6501130	340	{}	{}	{}	IV_6500790_6501130	109	47	1.4e-06	Unassigned	{}	{}	{}
Chr4	6502733	6502923	190	{}	{}	{}	IV_6502733_6502923	60	26	0.000373366	Unassigned	{}	{}	{}
Chr4	7235045	7235896	851	{}	{}	{}	IV_7235045_7235896	198	102	7.14e-08	Unassigned	{}	{}	{}
Chr4	7319668	7321021	1353	{}	{}	{}	IV_7319668_7321021	351	146	1.07e-19	Unassigned	{}	{}	{}
Chr4	8028172	8028755	583	{}	{}	{}	IV_8028172_8028755	245	54	4.01e-29	Unassigned	{}	{}	{}
Chr4	8032163	8032568	405	{}	{}	{}	IV_8032163_8032568	103	52	7.03e-05	Unassigned	{}	{}	{}
Chr4	8146194	8146631	437	{}	{}	{}	IV_8146194_8146631	195	80	1.05e-11	Unassigned	{}	{}	{}
Chr4	8233925	8234537	612	{}	{}	{}	IV_8233925_8234537	155	78	9.66e-07	Unassigned	{}	{}	{}
Chr4	8527330	8529567	2237	{}	{}	{}	IV_8527330_8529567	883	274	2.41e-73	Unassigned	{}	{}	{}
Chr4	8530147	8531071	924	{}	{}	{}	IV_8530147_8531071	328	114	4.08e-24	Unassigned	{}	{}	{}
Chr4	8585928	8588800	2872	{}	{}	{}	IV_8585928_8588800	618	296	7.49e-26	Unassigned	{}	{}	{}
Chr4	8627201	8627706	505	{}	{}	{}	IV_8627201_8627706	208	60	1.78e-19	Unassigned	{}	{}	{}
Chr4	8794780	8795560	780	{}	{}	{}	IV_8794780_8795560	266	75	3.39e-25	Unassigned	{}	{}	{}
Chr4	8949118	8950456	1338	{}	{}	{}	IV_8949118_8950456	618	206	4.12e-47	Unassigned	{}	{}	{}
Chr4	9670828	9671706	878	{}	{}	{}	IV_9670828_9671706	313	131	1.63e-17	Unassigned	{}	{}	{}
Chr4	9717938	9718800	862	{}	{}	{}	IV_9717938_9718800	353	169	2.76e-15	Unassigned	{}	{}	{}
Chr4	9802791	9803923	1132	{}	{}	{}	IV_9802791_9803923	365	172	2.79e-16	Unassigned	{}	{}	{}
Chr4	9873577	9874893	1316	{}	{}	{}	IV_9873577_9874893	359	185	2.96e-13	Unassigned	{}	{}	{}
Chr4	9875435	9876719	1284	{}	{}	{}	IV_9875435_9876719	415	165	7.71e-25	Unassigned	{}	{}	{}
Chr4	10250616	10251599	983	{}	{}	{}	IV_10250616_10251599	271	113	2.09e-15	Unassigned	{}	{}	{}
Chr4	10419576	10420748	1172	{}	{}	{}	IV_10419576_10420748	280	102	1.78e-19	Unassigned	{}	{}	{}
Chr4	10503611	10504913	1302	{}	{}	{}	IV_10503611_10504913	277	138	2.7e-11	Unassigned	{}	{}	{}
Chr4	10506051	10506427	376	{}	{}	{}	IV_10506051_10506427	106	51	2.05e-05	Unassigned	{}	{}	{}
Chr4	10777100	10777420	320	{}	{}	{}	IV_10777100_10777420	99	22	2.73e-12	Unassigned	{}	{}	{}
Chr4	10820002	10822378	2376	{}	{}	{}	IV_10820002_10822378	834	311	4e-54	Unassigned	{}	{}	{}
Chr4	10971584	10972200	616	{}	{}	{}	IV_10971584_10972200	254	64	6.81e-27	Unassigned	{}	{}	{}
Chr4	11913169	11915463	2294	{}	{}	{}	IV_11913169_11915463	968	182	1.03e-127	Unassigned	{}	{}	{}
Chr4	13080034	13083456	3422	{}	{}	{}	IV_13080034_13083456	961	253	1.69e-95	Unassigned	{}	{}	{}
Chr4	13318707	13319105	398	{}	{}	{}	IV_13318707_13319105	131	55	5.59e-08	Unassigned	{}	{}	{}
Chr4	13394812	13395610	798	{}	{}	{}	IV_13394812_13395610	284	107	8.1e-19	Unassigned	{}	{}	{}
Chr4	13430133	13430405	272	{}	{}	{}	IV_13430133_13430405	84	17	2.64e-11	Unassigned	{}	{}	{}
Chr4	14593997	14594646	649	{}	{}	{}	IV_14593997_14594646	350	72	1.56e-43	Unassigned	{}	{}	{}
Chr4	14609755	14610200	445	{}	{}	{}	IV_14609755_14610200	202	41	9.74e-26	Unassigned	{}	{}	{}
Chr4	14874856	14875725	869	{}	{}	{}	IV_14874856_14875725	273	115	2.99e-15	Unassigned	{}	{}	{}
Chr4	15701967	15702590	623	{}	{}	{}	IV_15701967_15702590	162	46	1.17e-15	Unassigned	{}	{}	{}
Chr4	16167332	16171015	3683	{}	{}	{}	IV_16167332_16171015	1387	206	1.62e-212	Unassigned	{}	{}	{}
Chr4	16180677	16181326	649	{}	{}	{}	IV_16180677_16181326	268	80	6.86e-24	Unassigned	{}	{}	{}
Chr4	16491279	16492840	1561	{}	{}	{}	IV_16491279_16492840	544	141	3.82e-55	Unassigned	{}	{}	{}
Chr5	3634300	3634757	457	{}	{}	{}	V_3634300_3634757	113	31	1.29e-11	Unassigned	{}	{}	{}
Chr5	4964157	4966237	2080	{}	{}	{}	V_4964157_4966237	419	214	1.38e-15	Unassigned	{}	{}	{}
Chr5	5575810	5576192	382	{}	{}	{}	V_5575810_5576192	129	64	5.67e-06	Unassigned	{}	{}	{}
Chr5	6246117	6247805	1688	{}	{}	{}	V_6246117_6247805	605	260	2.73e-31	Unassigned	{}	{}	{}
Chr5	6346777	6348296	1519	{}	{}	{}	V_6346777_6348296	358	188	1.17e-12	Unassigned	{}	{}	{}
Chr5	6462287	6462870	583	{}	{}	{}	V_6462287_6462870	221	95	3.72e-12	Unassigned	{}	{}	{}
Chr5	6993786	6994264	478	{}	{}	{}	V_6993786_6994264	229	90	1.8e-14	Unassigned	{}	{}	{}
Chr5	8038788	8041510	2722	{}	{}	{}	V_8038788_8041510	733	301	7.53e-41	Unassigned	{}	{}	{}
Chr5	8383394	8386228	2834	{}	{}	{}	V_8383394_8386228	688	247	2.51e-47	Unassigned	{}	{}	{}
Chr5	8425891	8427034	1143	{}	{}	{}	V_8425891_8427034	274	160	1.07e-07	Unassigned	{}	{}	{}
Chr5	9442920	9443398	478	{}	{}	{}	V_9442920_9443398	153	69	4.02e-08	Unassigned	{}	{}	{}
Chr5	10039640	10040078	438	{}	{}	{}	V_10039640_10040078	184	69	1.13e-12	Unassigned	{}	{}	{}
Chr5	10726447	10726964	517	{}	{}	{}	V_10726447_10726964	162	49	1.17e-14	Unassigned	{}	{}	{}
Chr5	10728912	10729819	907	{}	{}	{}	V_10728912_10729819	280	99	2.76e-20	Unassigned	{}	{}	{}
Chr5	10871027	10871616	589	{}	{}	{}	V_10871027_10871616	294	117	6.55e-18	Unassigned	{}	{}	{}
Chr5	11530783	11536039	5256	{}	{}	{}	V_11530783_11536039	2209	626	5.76e-203	Unassigned	{}	{}	{}
Chr5	11536315	11537842	1527	{}	{}	{}	V_11536315_11537842	308	188	1.69e-07	Unassigned	{}	{}	{}
Chr5	11887610	11889836	2226	{}	{}	{}	V_11887610_11889836	1736	264	2.35e-262	Unassigned	{}	{}	{}
Chr5	12294873	12296285	1412	{}	{}	{}	V_12294873_12296285	375	171	8.47e-18	Unassigned	{}	{}	{}
Chr5	12548506	12551113	2607	{}	{}	{}	V_12548506_12551113	792	212	1.68e-77	Unassigned	{}	{}	{}
Chr5	13080764	13081625	861	{}	{}	{}	V_13080764_13081625	419	147	3.89e-30	Unassigned	{}	{}	{}
Chr5	13081924	13083225	1301	{}	{}	{}	V_13081924_13083225	385	223	1.6e-10	Unassigned	{}	{}	{}
Chr5	13163552	13163963	411	{}	{}	{}	V_13163552_13163963	119	62	3.95e-05	Unassigned	{}	{}	{}
Chr5	13268981	13269464	483	{}	{}	{}	V_13268981_13269464	144	77	1.23e-05	Unassigned	{}	{}	{}
Chr5	13370990	13371709	719	{}	{}	{}	V_13370990_13371709	314	62	2.4e-40	Unassigned	{}	{}	{}
Chr5	13393410	13393705	295	{}	{}	{}	V_13393410_13393705	90	43	7.67e-05	Unassigned	{}	{}	{}
Chr5	13650758	13651567	809	{}	{}	{}	V_13650758_13651567	161	60	2.52e-11	Unassigned	{}	{}	{}
Chr5	14212656	14213055	399	{}	{}	{}	V_14212656_14213055	118	65	0.000141348	Unassigned	{}	{}	{}
Chr5	14847029	14850021	2992	{}	{}	{}	V_14847029_14850021	1077	453	3.43e-57	Unassigned	{}	{}	{}
Chr5	16816566	16816952	386	{}	{}	{}	V_16816566_16816952	97	43	9.45e-06	Unassigned	{}	{}	{}
Chr5	17721441	17721876	435	{}	{}	{}	V_17721441_17721876	109	51	8.64e-06	Unassigned	{}	{}	{}
Chr5	18345903	18346238	335	{}	{}	{}	V_18345903_18346238	125	26	5.03e-16	Unassigned	{}	{}	{}
Chr5	19048847	19049658	811	{}	{}	{}	V_19048847_19049658	210	60	7.49e-20	Unassigned	{}	{}	{}
Chr5	19052564	19053447	883	{}	{}	{}	V_19052564_19053447	165	43	2.66e-17	Unassigned	{}	{}	{}
Chr5	19527354	19527738	384	{}	{}	{}	V_19527354_19527738	181	31	6e-26	Unassigned	{}	{}	{}
Chr5	20413918	20414424	506	{}	{}	{}	V_20413918_20414424	210	49	5.8e-24	Unassigned	{}	{}	{}
ChrX	945766	945986	220	{}	{}	{}	X_945766_945986	64	19	1.37e-06	Unassigned	{}	{}	{}
ChrX	1302240	1302696	456	{}	{}	{}	X_1302240_1302696	183	73	1.55e-11	Unassigned	{}	{}	{}
ChrX	1322915	1323443	528	{}	{}	{}	X_1322915_1323443	370	120	1.41e-29	Unassigned	{}	{}	{}
ChrX	1389257	1389919	662	{}	{}	{}	X_1389257_1389919	442	118	1.23e-43	Unassigned	{}	{}	{}
ChrX	1888372	1888753	381	{}	{}	{}	X_1888372_1888753	119	57	5.79e-06	Unassigned	{}	{}	{}
ChrX	2364522	2365228	706	{}	{}	{}	X_2364522_2365228	447	128	4.93e-41	Unassigned	{}	{}	{}
ChrX	2694806	2695647	841	{}	{}	{}	X_2694806_2695647	205	104	2.29e-08	Unassigned	{}	{}	{}
ChrX	2903743	2904236	493	{}	{}	{}	X_2903743_2904236	135	71	1.52e-05	Unassigned	{}	{}	{}
ChrX	3290240	3290464	224	{}	{}	{}	X_3290240_3290464	66	26	5.19e-05	Unassigned	{}	{}	{}
ChrX	3831760	3833101	1341	{}	{}	{}	X_3831760_3833101	430	219	4.56e-16	Unassigned	{}	{}	{}
ChrX	4222146	4223534	1388	{}	{}	{}	X_4222146_4223534	540	290	1.72e-17	Unassigned	{}	{}	{}
ChrX	4395402	4395807	405	{}	{}	{}	X_4395402_4395807	264	78	8.15e-24	Unassigned	{}	{}	{}
ChrX	4795285	4795605	320	{}	{}	{}	X_4795285_4795605	108	55	5.62e-05	Unassigned	{}	{}	{}
ChrX	6041892	6042566	674	{}	{}	{}	X_6041892_6042566	335	172	1.5e-12	Unassigned	{}	{}	{}
ChrX	6251750	6257635	5885	{}	{}	{}	X_6251750_6257635	2567	970	4.18e-162	Unassigned	{}	{}	{}
ChrX	6748855	6750626	1771	{}	{}	{}	X_6748855_6750626	1006	271	1.18e-97	Unassigned	{}	{}	{}
ChrX	6792408	6792911	503	{}	{}	{}	X_6792408_6792911	137	45	1.81e-11	Unassigned	{}	{}	{}
ChrX	7181460	7182090	630	{}	{}	{}	X_7181460_7182090	552	139	1.6e-57	Unassigned	{}	{}	{}
ChrX	7244804	7245177	373	{}	{}	{}	X_7244804_7245177	113	66	0.000615456	Unassigned	{}	{}	{}
ChrX	7986744	7987465	721	{}	{}	{}	X_7986744_7987465	299	128	3.75e-16	Unassigned	{}	{}	{}
ChrX	8021059	8023089	2030	{}	{}	{}	X_8021059_8023089	474	311	1.6e-08	Unassigned	{}	{}	{}
ChrX	8237941	8239537	1596	{}	{}	{}	X_8237941_8239537	488	285	1.05e-12	Unassigned	{}	{}	{}
ChrX	10051381	10052093	712	{}	{}	{}	X_10051381_10052093	243	95	2.09e-15	Unassigned	{}	{}	{}
ChrX	10637405	10638009	604	{}	{}	{}	X_10637405_10638009	235	118	1.3e-09	Unassigned	{}	{}	{}
ChrX	10684391	10685012	621	{}	{}	{}	X_10684391_10685012	264	135	3.1e-10	Unassigned	{}	{}	{}
ChrX	10765573	10768047	2474	{}	{}	{}	X_10765573_10768047	950	506	1.66e-30	Unassigned	{}	{}	{}
ChrX	11030529	11031923	1394	{}	{}	{}	X_11030529_11031923	648	264	1.04e-36	Unassigned	{}	{}	{}
ChrX	11464098	11465616	1518	{}	{}	{}	X_11464098_11465616	471	248	3.58e-16	Unassigned	{}	{}	{}
ChrX	11471001	11472937	1936	{}	{}	{}	X_11471001_11472937	688	391	7.58e-19	Unassigned	{}	{}	{}
ChrX	12362661	12363572	911	{}	{}	{}	X_12362661_12363572	983	224	1.15e-111	Unassigned	{}	{}	{}
ChrX	12500553	12501283	730	{}	{}	{}	X_12500553_12501283	326	142	5.46e-17	Unassigned	{}	{}	{}
ChrX	12517224	12519181	1957	{}	{}	{}	X_12517224_12519181	669	372	1.68e-19	Unassigned	{}	{}	{}
ChrX	12522302	12523455	1153	{}	{}	{}	X_12522302_12523455	473	193	5.35e-27	Unassigned	{}	{}	{}
ChrX	12759523	12760102	579	{}	{}	{}	X_12759523_12760102	262	135	5.32e-10	Unassigned	{}	{}	{}
ChrX	12871964	12872705	741	{}	{}	{}	X_12871964_12872705	310	168	2.52e-10	Unassigned	{}	{}	{}
ChrX	13106026	13109047	3021	{}	{}	{}	X_13106026_13109047	797	325	7.44e-45	Unassigned	{}	{}	{}
ChrX	13115723	13117264	1541	{}	{}	{}	X_13115723_13117264	444	182	3.27e-25	Unassigned	{}	{}	{}
ChrX	13162404	13164797	2393	{}	{}	{}	X_13162404_13164797	525	398	4.67e-05	Unassigned	{}	{}	{}
ChrX	13356234	13356955	721	{}	{}	{}	X_13356234_13356955	320	144	9.66e-16	Unassigned	{}	{}	{}
ChrX	13358290	13359191	901	{}	{}	{}	X_13358290_13359191	422	165	6.48e-26	Unassigned	{}	{}	{}
ChrX	13448528	13449058	530	{}	{}	{}	X_13448528_13449058	205	66	5.09e-17	Unassigned	{}	{}	{}
ChrX	13514292	13514767	475	{}	{}	{}	X_13514292_13514767	393	137	1.42e-28	Unassigned	{}	{}	{}
ChrX	13539595	13540058	463	{}	{}	{}	X_13539595_13540058	221	90	2.89e-13	Unassigned	{}	{}	{}
ChrX	13885094	13885440	346	{}	{}	{}	X_13885094_13885440	120	62	3.03e-05	Unassigned	{}	{}	{}
ChrX	14200970	14201189	219	{}	{}	{}	X_14200970_14201189	65	31	0.000745108	Unassigned	{}	{}	{}
ChrX	14501850	14504793	2943	{}	{}	{}	X_14501850_14504793	943	398	7.64e-50	Unassigned	{}	{}	{}
ChrX	14559492	14560707	1215	{}	{}	{}	X_14559492_14560707	423	191	2.67e-20	Unassigned	{}	{}	{}
ChrX	14786530	14787709	1179	{}	{}	{}	X_14786530_14787709	392	208	2.07e-13	Unassigned	{}	{}	{}
ChrX	14791927	14793500	1573	{}	{}	{}	X_14791927_14793500	367	177	1.3e-15	Unassigned	{}	{}	{}
ChrX	14813315	14813709	394	{}	{}	{}	X_14813315_14813709	255	118	3.84e-12	Unassigned	{}	{}	{}
ChrX	15339699	15341064	1365	{}	{}	{}	X_15339699_15341064	458	135	1.03e-40	Unassigned	{}	{}	{}
ChrX	15609520	15610964	1444	{}	{}	{}	X_15609520_15610964	427	217	4.84e-16	Unassigned	{}	{}	{}
ChrX	15700209	15700626	417	{}	{}	{}	X_15700209_15700626	125	48	1.06e-08	Unassigned	{}	{}	{}
ChrX	15709211	15709982	771	{}	{}	{}	X_15709211_15709982	222	113	6.78e-09	Unassigned	{}	{}	{}
ChrX	15736411	15736798	387	{}	{}	{}	X_15736411_15736798	263	88	1.56e-20	Unassigned	{}	{}	{}
ChrX	15778953	15779921	968	{}	{}	{}	X_15778953_15779921	249	80	1.74e-20	Unassigned	{}	{}	{}
ChrX	15846450	15846864	414	{}	{}	{}	X_15846450_15846864	108	62	0.000587855	Unassigned	{}	{}	{}
ChrX	16056099	16056799	700	{}	{}	{}	X_16056099_16056799	723	158	3.54e-85	Unassigned	{}	{}	{}
ChrX	16150208	16150691	483	{}	{}	{}	X_16150208_16150691	156	52	1.11e-12	Unassigned	{}	{}	{}
ChrX	16681728	16682308	580	{}	{}	{}	X_16681728_16682308	611	153	6.16e-64	Unassigned	{}	{}	{}
ChrX	16695113	16695470	357	{}	{}	{}	X_16695113_16695470	142	50	6.82e-11	Unassigned	{}	{}	{}
ChrX	16726445	16727228	783	{}	{}	{}	X_16726445_16727228	388	212	2.31e-12	Unassigned	{}	{}	{}
ChrX	16775236	16775722	486	{}	{}	{}	X_16775236_16775722	125	73	0.000322502	Unassigned	{}	{}	{}
ChrX	16796047	16797523	1476	{}	{}	{}	X_16796047_16797523	560	257	1.14e-25	Unassigned	{}	{}	{}
ChrX	16961216	16961728	512	{}	{}	{}	X_16961216_16961728	285	90	9.1e-24	Unassigned	{}	{}	{}
ChrX	17063556	17064410	854	{}	{}	{}	X_17063556_17064410	352	149	3.55e-19	Unassigned	{}	{}	{}
ChrX	17419511	17422234	2723	{}	{}	{}	X_17419511_17422234	1110	276	1.65e-116	Unassigned	{}	{}	{}
ChrX	17505522	17506219	697	{}	{}	{}	X_17505522_17506219	272	123	1.96e-13	Unassigned	{}	{}	{}
ChrX	17544251	17544681	430	{}	{}	{}	X_17544251_17544681	287	66	8.57e-33	Unassigned	{}	{}	{}
ChrX	17630573	17631255	682	{}	{}	{}	X_17630573_17631255	249	69	4.4e-24	Unassigned	{}	{}	{}
ChrX	17633019	17633480	461	{}	{}	{}	X_17633019_17633480	168	69	3.17e-10	Unassigned	{}	{}	{}

## Sheet: soma-specific targets
Chromosome	binding start	binding stop	binding size	Targeted_Gene_ID	Targeted_Transcript_ID(closest)	Targeted_Transcript_Position(closest)	Peak_position	Peak_raw_signal	Peak_input_raw_signal	Peak_q-value	Target_confidence	Distance_to_Transcript_Start_Site(closest)	If_in_intron	HOTness
Chr1	22258	22519	261	{}	{}	{}	I_22258_22519	118	24	2.2e-15	Unassigned	{}	{}	{}
Chr1	348248	348607	359	Y48G1A.1	Y48G1A.1	I_348389_357136_+	I_348248_348607	138	48	1.09e-10	High	-38	{}	0
Chr1	461573	461955	382	W04C9.4	W04C9.4	I_461999_462655_+	I_461573_461955	315	70	1.39e-37	High	235	{}	9
Chr1	1174565	1175165	600	smg-2	Y48G8AL.6	I_1176476_1189653_+	I_1174565_1175165	256	27	3.14e-47	Low	1611	I:1174098-1175385	0
Chr1	1415896	1416388	492	Y92H12BR.3	Y92H12BR.3a	I_1416593_1424609_+	I_1415896_1416388	298	111	4.97e-20	High	451	{}	8
Chr1	1978670	1979052	382	{}	{}	{}	I_1978670_1979052	183	54	7.83e-17	Unassigned	{}	{}	{}
Chr1	2066193	2066499	306	{}	{}	{}	I_2066193_2066499	74	35	0.000414777	Unassigned	{}	{}	{}
Chr1	2290980	2291713	733	cdk-7	Y39G10AL.3.2	I_2281513_2291183_-	I_2290980_2291713	531	181	4.28e-40	High	163	{}	14
Chr1	2726536	2726933	397	snr-7	Y71F9B.4	I_2727014_2727546_+	I_2726536_2726933	261	80	4.85e-23	High	280	{}	3
Chr1	2726570	2728071	1501	Y71F9B.6	Y71F9B.6	I_2722520_2726651_-	I_2726570_2728071	446	212	2.71e-19	Low	669	{}	5
Chr1	2773796	2774160	364	Y71F9B.1	Y71F9B.1	I_2774915_2775385_+	I_2773796_2774160	121	47	3.37e-08	Low	937	I:2773646-2774445	3
Chr1	3096160	3096502	342	riok-1	M01B12.5b.1	I_3092957_3096275_-	I_3096160_3096502	164	41	3.67e-18	High	56	{}	5
Chr1	3176440	3176764	324	Y54E10A.10	Y54E10A.10.1	I_3173269_3176321_-	I_3176440_3176764	149	54	7.12e-11	High	281	I:3176576-3176863	9
Chr1	3222882	3223248	366	rom-5	Y54E10A.14	I_3217365_3222950_-	I_3222882_3223248	218	82	1.08e-14	High	115	{}	5
Chr1	3553443	3553699	256	{}	{}	{}	I_3553443_3553699	96	15	6.38e-15	Unassigned	{}	{}	{}
Chr1	3860655	3861001	346	T03F1.7	T03F1.7	I_3853837_3859293_-	I_3860655_3861001	178	44	8.06e-20	Low	1535	I:3860586-3862499	1
Chr1	3908420	3908837	417	pbs-4	T20F5.2	I_3908750_3909627_+	I_3908420_3908837	343	68	1.41e-44	High	122	{}	6
Chr1	3930450	3930792	342	T21E3.2	T21E3.2	I_3930833_3931546_+	I_3930450_3930792	201	43	4.33e-25	High	212	{}	3
Chr1	4444266	4444672	406	C41D11.4	C41D11.4	I_4441647_4444257_-	I_4444266_4444672	300	114	1.41e-19	High	212	{}	7
Chr1	4633494	4633862	368	C44E4.4	C44E4.4.1	I_4634103_4635616_+	I_4633494_4633862	219	38	1.72e-31	High	425	{}	10
Chr1	4805324	4805674	350	F54D7.2	F54D7.2	I_4805609_4809675_+	I_4805324_4805674	180	48	1.02e-18	High	110	{}	2
Chr1	4994937	4995246	309	dyf-1	F54C1.5a	I_4989569_4994831_-	I_4994937_4995246	106	39	7.57e-08	High	260	{}	0
Chr1	5261592	5261946	354	B0261.1	B0261.1.1	I_5263697_5268380_+	I_5261592_5261946	212	73	1.75e-16	Low	1928	{}	6
Chr1	5319189	5319594	405	fbxa-145	F48C1.2	I_5319735_5321070_+	I_5319189_5319594	262	75	1.62e-24	High	344	{}	3
Chr1	5379619	5380436	817	pqn-44	F55A12.9d.2	I_5372858_5379910_-	I_5379619_5380436	381	173	1.5e-18	High	117	I:5379793-5380162	10
Chr1	5485805	5486221	416	rpl-19	C09D4.5.2	I_5484780_5485786_-	I_5485805_5486221	268	90	7.96e-21	High	227	{}	12
Chr1	5509171	5509569	398	F59A3.4	F59A3.4	I_5507126_5509171_-	I_5509171_5509569	198	59	5.92e-18	High	199	{}	8
Chr1	6215381	6215773	392	T08B2.5	T08B2.5d	I_6215644_6216619_+	I_6215381_6215773	295	65	1.77e-35	High	67	{}	9
Chr1	6252784	6253205	421	C48E7.11	C48E7.11	I_6253072_6253524_+	I_6252784_6253205	257	96	2.5e-17	High	78	{}	11
Chr1	6364644	6365089	445	K04F10.1	K04F10.1.2	I_6364921_6366179_+	I_6364644_6365089	360	85	1.2e-40	High	55	{}	6
Chr1	6531935	6532297	362	nuo-2	T10E9.7b	I_6530146_6531963_-	I_6531935_6532297	239	60	1.6e-25	High	153	{}	10
Chr1	6760145	6760496	351	F08B6.3	F08B6.3	I_6758239_6760167_-	I_6760145_6760496	147	70	5.38e-07	High	153	{}	4
Chr1	6949247	6949763	516	pcbd-1	T10B11.1	I_6951092_6951946_+	I_6949247_6949763	220	44	2.35e-28	Low	1587	I:6949385-6949858	11
Chr1	7472298	7472771	473	{}	{}	{}	I_7472298_7472771	282	90	2.77e-23	Unassigned	{}	{}	{}
Chr1	7643101	7643546	445	ncbp-2	F26A3.2	I_7642584_7643386_-	I_7643101_7643546	178	91	3.64e-07	High	-63	{}	1
Chr1	8392586	8392977	391	T19A6.1	T19A6.1a.1	I_8379190_8392729_-	I_8392586_8392977	206	76	2.52e-14	High	52	{}	11
Chr1	8747836	8748296	460	C36B1.9	C36B1.9	I_8743841_8747068_-	I_8747836_8748296	367	98	5.75e-37	Low	998	{}	13
Chr1	9013939	9014422	483	tag-214	F36F2.3a	I_9009251_9013875_-	I_9013939_9014422	225	104	4.62e-11	High	305	{}	6
Chr1	9445704	9446098	394	miRNA:mir-2211	miRNA:mir-2211	I_9447353_9447412_+	I_9445704_9446098	158	60	9.2e-11	Low	1452	{}	6
Chr1	10025884	10026283	399	npp-17	F10G8.3.1	I_10026629_10030045_+	I_10025884_10026283	313	47	1.3e-48	Low	546	{}	13
Chr1	10192753	10193226	473	C25A1.13	C25A1.13	I_10193230_10193893_+	I_10192753_10193226	205	43	6.3e-26	High	241	{}	6
Chr1	10435666	10436063	397	rpl-30	Y106G6H.3	I_10436103_10436868_+	I_10435666_10436063	286	81	2.15e-27	High	239	{}	14
Chr1	10517928	10518266	338	exos-3	F59C6.4	I_10518365_10519148_+	I_10517928_10518266	148	62	5.13e-09	High	268	{}	8
Chr1	10567441	10567894	453	rla-0	F25H2.10.1	I_10567877_10568997_+	I_10567441_10567894	296	57	2.2e-39	High	210	{}	12
Chr1	10592922	10593318	396	tRNA:T22A3.t1	tRNA:T22A3.t1	I_10593124_10593194_+	I_10592922_10593318	247	62	9.8e-27	High	4	I:10592948-10593289	7
Chr1	10653546	10653800	254	{}	{}	{}	I_10653546_10653800	124	29	1.72e-14	Unassigned	{}	{}	{}
Chr1	11497814	11498150	336	K08C9.7	K08C9.7	I_11495509_11496373_-	I_11497814_11498150	156	45	7.92e-15	Low	1609	{}	5
Chr1	11578188	11578585	397	F15D3.7	F15D3.7	I_11578629_11579582_+	I_11578188_11578585	371	77	1.6e-46	High	243	{}	14
Chr1	12915020	12915309	289	fkb-8	Y18D10A.25	I_12916429_12918050_+	I_12915020_12915309	69	20	5.14e-07	Low	1265	{}	0
Chr1	13367537	13367971	434	{}	{}	{}	I_13367537_13367971	277	70	2.83e-29	Unassigned	{}	{}	{}
Chr1	13411364	13411756	392	C01A2.1	C01A2.1	I_13408783_13411578_-	I_13411364_13411756	188	48	6.02e-20	High	-18	{}	6
Chr1	13571930	13572315	385	Y87G2A.7	Y87G2A.7	I_13572366_13575608_+	I_13571930_13572315	215	99	2.02e-10	High	244	{}	4
Chr1	13659342	13659786	444	W09C5.8	W09C5.8.1	I_13658156_13659114_-	I_13659342_13659786	419	54	3.74e-70	High	450	{}	13
Chr1	13812297	13812649	352	miRNA:mir-2218a	miRNA:mir-2218a	I_13812581_13812640_+	I_13812297_13812649	183	64	8.85e-14	High	108	I:13812254-13813917	7
Chr2	97907	98423	516	C50D2.8	C50D2.8	II_96127_97941_-	II_97907_98423	245	71	4.89e-23	High	224	{}	6
Chr2	650378	650678	300	K07E8.7	K07E8.7	II_641071_650372_-	II_650378_650678	104	33	1.81e-09	High	156	{}	3
Chr2	913226	913606	380	fbxc-33	R07C3.8	II_913687_915213_+	II_913226_913606	208	57	6.69e-21	High	271	{}	6
Chr2	1928606	1928905	299	{}	{}	{}	II_1928606_1928905	71	29	6.8e-05	Unassigned	{}	{}	{}
Chr2	2342021	2342383	362	F43C11.6	F43C11.6	II_2342002_2343866_+	II_2342021_2342383	140	57	1.03e-08	High	-200	{}	7
Chr2	3523527	3523967	440	{}	{}	{}	II_3523527_3523967	218	50	2.89e-25	Unassigned	{}	{}	{}
Chr2	4049725	4050084	359	{}	{}	{}	II_4049725_4050084	154	53	5.52e-12	Unassigned	{}	{}	{}
Chr2	4959719	4960071	352	ulp-2	Y38A8.3	II_4955632_4959860_-	II_4959719_4960071	169	64	8.57e-12	High	35	{}	2
Chr2	5836330	5836764	434	fzo-1	ZK1248.14	II_5833304_5836168_-	II_5836330_5836764	153	83	1.45e-05	High	379	{}	4
Chr2	5873646	5874470	824	F55C12.5	F55C12.5b	II_5867220_5873578_-	II_5873646_5874470	280	140	1.56e-11	High	480	{}	9
Chr2	5907472	5907804	332	vps-35	F59G1.3	II_5907781_5911169_+	II_5907472_5907804	135	64	8.21e-07	High	143	{}	3
Chr2	5918078	5918549	471	ptp-2	F59G1.5.1	II_5918591_5921581_+	II_5918078_5918549	208	62	3.87e-19	High	278	{}	2
Chr2	6196842	6197208	366	C30B5.2	C30B5.2a	II_6197140_6198241_+	II_6196842_6197208	151	78	4.18e-06	High	115	{}	5
Chr2	6898123	6898643	520	C44B7.2	C44B7.2b	II_6898668_6900701_+	II_6898123_6898643	229	62	3.55e-23	High	285	{}	3
Chr2	6975669	6975959	290	sod-1	C15F1.7a	II_6972645_6973824_-	II_6975669_6975959	97	38	1.1e-06	Low	1990	{}	1
Chr2	7374142	7374425	283	F43E2.7	F43E2.7b	II_7372542_7374199_-	II_7374142_7374425	74	29	2.45e-05	High	84	{}	3
Chr2	7857322	7858123	801	T09A5.8	T09A5.8	II_7855803_7857543_-	II_7857322_7858123	271	104	1.63e-17	High	179	{}	4
Chr2	7870540	7870946	406	ztf-17	T09A5.12.1	II_7866179_7870085_-	II_7870540_7870946	220	75	2.82e-17	Low	658	{}	4
Chr2	7873908	7874331	423	T01H3.3	T01H3.3.1	II_7870846_7873817_-	II_7873908_7874331	188	39	4.71e-24	High	302	{}	8
Chr2	8143226	8143605	379	rpl-10	F10B5.1.1	II_8143787_8144595_+	II_8143226_8143605	260	60	7.83e-30	High	372	{}	6
Chr2	8325087	8325479	392	ran-3	C26D10.1	II_8322537_8324976_-	II_8325087_8325479	186	44	1.83e-21	High	307	{}	8
Chr2	8483174	8483798	624	M05D6.6	M05D6.6.1	II_8482300_8483461_-	II_8483174_8483798	337	95	3.05e-32	High	25	{}	4
Chr2	8661506	8661832	326	D2085.6	D2085.6	II_8659800_8661668_-	II_8661506_8661832	136	57	4.02e-08	High	1	{}	4
Chr2	8884194	8884616	422	ddx-19	T07D4.4a	II_8884674_8889221_+	II_8884194_8884616	236	75	4.33e-20	High	269	{}	6
Chr2	8927185	8927649	464	cct-2	T21B10.7.1	II_8927649_8929728_+	II_8927185_8927649	212	46	4.07e-26	High	232	{}	9
Chr2	9242662	9243468	806	{}	{}	{}	II_9242662_9243468	500	111	1.66e-58	Unassigned	{}	{}	{}
Chr2	9686784	9687190	406	ZK1320.9	ZK1320.9.1	II_9684011_9686634_-	II_9686784_9687190	184	54	2.45e-17	High	353	{}	1
Chr2	9930940	9931348	408	pho-11	C05C10.4	II_9931761_9935325_+	II_9930940_9931348	190	63	1.44e-15	Low	617	{}	5
Chr2	9984610	9985375	765	{}	{}	{}	II_9984610_9985375	404	98	6.22e-44	Unassigned	{}	{}	{}
Chr2	10045000	10045333	333	bath-38	F52H3.3	II_10042918_10045103_-	II_10045000_10045333	132	78	0.000414548	High	63	{}	6
Chr2	10200684	10201029	345	R05H5.5	R05H5.5	II_10199699_10200729_-	II_10200684_10201029	186	48	6.6e-20	High	127	{}	6
Chr2	10607259	10607853	594	C14A4.11	C14A4.11	II_10605637_10607189_-	II_10607259_10607853	193	107	2.11e-06	High	367	{}	6
Chr2	11102965	11103373	408	C09H10.9	C09H10.9	II_11104380_11105823_+	II_11102965_11103373	314	55	1.82e-44	Low	1211	{}	11
Chr2	11126322	11126736	414	lsm-1	F40F8.9.1	II_11126866_11127429_+	II_11126322_11126736	365	58	9.18e-55	High	337	{}	12
Chr2	11652700	11653089	389	rad-23	ZK20.3	II_11651169_11653055_-	II_11652700_11653089	239	84	5.98e-18	High	-161	{}	9
Chr2	12768133	12768722	589	tiar-2	Y46G5A.13	II_12768645_12773124_+	II_12768133_12768722	293	98	8.43e-23	High	218	{}	8
Chr2	13016311	13016683	372	{}	{}	{}	II_13016311_13016683	107	35	3.95e-09	Unassigned	{}	{}	{}
Chr2	13187080	13187488	408	mecr-1	W09H1.5	II_13185915_13187234_-	II_13187080_13187488	238	54	3.59e-28	High	50	{}	6
Chr2	13494673	13495197	524	F45H10.3	F45H10.3.1	II_13493082_13494502_-	II_13494673_13495197	175	107	0.000123115	High	433	{}	3
Chr2	14814779	14815256	477	W01D2.1	W01D2.1.4	II_14815264_14816051_+	II_14814779_14815256	509	98	1.98e-66	High	247	{}	10
Chr3	131629	132044	415	nhr-280	C29F9.13	III_130179_130900_-	III_131629_132044	232	86	6.62e-16	Low	936	{}	10
Chr3	623730	624231	501	{}	{}	{}	III_623730_624231	321	72	1.62e-37	Unassigned	{}	{}	{}
Chr3	640322	640822	500	tag-266	W06E11.5a	III_639087_640358_-	III_640322_640822	251	78	7.42e-22	High	214	{}	9
Chr3	783216	783678	462	F42G9.1	F42G9.1b	III_783629_785620_+	III_783216_783678	383	61	2.72e-57	High	182	{}	10
Chr3	1429703	1430457	754	{}	{}	{}	III_1429703_1430457	201	105	1.35e-07	Unassigned	{}	{}	{}
Chr3	1495882	1496254	372	ave-1	M01G5.6	III_1495512_1496066_-	III_1495882_1496254	187	54	6.68e-18	High	2	{}	5
Chr3	1558458	1558849	391	Y67D2.7	Y67D2.7	III_1555385_1558518_-	III_1558458_1558849	190	51	3.21e-19	High	135	{}	6
Chr3	2970249	2970599	350	H05C05.3	H05C05.3	III_2967038_2969073_-	III_2970249_2970599	92	23	2.22e-10	Low	1351	{}	0
Chr3	3037246	3037826	580	{}	{}	{}	III_3037246_3037826	383	126	3.64e-30	Unassigned	{}	{}	{}
Chr3	3509910	3510301	391	M01F1.6	M01F1.6.1	III_3510220_3510959_+	III_3509910_3510301	202	111	8.54e-07	High	115	{}	9
Chr3	3790854	3791174	320	{}	{}	{}	III_3790854_3791174	96	42	1.2e-05	Unassigned	{}	{}	{}
Chr3	3857061	3857325	264	{}	{}	{}	III_3857061_3857325	74	17	4.21e-09	Unassigned	{}	{}	{}
Chr3	3887580	3887910	330	tir-1	F13B10.1e.2	III_3869571_3887736_-	III_3887580_3887910	157	77	2.96e-07	High	9	III:3887588-3890813	5
Chr3	4380827	4381129	302	B0284.3	B0284.3	III_4379339_4381163_-	III_4380827_4381129	161	67	7.82e-10	High	-185	{}	3
Chr3	4404346	4404687	341	snfc-5	R07E5.3	III_4404758_4407233_+	III_4404346_4404687	211	63	2.31e-19	High	242	{}	7
Chr3	4721698	4722179	481	acy-1	F17C8.1	III_4722027_4730834_+	III_4721698_4722179	300	103	6.65e-23	High	89	{}	10
Chr3	4785689	4786084	395	mel-28	C38D4.3	III_4786045_4792344_+	III_4785689_4786084	209	54	7.73e-22	High	159	{}	3
Chr3	4934870	4935224	354	C26E6.6	C26E6.6.1	III_4935541_4937168_+	III_4934870_4935224	215	60	3.74e-21	High	494	{}	6
Chr3	5102648	5102965	317	{}	{}	{}	III_5102648_5102965	148	83	4.92e-05	Unassigned	{}	{}	{}
Chr3	5108732	5109116	384	sax-2	F21H11.2a	III_5109661_5130622_+	III_5108732_5109116	265	78	1.9e-24	Low	737	{}	9
Chr3	5153141	5153462	321	Y54H5A.1	Y54H5A.1.1	III_5153424_5155383_+	III_5153141_5153462	140	46	6.83e-12	High	123	{}	3
Chr3	5227938	5228321	383	atp-2	C34E10.6.2	III_5228371_5230491_+	III_5227938_5228321	326	117	5.23e-23	High	242	{}	14
Chr3	5405603	5405992	389	W03A5.2	W03A5.2	III_5405945_5407926_+	III_5405603_5405992	224	78	9.4e-17	High	148	{}	7
Chr3	5442805	5443176	371	T24G10.2	T24G10.2	III_5440732_5442712_-	III_5442805_5443176	205	68	2.17e-16	High	278	{}	10
Chr3	5586916	5587295	379	F56D2.2	F56D2.2	III_5587219_5589836_+	III_5586916_5587295	217	38	1.23e-30	High	114	{}	5
Chr3	5721621	5722288	667	wrm-1	B0336.1.1	III_5722796_5727052_+	III_5721621_5722288	692	111	2.16e-102	Low	842	{}	8
Chr3	5925698	5926085	387	C28H8.1	C28H8.1	III_5926038_5926935_+	III_5925698_5926085	241	108	3.68e-12	High	147	{}	7
Chr3	5989218	5989704	486	{}	{}	{}	III_5989218_5989704	279	62	5.8e-33	Unassigned	{}	{}	{}
Chr3	6008772	6009613	841	eftu-2	ZK328.2	III_6009510_6012775_+	III_6008772_6009613	922	122	4.61e-151	High	318	{}	5
Chr3	6342021	6342375	354	C56G2.7	C56G2.7	III_6338479_6341869_-	III_6342021_6342375	179	58	3.84e-15	High	329	{}	8
Chr3	7021230	7021600	370	rfl-1	F11H8.1.2	III_7021820_7023500_+	III_7021230_7021600	238	74	9.63e-21	High	405	{}	12
Chr3	7087866	7088346	480	ZK418.9	ZK418.9b.1	III_7085130_7087669_-	III_7087866_7088346	246	53	2.78e-30	High	437	{}	8
Chr3	7234102	7234479	377	T20H4.5	T20H4.5.2	III_7232855_7234130_-	III_7234102_7234479	292	69	3.58e-33	High	160	{}	8
Chr3	7357316	7357653	337	F08F8.10	F08F8.10b	III_7354118_7357463_-	III_7357316_7357653	192	66	4.86e-15	High	21	{}	3
Chr3	7572824	7573209	385	rpl-9	R13A5.8.1	III_7572028_7572755_-	III_7572824_7573209	317	116	3.6e-22	High	261	{}	14
Chr3	7828925	7829277	352	ZK652.6	ZK652.6a.1	III_7829337_7832420_+	III_7828925_7829277	114	53	6.8e-06	High	236	{}	4
Chr3	7861476	7861833	357	snr-5	ZK652.1.1	III_7861995_7862503_+	III_7861476_7861833	230	82	5.37e-17	High	341	{}	0
Chr3	8085282	8085746	464	K06H7.7	K06H7.7	III_8083712_8085088_-	III_8085282_8085746	260	135	1.16e-09	High	426	{}	5
Chr3	8093043	8093394	351	K06H7.2	K06H7.2	III_8093512_8096094_+	III_8093043_8093394	170	59	5.43e-13	High	294	{}	8
Chr3	8265712	8266020	308	F09G8.3	F09G8.3	III_8265983_8267739_+	III_8265712_8266020	128	40	1.27e-11	High	117	{}	3
Chr3	8331752	8332100	348	ZC262.8	ZC262.8.2	III_8326525_8331966_-	III_8331752_8332100	176	80	6.53e-09	High	-40	{}	5
Chr3	8411863	8412384	521	{}	{}	{}	III_8411863_8412384	335	77	2.53e-38	Unassigned	{}	{}	{}
Chr3	8441254	8441583	329	{}	{}	{}	III_8441254_8441583	121	17	1.05e-19	Unassigned	{}	{}	{}
Chr3	8490215	8490532	317	F42H10.2	F42H10.2	III_8490409_8490961_+	III_8490215_8490532	166	77	1.98e-08	High	36	{}	6
Chr3	8689557	8689969	412	B0303.4	B0303.4.1	III_8689719_8693359_+	III_8689557_8689969	229	102	9.92e-12	High	-44	{}	8
Chr3	8739019	8739389	370	{}	{}	{}	III_8739019_8739389	126	60	3.85e-06	Unassigned	{}	{}	{}
Chr3	8754623	8754933	310	ZK370.8	ZK370.8	III_8752008_8754657_-	III_8754623_8754933	117	63	8.91e-05	High	121	III:8754659-8754799	2
Chr3	8847642	8848012	370	F44E2.7	F44E2.7b.3	III_8846007_8847709_-	III_8847642_8848012	294	44	8.35e-46	High	118	{}	9
Chr3	8971552	8971922	370	eif-3.D	R08D7.3	III_8969556_8971487_-	III_8971552_8971922	252	76	1.08e-22	High	250	{}	6
Chr3	9144841	9145163	322	ZK512.4	ZK512.4	III_9145262_9145807_+	III_9144841_9145163	135	36	2.75e-14	High	260	{}	1
Chr3	9465355	9465737	382	B0464.6	B0464.6.1	III_9462890_9465379_-	III_9465355_9465737	206	44	1.08e-25	High	167	{}	5
Chr3	9827117	9827884	767	ZK632.11	ZK632.11	III_9827815_9829562_+	III_9827117_9827884	348	103	1.54e-31	High	315	{}	8
Chr3	9912443	9912730	287	F40F12.7	F40F12.7.2	III_9914048_9915650_+	III_9912443_9912730	108	53	3.86e-05	Low	1462	{}	2
Chr3	10114595	10114919	324	mett-10	ZK1128.2a	III_10114936_10116597_+	III_10114595_10114919	162	45	2.82e-16	High	179	{}	6
Chr3	10123567	10123893	326	ttll-4	ZK1128.6b.1	III_10124077_10132117_+	III_10123567_10123893	171	43	8.02e-19	High	347	{}	6
Chr3	10318682	10319069	387	unc-69	T07A5.6a	III_10318876_10319642_+	III_10318682_10319069	250	92	3.03e-17	High	1	{}	9
Chr3	10415713	10416044	331	ymel-1	M03C11.5.1	III_10415958_10421636_+	III_10415713_10416044	126	44	4.65e-10	High	80	{}	6
Chr3	10435894	10436313	419	M03C11.8	M03C11.8	III_10428243_10435869_-	III_10435894_10436313	259	80	2.7e-22	High	234	{}	10
Chr3	10646028	10646346	318	Y39A1A.13	Y39A1A.13	III_10646053_10648695_+	III_10646028_10646346	119	47	6.86e-08	High	-134	III:10646152-10646231	2
Chr3	10739807	10740176	369	W09D10.1	W09D10.1.1	III_10736775_10739673_-	III_10739807_10740176	204	65	1.95e-17	High	318	{}	7
Chr3	10930766	10931106	340	M142.5	M142.5	III_10931091_10932108_+	III_10930766_10931106	171	50	2.76e-16	High	155	{}	4
Chr3	11138815	11139283	468	fbxa-128	Y47D3A.2	III_11136767_11138775_-	III_11138815_11139283	391	83	3.95e-48	High	274	{}	6
Chr3	11505114	11505479	365	Y66D12A.21	Y66D12A.21	III_11502911_11505157_-	III_11505114_11505479	201	69	9.52e-16	High	139	{}	5
Chr3	11510128	11510359	231	Y66D12A.18	Y66D12A.18	III_11510302_11511311_+	III_11510128_11510359	82	26	1.86e-07	High	59	{}	0
Chr3	11920163	11920543	380	trap-4	Y56A3A.21.1	III_11920598_11921501_+	III_11920163_11920543	229	81	4.19e-17	High	245	{}	10
Chr3	12218499	12218922	423	Y75B8A.16	Y75B8A.16	III_12218904_12223789_+	III_12218499_12218922	243	93	7.27e-16	High	194	{}	7
Chr3	12247235	12247525	290	{}	{}	{}	III_12247235_12247525	120	26	6.4e-15	Unassigned	{}	{}	{}
Chr3	12278662	12279039	377	{}	{}	{}	III_12278662_12279039	352	26	1.31e-72	Unassigned	{}	{}	{}
Chr3	12533810	12534146	336	Y111B2A.27	Y111B2A.27	III_12530254_12532322_-	III_12533810_12534146	174	30	2.56e-25	Low	1656	{}	0
Chr3	12711076	12711515	439	hut-1	Y111B2A.20	III_12711441_12713754_+	III_12711076_12711515	594	89	1.34e-91	High	146	{}	6
Chr3	12738878	12739214	336	{}	{}	{}	III_12738878_12739214	117	44	2.55e-08	Unassigned	{}	{}	{}
Chr3	13105420	13106152	732	Y39E4B.7	Y39E4B.7	III_13107423_13116571_+	III_13105420_13106152	303	145	1.48e-13	Low	1637	{}	12
Chr3	13268720	13269095	375	cpf-2	F56A8.6.1	III_13266820_13268776_-	III_13268720_13269095	225	92	2.46e-13	High	131	{}	13
Chr3	13310476	13310797	321	{}	{}	{}	III_13310476_13310797	131	72	8.62e-05	Unassigned	{}	{}	{}
Chr3	13313688	13314018	330	Y43F4B.10	Y43F4B.10.1	III_13313803_13314595_+	III_13313688_13314018	187	53	2.8e-18	High	-50	{}	4
Chr3	13316864	13317179	315	{}	{}	{}	III_13316864_13317179	142	33	1.47e-16	Unassigned	{}	{}	{}
Chr3	13425920	13426358	438	F45G2.4	F45G2.4.2	III_13425981_13427580_+	III_13425920_13426358	256	88	1.06e-19	High	-158	{}	1
Chr3	13439270	13439711	441	F45G2.10	F45G2.10	III_13436962_13439556_-	III_13439270_13439711	362	128	5.67e-26	High	-66	{}	0
Chr3	13455748	13456116	368	cua-1	Y76A2A.2	III_13439608_13455186_-	III_13455748_13456116	155	65	2.14e-09	Low	746	{}	5
Chr4	126092	126655	563	F29C4.2	F29C4.2.1	IV_126730_127642_+	IV_126092_126655	294	72	2.47e-32	High	357	{}	12
Chr4	257155	257605	450	R02D3.8	R02D3.8	IV_255989_257188_-	IV_257155_257605	201	56	1.51e-19	High	192	{}	5
Chr4	280418	280852	434	{}	{}	{}	IV_280418_280852	107	30	9.62e-11	Unassigned	{}	{}	{}
Chr4	827951	828991	1040	{}	{}	{}	IV_827951_828991	351	127	2e-24	Unassigned	{}	{}	{}
Chr4	1401547	1401892	345	{}	{}	{}	IV_1401547_1401892	99	39	9.49e-07	Unassigned	{}	{}	{}
Chr4	1739026	1740091	1065	Y41D4A.5	Y41D4A.5	IV_1728426_1737881_-	IV_1739026_1740091	287	85	3.32e-26	Low	1677	{}	9
Chr4	1923705	1924204	499	{}	{}	{}	IV_1923705_1924204	158	66	2.5e-09	Unassigned	{}	{}	{}
Chr4	2666136	2666925	789	Y69A2AR.1	Y69A2AR.1c	IV_2666913_2672124_+	IV_2666136_2666925	230	83	2.23e-16	High	383	{}	7
Chr4	2846277	2846656	379	Y54G2A.40	Y54G2A.40	IV_2846392_2851279_+	IV_2846277_2846656	167	68	3.27e-10	High	-74	{}	5
Chr4	2916024	2916418	394	{}	{}	{}	IV_2916024_2916418	191	26	3.28e-31	Unassigned	{}	{}	{}
Chr4	3533044	3533360	316	M57.1	M57.1	IV_3533499_3539042_+	IV_3533044_3533360	126	39	2.81e-11	High	297	{}	6
Chr4	4171773	4172147	374	rnp-2	K08D10.4	IV_4172096_4173981_+	IV_4171773_4172147	193	50	3.52e-20	High	136	{}	7
Chr4	4184779	4185168	389	{}	{}	{}	IV_4184779_4185168	141	6	1.65e-33	Unassigned	{}	{}	{}
Chr4	4799127	4799481	354	eor-1	R11E3.6.2	IV_4793212_4799376_-	IV_4799127_4799481	182	61	8.51e-15	High	-72	{}	3
Chr4	5091152	5091545	393	C02B10.4	C02B10.4.1	IV_5091575_5092788_+	IV_5091152_5091545	181	54	8.89e-17	High	227	{}	9
Chr4	5160197	5160567	370	C24D10.6	C24D10.6	IV_5159476_5160236_-	IV_5160197_5160567	215	35	3.43e-32	High	146	{}	5
Chr4	6474701	6475108	407	Y73B6BL.27	Y73B6BL.27	IV_6472208_6473202_-	IV_6474701_6475108	200	76	1.11e-13	Low	1702	{}	8
Chr4	6954720	6955102	382	{}	{}	{}	IV_6954720_6955102	135	25	1.18e-18	Unassigned	{}	{}	{}
Chr4	7133139	7133688	549	cyn-12	C34D4.12	IV_7132115_7133196_-	IV_7133139_7133688	137	71	1.33e-05	High	217	{}	1
Chr4	7168260	7168633	373	skr-16	C42D4.6	IV_7168694_7169276_+	IV_7168260_7168633	143	62	4.84e-08	High	248	{}	3
Chr4	7512789	7513249	460	plc-4	R05G6.8	IV_7509463_7512656_-	IV_7512789_7513249	243	77	1.01e-20	High	363	{}	5
Chr4	7709711	7710057	346	F33D4.5	F33D4.5.1	IV_7707560_7709826_-	IV_7709711_7710057	184	57	4.86e-16	High	58	{}	7
Chr4	7785669	7786024	355	tag-322	C33H5.10	IV_7783964_7785538_-	IV_7785669_7786024	203	38	7.49e-28	High	308	{}	10
Chr4	7846413	7846725	312	C06A6.2	C06A6.2a	IV_7846626_7854102_+	IV_7846413_7846725	167	32	9.45e-23	High	57	{}	0
Chr4	7926454	7926868	414	rps-2	C49H3.11.2	IV_7925348_7926375_-	IV_7926454_7926868	157	57	2.2e-11	High	286	{}	7
Chr4	8112163	8113520	1357	Y42H9AR.1	Y42H9AR.1.2	IV_8113230_8115639_+	IV_8112163_8113520	726	110	6.33e-111	High	389	{}	6
Chr4	8136111	8136496	385	isp-1	F42G8.12.1	IV_8133770_8136037_-	IV_8136111_8136496	163	49	4.25e-15	High	266	{}	10
Chr4	8691540	8691857	317	hst-1	F08B4.6	IV_8688255_8691642_-	IV_8691540_8691857	135	31	2.78e-16	High	56	{}	2
Chr4	8893709	8894145	436	rad-26	C27B7.4	IV_8893939_8901359_+	IV_8893709_8894145	209	60	5.28e-20	High	12	{}	8
Chr4	9104306	9105188	882	fem-3	C01F6.4	IV_9104947_9107589_+	IV_9104306_9105188	389	71	2.2e-53	High	200	{}	3
Chr4	9321080	9321512	432	vha-17	F49C12.13.1	IV_9321777_9323939_+	IV_9321080_9321512	147	48	1.52e-12	High	481	{}	7
Chr4	9513204	9514102	898	snRNA:C33A12.22	snRNA:C33A12.22	IV_9511740_9511816_-	IV_9513204_9514102	266	97	7.47e-19	Low	1837	{}	11
Chr4	9858089	9858469	380	npp-1	K07F5.13b.1	IV_9858460_9861718_+	IV_9858089_9858469	191	40	2.79e-24	High	181	{}	8
Chr4	9884232	9884637	405	F32B6.2	F32B6.2.1	IV_9884541_9887122_+	IV_9884232_9884637	218	62	1.1e-20	High	107	{}	7
Chr4	9932028	9932397	369	F25H8.2	F25H8.2.1	IV_9932059_9933793_+	IV_9932028_9932397	181	68	2.22e-12	High	-153	{}	6
Chr4	9948013	9948530	517	{}	{}	{}	IV_9948013_9948530	184	48	3.72e-19	Unassigned	{}	{}	{}
Chr4	10197349	10197628	279	gon-4	K04D7.5	IV_10197792_10202934_+	IV_10197349_10197628	82	31	4.47e-06	High	304	{}	4
Chr4	10367838	10368206	368	R11A8.5	R11A8.5	IV_10366370_10367761_-	IV_10367838_10368206	137	64	4.47e-07	High	261	{}	4
Chr4	10768111	10768618	507	T25B9.8	T25B9.8	IV_10766529_10768314_-	IV_10768111_10768618	252	68	1.78e-25	High	50	{}	5
Chr4	11145643	11145969	326	{}	{}	{}	IV_11145643_11145969	85	37	3.66e-05	Unassigned	{}	{}	{}
Chr4	11298495	11298849	354	B0035.15	B0035.15	IV_11296983_11298220_-	IV_11298495_11298849	125	57	1.4e-06	High	452	{}	8
Chr4	11332792	11333091	299	B0035.12	B0035.12.1	IV_11329463_11332914_-	IV_11332792_11333091	87	37	1.16e-05	High	27	{}	1
Chr4	11371608	11372002	394	sec-31	T01G1.3	IV_11365589_11371874_-	IV_11371608_11372002	177	47	3.78e-18	High	-69	{}	6
Chr4	11604905	11605275	370	Y24F12A.1	Y24F12A.1	IV_11605279_11607427_+	IV_11604905_11605275	165	59	1.82e-12	High	189	{}	9
Chr4	12051083	12051396	313	bre-5	T12G3.8	IV_12049903_12051185_-	IV_12051083_12051396	110	32	6.69e-11	High	54	{}	3
Chr4	12156626	12157189	563	B0001.6	B0001.6.1	IV_12156809_12164230_+	IV_12156626_12157189	147	68	2.25e-07	High	-98	{}	3
Chr4	12594434	12594877	443	tRNA:K08E7.t1	tRNA:K08E7.t1	IV_12594709_12594781_+	IV_12594434_12594877	213	58	1.75e-21	High	54	IV:12594175-12594820	7
Chr4	12605376	12605715	339	Y55D9A.2	Y55D9A.2a	IV_12601098_12605394_-	IV_12605376_12605715	157	35	3.54e-19	High	151	{}	2
Chr4	12651537	12651935	398	C26H9A.2	C26H9A.2	IV_12653310_12662093_+	IV_12651537_12651935	142	62	3.61e-08	Low	1574	{}	3
Chr4	13231286	13231728	442	{}	{}	{}	IV_13231286_13231728	192	111	9.37e-06	Unassigned	{}	{}	{}
Chr4	13244587	13245108	521	{}	{}	{}	IV_13244587_13245108	135	50	1.18e-09	Unassigned	{}	{}	{}
Chr4	15382511	15382891	380	{}	{}	{}	IV_15382511_15382891	113	35	3.38e-10	Unassigned	{}	{}	{}
Chr4	15696530	15697182	652	{}	{}	{}	IV_15696530_15697182	258	77	4.33e-23	Unassigned	{}	{}	{}
Chr4	16422766	16422994	228	Y10G11A.1	Y10G11A.1	IV_16424611_16429646_+	IV_16422766_16422994	43	11	2.01e-05	Low	1731	{}	0
Chr4	17087307	17087814	507	snr-1	Y116A8C.42	IV_17088010_17088790_+	IV_17087307_17087814	260	55	2.1e-32	High	450	{}	10
Chr4	17118561	17119306	745	uaf-2	Y116A8C.35	IV_17116718_17118649_-	IV_17118561_17119306	183	57	3.61e-16	High	284	{}	7
Chr4	17380284	17380762	478	C30H6.9	C30H6.9	IV_17379308_17380122_-	IV_17380284_17380762	156	42	6.95e-16	High	401	{}	6
Chr5	618889	619296	407	F48G7.4	F48G7.4	V_619896_621332_+	V_618889_619296	183	78	1.32e-10	Low	804	{}	5
Chr5	1195780	1196222	442	Y50D4A.4	Y50D4A.4	V_1184726_1196085_-	V_1195780_1196222	311	88	2.67e-29	High	-84	{}	10
Chr5	1201447	1201907	460	{}	{}	{}	V_1201447_1201907	144	83	0.000124724	Unassigned	{}	{}	{}
Chr5	2109109	2109466	357	ckb-4	F22F7.5	V_2106328_2109214_-	V_2109109_2109466	182	63	3.24e-14	High	73	{}	6
Chr5	3088223	3088530	307	acs-21	C50H11.1	V_3088902_3091087_+	V_3088223_3088530	92	49	0.000616095	Low	526	{}	1
Chr5	3194883	3195295	412	Y73C8B.2	Y73C8B.2	V_3193221_3194828_-	V_3194883_3195295	143	60	9.45e-09	High	261	{}	6
Chr5	4686549	4686905	356	taf-10	K03B4.3a	V_4686924_4688604_+	V_4686549_4686905	161	104	0.000890663	High	197	{}	7
Chr5	7575355	7575778	423	F19F10.12	F19F10.12	V_7575574_7581336_+	V_7575355_7575778	297	51	1.21e-42	High	8	{}	6
Chr5	7587473	7587859	386	F19F10.11	F19F10.11a	V_7580810_7587558_-	V_7587473_7587859	176	43	8.25e-20	High	108	{}	9
Chr5	7730293	7730755	462	tRNA:Y97E10C.t1	tRNA:Y97E10C.t1	V_7730463_7730534_-	V_7730293_7730755	188	74	2.75e-12	High	-10	{}	7
Chr5	7820112	7820442	330	lbp-4	ZK742.5.1	V_7820392_7821284_+	V_7820112_7820442	139	48	3.72e-11	High	115	{}	10
Chr5	7955007	7955311	304	{}	{}	{}	V_7955007_7955311	103	36	3.67e-08	Unassigned	{}	{}	{}
Chr5	8024571	8025269	698	F43H9.3	F43H9.3	V_8022445_8024805_-	V_8024571_8025269	211	101	1.64e-09	High	115	{}	2
Chr5	8358947	8359393	446	F38E1.9	F38E1.9	V_8358029_8358969_-	V_8358947_8359393	217	78	1.38e-15	High	201	{}	11
Chr5	9332805	9334455	1650	acl-14	K07B1.5a.1	V_9326981_9332864_-	V_9332805_9334455	295	181	3.12e-07	Low	766	{}	4
Chr5	9333829	9334455	626	ucp-4	K07B1.3	V_9334575_9336399_+	V_9333829_9334455	156	92	0.000116844	High	433	{}	2
Chr5	10177869	10178473	604	cul-5	ZK856.1.1	V_10179332_10182934_+	V_10177869_10178473	267	71	2.71e-27	Low	1161	{}	10
Chr5	10319987	10320452	465	gna-1	B0024.12	V_10319342_10319955_-	V_10319987_10320452	184	45	1.2e-20	High	264	{}	7
Chr5	11374928	11375419	491	cnb-1	F55C10.1	V_11375448_11377595_+	V_11374928_11375419	147	73	1.1e-06	High	275	{}	8
Chr5	11503172	11503484	312	C55A6.12	C55A6.12	V_11501251_11502931_-	V_11503172_11503484	98	32	1.87e-08	High	397	{}	3
Chr5	11933027	11933468	441	aman-2	F58H1.1b	V_11927478_11933184_-	V_11933027_11933468	172	55	7.6e-15	High	63	{}	4
Chr5	11993515	11993894	379	C52E4.7	C52E4.7	V_11994109_11995538_+	V_11993515_11993894	232	63	2.29e-23	High	405	{}	8
Chr5	12245774	12246287	513	T04H1.2	T04H1.2.1	V_12242136_12244864_-	V_12245774_12246287	203	82	2.32e-12	Low	1166	{}	5
Chr5	13041480	13041887	407	W07G4.3	W07G4.3.1	V_13036805_13041529_-	V_13041480_13041887	252	86	3.07e-19	High	154	{}	8
Chr5	13437303	13437696	393	mes-4	Y2H9A.1	V_13432867_13437354_-	V_13437303_13437696	159	70	1.31e-08	High	145	{}	3
Chr5	13625453	13625783	330	F53F4.10	F53F4.10.1	V_13624436_13625386_-	V_13625453_13625783	118	61	5.29e-05	High	232	{}	5
Chr5	13818784	13819229	445	sel-10	F55B12.3a	V_13819169_13822788_+	V_13818784_13819229	311	67	5.1e-38	High	163	{}	9
Chr5	14038140	14038915	775	vps-39	T08G5.5b	V_14033902_14038178_-	V_14038140_14038915	202	24	3.54e-35	High	349	{}	2
Chr5	14414934	14415634	700	C15H11.11	C15H11.11	V_14415187_14416466_+	V_14414934_14415634	295	117	4.76e-18	High	-97	{}	9
Chr5	14612008	14612374	366	R11H6.5	R11H6.5	V_14610545_14612029_-	V_14612008_14612374	229	57	4.45e-25	High	162	{}	9
Chr5	14649510	14650124	614	{}	{}	{}	V_14649510_14650124	138	74	2.97e-05	Unassigned	{}	{}	{}
Chr5	15143591	15144012	421	K08F9.4	K08F9.4	V_15143871_15146215_+	V_15143591_15144012	364	56	1.32e-55	High	70	{}	8
Chr5	17307749	17308152	403	{}	{}	{}	V_17307749_17308152	85	23	5.3e-09	Unassigned	{}	{}	{}
Chr5	18723329	18724073	744	{}	{}	{}	V_18723329_18724073	278	192	0.000164434	Unassigned	{}	{}	{}
Chr5	18894788	18895194	406	emb-4	Y80D3A.2.1	V_18860094_18894768_-	V_18894788_18895194	287	41	6.48e-46	High	223	{}	9
Chr5	19189748	19190221	473	pph-5	Y39B6A.2	V_19190342_19198717_+	V_19189748_19190221	176	96	3.7e-06	High	358	{}	6
Chr5	20265002	20265379	377	prmt-1	Y113G7B.17.1	V_20262583_20264930_-	V_20265002_20265379	169	84	2.92e-07	High	260	{}	12
ChrX	1845448	1845880	432	T26C11.4	T26C11.4	X_1840561_1845530_-	X_1845448_1845880	337	44	2.75e-56	High	134	{}	1
ChrX	4462400	4462744	344	atg-16.1	F02E8.5	X_4459622_4462733_-	X_4462400_4462744	142	78	4.2e-05	High	-161	{}	8
ChrX	4818264	4818607	343	R08E3.3	R08E3.3a	X_4818568_4820785_+	X_4818264_4818607	94	37	1.08e-06	High	133	{}	3
ChrX	4997678	4998052	374	ZC8.6	ZC8.6	X_4972568_4997564_-	X_4997678_4998052	123	50	4.67e-08	High	301	{}	7
ChrX	5004404	5004676	272	hsd-2	ZC8.1	X_5005102_5006962_+	X_5004404_5004676	91	17	9.38e-13	Low	562	{}	0
ChrX	5953116	5953507	391	R07E4.3	R07E4.3	X_5953409_5953741_+	X_5953116_5953507	237	55	3.98e-27	High	98	{}	9
ChrX	5982697	5983204	507	klp-13	F22F4.3	X_5984796_5992061_+	X_5982697_5983204	93	35	4.94e-07	Low	1846	{}	4
ChrX	8029012	8029456	444	C34D10.1	C34D10.1	X_8029292_8031396_+	X_8029012_8029456	217	108	5.17e-09	High	58	{}	12
ChrX	8736971	8737338	367	M02D8.3	M02D8.3	X_8732959_8736944_-	X_8736971_8737338	123	41	3.87e-10	High	210	{}	9
ChrX	9113750	9114138	388	C25A11.2	C25A11.2	X_9114304_9116811_+	X_9113750_9114138	156	43	7.85e-16	High	360	{}	4
ChrX	11797864	11798626	762	rsd-3	C34E11.1.1	X_11798425_11803568_+	X_11797864_11798626	193	97	5.77e-08	High	180	{}	7
ChrX	13584759	13585176	417	unc-84	F54B11.3b	X_13584696_13589710_+	X_13584759_13585176	158	65	1.48e-09	High	-271	X:13584897-13585390	2
ChrX	13669580	13669934	354	C04A11.2	C04A11.2	X_13665889_13668731_-	X_13669580_13669934	114	42	2.35e-08	Low	1026	{}	5
ChrX	14173769	14174180	411	C37E2.1	C37E2.1.1	X_14170796_14173995_-	X_14173769_14174180	223	34	1.31e-34	High	-21	{}	9
ChrX	15866100	15866438	338	F53H4.4	F53H4.4	X_15866331_15868616_+	X_15866100_15866438	150	38	1.53e-16	High	62	{}	9
Chr1	348248	348607	359	mbtr-1	Y48G1A.6	I_343118_348366_-	I_348248_348607	138	48	1.09e-10	High	61	{}	0
Chr1	1415896	1416388	492	Y92H12BR.2	Y92H12BR.2	I_1413948_1415808_-	I_1415896_1416388	298	111	4.97e-20	High	334	{}	8
Chr1	4444266	4444672	406	eif-3.H	C41D11.2	I_4444721_4446586_+	I_4444266_4444672	300	114	1.41e-19	High	252	{}	7
Chr1	4633494	4633862	368	C44E4.2	C44E4.2	I_4631358_4633499_-	I_4633494_4633862	219	38	1.72e-31	High	179	{}	10
Chr1	5319189	5319594	405	F48C1.6	F48C1.6	I_5318336_5319298_-	I_5319189_5319594	262	75	1.62e-24	High	93	{}	3
Chr1	5379619	5380436	817	C24A11.2	C24A11.2	I_5380014_5383032_+	I_5379619_5380436	381	173	1.5e-18	High	-13	I:5379793-5380162	10
Chr1	6760145	6760496	351	F08B6.1	F08B6.1	I_6760284_6761353_+	I_6760145_6760496	147	70	5.38e-07	High	-36	{}	4
Chr1	9445704	9446098	394	mec-8	F46A9.6.2	I_9441963_9444219_-	I_9445704_9446098	158	60	9.2e-11	Low	1682	{}	6
Chr1	10435666	10436063	397	pab-1	Y106G6H.2b.2	I_10432692_10435743_-	I_10435666_10436063	286	81	2.15e-27	High	121	{}	14
Chr1	10517928	10518266	338	nlp-4	F59C6.6	I_10516061_10517879_-	I_10517928_10518266	148	62	5.13e-09	High	218	{}	8
Chr1	13571930	13572315	385	cyn-15	Y87G2A.6.1	I_13566205_13572048_-	I_13571930_13572315	215	99	2.02e-10	High	74	{}	4
Chr1	13812297	13812649	352	W09G3.2	W09G3.2.1	I_13806555_13812298_-	I_13812297_13812649	183	64	8.85e-14	High	175	I:13812254-13813917	7
Chr2	97907	98423	516	C50D2.5	C50D2.5	II_98403_98940_+	II_97907_98423	245	71	4.89e-23	High	238	{}	6
Chr2	6196842	6197208	366	C30B5.4	C30B5.4	II_6195808_6196888_-	II_6196842_6197208	151	78	4.18e-06	High	137	{}	5
Chr2	7857322	7858123	801	T09A5.15	T09A5.15	II_7857884_7858257_+	II_7857322_7858123	271	104	1.63e-17	High	162	{}	4
Chr2	8143226	8143605	379	F10B5.8	F10B5.8	II_8140514_8143319_-	II_8143226_8143605	260	60	7.83e-30	High	96	{}	6
Chr2	8325087	8325479	392	C26D10.3	C26D10.3	II_8325242_8329515_+	II_8325087_8325479	186	44	1.83e-21	High	-41	{}	8
Chr2	8661506	8661832	326	D2085.3	D2085.3	II_8661794_8664639_+	II_8661506_8661832	136	57	4.02e-08	High	125	{}	4
Chr2	11102965	11103373	408	C09H10.5	C09H10.5	II_11100889_11101918_-	II_11102965_11103373	314	55	1.82e-44	Low	1251	{}	11
Chr2	11126322	11126736	414	rps-9	F40F8.10.2	II_11125067_11126284_-	II_11126322_11126736	365	58	9.18e-55	High	245	{}	12
Chr2	11652700	11653089	389	rpn-12	ZK20.5.1	II_11653009_11654085_+	II_11652700_11653089	239	84	5.98e-18	High	115	{}	9
Chr2	12768133	12768722	589	vps-2	Y46G5A.12.1	II_12767123_12768123_-	II_12768133_12768722	293	98	8.43e-23	High	304	{}	8
Chr3	131629	132044	415	C29F9.1	C29F9.1	III_132425_134369_+	III_131629_132044	232	86	6.62e-16	Low	589	{}	10
Chr3	640322	640822	500	tag-267	W06E11.2	III_640792_641537_+	III_640322_640822	251	78	7.42e-22	High	220	{}	9
Chr3	783216	783678	462	F42G9.6	F42G9.6b	III_778213_783297_-	III_783216_783678	383	61	2.72e-57	High	150	{}	10
Chr3	1558458	1558849	391	Y67D2.2	Y67D2.2	III_1558791_1570107_+	III_1558458_1558849	190	51	3.21e-19	High	138	{}	6
Chr3	3509910	3510301	391	M01F1.4	M01F1.4a	III_3505642_3510052_-	III_3509910_3510301	202	111	8.54e-07	High	53	{}	9
Chr3	4404346	4404687	341	R07E5.17	R07E5.17	III_4402577_4404445_-	III_4404346_4404687	211	63	2.31e-19	High	71	{}	7
Chr3	5153141	5153462	321	tag-262	Y54H5A.3	III_5152000_5153112_-	III_5153141_5153462	140	46	6.83e-12	High	189	{}	3
Chr3	5227938	5228321	383	C34E10.10	C34E10.10	III_5226777_5227799_-	III_5227938_5228321	326	117	5.23e-23	High	330	{}	14
Chr3	5442805	5443176	371	F48E8.6	F48E8.6	III_5443115_5446453_+	III_5442805_5443176	205	68	2.17e-16	High	125	{}	10
Chr3	5925698	5926085	387	dnc-2	C28H8.12	III_5924345_5925704_-	III_5925698_5926085	241	108	3.68e-12	High	187	{}	7
Chr3	6008772	6009613	841	ZK328.4	ZK328.4	III_6006364_6009081_-	III_6008772_6009613	922	122	4.61e-151	High	111	{}	5
Chr3	7572824	7573209	385	lpd-7	R13A5.12.1	III_7573272_7575188_+	III_7572824_7573209	317	116	3.6e-22	High	256	{}	14
Chr3	8085282	8085746	464	grp-1	K06H7.4.1	III_8085631_8088359_+	III_8085282_8085746	260	135	1.16e-09	High	117	{}	5
Chr3	8331752	8332100	348	ZC262.2	ZC262.2b	III_8332143_8333063_+	III_8331752_8332100	176	80	6.53e-09	High	217	{}	5
Chr3	8490215	8490532	317	ess-2	F42H10.7b	III_8488278_8490259_-	III_8490215_8490532	166	77	1.98e-08	High	114	{}	6
Chr3	8971552	8971922	370	R08D7.4	R08D7.4.1	III_8971803_8973569_+	III_8971552_8971922	252	76	1.08e-22	High	66	{}	6
Chr3	9144841	9145163	322	ZK512.2	ZK512.2	III_9141730_9144704_-	III_9144841_9145163	135	36	2.75e-14	High	298	{}	1
Chr3	9465355	9465737	382	B0464.9	B0464.9	III_9465675_9466963_+	III_9465355_9465737	206	44	1.08e-25	High	129	{}	5
Chr3	9827117	9827884	767	ZK632.10	ZK632.10	III_9826332_9827076_-	III_9827117_9827884	348	103	1.54e-31	High	424	{}	8
Chr3	10114595	10114919	324	ZK1128.1	ZK1128.1	III_10113240_10114706_-	III_10114595_10114919	162	45	2.82e-16	High	51	{}	6
Chr3	10318682	10319069	387	T07A5.5	T07A5.5	III_10318343_10318449_-	III_10318682_10319069	250	92	3.03e-17	High	426	{}	9
Chr3	10435894	10436313	419	H04D03.1	H04D03.1	III_10436510_10437607_+	III_10435894_10436313	259	80	2.7e-22	High	407	{}	10
Chr3	11505114	11505479	365	spe-6	Y66D12A.20	III_11505286_11508794_+	III_11505114_11505479	201	69	9.52e-16	High	-10	{}	5
Chr3	11920163	11920543	380	ccf-1	Y56A3A.20.1	III_11918727_11920122_-	III_11920163_11920543	229	81	4.19e-17	High	231	{}	10
Chr3	12218499	12218922	423	Y75B8A.14	Y75B8A.14	III_12216665_12218513_-	III_12218499_12218922	243	93	7.27e-16	High	197	{}	7
Chr4	126092	126655	563	F29C4.7	F29C4.7b.1	IV_121809_126124_-	IV_126092_126655	294	72	2.47e-32	High	249	{}	12
Chr4	5091152	5091545	393	C02B10.2	C02B10.2	IV_5090280_5091022_-	IV_5091152_5091545	181	54	8.89e-17	High	326	{}	9
Chr4	5160197	5160567	370	C24D10.4	C24D10.4	IV_5160514_5161325_+	IV_5160197_5160567	215	35	3.43e-32	High	132	{}	5
Chr4	7512789	7513249	460	R05G6.4	R05G6.4	IV_7513216_7514331_+	IV_7512789_7513249	243	77	1.01e-20	High	197	{}	5
Chr4	7709711	7710057	346	F33D4.7	F33D4.7	IV_7709272_7709713_-	IV_7709711_7710057	184	57	4.86e-16	High	171	{}	7
Chr4	7709711	7710057	346	F33D4.8	F33D4.8	IV_7710030_7710793_+	IV_7709711_7710057	184	57	4.86e-16	High	146	{}	7
Chr4	8136111	8136496	385	islo-1	F42G8.5	IV_8136330_8139063_+	IV_8136111_8136496	163	49	4.25e-15	High	27	{}	10
Chr4	8691540	8691857	317	dic-1	F08B4.1a	IV_8691963_8696116_+	IV_8691540_8691857	135	31	2.78e-16	High	265	{}	2
Chr4	9321080	9321512	432	F49C12.12	F49C12.12.1	IV_9319766_9321067_-	IV_9321080_9321512	147	48	1.52e-12	High	229	{}	7
Chr4	9513204	9514102	898	C33A12.3	C33A12.3.1	IV_9510725_9512987_-	IV_9513204_9514102	266	97	7.47e-19	Low	666	{}	11
Chr4	9884232	9884637	405	F32B6.3	F32B6.3	IV_9882107_9884252_-	IV_9884232_9884637	218	62	1.1e-20	High	182	{}	7
Chr4	9932028	9932397	369	F25H8.1	F25H8.1	IV_9930874_9932158_-	IV_9932028_9932397	181	68	2.22e-12	High	54	{}	6
Chr4	11298495	11298849	354	dnj-1	B0035.14.1	IV_11298865_11305450_+	IV_11298495_11298849	125	57	1.4e-06	High	193	{}	8
Chr4	11604905	11605275	370	ragc-1	Y24F12A.2	IV_11603585_11604893_-	IV_11604905_11605275	165	59	1.82e-12	High	197	{}	9
Chr4	12051083	12051396	313	spt-5	K08E4.1	IV_12051458_12056239_+	IV_12051083_12051396	110	32	6.69e-11	High	219	{}	3
Chr4	17087307	17087814	507	Y116A8C.26	Y116A8C.26	IV_17079705_17087334_-	IV_17087307_17087814	260	55	2.1e-32	High	226	{}	10
Chr4	17380284	17380762	478	C30H6.7	C30H6.7	IV_17380588_17382180_+	IV_17380284_17380762	156	42	6.95e-16	High	65	{}	6
Chr5	1195780	1196222	442	Y50D4A.2	Y50D4A.2.1	V_1196139_1196881_+	V_1195780_1196222	311	88	2.67e-29	High	138	{}	10
Chr5	7575355	7575778	423	F19F10.9	F19F10.9	V_7571759_7575641_-	V_7575355_7575778	297	51	1.21e-42	High	-75	{}	6
Chr5	7587473	7587859	386	C50E3.5	C50E3.5	V_7587806_7594547_+	V_7587473_7587859	176	43	8.25e-20	High	140	{}	9
Chr5	8358947	8359393	446	F38E1.6	F38E1.6	V_8359476_8361201_+	V_8358947_8359393	217	78	1.38e-15	High	306	{}	11
Chr5	10319987	10320452	465	B0024.13	B0024.13a	V_10320517_10322013_+	V_10319987_10320452	184	45	1.2e-20	High	298	{}	7
Chr5	11933027	11933468	441	F58H1.3	F58H1.3a	V_11933538_11936312_+	V_11933027_11933468	172	55	7.6e-15	High	291	{}	4
Chr5	11993515	11993894	379	cyl-1	C52E4.6a.1	V_11990837_11993652_-	V_11993515_11993894	232	63	2.29e-23	High	52	{}	8
Chr5	13625453	13625783	330	F53F4.12	F53F4.12	V_13625859_13627221_+	V_13625453_13625783	118	61	5.29e-05	High	241	{}	5
Chr5	14612008	14612374	366	F43D2.1	F43D2.1	V_14612216_14613397_+	V_14612008_14612374	229	57	4.45e-25	High	25	{}	9
Chr5	19189748	19190221	473	Y39B6A.3	Y39B6A.3	V_19189042_19189757_-	V_19189748_19190221	176	96	3.7e-06	High	227	{}	6
Chr5	20265002	20265379	377	Y113G7B.16	Y113G7B.16	V_20265326_20270950_+	V_20265002_20265379	169	84	2.92e-07	High	136	{}	12
ChrX	5953116	5953507	391	R07E4.5	R07E4.5	X_5949501_5953131_-	X_5953116_5953507	237	55	3.98e-27	High	180	{}	9
ChrX	15866100	15866438	338	csb-1	F53H4.1	X_15861279_15865830_-	X_15866100_15866438	150	38	1.53e-16	High	439	{}	9

## Sheet: germline-specific targets
Chromosome	binding start	binding stop	binding size	Targeted_Gene_ID	Targeted_Transcript_ID(closest)	Targeted_Transcript_Position(closest)	Peak_position	Peak_raw_signal	Peak_input_raw_signal	Peak_q-value	Target_confidence	Distance_to_Transcript_Start_Site(closest)	If_in_intron	HOTness
Chr1	128203	128558	355	mex-3	F53G12.5a.1	I_128696_133809_+	I_128203_128558	106	20	1.76e-14	High	316	I:127437-128694	1
Chr1	179746	180355	609	F56C11.5	F56C11.5	I_180245_181966_+	I_179746_180355	128	27	1.78e-16	High	195	{}	1
Chr1	251613	252014	401	Y48G1BM.8	Y48G1BM.8	I_248624_251731_-	I_251613_252014	74	12	2.5e-11	High	82	{}	0
Chr1	347151	347498	347	Y48G1A.2	Y48G1A.2	I_347485_348360_+	I_347151_347498	67	12	9.36e-10	High	161	I:347273-347483	0
Chr1	364055	364512	457	rnp-8	R119.7	I_364523_368225_+	I_364055_364512	88	14	1.81e-13	High	240	{}	0
Chr1	506176	506487	311	Y65B4BL.4	Y65B4BL.4	I_503065_506366_-	I_506176_506487	73	13	1.36e-10	High	-35	{}	0
Chr1	670799	671122	323	{}	{}	{}	I_670799_671122	83	17	2.73e-11	Unassigned	{}	{}	{}
Chr1	1066989	1067301	312	vps-4	Y34D9A.10	I_1053923_1066900_-	I_1066989_1067301	115	15	2.79e-19	High	245	{}	13
Chr1	1153023	1153772	749	{}	{}	{}	I_1153023_1153772	213	28	1.19e-35	Unassigned	{}	{}	{}
Chr1	1558467	1559399	932	{}	{}	{}	I_1558467_1559399	284	39	3.51e-46	Unassigned	{}	{}	{}
Chr1	1872502	1872795	293	scm-1	M01D7.2	I_1862613_1872306_-	I_1872502_1872795	67	16	5.03e-08	High	342	{}	0
Chr1	1977773	1978235	462	Y51F10.2	Y51F10.2	I_1978007_1983438_+	I_1977773_1978235	300	23	1.32e-61	High	3	{}	1
Chr1	2084812	2085555	743	{}	{}	{}	I_2084812_2085555	217	51	5.97e-25	Unassigned	{}	{}	{}
Chr1	2084854	2085262	408	snoRNA:Y37E3.20	snoRNA:Y37E3.20	I_2085039_2085157_+	I_2084854_2085262	92	20	1.72e-11	High	-19	I:2084865-2085252	11
Chr1	2410028	2410327	299	snoRNA:Y39G10AR.24	snoRNA:Y39G10AR.24	I_2410191_2410255_+	I_2410028_2410327	81	25	6.87e-08	High	14	{}	5
Chr1	2728106	2728958	852	Y71F9B.6	Y71F9B.6	I_2722520_2726651_-	I_2728106_2728958	308	50	1.41e-45	Low	1881	{}	2
Chr1	2728506	2729048	542	yop-1	Y71F9B.3.1	I_2730004_2731455_+	I_2728506_2729048	100	30	2.36e-09	Low	1227	{}	2
Chr1	2754686	2755293	607	{}	{}	{}	I_2754686_2755293	247	23	1.18e-47	Unassigned	{}	{}	{}
Chr1	2758484	2758818	334	plk-2	Y71F9B.7	I_2755625_2758204_-	I_2758484_2758818	58	18	1.14e-05	High	447	{}	2
Chr1	3105370	3105879	509	{}	{}	{}	I_3105370_3105879	194	31	2.37e-29	Unassigned	{}	{}	{}
Chr1	3198851	3199223	372	Y54E10A.12	Y54E10A.12	I_3193599_3198831_-	I_3198851_3199223	175	15	2.4e-34	High	206	{}	0
Chr1	3368408	3368913	505	W05F2.6	W05F2.6	I_3368816_3371442_+	I_3368408_3368913	186	16	2.13e-36	High	156	{}	0
Chr1	3726413	3726968	555	{}	{}	{}	I_3726413_3726968	271	17	5.19e-59	Unassigned	{}	{}	{}
Chr1	3931707	3932176	469	T21E3.1	T21E3.1	I_3932213_3934792_+	I_3931707_3932176	191	14	2.62e-39	High	272	{}	0
Chr1	4114478	4114838	360	cyb-2.2	H31G24.4	I_4114863_4116370_+	I_4114478_4114838	130	12	5.3e-25	High	205	{}	0
Chr1	4385911	4386206	295	dhc-1	T21E12.4	I_4386792_4401981_+	I_4385911_4386206	78	15	9.84e-11	Low	734	{}	0
Chr1	4536820	4537388	568	{}	{}	{}	I_4536820_4537388	275	21	1.29e-56	Unassigned	{}	{}	{}
Chr1	4653192	4653450	258	ptps-1	B0041.6a	I_4652187_4652906_-	I_4653192_4653450	54	14	3.01e-06	High	415	{}	0
Chr1	4765413	4765802	389	M04F3.3	M04F3.3	I_4763242_4765292_-	I_4765413_4765802	210	10	4.81e-48	High	315	{}	0
Chr1	5113756	5114158	402	Y110A7A.15	Y110A7A.15a	I_5110920_5113754_-	I_5113756_5114158	144	20	3.21e-23	High	203	{}	0
Chr1	5274073	5274558	485	C01G8.1	C01G8.1	I_5272849_5274324_-	I_5274073_5274558	503	30	2.93e-110	High	-9	{}	0
Chr1	5367921	5368358	437	wago-2	F55A12.1	I_5368332_5372474_+	I_5367921_5368358	86	22	1.76e-09	High	193	{}	0
Chr1	5618950	5620970	2020	F46F11.7	F46F11.7	I_5620784_5622924_+	I_5618950_5620970	555	136	7.44e-60	Low	824	{}	0
Chr1	5619178	5619582	404	cey-2	F46F11.2.1	I_5619571_5620668_+	I_5619178_5619582	92	17	7.58e-13	High	191	{}	0
Chr1	5818082	5818408	326	hmg-3	C32F10.5	I_5815676_5818127_-	I_5818082_5818408	93	18	1.36e-12	High	118	{}	0
Chr1	5827685	5828041	356	obr-4	C32F10.1a.1	I_5829393_5834643_+	I_5827685_5828041	83	14	2.47e-12	Low	1530	{}	0
Chr1	6183858	6184138	280	T09B4.2	T09B4.2	I_6184082_6185308_+	I_6183858_6184138	49	14	2.52e-05	High	84	{}	2
Chr1	6282364	6283020	656	{}	{}	{}	I_6282364_6283020	401	32	4.72e-81	Unassigned	{}	{}	{}
Chr1	6368050	6368361	311	ZC308.4	ZC308.4	I_6368159_6369498_+	I_6368050_6368361	72	18	3.01e-08	High	-46	{}	0
Chr1	6369700	6370094	394	gld-2	ZC308.1a	I_6369968_6386145_+	I_6369700_6370094	89	20	7.23e-11	High	71	{}	0
Chr1	6472141	6472675	534	cdc-25.1	K06A5.7.1	I_6469388_6471952_-	I_6472141_6472675	70	22	1.52e-06	High	456	{}	0
Chr1	6513681	6514135	454	glh-2	C55B7.1	I_6513873_6517505_+	I_6513681_6514135	227	17	2.76e-46	High	-35	{}	0
Chr1	6565634	6566400	766	mei-2	F57B10.12	I_6564750_6565868_-	I_6565634_6566400	248	38	2e-37	High	149	{}	0
Chr1	6660184	6660428	244	{}	{}	{}	I_6660184_6660428	67	21	1.21e-06	Unassigned	{}	{}	{}
Chr1	6847212	6847502	290	syp-4	H27M09.3	I_6847444_6849779_+	I_6847212_6847502	57	14	7.96e-07	High	87	{}	2
Chr1	7056517	7056876	359	W01A8.2	W01A8.2	I_7053763_7056864_-	I_7056517_7056876	95	16	5.2e-14	High	-168	{}	2
Chr1	7234869	7235222	353	wago-1	R06C7.1	I_7235383_7238787_+	I_7234869_7235222	80	18	7.65e-10	High	338	{}	0
Chr1	7244721	7245061	340	cpg-3	R06C7.4	I_7244787_7246076_+	I_7244721_7245061	63	18	1.48e-06	High	-104	{}	0
Chr1	7352148	7352350	202	inx-14	F07A5.1a	I_7349717_7352221_-	I_7352148_7352350	34	9	0.000297191	High	28	{}	0
Chr1	7554585	7554968	383	chs-1	T25G3.2.2	I_7554846_7559910_+	I_7554585_7554968	149	22	3.04e-23	High	70	{}	0
Chr1	7656388	7656757	369	ego-1	F26A3.3	I_7650416_7656329_-	I_7656388_7656757	79	17	4.71e-10	High	243	{}	9
Chr1	7699274	7699642	368	gna-2	T23G11.2.1	I_7699481_7701143_+	I_7699274_7699642	59	15	7.67e-07	High	23	{}	0
Chr1	7865456	7865779	323	R11A5.4	R11A5.4b.1	I_7866126_7872562_+	I_7865456_7865779	62	19	4.65e-06	Low	509	{}	0
Chr1	7895263	7895576	313	nhr-191	F55D12.3	I_7895969_7897718_+	I_7895263_7895576	92	17	7.57e-13	Low	550	{}	1
Chr1	7914669	7914973	304	F55D12.5	F55D12.5	I_7906819_7914081_-	I_7914669_7914973	43	12	6.82e-05	Low	740	{}	0
Chr1	7984777	7985388	611	{}	{}	{}	I_7984777_7985388	149	37	1.13e-16	Unassigned	{}	{}	{}
Chr1	8487250	8487643	393	D1081.9	D1081.9	I_8485868_8487034_-	I_8487250_8487643	152	22	5.89e-24	High	412	{}	1
Chr1	8581775	8582461	686	rskn-1	T01H8.1c	I_8574331_8580148_-	I_8581775_8582461	370	33	4.38e-72	Low	1970	{}	1
Chr1	8681574	8681934	360	K07A12.2	K07A12.2	I_8676664_8681310_-	I_8681574_8681934	125	14	2.34e-22	High	444	{}	0
Chr1	8757722	8758127	405	C36B1.11	C36B1.11	I_8755905_8757549_-	I_8757722_8758127	60	22	6.68e-05	High	375	{}	0
Chr1	8918697	8919045	348	{}	{}	{}	I_8918697_8919045	145	20	5.27e-24	Unassigned	{}	{}	{}
Chr1	9111660	9111954	294	nduf-7	W10D5.2.1	I_9108164_9111016_-	I_9111660_9111954	69	16	2.01e-08	Low	791	{}	1
Chr1	9126932	9127242	310	clec-91	ZK858.3	I_9126130_9127187_-	I_9126932_9127242	83	24	3.19e-08	High	-100	{}	0
Chr1	9274597	9274918	321	F14B4.2	F14B4.2a.1	I_9271882_9273786_-	I_9274597_9274918	71	20	2.37e-07	Low	971	I:9274673-9276010	0
Chr1	9314727	9315030	303	F26H9.5	F26H9.5	I_9312634_9314477_-	I_9314727_9315030	62	11	3.87e-09	High	401	{}	0
Chr1	9341999	9342293	294	{}	{}	{}	I_9341999_9342293	103	18	3.06e-15	Unassigned	{}	{}	{}
Chr1	9622325	9622686	361	T05F1.2	T05F1.2	I_9622394_9624879_+	I_9622325_9622686	130	24	7.55e-18	High	-111	{}	0
Chr1	10078749	10079203	454	mut-16	B0379.3b	I_10080146_10085688_+	I_10078749_10079203	94	20	6.54e-12	Low	1170	{}	0
Chr1	10349782	10350078	296	ZC434.8	ZC434.8.1	I_10348043_10349366_-	I_10349782_10350078	61	10	2.03e-09	Low	564	{}	0
Chr1	10422160	10422522	362	F25D7.4	F25D7.4	I_10418223_10422616_-	I_10422160_10422522	95	14	4.37e-15	High	-275	{}	0
Chr1	10560012	10560433	421	{}	{}	{}	I_10560012_10560433	152	21	4.29e-25	Unassigned	{}	{}	{}
Chr1	10588190	10588508	318	lst-1	T22A3.3a	I_10588089_10590434_+	I_10588190_10588508	57	12	1.28e-07	High	-260	{}	0
Chr1	10685591	10685790	199	sdha-2	C34B2.7.1	I_10683273_10685721_-	I_10685591_10685790	33	8	0.000205456	High	-31	{}	0
Chr1	10881116	10881415	299	{}	{}	{}	I_10881116_10881415	106	17	1.88e-16	Unassigned	{}	{}	{}
Chr1	11969970	11970275	305	Y53C10A.3	Y53C10A.3	I_11968940_11969834_-	I_11969970_11970275	57	12	1.28e-07	High	288	{}	0
Chr1	12483640	12484416	776	T27F6.4	T27F6.4	I_12483887_12486390_+	I_12483640_12484416	86	29	3.13e-07	High	-141	{}	0
Chr1	12507629	12508450	821	unc-101	K11D2.3a.2	I_12508393_12512888_+	I_12507629_12508450	106	30	1.89e-10	High	354	{}	1
Chr1	12646889	12647477	588	{}	{}	{}	I_12646889_12647477	160	22	2.01e-26	Unassigned	{}	{}	{}
Chr1	12806777	12807109	332	Y18D10A.1	Y18D10A.1	I_12788197_12806684_-	I_12806777_12807109	78	18	1.95e-09	High	259	{}	1
Chr1	13330933	13331293	360	T04D3.5	T04D3.5.1	I_13329221_13330894_-	I_13330933_13331293	50	14	1.66e-05	High	219	{}	10
Chr1	13575972	13576665	693	gpi-1	Y87G2A.8a.3	I_13576167_13581569_+	I_13575972_13576665	115	40	5.5e-09	High	-151	{}	4
Chr1	14614638	14615094	456	{}	{}	{}	I_14614638_14615094	216	24	5.26e-39	Unassigned	{}	{}	{}
Chr1	14674870	14675279	409	{}	{}	{}	I_14674870_14675279	122	26	1.23e-15	Unassigned	{}	{}	{}
Chr1	14734659	14735195	536	K05C4.4	K05C4.4	I_14735222_14736930_+	I_14734659_14735195	169	17	2.59e-31	High	295	{}	0
Chr2	566466	566853	387	{}	{}	{}	II_566466_566853	108	13	2.71e-19	Unassigned	{}	{}	{}
Chr2	1152967	1153696	729	{}	{}	{}	II_1152967_1153696	212	25	2.5e-37	Unassigned	{}	{}	{}
Chr2	1930563	1930797	234	F52C6.13	F52C6.13	II_1930191_1930899_-	II_1930563_1930797	37	6	4.31e-06	High	-219	{}	0
Chr2	2529202	2529474	272	K02F6.7	K02F6.7	II_2525235_2529396_-	II_2529202_2529474	47	7	8.07e-08	High	-58	{}	0
Chr2	3248096	3248343	247	C17F4.5	C17F4.5	II_3246369_3248113_-	II_3248096_3248343	53	7	3.29e-09	High	106	{}	1
Chr2	3518988	3519412	424	tRNA:W09G10.t3	tRNA:W09G10.t3	II_3519081_3519152_-	II_3518988_3519412	72	14	6.71e-10	High	48	{}	11
Chr2	3620916	3621228	312	M151.7	M151.7	II_3622309_3623992_+	II_3620916_3621228	125	10	8.17e-26	Low	1237	{}	0
Chr2	3680413	3680678	265	F19B10.10	F19B10.10.2	II_3677548_3680432_-	II_3680413_3680678	46	8	4.34e-07	High	113	{}	0
Chr2	3737052	3737315	263	F12E12.6	F12E12.6	II_3735957_3736995_-	II_3737052_3737315	43	8	1.93e-06	High	188	{}	0
Chr2	3781491	3781722	231	T24E12.2	T24E12.2	II_3782795_3784150_+	II_3781491_3781722	39	8	1.32e-05	Low	1189	{}	0
Chr2	3935974	3936365	391	{}	{}	{}	II_3935974_3936365	223	10	1.49e-52	Unassigned	{}	{}	{}
Chr2	3994526	3994976	450	{}	{}	{}	II_3994526_3994976	107	41	8.46e-08	Unassigned	{}	{}	{}
Chr2	4374643	4375203	560	ntl-2	B0286.4d.4	II_4372735_4375151_-	II_4374643_4375203	75	10	1.12e-12	High	-228	II:4374694-4374981	0
Chr2	4470959	4471456	497	W06B4.1	W06B4.1	II_4471243_4473543_+	II_4470959_4471456	436	17	8.64e-105	High	36	{}	0
Chr2	4525155	4525759	604	{}	{}	{}	II_4525155_4525759	181	15	1.36e-36	Unassigned	{}	{}	{}
Chr2	4604546	4605036	490	{}	{}	{}	II_4604546_4605036	140	15	5.59e-26	Unassigned	{}	{}	{}
Chr2	4726764	4727148	384	F10G7.10	F10G7.10a	II_4713670_4726126_-	II_4726764_4727148	178	16	5.03e-35	Low	830	{}	0
Chr2	4753267	4753466	199	C27D9.1	C27D9.1	II_4753444_4755512_+	II_4753267_4753466	31	4	8.51e-06	High	78	{}	0
Chr2	4881744	4882213	469	gst-8	F11G11.1	II_4883592_4884537_+	II_4881744_4882213	189	21	3.04e-34	Low	1614	{}	5
Chr2	4881777	4882092	315	gst-7	F11G11.2	II_4881670_4883327_+	II_4881777_4882092	63	11	2.32e-09	High	-264	{}	5
Chr2	4914296	4914495	199	R05F9.11	R05F9.11	II_4911855_4914201_-	II_4914296_4914495	32	4	5.03e-06	High	194	{}	0
Chr2	4949396	4949714	318	zyg-12	ZK546.1a	II_4949889_4952485_+	II_4949396_4949714	56	7	6.34e-10	High	334	{}	0
Chr2	5091882	5092147	265	pld-1	C04G6.3.1	II_5083844_5091771_-	II_5091882_5092147	55	7	1.1e-09	High	243	{}	0
Chr2	5377465	5378073	608	prdx-2	F09E5.15.2	II_5377920_5379600_+	II_5377465_5378073	185	13	1.42e-38	High	151	{}	5
Chr2	5455856	5456211	355	daz-1	F56D1.7	II_5456277_5458576_+	II_5455856_5456211	105	10	4.14e-20	High	244	{}	0
Chr2	5497558	5497909	351	{}	{}	{}	II_5497558_5497909	151	19	4.44e-26	Unassigned	{}	{}	{}
Chr2	5599542	5599929	387	{}	{}	{}	II_5599542_5599929	91	13	3.7e-15	Unassigned	{}	{}	{}
Chr2	5906303	5906545	242	F59G1.8	F59G1.8	II_5906455_5907507_+	II_5906303_5906545	45	6	6.56e-08	High	31	{}	0
Chr2	6112783	6113523	740	{}	{}	{}	II_6112783_6113523	179	28	1.74e-27	Unassigned	{}	{}	{}
Chr2	6113226	6113514	288	C29H12.5	C29H12.5	II_6110549_6113492_-	II_6113226_6113514	46	6	3.81e-08	High	-122	{}	0
Chr2	6198454	6198774	320	tag-319	C30B5.1	II_6198581_6201568_+	II_6198454_6198774	69	9	7.67e-12	High	-33	{}	0
Chr2	6235716	6236021	305	tat-4	T24H7.5c.2	II_6234538_6235455_-	II_6235716_6236021	63	8	5.3e-11	High	413	{}	0
Chr2	6365139	6365748	609	clec-88	K10B2.3a	II_6365688_6366631_+	II_6365139_6365748	192	14	1.45e-39	High	245	{}	0
Chr2	6501580	6501870	290	R05G9.3	R05G9.3	II_6500646_6501465_-	II_6501580_6501870	53	9	3.86e-08	High	260	{}	0
Chr2	6843753	6844000	247	egl-27	C04A2.3c.2	II_6845158_6847244_+	II_6843753_6844000	36	7	2.06e-05	Low	1282	II:6842538-6845291	9
Chr2	7037618	7037976	358	cin-4	ZK1127.7	II_7038186_7041071_+	II_7037618_7037976	111	8	3.37e-23	High	389	{}	0
Chr2	7880319	7880718	399	T01H3.4	T01H3.4.1	II_7880735_7882674_+	II_7880319_7880718	143	11	3.91e-29	High	217	{}	0
Chr2	7892668	7893123	455	ptc-1	ZK675.1.2	II_7893040_7900408_+	II_7892668_7893123	106	11	1.19e-19	High	145	{}	4
Chr2	8222267	8222720	453	{}	{}	{}	II_8222267_8222720	294	26	1.29e-57	Unassigned	{}	{}	{}
Chr2	8253093	8253608	515	{}	{}	{}	II_8253093_8253608	277	17	1.22e-60	Unassigned	{}	{}	{}
Chr2	8253122	8253482	360	F35C11.5	F35C11.5	II_8253043_8255193_+	II_8253122_8253482	82	9	5.32e-15	High	-259	{}	0
Chr2	8269989	8270477	488	tdc-1	K01C8.3a	II_8270533_8273085_+	II_8269989_8270477	88	11	3.45e-15	High	300	{}	0
Chr2	8575002	8575596	594	puf-5	F54C9.8	II_8575466_8577646_+	II_8575002_8575596	144	15	2.13e-26	High	167	{}	0
Chr2	8648879	8649127	248	pyr-1	D2085.1	II_8650910_8658733_+	II_8648879_8649127	39	6	1.54e-06	Low	1907	{}	0
Chr2	8890015	8890266	251	{}	{}	{}	II_8890015_8890266	63	11	9.77e-10	Unassigned	{}	{}	{}
Chr2	8930762	8931180	418	enol-1	T21B10.2c.1	II_8930899_8933712_+	II_8930762_8931180	77	10	3.74e-13	High	-72	{}	2
Chr2	8933472	8934017	545	T21B10.3	T21B10.3	II_8934296_8938937_+	II_8933472_8934017	230	20	1.04e-44	Low	552	{}	2
Chr2	9169281	9170144	863	dpl-1	T23G7.1	II_9169824_9172476_+	II_9169281_9170144	188	37	6.24e-25	High	112	{}	6
Chr2	9212980	9213375	395	ZK1067.8	ZK1067.8	II_9213467_9214334_+	II_9212980_9213375	120	9	9.71e-25	High	290	{}	0
Chr2	9289066	9289431	365	{}	{}	{}	II_9289066_9289431	173	15	1.72e-34	Unassigned	{}	{}	{}
Chr2	9523486	9523827	341	mex-6	AH6.5	II_9524090_9526281_+	II_9523486_9523827	90	6	2.47e-19	High	434	{}	0
Chr2	9938772	9939360	588	C05C10.7	C05C10.7	II_9938021_9938876_-	II_9938772_9939360	183	12	6.87e-39	High	190	{}	0
Chr2	10170850	10171082	232	gpd-4	F33H1.2.2	II_10171186_10172320_+	II_10170850_10171082	42	6	3.22e-07	High	220	{}	0
Chr2	10393600	10393959	359	gpd-1	T09F3.3.2	II_10393676_10395245_+	II_10393600_10393959	161	6	1.06e-38	High	-103	{}	0
Chr2	10812355	10812681	326	{}	{}	{}	II_10812355_10812681	91	19	4.13e-12	Unassigned	{}	{}	{}
Chr2	10863107	10863701	594	{}	{}	{}	II_10863107_10863701	170	22	7.32e-29	Unassigned	{}	{}	{}
Chr2	10884310	10884686	376	egg-3	F44F4.2.1	II_10882336_10884376_-	II_10884310_10884686	119	7	3.55e-26	High	122	{}	0
Chr2	10935311	10935575	264	R03D7.2	R03D7.2	II_10932703_10935206_-	II_10935311_10935575	51	8	3.35e-08	High	237	{}	0
Chr2	11167003	11167370	367	snoRNA:K07C10.2	snoRNA:K07C10.2	II_11167133_11167219_+	II_11167003_11167370	110	16	5.95e-18	High	-53	{}	7
Chr2	11261195	11261375	180	T05B9.1	T05B9.1	II_11259997_11261284_-	II_11261195_11261375	31	6	8.31e-05	High	1	{}	0
Chr2	11376540	11376965	425	C33B4.4	C33B4.4	II_11375562_11376180_-	II_11376540_11376965	73	14	4.11e-10	Low	572	{}	5
Chr2	11537044	11537970	926	miRNA:mir-39	miRNA:mir-39	II_11537998_11538084_+	II_11537044_11537970	758	42	1.56e-168	High	491	II:11535975-11538354	4
Chr2	11537076	11537806	730	miRNA:mir-38	miRNA:mir-38	II_11537839_11537936_+	II_11537076_11537806	225	20	1.99e-43	High	398	II:11535975-11538354	4
Chr2	11572955	11573470	515	F54D5.2	F54D5.2	II_11573116_11574826_+	II_11572955_11573470	142	18	1.68e-24	High	-96	{}	0
Chr2	11596276	11596543	267	F07A11.2	F07A11.2b.1	II_11592300_11596481_-	II_11596276_11596543	64	12	4.23e-09	High	-72	{}	0
Chr2	11726349	11726866	517	F13D12.5	F13D12.5	II_11726727_11728340_+	II_11726349_11726866	125	11	1.8e-24	High	120	{}	0
Chr2	11809000	11809233	233	F43G6.10	F43G6.10	II_11809265_11810198_+	II_11809000_11809233	38	6	2.59e-06	High	149	{}	0
Chr2	11968150	11968735	585	mex-1	W03C9.7.1	II_11968546_11973599_+	II_11968150_11968735	249	17	4.61e-52	High	104	{}	0
Chr2	11972088	11973105	1017	{}	{}	{}	II_11972088_11973105	429	28	5.48e-92	Unassigned	{}	{}	{}
Chr2	11974024	11974233	209	acbp-6	Y17G7B.1	II_11972269_11973598_-	II_11974024_11974233	39	7	4.79e-06	Low	530	{}	1
Chr2	12035835	12036501	666	{}	{}	{}	II_12035835_12036501	166	16	6.38e-32	Unassigned	{}	{}	{}
Chr2	12088832	12089049	217	cnt-1	Y17G7B.15a	II_12072210_12088768_-	II_12088832_12089049	35	6	1.18e-05	High	172	{}	0
Chr2	12519627	12519802	175	T21B4.17	T21B4.17	II_12519971_12524330_+	II_12519627_12519802	24	5	0.000808788	High	257	{}	0
Chr2	12880324	12880677	353	F35C5.1	F35C5.1	II_12880568_12881843_+	II_12880324_12880677	97	5	4.16e-22	High	68	{}	0
Chr2	12985060	12985398	338	{}	{}	{}	II_12985060_12985398	102	16	4.58e-16	Unassigned	{}	{}	{}
Chr2	13043313	13043766	453	puf-6	F18A11.1.1	II_13039397_13043462_-	II_13043313_13043766	76	5	1.91e-16	High	77	{}	0
Chr2	13521003	13522474	1471	{}	{}	{}	II_13521003_13522474	514	40	1.9e-104	Unassigned	{}	{}	{}
Chr2	13717495	13717880	385	snRNA:Y54G9A.8	snRNA:Y54G9A.8	II_13717468_13717654_-	II_13717495_13717880	55	8	4.14e-09	High	33	{}	0
Chr2	13731775	13732841	1066	{}	{}	{}	II_13731775_13732841	487	31	5.59e-105	Unassigned	{}	{}	{}
Chr2	14017972	14018516	544	cyp-37A1	F01D5.9	II_14013722_14016860_-	II_14017972_14018516	143	14	1.87e-27	Low	1384	II:14018194-14018835	10
Chr2	14018195	14018561	366	snoRNA:F01D5.12	snoRNA:F01D5.12	II_14018251_14018338_-	II_14018195_14018561	51	9	1.07e-07	High	40	II:14018194-14018835	10
Chr2	14247055	14247758	703	{}	{}	{}	II_14247055_14247758	422	24	9.2e-94	Unassigned	{}	{}	{}
Chr2	14312160	14312422	262	ctl-3	Y54G11A.13	II_14307749_14310673_-	II_14312160_14312422	98	7	4.22e-21	Low	1618	{}	0
Chr2	14338787	14339150	363	{}	{}	{}	II_14338787_14339150	86	48	0.000989425	Unassigned	{}	{}	{}
Chr2	14407859	14408269	410	F26H11.4	F26H11.4	II_14408497_14412050_+	II_14407859_14408269	53	11	3.22e-07	High	433	{}	6
Chr2	14410713	14411297	584	{}	{}	{}	II_14410713_14411297	165	21	2.92e-28	Unassigned	{}	{}	{}
Chr2	14752498	14752853	355	smg-9	Y54E2A.2	II_14747804_14752383_-	II_14752498_14752853	64	12	4.24e-09	High	292	{}	0
Chr2	14753673	14754375	702	Y54E2A.4	Y54E2A.4	II_14754415_14755203_+	II_14753673_14754375	129	15	1.11e-22	High	391	{}	2
Chr3	647258	647587	329	orai-1/C09F5.2	W06E11.7	III_647187_649541_+	III_647258_647587	51	11	8.26e-07	High	-235	{}	6
Chr3	647365	647640	275	{}	{}	{}	III_647365_647640	75	19	8.19e-09	Unassigned	{}	{}	{}
Chr3	654429	654786	357	{}	{}	{}	III_654429_654786	178	16	5.02e-35	Unassigned	{}	{}	{}
Chr3	931223	931836	613	{}	{}	{}	III_931223_931836	281	156	4.1e-09	Unassigned	{}	{}	{}
Chr3	1299609	1300481	872	{}	{}	{}	III_1299609_1300481	175	102	1.55e-05	Unassigned	{}	{}	{}
Chr3	1413579	1413789	210	Y82E9BR.14	Y82E9BR.14b	III_1409359_1413006_-	III_1413579_1413789	30	6	0.000131679	Low	678	III:1412856-1413934	0
Chr3	1420571	1420863	292	Y82E9BR.16	Y82E9BR.16b	III_1419963_1420683_-	III_1420571_1420863	48	6	1.28e-08	High	34	III:1420560-1421390	1
Chr3	1534461	1534790	329	snf-6	M01G5.5	III_1520214_1532909_-	III_1534461_1534790	120	8	3.79e-26	Low	1716	{}	1
Chr3	1600699	1601000	301	{}	{}	{}	III_1600699_1601000	73	16	1.31e-09	Unassigned	{}	{}	{}
Chr3	1831076	1831582	506	{}	{}	{}	III_1831076_1831582	154	11	1.05e-32	Unassigned	{}	{}	{}
Chr3	2858379	2858704	325	F56F11.4	F56F11.4a	III_2858700_2865376_+	III_2858379_2858704	93	6	3.97e-20	High	159	III:2856281-2858698	0
Chr3	2946568	2947722	1154	{}	{}	{}	III_2946568_2947722	306	47	9.1e-47	Unassigned	{}	{}	{}
Chr3	3040727	3041636	909	{}	{}	{}	III_3040727_3041636	307	31	3.01e-57	Unassigned	{}	{}	{}
Chr3	3726501	3726742	241	C14B1.9	C14B1.9	III_3724256_3726476_-	III_3726501_3726742	45	13	6.23e-05	High	145	{}	0
Chr3	3863832	3864136	304	acs-19	C36A4.9a.3	III_3864259_3866809_+	III_3863832_3864136	57	9	4.91e-09	High	275	{}	3
Chr3	4176171	4176526	355	C16C10.3	C16C10.3	III_4172307_4176131_-	III_4176171_4176526	122	13	2.77e-22	High	217	{}	0
Chr3	4205734	4206284	550	R74.8	R74.8b	III_4206251_4207963_+	III_4205734_4206284	102	18	1.42e-14	High	242	{}	2
Chr3	4434397	4434800	403	C28A5.1	C28A5.1	III_4429589_4434466_-	III_4434397_4434800	84	22	4.29e-09	High	132	{}	0
Chr3	4689591	4689895	304	snoRNA:T04A8.17	snoRNA:T04A8.17	III_4689598_4689735_-	III_4689591_4689895	103	28	5.69e-11	High	8	III:4689399-4690021	7
Chr3	4782065	4782380	315	B0393.6	B0393.6	III_4780403_4781944_-	III_4782065_4782380	65	6	8.2e-13	High	278	{}	0
Chr3	4792555	4792926	371	C38D4.4	C38D4.4	III_4793051_4795362_+	III_4792555_4792926	110	12	5.67e-20	High	311	{}	0
Chr3	4984620	4985090	470	C27F2.7	C27F2.7	III_4980607_4984589_-	III_4984620_4985090	102	11	1.2e-18	High	266	{}	0
Chr3	5406364	5406611	247	Y32H12A.8	Y32H12A.8	III_5385484_5404942_-	III_5406364_5406611	45	7	2.29e-07	Low	1545	{}	0
Chr3	5653733	5654113	380	snoRNA:C05H8.3	snoRNA:C05H8.3	III_5653818_5653920_-	III_5653733_5654113	107	16	3.05e-17	High	3	III:5653731-5654128	3
Chr3	5663431	5664222	791	par-3	F54E7.3a	III_5664175_5676028_+	III_5663431_5664222	714	33	1.88e-165	High	349	{}	0
Chr3	5692722	5692950	228	B0336.5	B0336.5b	III_5692868_5693844_+	III_5692722_5692950	40	11	0.00011183	High	32	{}	7
Chr3	5727763	5728272	509	egg-1	B0244.8	III_5728131_5730621_+	III_5727763_5728272	221	15	2.21e-46	High	114	{}	0
Chr3	6149383	6149737	354	Y42G9A.1	Y42G9A.1	III_6149928_6155144_+	III_6149383_6149737	67	17	1.2e-07	High	368	{}	2
Chr3	6158662	6159049	387	tRNA:F42A10.t2	tRNA:F42A10.t2	III_6158910_6158995_+	III_6158662_6159049	104	25	2.66e-12	High	55	{}	12
Chr3	6958362	6959203	841	{}	{}	{}	III_6958362_6959203	262	43	1.13e-38	Unassigned	{}	{}	{}
Chr3	6969829	6970339	510	rfc-4	F31E3.3	III_6972005_6973591_+	III_6969829_6970339	90	26	7.69e-09	Low	1921	{}	0
Chr3	6971193	6971602	409	eef-1A.1	F31E3.5.1	III_6969569_6971653_-	III_6971193_6971602	49	15	5.16e-05	High	-256	{}	1
Chr3	6995578	6995876	298	prk-1	C06E8.3c	III_6996268_7002221_+	III_6995578_6995876	53	7	3.28e-09	Low	541	{}	1
Chr3	7060458	7060953	495	egg-2	R01H2.3	III_7058573_7060527_-	III_7060458_7060953	83	14	2.47e-12	High	178	{}	0
Chr3	7101753	7104415	2662	{}	{}	{}	III_7101753_7104415	1203	125	1.48e-218	Unassigned	{}	{}	{}
Chr3	7103742	7104400	658	cpg-2	B0280.5.1	III_7102021_7103918_-	III_7103742_7104400	263	23	6.43e-51	High	153	{}	0
Chr3	7181816	7182054	238	epg-4	F37C12.2	III_7181773_7183915_+	III_7181816_7182054	69	21	5.36e-07	High	-162	{}	9
Chr3	7310641	7311012	371	F56C9.6	F56C9.6	III_7308925_7310696_-	III_7310641_7311012	98	15	3.14e-15	High	130	{}	0
Chr3	7494875	7498982	4107	snoRNA:C07H6.10	snoRNA:C07H6.10	III_7496501_7496578_-	III_7494875_7498982	882	226	2.45e-89	High	350	{}	16
Chr3	7494995	7497249	2254	{}	{}	{}	III_7494995_7497249	399	139	1.95e-29	Unassigned	{}	{}	{}
Chr3	7504079	7504320	241	{}	{}	{}	III_7504079_7504320	75	14	6.1e-11	Unassigned	{}	{}	{}
Chr3	8479446	8480085	639	F42H10.6	F42H10.6.2	III_8478319_8479376_-	III_8479446_8480085	191	32	4.11e-28	High	389	{}	2
Chr3	8917958	8918213	255	cdc-25.3	ZK637.11	III_8916326_8917837_-	III_8917958_8918213	43	7	6.38e-07	High	248	{}	0
Chr3	9001344	9001727	383	zif-1	F59B2.6	III_9002701_9005217_+	III_9001344_9001727	100	16	3.77e-15	Low	1166	{}	0
Chr3	9091315	9091662	347	glp-1	F02A9.6	III_9092075_9099594_+	III_9091315_9091662	85	18	6.97e-11	Low	587	{}	1
Chr3	9433562	9433862	300	cpar-1	F54C8.2	III_9433826_9434964_+	III_9433562_9433862	70	10	1.71e-11	High	114	{}	1
Chr3	9504324	9505211	887	{}	{}	{}	III_9504324_9505211	347	38	1.72e-62	Unassigned	{}	{}	{}
Chr3	9758522	9760570	2048	{}	{}	{}	III_9758522_9760570	692	101	1.43e-107	Unassigned	{}	{}	{}
Chr3	9758761	9759277	516	vps-53	T05G5.8	III_9753581_9757413_-	III_9758761_9759277	128	14	4.25e-23	Low	1606	{}	1
Chr3	10202850	10203373	523	T20G5.13	T20G5.13	III_10199788_10201371_-	III_10202850_10203373	93	15	4.45e-14	Low	1740	{}	7
Chr3	10224447	10225341	894	{}	{}	{}	III_10224447_10225341	351	172	9.89e-15	Unassigned	{}	{}	{}
Chr3	10351533	10352007	474	T07C4.3	T07C4.3b	III_10351964_10354984_+	III_10351533_10352007	210	17	1.25e-42	High	194	{}	0
Chr3	10730413	10731080	667	tat-3	W09D10.2	III_10722040_10729476_-	III_10730413_10731080	143	28	2.83e-19	Low	1270	{}	0
Chr3	10746294	10746727	433	K01G5.5	K01G5.5.1	III_10748308_10749962_+	III_10746294_10746727	71	12	1.2e-10	Low	1798	{}	0
Chr3	10810034	10811580	1546	{}	{}	{}	III_10810034_10811580	460	67	6.06e-72	Unassigned	{}	{}	{}
Chr3	10877422	10877762	340	{}	{}	{}	III_10877422_10877762	175	21	9.67e-31	Unassigned	{}	{}	{}
Chr3	10903998	10905599	1601	unc-119	M142.1	III_10906353_10908742_+	III_10903998_10905599	1828	641	2.01e-129	Low	1555	{}	5
Chr3	11118162	11118462	300	Y48A6C.4	Y48A6C.4	III_11119686_11123006_+	III_11118162_11118462	60	4	4.63e-13	Low	1374	III:11117840-11118667	1
Chr3	11289815	11290136	321	smc-3	Y47D3A.26	III_11290788_11306333_+	III_11289815_11290136	61	9	6e-10	Low	813	III:11289719-11290111	3
Chr3	11344054	11344301	247	T28D6.6	T28D6.6	III_11326330_11342988_-	III_11344054_11344301	48	6	1.28e-08	Low	1189	{}	0
Chr3	11581301	11581606	305	Y66D12A.6	Y66D12A.6	III_11580753_11581282_-	III_11581301_11581606	56	10	2.61e-08	High	171	{}	0
Chr3	11830447	11831009	562	{}	{}	{}	III_11830447_11831009	140	30	1.03e-17	Unassigned	{}	{}	{}
Chr3	12225182	12225510	328	gmn-1	Y75B8A.17	III_12224513_12225210_-	III_12225182_12225510	93	9	9.1e-18	High	136	{}	0
Chr3	12366844	12367594	750	Y75B8A.33	Y75B8A.33	III_12361739_12367404_-	III_12366844_12367594	365	35	2.89e-69	High	-185	{}	2
Chr3	12425473	12428529	3056	pie-1	Y49E10.14.2	III_12426774_12429055_+	III_12425473_12428529	2431	1043	3.76e-124	High	-227	{}	0
Chr3	12495648	12495928	280	Y111B2A.3	Y111B2A.3.2	III_12495967_12498902_+	III_12495648_12495928	104	14	1.08e-17	High	179	{}	0
Chr3	12819104	12819310	206	Y37D8A.2	Y37D8A.2.1	III_12819610_12825525_+	III_12819104_12819310	38	4	1.89e-07	High	403	{}	0
Chr3	13185276	13185583	307	gly-5	Y39E4B.12a.2	III_13187273_13204777_+	III_13185276_13185583	83	12	7.85e-14	Low	1844	{}	0
Chr3	13683169	13683612	443	{}	{}	{}	III_13683169_13683612	254	24	1.02e-48	Unassigned	{}	{}	{}
Chr3	13763196	13763988	792	K08E3.4	K08E3.4	III_13759341_13761948_-	III_13763196_13763988	178	56	1.44e-15	Low	1644	{}	6
Chr4	806706	807581	875	{}	{}	{}	IV_806706_807581	169	25	8.1e-27	Unassigned	{}	{}	{}
Chr4	984066	984412	346	{}	{}	{}	IV_984066_984412	102	8	2.42e-21	Unassigned	{}	{}	{}
Chr4	1276969	1278084	1115	{}	{}	{}	IV_1276969_1278084	499	47	5.27e-95	Unassigned	{}	{}	{}
Chr4	1707947	1708925	978	K08D12.3	K08D12.3a.1	IV_1710257_1711126_+	IV_1707947_1708925	220	40	1.31e-30	Low	1821	{}	2
Chr4	2223139	2223541	402	{}	{}	{}	IV_2223139_2223541	139	16	4.72e-25	Unassigned	{}	{}	{}
Chr4	2311517	2312352	835	{}	{}	{}	IV_2311517_2312352	299	21	4.92e-63	Unassigned	{}	{}	{}
Chr4	2607504	2607848	344	Y69A2AR.6	Y69A2AR.6	IV_2608059_2610120_+	IV_2607504_2607848	70	7	2.27e-13	High	383	{}	0
Chr4	2655009	2655369	360	{}	{}	{}	IV_2655009_2655369	111	12	1.05e-20	Unassigned	{}	{}	{}
Chr4	3008916	3009312	396	{}	{}	{}	IV_3008916_3009312	70	13	2.57e-10	Unassigned	{}	{}	{}
Chr4	3211951	3212306	355	puf-4	M4.2	IV_3204554_3210729_-	IV_3211951_3212306	167	10	2.22e-36	Low	1399	{}	0
Chr4	4176381	4177087	706	dnj-15	K08D10.2	IV_4176647_4178299_+	IV_4176381_4177087	214	19	4.16e-42	High	-87	{}	1
Chr4	4307272	4307550	278	set-9	F15E6.1	IV_4307603_4316606_+	IV_4307272_4307550	51	6	2.47e-09	High	192	{}	0
Chr4	4347560	4348062	502	W03B1.5	W03B1.5	IV_4348290_4351841_+	IV_4347560_4348062	91	8	5.48e-18	High	479	{}	1
Chr4	4393398	4393864	466	{}	{}	{}	IV_4393398_4393864	97	20	5.9e-13	Unassigned	{}	{}	{}
Chr4	5370979	5371238	259	{}	{}	{}	IV_5370979_5371238	60	10	1.45e-09	Unassigned	{}	{}	{}
Chr4	5469718	5470510	792	rme-2	T11F8.3.1	IV_5469983_5473160_+	IV_5469718_5470510	250	23	1.47e-47	High	-131	IV:5470073-5470120	0
Chr4	5486263	5486693	430	puf-7	B0273.2.1	IV_5486586_5490318_+	IV_5486263_5486693	66	3	1.45e-15	High	108	{}	0
Chr4	5666046	5666959	913	{}	{}	{}	IV_5666046_5666959	252	35	7.38e-41	Unassigned	{}	{}	{}
Chr4	6421190	6421678	488	Y73B6BL.45	Y73B6BL.45	IV_6421020_6421335_-	IV_6421190_6421678	175	12	9.38e-37	High	99	{}	0
Chr4	6842514	6842849	335	lip-1	C05B10.1	IV_6842949_6844810_+	IV_6842514_6842849	89	5	6.05e-20	High	268	{}	0
Chr4	6903498	6904588	1090	T22D1.8	T22D1.8	IV_6900310_6903607_-	IV_6903498_6904588	571	45	1.8e-115	High	436	IV:6904013-6904063	0
Chr4	7211256	7211665	409	{}	{}	{}	IV_7211256_7211665	218	20	2.2e-42	Unassigned	{}	{}	{}
Chr4	7316593	7316847	254	{}	{}	{}	IV_7316593_7316847	80	13	1.41e-12	Unassigned	{}	{}	{}
Chr4	7316603	7317001	398	F42C5.9	F42C5.9.3	IV_7314677_7317086_-	IV_7316603_7317001	50	10	5e-07	High	-284	IV:7316430-7316883	2
Chr4	7473162	7473689	527	plk-3	F55G1.8.1	IV_7470857_7473430_-	IV_7473162_7473689	91	14	3.73e-14	High	-5	{}	0
Chr4	7547764	7548925	1161	F49E8.2	F49E8.2	IV_7548273_7551458_+	IV_7547764_7548925	661	48	5.54e-137	High	-71	IV:7548078-7548341	0
Chr4	7829532	7829852	320	C06A6.4	C06A6.4a.1	IV_7826453_7829283_-	IV_7829532_7829852	59	8	4.79e-10	High	409	{}	4
Chr4	7957889	7958841	952	csr-1	F20D12.1b	IV_7958597_7961646_+	IV_7957889_7958841	168	23	3.78e-27	High	232	IV:7958038-7958581	0
Chr4	7957950	7960134	2184	{}	{}	{}	IV_7957950_7960134	866	93	8.65e-156	Unassigned	{}	{}	{}
Chr4	8061306	8061634	328	sax-7	C18F3.2c	IV_8062564_8082744_+	IV_8061306_8061634	68	9	1.33e-11	Low	1094	{}	0
Chr4	8377713	8377994	281	D2096.7	D2096.7a	IV_8375715_8377763_-	IV_8377713_8377994	40	11	0.000112075	High	90	{}	0
Chr4	8428383	8428924	541	{}	{}	{}	IV_8428383_8428924	143	25	9.45e-21	Unassigned	{}	{}	{}
Chr4	8724951	8725348	397	F21D5.1	F21D5.1.1	IV_8725704_8728027_+	IV_8724951_8725348	56	10	2.61e-08	Low	555	{}	0
Chr4	8728243	8728571	328	F21D5.2	F21D5.2.2	IV_8728160_8730142_+	IV_8728243_8728571	44	11	2e-05	High	-247	IV:8728266-8728459	0
Chr4	8888518	8888868	350	oma-1	C09G9.6.1	IV_8888956_8890982_+	IV_8888518_8888868	113	9	6.44e-23	High	263	{}	0
Chr4	8923074	8923695	621	{}	{}	{}	IV_8923074_8923695	139	25	7.63e-20	Unassigned	{}	{}	{}
Chr4	9067719	9068155	436	{}	{}	{}	IV_9067719_9068155	130	10	3.9e-27	Unassigned	{}	{}	{}
Chr4	9367857	9368427	570	C10C5.1	C10C5.1	IV_9359418_9366582_-	IV_9367857_9368427	125	14	2.35e-22	Low	1560	{}	2
Chr4	9588885	9589535	650	F27C8.6	F27C8.6.1	IV_9587082_9588810_-	IV_9588885_9589535	179	15	2.29e-35	High	400	{}	0
Chr4	9738947	9739584	637	cka-1	C28D4.2	IV_9731712_9737747_-	IV_9738947_9739584	63	16	3.04e-07	Low	1518	{}	0
Chr4	9741173	9741610	437	gln-6	C28D4.3.1	IV_9739301_9740871_-	IV_9741173_9741610	127	9	1.44e-26	Low	520	{}	0
Chr4	10766111	10766713	602	{}	{}	{}	IV_10766111_10766713	96	31	1.06e-08	Unassigned	{}	{}	{}
Chr4	10985569	10985879	310	cyb-2.1	Y43E12A.1	IV_10985823_10987396_+	IV_10985569_10985879	66	5	8.03e-14	High	99	{}	0
Chr4	11025920	11026346	426	miRNA:mir-51	miRNA:mir-51	IV_11025983_11026082_-	IV_11025920_11026346	101	22	6.31e-13	High	51	{}	11
Chr4	11154717	11155237	520	C08F8.3	C08F8.3	IV_11155002_11156546_+	IV_11154717_11155237	120	10	5.9e-24	High	25	{}	0
Chr4	11372258	11373352	1094	H02I12.1	H02I12.1	IV_11372963_11377568_+	IV_11372258_11373352	210	26	1.77e-35	High	158	{}	0
Chr4	11403467	11403893	426	H02I12.5	H02I12.5	IV_11401919_11403307_-	IV_11403467_11403893	85	9	9.62e-16	High	373	{}	0
Chr4	11410157	11410456	299	F22B3.4	F22B3.4	IV_11410457_11412972_+	IV_11410157_11410456	50	9	1.77e-07	High	151	{}	0
Chr4	11659964	11660149	185	ZK792.1	ZK792.1b.2	IV_11659815_11665040_+	IV_11659964_11660149	30	5	4.82e-05	High	-241	IV:11659895-11660314	0
Chr4	11695544	11695997	453	{}	{}	{}	IV_11695544_11695997	140	21	3.24e-22	Unassigned	{}	{}	{}
Chr4	12031027	12031255	228	T12G3.6	T12G3.6	IV_12030125_12031393_-	IV_12031027_12031255	41	10	3.27e-05	High	-252	{}	0
Chr4	12056654	12056939	285	K08E4.2	K08E4.2	IV_12055641_12056618_-	IV_12056654_12056939	39	9	3.34e-05	High	178	{}	0
Chr4	12086505	12086868	363	snoRNA:F11A10.9	snoRNA:F11A10.9	IV_12086680_12086799_+	IV_12086505_12086868	69	11	1.04e-10	High	-6	IV:12086532-12086815	9
Chr4	12154267	12154822	555	B0001.7	B0001.7	IV_12151187_12154211_-	IV_12154267_12154822	71	12	1.2e-10	High	333	{}	0
Chr4	12194673	12194980	307	{}	{}	{}	IV_12194673_12194980	84	18	4.62e-11	Unassigned	{}	{}	{}
Chr4	12360799	12361169	370	sec-24.2	ZC518.2	IV_12353314_12360759_-	IV_12360799_12361169	69	9	7.69e-12	High	225	{}	0
Chr4	12408684	12408900	216	F08G5.1	F08G5.1	IV_12408732_12410373_+	IV_12408684_12408900	37	5	1.28e-06	High	-60	{}	0
Chr4	12445513	12445923	410	C25G4.3	C25G4.3	IV_12444420_12445853_-	IV_12445513_12445923	47	10	2.08e-06	High	-135	{}	0
Chr4	12562767	12563124	357	{}	{}	{}	IV_12562767_12563124	89	19	1.11e-11	Unassigned	{}	{}	{}
Chr4	12617947	12618276	329	{}	{}	{}	IV_12617947_12618276	164	12	1.57e-34	Unassigned	{}	{}	{}
Chr4	12805651	12805885	234	F07C6.4	F07C6.4a	IV_12805901_12812997_+	IV_12805651_12805885	37	7	1.27e-05	High	133	{}	0
Chr4	13154712	13154958	246	msh-5	F09E8.3	IV_13155053_13163961_+	IV_13154712_13154958	83	8	2.13e-16	High	218	{}	0
Chr4	13290269	13290537	268	Y67H2A.10	Y67H2A.10	IV_13282973_13289565_-	IV_13290269_13290537	41	5	1.49e-07	Low	838	IV:13290075-13290628	0
Chr4	13311365	13311669	304	{}	{}	{}	IV_13311365_13311669	86	9	1.87e-16	Unassigned	{}	{}	{}
Chr4	13353172	13353877	705	rec-8	W02A2.6	IV_13349116_13353160_-	IV_13353172_13353877	201	17	1.65e-39	High	364	{}	0
Chr4	13400547	13401227	680	Y62E10A.14	Y62E10A.14	IV_13399068_13400475_-	IV_13400547_13401227	83	15	7.75e-12	High	412	{}	0
Chr4	13415768	13416107	339	Y62E10A.17	Y62E10A.17	IV_13413644_13414838_-	IV_13415768_13416107	66	6	4.57e-13	Low	1099	{}	2
Chr4	13450697	13451148	451	{}	{}	{}	IV_13450697_13451148	207	14	2.39e-44	Unassigned	{}	{}	{}
Chr4	13512028	13512546	518	puf-3	Y45F10A.2.1	IV_13510293_13512264_-	IV_13512028_13512546	195	10	5.7e-44	High	23	IV:13512137-13512508	0
Chr4	13549264	13549660	396	F52G2.3	F52G2.3	IV_13543416_13548197_-	IV_13549264_13549660	110	52	7.2e-06	Low	1265	{}	2
Chr4	14196149	14196464	315	F02H6.2	F02H6.2	IV_14196316_14198458_+	IV_14196149_14196464	48	8	1.58e-07	High	10	{}	0
Chr4	14203193	14203484	291	F02H6.3	F02H6.3a	IV_14203305_14204236_+	IV_14203193_14203484	45	8	7.15e-07	High	-33	{}	0
Chr4	14215785	14216082	297	F02H6.4	F02H6.4	IV_14215932_14219276_+	IV_14215785_14216082	43	8	1.92e-06	High	-1	{}	0
Chr4	14525391	14526015	624	T27E7.3	T27E7.3	IV_14527621_14530775_+	IV_14525391_14526015	73	10	3.34e-12	Low	1918	{}	1
Chr4	14792862	14793124	262	gdi-1	Y57G11C.10a.2	IV_14790779_14792847_-	IV_14792862_14793124	50	7	1.65e-08	High	146	{}	0
Chr4	15029422	15029941	519	Y41E3.8	Y41E3.8	IV_15028328_15029234_-	IV_15029422_15029941	219	17	5.14e-45	High	447	{}	0
Chr4	15042165	15042557	392	Y41E3.11	Y41E3.11	IV_15042249_15049324_+	IV_15042165_15042557	51	8	3.35e-08	High	-112	{}	0
Chr4	15059123	15059628	505	{}	{}	{}	IV_15059123_15059628	132	21	2.48e-20	Unassigned	{}	{}	{}
Chr4	15994595	15994880	285	Y105C5B.20	Y105C5B.20	IV_15993643_15994554_-	IV_15994595_15994880	43	5	4.95e-08	High	183	{}	0
Chr4	16400771	16401034	263	tRNA:Y65A5A.t4	tRNA:Y65A5A.t4	IV_16400856_16400927_+	IV_16400771_16401034	58	18	5.7e-06	High	-46	{}	7
Chr4	16401356	16402132	776	Y65A5A.1	Y65A5A.1	IV_16398803_16399803_-	IV_16401356_16402132	225	32	3.88e-36	Low	1941	{}	5
Chr4	16503615	16504016	401	{}	{}	{}	IV_16503615_16504016	98	20	3.59e-13	Unassigned	{}	{}	{}
Chr4	17273676	17274044	368	gln-5	F26D10.10	IV_17272211_17273605_-	IV_17273676_17274044	140	11	2.36e-28	High	255	{}	0
Chr5	264735	265836	1101	{}	{}	{}	V_264735_265836	656	327	1.84e-25	Unassigned	{}	{}	{}
Chr5	297480	297974	494	{}	{}	{}	V_297480_297974	152	18	5.69e-27	Unassigned	{}	{}	{}
Chr5	968799	969307	508	{}	{}	{}	V_968799_969307	144	11	4.87e-30	Unassigned	{}	{}	{}
Chr5	1152580	1153182	602	{}	{}	{}	V_1152580_1153182	301	23	7.13e-62	Unassigned	{}	{}	{}
Chr5	2589716	2590056	340	C29G2.2	C29G2.2	V_2590071_2590648_+	V_2589716_2590056	67	11	2.97e-10	High	185	{}	0
Chr5	3204301	3204637	336	{}	{}	{}	V_3204301_3204637	93	14	4.61e-15	Unassigned	{}	{}	{}
Chr5	3685790	3686640	850	W08A12.1	W08A12.1b.2	V_3686937_3701156_+	V_3685790_3686640	170	31	7.7e-24	Low	722	{}	3
Chr5	3685858	3686125	267	W08A12.2	W08A12.2.1	V_3684475_3685684_-	V_3685858_3686125	45	9	2.03e-06	High	307	{}	3
Chr5	3776055	3776358	303	R08E5.2	R08E5.2b.2	V_3774411_3776083_-	V_3776055_3776358	49	12	5.05e-06	High	123	{}	0
Chr5	3892207	3892550	343	C17E7.4	C17E7.4	V_3892670_3894386_+	V_3892207_3892550	77	7	3.89e-15	High	292	{}	0
Chr5	4004429	4004757	328	srh-8	K09D9.8	V_4005231_4007330_+	V_4004429_4004757	70	7	2.28e-13	Low	638	{}	1
Chr5	4175399	4175848	449	Y45G5AM.2	Y45G5AM.2	V_4175702_4181474_+	V_4175399_4175848	167	10	2.2e-36	High	79	{}	0
Chr5	4376002	4376348	346	F32D1.7	F32D1.7	V_4374788_4375992_-	V_4376002_4376348	129	5	6.93e-31	High	183	{}	0
Chr5	4447283	4447934	651	{}	{}	{}	V_4447283_4447934	225	23	5.51e-42	Unassigned	{}	{}	{}
Chr5	4637005	4637274	269	F54D11.3	F54D11.3	V_4635342_4636979_-	V_4637005_4637274	53	12	8.27e-07	High	160	{}	0
Chr5	4753905	4754349	444	hil-4	C18G1.5.1	V_4754128_4755283_+	V_4753905_4754349	116	10	6.44e-23	High	1	{}	1
Chr5	4755053	4755771	718	pgl-3	C18G1.4a	V_4755800_4758397_+	V_4755053_4755771	92	15	7.47e-14	High	388	{}	0
Chr5	4889800	4890654	854	T19H12.2	T19H12.2.1	V_4890114_4891236_+	V_4889800_4890654	248	17	8.29e-52	High	-113	{}	1
Chr5	4891244	4891657	413	ugt-12	T19H12.9.2	V_4887005_4889724_-	V_4891244_4891657	47	9	7.7e-07	Low	1726	{}	1
Chr5	4962954	4963958	1004	tam-1	F26G5.9	V_4958421_4962899_-	V_4962954_4963958	351	48	5.46e-57	Low	557	{}	9
Chr5	4975030	4975253	223	srsx-10	F26G5.12	V_4973128_4974742_-	V_4975030_4975253	39	6	1.54e-06	High	399	{}	0
Chr5	5283825	5285577	1752	{}	{}	{}	V_5283825_5285577	424	284	2.31e-07	Unassigned	{}	{}	{}
Chr5	5717036	5717471	435	rga-3	K09H11.3	V_5717568_5721892_+	V_5717036_5717471	197	9	1.7e-45	High	315	{}	0
Chr5	5995948	5996275	327	cpg-4	C10F3.1	V_5996169_5999094_+	V_5995948_5996275	100	7	3.92e-21	High	58	{}	0
Chr5	6120350	6120611	261	ceh-49	F17A9.6	V_6118209_6120011_-	V_6120350_6120611	43	9	5.21e-06	High	469	{}	0
Chr5	6214347	6214669	322	rme-1	W06H8.1f.2	V_6214637_6217070_+	V_6214347_6214669	84	7	6.19e-17	High	129	V:6214388-6214635	1
Chr5	6702564	6702918	354	W02F12.3	W02F12.3	V_6702749_6704327_+	V_6702564_6702918	70	12	2.03e-10	High	8	{}	0
Chr5	6710322	6710519	197	sna-1	W02F12.6	V_6709391_6710406_-	V_6710322_6710519	30	7	0.000328607	High	14	{}	2
Chr5	8028671	8029099	428	oma-2	ZC513.6	V_8029247_8031008_+	V_8028671_8029099	86	14	5.18e-13	High	362	{}	0
Chr5	8413266	8415168	1902	vha-18	F52E1.10	V_8411598_8413288_-	V_8413266_8415168	312	36	5.31e-54	Low	929	{}	0
Chr5	9317883	9318201	318	tRNA:F44A2.t1	tRNA:F44A2.t1	V_9318003_9318074_+	V_9317883_9318201	76	17	8.2e-10	High	-39	{}	7
Chr5	9322761	9323163	402	tag-153	F44A2.1b	V_9323013_9329086_+	V_9322761_9323163	60	9	1.02e-09	High	51	{}	0
Chr5	9382337	9382821	484	E02C12.12	E02C12.12	V_9379869_9380852_-	V_9382337_9382821	248	10	1.79e-58	Low	1727	{}	2
Chr5	9384166	9384482	316	hum-2	F36D4.3a	V_9385956_9399863_+	V_9384166_9384482	54	9	2.32e-08	Low	1632	{}	0
Chr5	9703419	9703703	284	xbx-6	F40F9.1a	V_9705158_9707595_+	V_9703419_9703703	49	6	7.41e-09	Low	1597	{}	1
Chr5	9784112	9784356	244	F46B6.5	F46B6.5a	V_9779350_9782861_-	V_9784112_9784356	48	7	4.76e-08	Low	1373	V:9783818-9784646	0
Chr5	9985054	9985364	310	rmd-2	C27H6.4a	V_9983864_9985508_-	V_9985054_9985364	43	7	6.37e-07	High	-299	V:9985196-9985249	0
Chr5	9992931	9993285	354	rde-1	K08H10.7	V_9987716_9991441_-	V_9992931_9993285	46	8	4.33e-07	Low	1667	{}	0
Chr5	10018083	10019345	1262	lea-1	K08H10.1.1	V_10020344_10023034_+	V_10018083_10019345	250	46	2.29e-34	Low	1630	{}	0
Chr5	10597137	10597364	227	T21C9.13	T21C9.13	V_10597118_10598397_+	V_10597137_10597364	39	7	4.78e-06	High	-132	{}	0
Chr5	10732581	10732758	177	T28B11.1	T28B11.1.2	V_10712934_10732224_-	V_10732581_10732758	28	5	0.000127921	High	445	{}	0
Chr5	11313882	11314235	353	snoRNA:T03F7.8	snoRNA:T03F7.8	V_11314064_11314138_+	V_11313882_11314235	82	17	1.1e-10	High	6	V:11313845-11314166	12
Chr5	11554112	11554538	426	duo-1	F38B7.5	V_11554460_11557868_+	V_11554112_11554538	123	11	5.78e-24	High	135	{}	0
Chr5	11917079	11917304	225	R31.2	R31.2b.3	V_11917371_11924138_+	V_11917079_11917304	37	9	8.2e-05	High	180	{}	0
Chr5	12999856	13000640	784	inft-2	F15B9.4	V_13002002_13006778_+	V_12999856_13000640	475	35	2.94e-98	Low	1754	{}	0
Chr5	12999902	13000255	353	far-4	F15B9.2	V_12998320_12999609_-	V_12999902_13000255	150	9	1e-32	High	469	{}	0
Chr5	13131333	13131645	312	eat-6	B0365.3.1	V_13126216_13129805_-	V_13131333_13131645	75	7	1.25e-14	Low	1684	{}	0
Chr5	13152380	13152666	286	K03H4.2	K03H4.2	V_13152731_13153834_+	V_13152380_13152666	51	7	9.6e-09	High	208	{}	0
Chr5	13660036	13660286	250	letm-1	F58G11.1b	V_13661073_13664030_+	V_13660036_13660286	40	7	2.92e-06	Low	912	{}	0
Chr5	14192774	14193019	245	ZC376.7	ZC376.7b.1	V_14193383_14197485_+	V_14192774_14193019	37	6	4.3e-06	High	487	{}	0
Chr5	14285695	14285939	244	F40G12.11	F40G12.11	V_14285979_14287846_+	V_14285695_14285939	47	7	8.08e-08	High	162	{}	0
Chr5	14452795	14453103	308	{}	{}	{}	V_14452795_14453103	83	16	9.49e-12	Unassigned	{}	{}	{}
Chr5	14468476	14468697	221	srz-97	F08H9.12	V_14464848_14468205_-	V_14468476_14468697	34	10	0.000610543	High	381	{}	4
Chr5	14593569	14594562	993	{}	{}	{}	V_14593569_14594562	337	38	5.8e-60	Unassigned	{}	{}	{}
Chr5	14637742	14638254	512	F43D2.2	F43D2.2	V_14635390_14637401_-	V_14637742_14638254	108	11	3.72e-20	Low	597	{}	0
Chr5	14685403	14689488	4085	C47E8.6	C47E8.6	V_14688813_14691032_+	V_14685403_14689488	476	96	2.49e-59	Low	1368	{}	19
Chr5	14689008	14689473	465	tRNA:C47E8.t1	tRNA:C47E8.t1	V_14689340_14689423_+	V_14689008_14689473	101	20	8.03e-14	High	100	V:14689138-14689569	8
Chr5	14835091	14835701	610	{}	{}	{}	V_14835091_14835701	315	23	1.27e-65	Unassigned	{}	{}	{}
Chr5	14991262	14993017	1755	fil-1	T01C3.4	V_14993716_14994859_+	V_14991262_14993017	892	81	4.53e-171	Low	1577	{}	0
Chr5	14992324	14992960	636	T01C3.3	T01C3.3	V_14991546_14992482_-	V_14992324_14992960	218	15	1.34e-45	High	160	{}	0
Chr5	15183925	15184520	595	Y75B12B.1	Y75B12B.1	V_15184513_15185612_+	V_15183925_15184520	165	12	3.93e-34	High	291	{}	1
Chr5	16031423	16031633	210	T10C6.7	T10C6.7	V_16029379_16031621_-	V_16031423_16031633	34	8	0.000131664	High	-93	{}	0
Chr5	16056867	16057171	304	F14H3.5	F14H3.5	V_16055615_16056991_-	V_16056867_16057171	57	11	4.66e-08	High	28	{}	0
Chr5	16058640	16059001	361	F14H3.6	F14H3.6	V_16057129_16058694_-	V_16058640_16059001	87	10	1.4e-15	High	126	{}	0
Chr5	16746011	16746555	544	T25E12.5	T25E12.5.1	V_16744935_16746062_-	V_16746011_16746555	115	10	1.16e-22	High	221	{}	0
Chr5	16793192	16793475	283	W06H3.3	W06H3.3	V_16795135_16801613_+	V_16793192_16793475	51	10	3.09e-07	Low	1802	V:16793058-16793444	0
Chr5	16949909	16950176	267	fbxa-111	Y102A5C.14	V_16948458_16949624_-	V_16949909_16950176	55	7	1.1e-09	High	418	{}	0
Chr5	18969463	18969801	338	Y39B6A.42	Y39B6A.42	V_18967848_18969464_-	V_18969463_18969801	52	9	6.48e-08	High	168	{}	0
Chr5	19133464	19133752	288	Y39B6A.10	Y39B6A.10	V_19131392_19133519_-	V_19133464_19133752	47	6	2.22e-08	High	89	{}	0
Chr5	19642806	19643156	350	snoRNA:Y43F8C.22	snoRNA:Y43F8C.22	V_19642843_19642980_-	V_19642806_19643156	74	10	1.94e-12	High	1	V:19641931-19643396	15
Chr5	19645399	19645672	273	Y43F8C.9	Y43F8C.9	V_19645886_19647133_+	V_19645399_19645672	47	6	2.22e-08	High	351	{}	0
Chr5	19911197	19911611	414	Y60A3A.19	Y60A3A.19	V_19911638_19915615_+	V_19911197_19911611	66	9	4e-11	High	234	{}	0
Chr5	20492729	20493232	503	{}	{}	{}	V_20492729_20493232	150	20	3.25e-25	Unassigned	{}	{}	{}
ChrX	293237	293627	390	{}	{}	{}	X_293237_293627	150	44	2.46e-14	Unassigned	{}	{}	{}
ChrX	3007402	3007778	376	Y48D7A.1	Y48D7A.1	X_3009491_3010166_+	X_3007402_3007778	67	27	8.93e-05	Low	1901	{}	1
ChrX	5518402	5518727	325	T23F2.5	T23F2.5	X_5516671_5517116_-	X_5518402_5518727	54	10	7.12e-08	Low	1448	{}	1
ChrX	6239919	6240158	239	C14F11.6	C14F11.6	X_6238084_6239043_-	X_6239919_6240158	41	5	1.49e-07	Low	995	{}	1
ChrX	7199912	7200106	194	C55B6.1	C55B6.1a	X_7200320_7203965_+	X_7199912_7200106	25	5	0.000516726	High	311	{}	2
ChrX	7232416	7232722	306	F46H5.3	F46H5.3b.1	X_7230433_7232566_-	X_7232416_7232722	52	14	7.09e-06	High	3	{}	7
ChrX	11787151	11787521	370	{}	{}	{}	X_11787151_11787521	67	28	7.75e-05	Unassigned	{}	{}	{}
ChrX	11987914	11988151	237	C49F5.6	C49F5.6	X_11988237_11991189_+	X_11987914_11988151	37	8	3.35e-05	High	205	{}	1
ChrX	12282890	12283166	276	C04B4.2	C04B4.2	X_12283094_12285123_+	X_12282890_12283166	47	8	2.62e-07	High	66	{}	0
ChrX	12365301	12365566	265	F19H6.5	F19H6.5	X_12363635_12364936_-	X_12365301_12365566	39	7	4.77e-06	High	497	{}	0
ChrX	13290723	13290935	212	R04D3.3	R04D3.3.2	X_13288894_13290548_-	X_13290723_13290935	35	6	1.17e-05	High	281	{}	0
ChrX	13730177	13730428	251	tRNA:K11E4.t6	tRNA:K11E4.t6	X_13730699_13730771_+	X_13730177_13730428	47	10	9.99e-07	High	397	{}	4
ChrX	14228678	14228991	313	{}	{}	{}	X_14228678_14228991	65	16	5.65e-08	Unassigned	{}	{}	{}
ChrX	14247431	14247737	306	K04C1.5	K04C1.5	X_14247966_14249510_+	X_14247431_14247737	55	8	4.14e-09	High	382	{}	0
ChrX	14873093	14873353	260	F31F6.3	F31F6.3	X_14871755_14872779_-	X_14873093_14873353	43	4	1.1e-08	High	444	{}	0
ChrX	15741891	15742107	216	tRNA:ZK678.t1	tRNA:ZK678.t1	X_15741970_15742053_+	X_15741891_15742107	47	8	1.2e-07	High	-29	{}	7
ChrX	16418300	16418680	380	{}	{}	{}	X_16418300_16418680	173	10	9.76e-39	Unassigned	{}	{}	{}
Chr1	251613	252014	401	Y48G1BM.1	Y48G1BM.1	I_252119_254129_+	I_251613_252014	74	12	2.5e-11	High	306	{}	0
Chr1	364055	364512	457	R119.1	R119.1	I_357239_363903_-	I_364055_364512	88	14	1.81e-13	High	380	{}	0
Chr1	506176	506487	311	deps-1	Y65B4BL.2.1	I_506481_509059_+	I_506176_506487	73	13	1.36e-10	High	150	{}	0
Chr1	3368408	3368913	505	W05F2.3	W05F2.3	I_3367635_3368552_-	I_3368408_3368913	186	16	2.13e-36	High	108	{}	0
Chr1	4765413	4765802	389	M04F3.2	M04F3.2	I_4765606_4767516_+	I_4765413_4765802	210	10	4.81e-48	High	-1	{}	0
Chr1	5367921	5368358	437	F55A12.10	F55A12.10	I_5367013_5367831_-	I_5367921_5368358	86	22	1.76e-09	High	308	{}	0
Chr1	5618950	5620970	2020	F46F11.6	F46F11.6	I_5616615_5618553_-	I_5618950_5620970	555	136	7.44e-60	Low	1407	{}	0
Chr1	5827685	5828041	356	C32F10.8	C32F10.8b.1	I_5822844_5826157_-	I_5827685_5828041	83	14	2.47e-12	Low	1706	{}	0
Chr1	6183858	6184138	280	chn-1	T09B4.10.1	I_6181318_6183881_-	I_6183858_6184138	49	14	2.52e-05	High	117	{}	2
Chr1	6513681	6514135	454	C55B7.11	C55B7.11	I_6512581_6513842_-	I_6513681_6514135	227	17	2.76e-46	High	66	{}	0
Chr1	6565634	6566400	766	F57B10.4	F57B10.4	I_6566175_6568833_+	I_6565634_6566400	248	38	2e-37	High	158	{}	0
Chr1	6847212	6847502	290	H27M09.5	H27M09.5	I_6845883_6846950_-	I_6847212_6847502	57	14	7.96e-07	High	407	{}	2
Chr1	7056517	7056876	359	mdt-28	W01A8.1b.1	I_7057058_7059174_+	I_7056517_7056876	95	16	5.2e-14	High	362	{}	2
Chr1	7234869	7235222	353	R06C7.2	R06C7.2	I_7233658_7234650_-	I_7234869_7235222	80	18	7.65e-10	High	395	{}	0
Chr1	7352148	7352350	202	F07A5.2	F07A5.2	I_7352442_7353652_+	I_7352148_7352350	34	9	0.000297191	High	193	{}	0
Chr1	8487250	8487643	393	D1081.7	D1081.7.1	I_8487613_8490923_+	I_8487250_8487643	152	22	5.89e-24	High	167	{}	1
Chr2	2529202	2529474	272	K02F6.6	K02F6.6	II_2529144_2531477_+	II_2529202_2529474	47	7	8.07e-08	High	-194	{}	0
Chr2	3248096	3248343	247	C17F4.2	C17F4.2	II_3248688_3249383_+	II_3248096_3248343	53	7	3.29e-09	High	469	{}	1
Chr2	3518988	3519412	424	clec-126	W09G10.5	II_3519346_3520416_+	II_3518988_3519412	72	14	6.71e-10	High	146	{}	11
Chr2	3737052	3737315	263	F12E12.3	F12E12.3	II_3737179_3738276_+	II_3737052_3737315	43	8	1.93e-06	High	-4	{}	0
Chr2	4949396	4949714	318	try-1	ZK546.15	II_4948247_4949471_-	II_4949396_4949714	56	7	6.34e-10	High	84	{}	0
Chr2	6365139	6365748	609	ani-2	K10B2.5	II_6361136_6365379_-	II_6365139_6365748	192	14	1.45e-39	High	64	{}	0
Chr2	8269989	8270477	488	K01C8.2	K01C8.2	II_8266897_8269977_-	II_8269989_8270477	88	11	3.45e-15	High	256	{}	0
Chr2	9938772	9939360	588	C05C10.5	C05C10.5a	II_9938993_9940224_+	II_9938772_9939360	183	12	6.87e-39	High	-73	{}	0
Chr2	11537076	11537806	730	miRNA:mir-35	miRNA:mir-35	II_11537517_11537613_+	II_11537076_11537806	225	20	1.99e-43	High	76	II:11535975-11538354	4
Chr2	11537076	11537806	730	miRNA:mir-36	miRNA:mir-36	II_11537622_11537718_+	II_11537076_11537806	225	20	1.99e-43	High	181	II:11535975-11538354	4
Chr2	11537076	11537806	730	miRNA:mir-37	miRNA:mir-37	II_11537742_11537839_+	II_11537076_11537806	225	20	1.99e-43	High	301	II:11535975-11538354	4
Chr2	14753673	14754375	702	tac-1	Y54E2A.3	II_14752784_14753788_-	II_14753673_14754375	129	15	1.11e-22	High	236	{}	2
Chr3	4176171	4176526	355	C16C10.13	C16C10.13	III_4176508_4177466_+	III_4176171_4176526	122	13	2.77e-22	High	160	{}	0
Chr3	5406364	5406611	247	W03A5.1	W03A5.1	III_5407940_5413135_+	III_5406364_5406611	45	7	2.29e-07	Low	1453	{}	0
Chr3	5692722	5692950	228	abi-1	B0336.6.2	III_5690180_5692690_-	III_5692722_5692950	40	11	0.00011183	High	146	{}	7
Chr3	6149383	6149737	354	wht-7	Y42G9A.6b.1	III_6142068_6149534_-	III_6149383_6149737	67	17	1.2e-07	High	26	{}	2
Chr3	7310641	7311012	371	F56C9.3	F56C9.3	III_7311225_7313036_+	III_7310641_7311012	98	15	3.14e-15	High	399	{}	0
Chr3	9001344	9001727	383	F59B2.3	F59B2.3	III_8996801_8999695_-	III_9001344_9001727	100	16	3.77e-15	Low	1840	{}	0
Chr3	10202850	10203373	523	chc-1	T20G5.1	III_10203617_10209591_+	III_10202850_10203373	93	15	4.45e-14	Low	506	{}	7
Chr3	11581301	11581606	305	Y66D12A.5	Y66D12A.5	III_11581534_11588819_+	III_11581301_11581606	56	10	2.61e-08	High	81	{}	0
Chr3	12495648	12495928	280	Y111B2A.1	Y111B2A.1	III_12492804_12495517_-	III_12495648_12495928	104	14	1.08e-17	High	271	{}	0
Chr3	12495648	12495928	280	Y111B2A.2	Y111B2A.2	III_12495967_12496563_+	III_12495648_12495928	104	14	1.08e-17	High	179	{}	0
Chr4	3211951	3212306	355	M4.1	M4.1	IV_3213769_3217664_+	IV_3211951_3212306	167	10	2.22e-36	Low	1641	{}	0
Chr4	5486263	5486693	430	B0273.3	B0273.3	IV_5484051_5486196_-	IV_5486263_5486693	66	3	1.45e-15	High	282	{}	0
Chr4	6421190	6421678	488	puf-11	Y73B6BL.38	IV_6421589_6423434_+	IV_6421190_6421678	175	12	9.38e-37	High	155	{}	0
Chr4	6903498	6904588	1090	T22D1.5	T22D1.5.2	IV_6903935_6905383_+	IV_6903498_6904588	571	45	1.8e-115	High	-108	IV:6904013-6904063	0
Chr4	7473162	7473689	527	F55G1.6	F55G1.6	IV_7473502_7474937_+	IV_7473162_7473689	91	14	3.73e-14	High	77	{}	0
Chr4	7547764	7548925	1161	cdd-2	F49E8.4	IV_7547127_7547876_-	IV_7547764_7548925	661	48	5.54e-137	High	468	IV:7548078-7548341	0
Chr4	7957950	7960134	2184	{}	{}	{}	IV_7957950_7960134	866	93	8.65e-156	Unassigned	{}	{}	{}
Chr4	11403467	11403893	426	cyp-31A2	H02I12.8	IV_11403794_11405967_+	IV_11403467_11403893	85	9	9.62e-16	High	114	{}	0
Chr4	12031027	12031255	228	T12G3.5	T12G3.5.1	IV_12031286_12032115_+	IV_12031027_12031255	41	10	3.27e-05	High	145	{}	0
Chr4	12360799	12361169	370	ccr-4	ZC518.3b	IV_12361445_12371816_+	IV_12360799_12361169	69	9	7.69e-12	High	461	{}	0
Chr4	13154712	13154958	246	F09E8.2	F09E8.2	IV_13150865_13154416_-	IV_13154712_13154958	83	8	2.13e-16	High	419	{}	0
Chr4	13353172	13353877	705	mex-5	W02A2.7	IV_13353692_13356072_+	IV_13353172_13353877	201	17	1.65e-39	High	168	{}	0
Chr4	13415768	13416107	339	pik-1	K09B11.1	IV_13416761_13421493_+	IV_13415768_13416107	66	6	4.57e-13	Low	824	{}	2
Chr5	4175399	4175848	449	coh-4	Y45G5AM.8	V_4169934_4175438_-	V_4175399_4175848	167	10	2.2e-36	High	185	{}	0
Chr5	4975030	4975253	223	F26G5.1	F26G5.1	V_4975309_4977276_+	V_4975030_4975253	39	6	1.54e-06	High	168	{}	0
Chr5	9317883	9318201	318	F44A2.2	F44A2.2	V_9318115_9320682_+	V_9317883_9318201	76	17	8.2e-10	High	73	{}	7
Chr5	14468476	14468697	221	clec-57	F08H9.6.2	V_14468745_14472113_+	V_14468476_14468697	34	10	0.000610543	High	159	{}	4
Chr5	14468476	14468697	221	snRNA:F08H9.11	snRNA:F08H9.11	V_14468377_14468541_-	V_14468476_14468697	34	10	0.000610543	High	45	{}	4
Chr5	14685403	14689488	4085	C47E8.11	C47E8.11	V_14688446_14688728_+	V_14685403_14689488	476	96	2.49e-59	Low	1001	{}	19
Chr5	14685403	14689488	4085	C47E8.4	C47E8.4	V_14683578_14685511_-	V_14685403_14689488	476	96	2.49e-59	Low	1934	{}	19
Chr5	14991262	14993017	1755	cdt-2	T01C3.1	V_14987438_14990965_-	V_14991262_14993017	892	81	4.53e-171	Low	1174	{}	0
Chr5	19911197	19911611	414	chk-2	Y60A3A.12	V_19904329_19911190_-	V_19911197_19911611	66	9	4e-11	High	214	{}	0
ChrX	3007402	3007778	376	miRNA:mir-249	miRNA:mir-249	X_3006431_3006527_-	X_3007402_3007778	67	27	8.93e-05	Low	1063	{}	1
ChrX	6239919	6240158	239	C14F11.1	C14F11.1b.1	X_6240812_6242663_+	X_6239919_6240158	41	5	1.49e-07	Low	774	{}	1
ChrX	12365301	12365566	265	F19H6.4	F19H6.4	X_12365611_12367037_+	X_12365301_12365566	39	7	4.77e-06	High	178	{}	0
ChrX	13730177	13730428	251	tRNA:K11E4.t5	tRNA:K11E4.t5	X_13730278_13730350_+	X_13730177_13730428	47	10	9.99e-07	High	-24	{}	4
ChrX	15741891	15742107	216	nhr-255	ZK678.2	X_15742381_15744176_+	X_15741891_15742107	47	8	1.2e-07	High	382	{}	7

## Sheet: non-specific targets
Chromosome	binding start	duplicates	binding stop	binding size	Targeted_Gene_ID	Targeted_Transcript_ID(closest)	Targeted_Transcript_Position(closest)	Peak_position	Peak_raw_signal	Peak_input_raw_signal	Peak_q-value	Target_confidence	Distance_to_Transcript_Start_Site(closest)	If_in_intron	HOTness
Chr1	3657	0	4114	457	snoRNA:Y74C9A.6	snoRNA:Y74C9A.6	I_3747_3909_-	I_3657_4114	234	34	2.71e-37	High	-24	{}	12
Chr1	16816	0	17282	466	{}	{}	{}	I_16816_17282	267	20	2.56e-55	Unassigned	{}	{}	{}
Chr1	26739	0	27432	693	Y74C9A.4	Y74C9A.4a	I_17911_26780_-	I_26739_27432	789	34	1.36e-185	High	305	{}	13
Chr1	108083	0	108700	617	Y48G1C.8	Y48G1C.8	I_101415_107910_-	I_108083_108700	400	29	1.25e-83	High	481	{}	11
Chr1	109637	0	110957	1320	rab-11.1	F53G12.1	I_108682_110056_-	I_109637_110957	424	71	1.84e-61	High	241	{}	15
Chr1	110212	0	110959	747	rpl-7	F53G12.10.1	I_111037_112295_+	I_110212_110959	371	142	9.87e-24	High	452	{}	15
Chr1	182777	0	183254	477	F56C11.4	F56C11.4	I_183227_184210_+	I_182777_183254	415	29	1.12e-87	High	212	{}	11
Chr1	316016	0	316436	420	imb-3	C53D5.6	I_310982_314989_-	I_316016_316436	374	21	8.63e-84	Low	1237	{}	12
Chr1	323417	0	323947	530	Y48G1A.4	Y48G1A.4	I_323862_330729_+	I_323417_323947	206	31	2.49e-32	High	180	{}	6
Chr1	342589	0	343071	482	{}	{}	{}	I_342589_343071	165	26	2.59e-25	Unassigned	{}	{}	{}
Chr1	381567	0	382871	1304	pqn-59	R119.4	I_373592_381904_-	I_381567_382871	628	101	8.17e-93	High	315	{}	17
Chr1	381966	0	382979	1013	taf-4	R119.6	I_382837_388540_+	I_381966_382979	303	58	2.51e-40	High	365	{}	17
Chr1	443450	0	443783	333	tol-1	C07F11.1	I_444003_461590_+	I_443450_443783	168	12	9.03e-36	High	387	{}	0
Chr1	488228	0	488607	379	W04C9.6	W04C9.6	I_482482_488144_-	I_488228_488607	307	29	5.62e-59	High	273	{}	10
Chr1	509558	0	510123	565	{}	{}	{}	I_509558_510123	95	22	1.14e-11	Unassigned	{}	{}	{}
Chr1	534111	0	534634	523	Y65B4BR.8	Y65B4BR.8	I_534462_535284_+	I_534111_534634	661	39	1.54e-145	High	90	{}	5
Chr1	536153	0	537196	1043	wwp-1	Y65B4BR.4b	I_537126_541634_+	I_536153_537196	921	104	1.66e-162	High	452	{}	16
Chr1	663495	0	663847	352	Y65B4A.8	Y65B4A.8.2	I_659560_663703_-	I_663495_663847	203	39	1.99e-27	High	-32	{}	4
Chr1	719750	0	720240	490	Y18H1A.7	Y18H1A.7	I_717942_719729_-	I_719750_720240	565	29	8.57e-129	High	266	{}	8
Chr1	1034096	0	1034650	554	Y34D9A.3	Y34D9A.3	I_1034475_1040870_+	I_1034096_1034650	650	24	8.32e-158	High	102	{}	10
Chr1	1066904	0	1067430	526	Y34D9A.10	Y34D9A.10	I_1053923_1066900_-	I_1066904_1067430	731	39	1.26e-164	High	267	{}	13
Chr1	1155927	0	1156396	469	rpl-17	Y48G8AL.8b.2	I_1156450_1157453_+	I_1155927_1156396	267	46	2.07e-38	High	289	{}	12
Chr1	1339745	0	1340445	700	smo-1	K12C11.2.1	I_1340680_1341259_+	I_1339745_1340445	617	37	2.11e-135	Low	585	{}	8
Chr1	1435043	0	1435944	901	Y92H12BR.8	Y92H12BR.8	I_1436281_1441215_+	I_1435043_1435944	662	91	8.7e-107	Low	788	{}	12
Chr1	1446827	0	1447267	440	tRNA:F47G6.t1	tRNA:F47G6.t1	I_1447139_1447211_+	I_1446827_1447267	242	26	2.12e-44	High	92	{}	13
Chr1	1822849	0	1823495	646	Y71G12B.30	Y71G12B.30	I_1818990_1822931_-	I_1822849_1823495	426	20	3.15e-99	High	241	{}	10
Chr1	1832525	0	1832915	390	C53H9.3	C53H9.3	I_1832140_1832421_-	I_1832525_1832915	197	26	3.9e-33	High	299	{}	10
Chr1	1832594	0	1833839	1245	rpl-27	C53H9.1.1	I_1834883_1835440_+	I_1832594_1833839	211	87	1.09e-12	Low	1667	I:1833173-1833219	10
Chr1	1834975	0	1835866	891	egl-30	M01D7.7a	I_1835681_1841201_+	I_1834975_1835866	502	52	1.74e-92	High	261	{}	14
Chr1	1894879	0	1895352	473	Y71G12A.4	Y71G12A.4	I_1885206_1895015_-	I_1894879_1895352	598	34	4.95e-133	High	100	{}	9
Chr1	2084809	0	2085385	576	snoRNA:Y37E3.20	snoRNA:Y37E3.20	I_2085039_2085157_+	I_2084809_2085385	300	37	1.33e-51	High	-58	I:2084865-2085252	11
Chr1	2096882	0	2097350	468	npp-13	Y37E3.15a.1	I_2097348_2123429_+	I_2096882_2097350	410	55	2.42e-67	High	232	{}	11
Chr1	2306745	0	2307105	360	Y39G10AR.9	Y39G10AR.9	I_2306987_2308913_+	I_2306745_2307105	248	26	6.22e-46	High	62	{}	7
Chr1	2312898	0	2313365	467	Y39G10AR.8	Y39G10AR.8.1	I_2313272_2315988_+	I_2312898_2313365	273	40	3.86e-43	High	141	{}	9
Chr1	2321730	0	2322231	501	mcm-4	Y39G10AR.14.1	I_2318295_2321962_-	I_2321730_2322231	622	21	2.49e-153	High	18	{}	12
Chr1	2401412	0	2402190	778	zwl-1	Y39G10AR.2	I_2402234_2409957_+	I_2401412_2402190	354	25	2.24e-74	High	433	{}	13
Chr1	2401437	0	2401906	469	Y39G10AR.18	Y39G10AR.18a	I_2382966_2401488_-	I_2401437_2401906	593	28	1.39e-137	High	183	{}	13
Chr1	2421619	0	2422096	477	F23C8.6	F23C8.6	I_2420832_2421742_-	I_2421619_2422096	311	34	2.16e-56	High	115	{}	6
Chr1	2433509	0	2433961	452	ubxn-1	F23C8.4	I_2434006_2435637_+	I_2433509_2433961	570	25	2.72e-134	High	271	{}	9
Chr1	2485473	0	2485858	385	eif-3.I	Y74C10AR.1	I_2485871_2489500_+	I_2485473_2485858	264	26	4.72e-50	High	206	{}	12
Chr1	2620327	0	2620716	389	Y23H5A.3	Y23H5A.3	I_2620661_2621847_+	I_2620327_2620716	296	28	7.21e-57	High	140	{}	8
Chr1	2639542	0	2640024	482	{}	{}	{}	I_2639542_2640024	303	15	1.03e-69	Unassigned	{}	{}	{}
Chr1	2688728	0	2689694	966	cpz-1	F32B5.8	I_2686656_2689473_-	I_2688728_2689694	270	148	8.65e-09	High	-262	I:2689212-2689270	12
Chr1	2688766	0	2689250	484	snRNA:F32B5.9	snRNA:F32B5.9	I_2688948_2689070_+	I_2688766_2689250	109	29	9.1e-12	High	-60	I:2688110-2689086	12
Chr1	2776064	0	2776511	447	sop-3	Y71F9B.10a.1	I_2761173_2776103_-	I_2776064_2776511	591	21	1.37e-144	High	184	{}	13
Chr1	2830213	0	2830634	421	pop-1	W10C8.2	I_2823469_2830445_-	I_2830213_2830634	328	21	3.54e-71	High	-22	{}	0
Chr1	2876342	0	2877004	662	Y71F9AL.9	Y71F9AL.9.1	I_2876932_2878514_+	I_2876342_2877004	426	62	5.34e-67	High	259	{}	14
Chr1	2928004	0	2928380	376	Y71F9AM.6	Y71F9AM.6.1	I_2928395_2929658_+	I_2928004_2928380	278	12	4.17e-66	High	203	{}	12
Chr1	2929544	0	2929981	437	nxt-1	Y71F9AM.5.1	I_2929786_2931344_+	I_2929544_2929981	201	42	1.4e-25	High	24	{}	5
Chr1	2995909	0	2996653	744	Y71F9AR.3	Y71F9AR.3	I_2986188_2995913_-	I_2995909_2996653	694	28	1.12e-165	High	368	{}	10
Chr1	3032726	0	3033142	416	Y54E10BR.6	Y54E10BR.6	I_3031216_3033090_-	I_3032726_3033142	391	47	9.32e-68	High	-156	{}	9
Chr1	3037930	0	3038203	273	{}	{}	{}	I_3037930_3038203	105	9	2.41e-21	Unassigned	{}	{}	{}
Chr1	3147686	0	3148214	528	lpd-6	K09H9.6	I_3144429_3147793_-	I_3147686_3148214	663	48	5.09e-138	High	157	{}	8
Chr1	3162396	0	3162821	425	Y54E10A.7	Y54E10A.7	I_3162815_3163650_+	I_3162396_3162821	289	22	9.1e-60	High	207	{}	13
Chr1	3227898	0	3228316	418	cdt-1	Y54E10A.15	I_3223620_3228022_-	I_3227898_3228316	482	33	2.71e-102	High	85	{}	8
Chr1	3265863	0	3267232	1369	zip-4	Y44E3B.1b.1	I_3264287_3266803_-	I_3265863_3267232	1267	110	6.73e-247	High	-256	{}	16
Chr1	3265890	0	3267073	1183	W01B11.3	W01B11.3	I_3267096_3269116_+	I_3265890_3267073	1018	201	6e-129	Low	615	{}	16
Chr1	3349864	0	3350289	425	Y44E3A.6	Y44E3A.6a	I_3340227_3349900_-	I_3349864_3350289	366	28	2.34e-75	High	176	{}	13
Chr1	3409395	0	3409977	582	{}	{}	{}	I_3409395_3409977	166	18	1.7e-30	Unassigned	{}	{}	{}
Chr1	3438703	0	3439293	590	tag-63	Y47G6A.28	I_3439110_3447705_+	I_3438703_3439293	708	35	2.76e-162	High	112	{}	9
Chr1	3466602	0	3467201	599	spg-7	Y47G6A.10	I_3467134_3477972_+	I_3466602_3467201	684	43	4.29e-148	High	233	{}	7
Chr1	3481367	0	3481750	383	crn-1	Y47G6A.8	I_3481989_3484484_+	I_3481367_3481750	375	34	6.32e-73	High	431	{}	10
Chr1	3516247	0	3516679	432	pcaf-1	Y47G6A.6	I_3516481_3523368_+	I_3516247_3516679	454	48	4.94e-83	High	18	{}	13
Chr1	3546867	0	3547270	403	Y47G6A.4	Y47G6A.4	I_3547094_3551990_+	I_3546867_3547270	253	30	1.88e-44	High	26	{}	8
Chr1	3600633	0	3601147	514	Y47G6A.29	Y47G6A.29	I_3578694_3600830_-	I_3600633_3601147	688	37	8.2e-155	High	60	{}	4
Chr1	3605609	0	3606044	435	mis-12	Y47G6A.24	I_3604523_3605758_-	I_3605609_3606044	411	16	2.79e-99	High	68	{}	3
Chr1	3740328	0	3741655	1327	T12F5.1	T12F5.1	I_3741471_3742539_+	I_3740328_3741655	959	113	6.52e-166	High	480	{}	11
Chr1	3781577	0	3782096	519	ric-19	C32E8.7	I_3778134_3781807_-	I_3781577_3782096	702	44	4.73e-152	High	29	{}	11
Chr1	3787570	0	3787997	427	rpl-13	C32E8.2a.2	I_3787591_3788912_+	I_3787570_3787997	332	42	2.52e-56	High	-192	{}	15
Chr1	3829316	0	3830029	713	F53F10.2	F53F10.2b.2	I_3830834_3834119_+	I_3829316_3830029	235	61	8.94e-25	Low	1162	{}	14
Chr1	3865851	0	3866273	422	hcp-4	T03F1.9	I_3862833_3865939_-	I_3865851_3866273	363	30	6.47e-73	High	123	{}	3
Chr1	3865907	0	3867113	1206	pgk-1	T03F1.3	I_3867544_3869115_+	I_3865907_3867113	751	69	7.68e-144	Low	1034	{}	3
Chr1	3876785	0	3877150	365	T03F1.12	T03F1.12	I_3876047_3876705_-	I_3876785_3877150	237	26	3.96e-43	High	262	{}	2
Chr1	3910505	0	3910879	374	{}	{}	{}	I_3910505_3910879	144	28	1.7e-19	Unassigned	{}	{}	{}
Chr1	3982656	0	3983150	494	ars-2	F28H1.3.1	I_3983174_3986917_+	I_3982656_3983150	458	33	8.25e-96	High	271	{}	6
Chr1	3987074	0	3987899	825	cpn-3	F28H1.2	I_3987831_3988699_+	I_3987074_3987899	727	51	1.45e-152	High	345	{}	11
Chr1	4139265	0	4139729	464	E01A2.6	E01A2.6	I_4137214_4139097_-	I_4139265_4139729	239	44	4.84e-33	High	400	{}	12
Chr1	4171895	0	4172690	795	snRNA:R12E2.16	snRNA:R12E2.16	I_4172207_4172316_+	I_4171895_4172690	730	118	2.15e-107	High	-85	{}	20
Chr1	4178408	0	4178867	459	R12E2.2	R12E2.2.1	I_4178812_4182159_+	I_4178408_4178867	403	53	7.18e-67	High	175	{}	13
Chr1	4215596	0	4216141	545	C18E3.9	C18E3.9	I_4214364_4215820_-	I_4215596_4216141	530	35	1.55e-113	High	48	{}	5
Chr1	4270353	0	4270860	507	cogc-5	C43E11.1.1	I_4270699_4273325_+	I_4270353_4270860	539	44	2.8e-108	High	93	{}	14
Chr1	4302174	0	4302704	530	Y47D9A.1	Y47D9A.1a.1	I_4303930_4308245_+	I_4302174_4302704	425	39	3.6e-82	Low	1491	{}	2
Chr1	4450943	0	4451330	387	C41D11.5	C41D11.5	I_4449940_4450925_-	I_4450943_4451330	309	22	3.89e-65	High	211	{}	5
Chr1	4535785	0	4536442	657	tag-332	Y119C1B.8a	I_4526428_4534798_-	I_4535785_4536442	371	60	4.53e-55	Low	1315	{}	12
Chr1	4584665	0	4585107	442	rps-10	D1007.6.1	I_4583874_4584512_-	I_4584665_4585107	401	57	6.22e-64	High	374	{}	16
Chr1	4647042	0	4647467	425	rpl-4	B0041.4.1	I_4645632_4646965_-	I_4647042_4647467	343	38	9.76e-62	High	289	{}	16
Chr1	4747410	0	4747758	348	viln-1	C10H11.1	I_4747629_4759602_+	I_4747410_4747758	202	21	1.02e-37	High	45	{}	1
Chr1	4769371	0	4770256	885	M04F3.1	M04F3.1.2	I_4769791_4771349_+	I_4769371_4770256	668	55	1.57e-133	High	-22	{}	12
Chr1	4788460	0	4789264	804	{}	{}	{}	I_4788460_4789264	203	36	8.84e-29	Unassigned	{}	{}	{}
Chr1	4789603	0	4790997	1394	{}	{}	{}	I_4789603_4790997	576	82	5.74e-91	Unassigned	{}	{}	{}
Chr1	4829745	0	4830144	399	F57C9.4	F57C9.4a	I_4830137_4833866_+	I_4829745_4830144	356	30	4.65e-71	High	193	{}	1
Chr1	4926394	0	4926798	404	imb-1	F28B3.8	I_4920773_4926233_-	I_4926394_4926798	432	42	9.96e-82	High	363	{}	13
Chr1	4967268	0	4967872	604	app-1	W03G9.4.2	I_4964895_4967089_-	I_4967268_4967872	449	39	1.82e-88	High	481	{}	6
Chr1	5081904	0	5082722	818	vha-16	C30F8.2.1	I_5079918_5082283_-	I_5081904_5082722	619	61	4.41e-116	High	30	{}	8
Chr1	5106001	0	5106392	391	Y110A7A.11	Y110A7A.11	I_5106142_5107623_+	I_5106001_5106392	185	29	1.75e-28	High	-54	{}	8
Chr1	5130701	0	5131568	867	Y110A7A.6	Y110A7A.6b.1	I_5131186_5134035_+	I_5130701_5131568	276	50	2.08e-38	High	52	{}	4
Chr1	5137896	0	5138306	410	Y110A7A.4	Y110A7A.4	I_5138208_5139366_+	I_5137896_5138306	484	19	1.34e-116	High	107	{}	1
Chr1	5164777	0	5165271	494	Y110A7A.19	Y110A7A.19.1	I_5162602_5164888_-	I_5164777_5165271	654	34	2.04e-148	High	136	{}	11
Chr1	5175545	0	5175926	381	spd-5	F56A3.4	I_5171303_5175675_-	I_5175545_5175926	153	16	1e-28	High	60	{}	5
Chr1	5176228	0	5176648	420	npp-6	F56A3.3b	I_5176320_5181389_+	I_5176228_5176648	393	40	4.05e-73	High	-118	{}	8
Chr1	5244050	0	5244574	524	B0261.4	B0261.4a	I_5244206_5245295_+	I_5244050_5244574	660	38	3.27e-146	High	-106	{}	13
Chr1	5281484	0	5282196	712	dhs-1	C01G8.3	I_5278826_5281518_-	I_5281484_5282196	581	43	2.64e-120	High	322	{}	2
Chr1	5291742	0	5292142	400	erm-1	C01G8.5a.1	I_5284065_5291607_-	I_5291742_5292142	206	31	2.49e-32	High	335	{}	8
Chr1	5429729	0	5430153	424	F27C1.2	F27C1.2a.1	I_5430162_5431423_+	I_5429729_5430153	372	46	1.15e-63	High	221	{}	13
Chr1	5579305	0	5579702	397	M01E11.2	M01E11.2.1	I_5579668_5581860_+	I_5579305_5579702	161	37	3.04e-19	High	165	{}	3
Chr1	5653482	0	5653948	466	F55F8.3	F55F8.3	I_5649768_5653730_-	I_5653482_5653948	322	53	2.01e-47	High	-15	{}	5
Chr1	5658923	0	5659432	509	F55F8.6	F55F8.6	I_5657440_5658714_-	I_5658923_5659432	608	51	6.87e-121	High	463	{}	2
Chr1	5658931	0	5659527	596	tag-345	F55F8.5.1	I_5655953_5657925_-	I_5658931_5659527	561	120	1.49e-67	Low	1304	{}	2
Chr1	5807078	0	5807928	850	vps-51	B0414.8b	I_5803956_5807293_-	I_5807078_5807928	814	55	2.95e-172	High	210	{}	11
Chr1	5871405	0	5872259	854	C34G6.5	C34G6.5	I_5872178_5874285_+	I_5871405_5872259	589	60	4.4e-109	High	346	{}	4
Chr1	5936811	0	5937378	567	B0207.6	B0207.6	I_5935539_5937097_-	I_5936811_5937378	508	57	1.69e-90	High	-3	{}	8
Chr1	5985562	0	5986838	1276	C06A5.6	C06A5.6	I_5983232_5985860_-	I_5985562_5986838	408	64	2.73e-61	High	340	{}	11
Chr1	5986136	0	5986602	466	C06A5.3	C06A5.3b	I_5986495_5990344_+	I_5986136_5986602	638	44	9.08e-135	High	126	{}	11
Chr1	6011732	0	6012190	458	rnf-1	C06A5.9	I_6009783_6011524_-	I_6011732_6012190	624	20	4.65e-155	High	437	{}	11
Chr1	6037981	0	6038419	438	tag-146	C27A12.3	I_6038409_6041267_+	I_6037981_6038419	557	48	7.84e-110	High	209	{}	2
Chr1	6060857	0	6061526	669	ari-1	C27A12.8.1	I_6058555_6061105_-	I_6060857_6061526	269	53	2.32e-35	High	86	{}	9
Chr1	6082675	0	6083005	330	snoRNA:ZK484.9	snoRNA:ZK484.9	I_6082740_6082807_-	I_6082675_6083005	180	33	3.21e-25	High	33	I:6082704-6082989	8
Chr1	6105613	0	6105992	379	snoRNA:T27A3.9	snoRNA:T27A3.9	I_6105681_6105756_-	I_6105613_6105992	159	46	1.95e-15	High	46	{}	11
Chr1	6212630	0	6213084	454	snoRNA:T08B2.13	snoRNA:T08B2.13	I_6212698_6212826_-	I_6212630_6213084	228	30	2.95e-38	High	31	{}	12
Chr1	6220752	0	6221242	490	rps-17	T08B2.10.1	I_6220095_6220767_-	I_6220752_6221242	478	51	4.77e-87	High	230	{}	18
Chr1	6314551	0	6315142	591	ima-2	F26B1.3.1	I_6315231_6317269_+	I_6314551_6315142	812	57	5e-170	High	385	{}	12
Chr1	6317286	0	6318160	874	F26B1.2	F26B1.2c.3	I_6317704_6319734_+	I_6317286_6318160	746	68	8.98e-144	High	-19	{}	10
Chr1	6358384	0	6358802	418	mut-2	K04F10.6a	I_6355916_6358396_-	I_6358384_6358802	431	28	6.65e-93	High	197	{}	9
Chr1	6407200	0	6407602	402	ZC328.5	ZC328.5	I_6405884_6407089_-	I_6407200_6407602	485	33	4.17e-103	High	312	{}	5
Chr1	6446441	0	6447253	812	T23H2.3	T23H2.3	I_6441869_6446465_-	I_6446441_6447253	691	55	1.29e-139	High	382	{}	13
Chr1	6460615	0	6461347	732	{}	{}	{}	I_6460615_6461347	266	46	5.29e-38	Unassigned	{}	{}	{}
Chr1	6493770	0	6494230	460	uri-1	C55B7.5	I_6494293_6496069_+	I_6493770_6494230	339	60	1.2e-47	High	293	{}	6
Chr1	6541755	0	6542328	573	T10E9.2	T10E9.2	I_6542102_6544954_+	I_6541755_6542328	749	60	7.25e-151	High	61	{}	11
Chr1	6554464	0	6555060	596	dad-1	F57B10.10.1	I_6553481_6554292_-	I_6554464_6555060	175	40	8.6e-21	High	470	{}	15
Chr1	6554471	0	6555507	1036	tre-1	F57B10.7	I_6554704_6558594_+	I_6554471_6555507	508	74	1.13e-79	High	-285	{}	15
Chr1	6626696	0	6627159	463	ppfr-2	D2092.2.1	I_6625067_6626796_-	I_6626696_6627159	497	24	6e-115	High	131	{}	4
Chr1	6724358	0	6724735	377	mec-6	W02D3.3	I_6724794_6728547_+	I_6724358_6724735	221	26	4.28e-39	High	248	{}	3
Chr1	6780041	0	6780481	440	pqn-21	C37A2.5a	I_6773977_6779910_-	I_6780041_6780481	547	46	8.74e-109	High	351	{}	15
Chr1	6781513	0	6781986	473	tRNA:C37A2.t1	tRNA:C37A2.t1	I_6781804_6781875_+	I_6781513_6781986	303	55	5.31e-42	High	55	I:6781133-6781991	8
Chr1	6789937	0	6790811	874	pqn-20	C37A2.2	I_6790877_6797471_+	I_6789937_6790811	423	77	4.11e-58	Low	503	{}	13
Chr1	6799447	0	6799878	431	C37A2.8	C37A2.8a	I_6798271_6799628_-	I_6799447_6799878	410	30	1.83e-85	High	34	{}	15
Chr1	6834953	0	6836137	1184	K02F2.2	K02F2.2.1	I_6836463_6838138_+	I_6834953_6836137	1102	90	2.18e-219	Low	918	{}	12
Chr1	6970065	0	6970557	492	C30F12.2	C30F12.2.1	I_6967680_6970290_-	I_6970065_6970557	605	30	7.07e-139	High	21	{}	5
Chr1	7079080	0	7080307	1227	kin-14	F22D6.1	I_7075931_7079480_-	I_7079080_7080307	222	84	4.14e-15	High	213	{}	10
Chr1	7079127	0	7085465	6338	F22D6.2	F22D6.2.1	I_7079598_7081520_-	I_7079127_7085465	1597	455	9.86e-147	Low	776	{}	15
Chr1	7094833	0	7095237	404	ekl-1	F22D6.6	I_7095488_7098341_+	I_7094833_7095237	309	29	1.71e-59	High	453	{}	10
Chr1	7159207	0	7159542	335	xpa-1	K07G5.2	I_7159724_7160750_+	I_7159207_7159542	238	24	8.42e-45	High	350	{}	7
Chr1	7251338	0	7251948	610	lin-61	R06C7.7.1	I_7248828_7251337_-	I_7251338_7251948	380	35	1.82e-73	High	306	{}	3
Chr1	7282758	0	7284051	1293	rde-2	F21C3.4a	I_7280550_7282868_-	I_7282758_7284051	407	72	9.01e-57	Low	536	{}	8
Chr1	7283472	0	7284093	621	pfd-6	F21C3.5	I_7282958_7283889_-	I_7283472_7284093	841	52	3.41e-182	High	-107	{}	8
Chr1	7314071	0	7314793	722	F13G3.10	F13G3.10	I_7313582_7314275_-	I_7314071_7314793	751	70	1.51e-143	High	157	{}	13
Chr1	7474725	0	7476115	1390	T28F4.1	T28F4.1.1	I_7472606_7474197_-	I_7474725_7476115	615	150	9.07e-67	Low	1223	{}	17
Chr1	7494108	0	7495308	1200	T28F4.6	T28F4.6	I_7492383_7494694_-	I_7494108_7495308	790	106	8.76e-129	High	14	{}	11
Chr1	7518578	0	7519275	697	{}	{}	{}	I_7518578_7519275	307	43	2.44e-49	Unassigned	{}	{}	{}
Chr1	7559441	0	7559883	442	T25G3.3	T25G3.3.1	I_7559832_7562343_+	I_7559441_7559883	477	42	1.75e-93	High	170	{}	2
Chr1	7639889	0	7640262	373	capg-1	F29D11.2	I_7634499_7639773_-	I_7639889_7640262	222	26	2.4e-39	High	302	{}	1
Chr1	7700873	0	7701295	422	F27D4.1	F27D4.1.1	I_7702419_7704577_+	I_7700873_7701295	315	47	3.93e-49	Low	1335	{}	8
Chr1	7814523	0	7814922	399	D2005.4	D2005.4	I_7814950_7820341_+	I_7814523_7814922	390	25	1.89e-84	High	228	I:7814599-7814974	10
Chr1	7814554	0	7815263	709	D2005.3	D2005.3	I_7813749_7815143_-	I_7814554_7815263	191	41	9.4e-24	High	-235	I:7814599-7814974	10
Chr1	7935533	0	7936354	821	T22C1.1	T22C1.1.1	I_7936110_7938322_+	I_7935533_7936354	615	31	1.21e-140	High	167	{}	13
Chr1	7940585	0	7940983	398	T22C1.5	T22C1.5	I_7940909_7941690_+	I_7940585_7940983	330	24	4.46e-69	High	125	{}	3
Chr1	7961634	0	7962111	477	T22C1.12	T22C1.12	I_7960398_7961604_-	I_7961634_7962111	649	29	4.17e-152	High	268	{}	10
Chr1	8024507	0	8024925	418	cyc-1	C54G4.8.1	I_8022678_8024416_-	I_8024507_8024925	374	55	1.28e-58	High	300	{}	14
Chr1	8082776	0	8083135	359	che-3	F18C12.1	I_8062052_8081663_-	I_8082776_8083135	169	18	2.96e-31	Low	1292	{}	4
Chr1	8082781	0	8083617	836	rme-8	F18C12.2b	I_8083474_8095110_+	I_8082781_8083617	322	42	7.45e-54	High	275	{}	6
Chr1	8222944	0	8223355	411	T02E1.2	T02E1.2	I_8220025_8223000_-	I_8222944_8223355	226	33	5.87e-36	High	149	{}	14
Chr1	8245373	0	8245830	457	col-63	ZK265.2	I_8243692_8244953_-	I_8245373_8245830	162	43	4.42e-17	Low	648	{}	6
Chr1	8329544	0	8330042	498	rpl-25.2	F52B5.6.1	I_8329052_8329639_-	I_8329544_8330042	478	44	3.37e-92	High	154	{}	10
Chr1	8406544	0	8407142	598	F02E9.1	F02E9.1	I_8406769_8407581_+	I_8406544_8407142	648	60	2.28e-124	High	-74	{}	7
Chr1	8416170	0	8416503	333	pqn-28	F02E9.4	I_8416825_8425759_+	I_8416170_8416503	138	35	2.45e-15	High	489	{}	7
Chr1	8511242	0	8511703	461	K02B12.3	K02B12.3.1	I_8509119_8511458_-	I_8511242_8511703	575	22	6e-139	High	14	{}	8
Chr1	8590501	0	8590906	405	R05D11.5	R05D11.5	I_8592085_8592918_+	I_8590501_8590906	245	91	1.07e-16	Low	1382	{}	6
Chr1	8590518	0	8590896	378	ran-4	R05D11.3.1	I_8591205_8591962_+	I_8590518_8590896	172	29	1.89e-25	High	498	{}	6
Chr1	8696148	0	8696587	439	pbs-7	F39H11.5.1	I_8695195_8696435_-	I_8696148_8696587	253	33	1.61e-42	High	-68	{}	11
Chr1	8702239	0	8702629	390	tlf-1	F39H11.2	I_8697519_8701962_-	I_8702239_8702629	158	29	3.02e-22	High	472	{}	4
Chr1	8728413	0	8728838	425	rbp-3	C36B1.3	I_8728762_8730049_+	I_8728413_8728838	422	42	3.84e-79	High	137	{}	13
Chr1	8759680	0	8760162	482	tin-13	DY3.1	I_8759196_8759781_-	I_8759680_8760162	532	28	1.2e-120	High	140	{}	7
Chr1	8807897	0	8808486	589	cids-2	F36A2.1a.1	I_8804794_8808277_-	I_8807897_8808486	359	31	4.66e-71	High	-86	{}	11
Chr1	8813203	0	8813693	490	F36A2.7	F36A2.7.1	I_8813752_8814976_+	I_8813203_8813693	677	65	4.03e-128	High	304	{}	18
Chr1	8816286	0	8816822	536	rps-15	F36A2.6.1	I_8815552_8816190_-	I_8816286_8816822	598	61	1.13e-110	High	364	{}	18
Chr1	8839015	0	8839432	417	F36A2.13	F36A2.13	I_8828049_8838694_-	I_8839015_8839432	208	42	4.16e-27	Low	529	{}	8
Chr1	8852135	0	8852755	620	hum-1	F29D10.4	I_8845798_8851237_-	I_8852135_8852755	397	59	8.64e-62	Low	1208	{}	4
Chr1	8969831	0	8970375	544	spd-2	F32H2.3.1	I_8966974_8970118_-	I_8969831_8970375	357	55	1.47e-54	High	-15	{}	5
Chr1	9064548	0	9065076	528	tag-157	W06D4.5	I_9063725_9064388_-	I_9064548_9065076	203	37	2.06e-28	High	424	{}	4
Chr1	9079945	0	9080305	360	T06D10.2	T06D10.2.2	I_9077878_9080014_-	I_9079945_9080305	247	29	1.3e-43	High	111	{}	1
Chr1	9150032	0	9150522	490	{}	{}	{}	I_9150032_9150522	176	26	6.54e-28	Unassigned	{}	{}	{}
Chr1	9163124	0	9163871	747	F25H5.5	F25H5.5	I_9159971_9163322_-	I_9163124_9163871	887	82	1.48e-169	High	175	{}	17
Chr1	9226212	0	9227239	1027	aspm-1	C45G3.1	I_9221835_9226376_-	I_9226212_9227239	532	71	5.79e-87	High	349	{}	1
Chr1	9226676	0	9227096	420	gip-2	C45G3.3	I_9226935_9228044_+	I_9226676_9227096	456	34	2.04e-94	High	49	{}	0
Chr1	9307508	0	9308089	581	rab-5	F26H9.6.1	I_9308428_9310211_+	I_9307508_9308089	334	40	3.97e-58	Low	630	{}	14
Chr1	9393638	0	9394006	368	F16A11.2	F16A11.2	I_9390848_9393084_-	I_9393638_9394006	300	42	1.81e-48	Low	738	{}	3
Chr1	9422170	0	9422562	392	pab-3	C17E4.5	I_9420832_9421982_-	I_9422170_9422562	423	30	5.79e-89	High	384	{}	15
Chr1	9505944	0	9506371	427	usp-48	F30A10.10	I_9506544_9511174_+	I_9505944_9506371	226	22	3.64e-43	High	387	{}	7
Chr1	9581299	0	9581876	577	lem-3	F42H11.2.1	I_9578534_9581262_-	I_9581299_9581876	679	55	1.91e-136	High	325	{}	3
Chr1	9619751	0	9620240	489	T05F1.1	T05F1.1.1	I_9620221_9622359_+	I_9619751_9620240	659	46	1.13e-138	High	226	{}	17
Chr1	9625841	0	9626318	477	rps-19	T05F1.3.1	I_9625041_9625790_-	I_9625841_9626318	648	51	1.69e-131	High	289	{}	19
Chr1	9664983	0	9665539	556	npp-14	C03D6.4	I_9660167_9664900_-	I_9664983_9665539	570	55	7.45e-108	High	361	{}	14
Chr1	9668958	0	9669592	634	rpl-24.2	C03D6.8.1	I_9669402_9670095_+	I_9668958_9669592	838	65	3.56e-170	High	127	{}	14
Chr1	9688696	0	9689124	428	rpl-14	C04F12.4.1	I_9689174_9690066_+	I_9688696_9689124	348	38	5.24e-63	High	264	{}	15
Chr1	9787540	0	9788918	1378	tba-1	F26E4.8.1	I_9785766_9787382_-	I_9787540_9788918	764	204	4.03e-75	Low	847	{}	19
Chr1	9788436	0	9788915	479	cco-1	F26E4.9.1	I_9788769_9789910_+	I_9788436_9788915	519	38	6.15e-108	High	94	{}	19
Chr1	9934281	0	9934718	437	Y106G6A.2	Y106G6A.2a	I_9931865_9934277_-	I_9934281_9934718	390	37	1.47e-74	High	222	{}	7
Chr1	9961935	0	9962388	453	tag-179	T24D1.4	I_9960324_9961957_-	I_9961935_9962388	484	39	9.87e-98	High	204	{}	8
Chr1	9979646	0	9980174	528	eif-3.C	T23D8.4.1	I_9976413_9979650_-	I_9979646_9980174	786	62	5.47e-159	High	260	{}	16
Chr1	9984836	0	9985307	471	sys-1	T23D8.9a	I_9980481_9984924_-	I_9984836_9985307	523	37	7.11e-110	High	147	{}	5
Chr1	9988790	0	9989158	368	his-68	T23D8.6	I_9989089_9989602_+	I_9988790_9989158	220	20	4.15e-43	High	115	{}	14
Chr1	10172982	0	10173456	474	C25A1.4	C25A1.4.1	I_10169626_10173258_-	I_10172982_10173456	330	38	1.85e-58	High	-39	{}	4
Chr1	10178185	0	10178655	470	irs-2	C25A1.7.1	I_10179828_10183971_+	I_10178185_10178655	499	39	9.81e-102	Low	1408	I:10178257-10178477	12
Chr1	10185536	0	10186110	574	rsa-1	C25A1.9	I_10185639_10187476_+	I_10185536_10186110	560	42	1.58e-115	High	-184	{}	9
Chr1	10190827	0	10191457	630	dao-5	C25A1.10a	I_10186828_10190882_-	I_10190827_10191457	594	44	6.02e-123	High	260	{}	7
Chr1	10474587	0	10475020	433	Y106G6H.16	Y106G6H.16	I_10474854_10475486_+	I_10474587_10475020	418	40	1.38e-79	High	51	{}	10
Chr1	10516833	0	10517444	611	snoRNA:F59C6.15	snoRNA:F59C6.15	I_10516965_10517137_-	I_10516833_10517444	342	40	3.99e-60	High	1	{}	16
Chr1	10551350	0	10551865	515	F25H2.4	F25H2.4	I_10551967_10552957_+	I_10551350_10551865	657	42	1.09e-141	High	360	{}	7
Chr1	10552746	0	10554565	1819	F25H2.5	F25H2.5.6	I_10553104_10553841_-	I_10552746_10554565	795	123	6.48e-120	High	-186	I:10553648-10553728	15
Chr1	10553513	0	10554583	1070	F25H2.6	F25H2.6.2	I_10554352_10557822_+	I_10553513_10554583	619	228	2.72e-41	High	304	{}	15
Chr1	10564815	0	10565442	627	snoRNA:F25H2.15	snoRNA:F25H2.15	I_10565253_10565430_+	I_10564815_10565442	292	72	1.61e-31	High	125	{}	10
Chr1	10564981	0	10566222	1241	pas-5	F25H2.9	I_10566338_10567288_+	I_10564981_10566222	874	80	9.71e-168	Low	737	{}	12
Chr1	10591475	0	10591949	474	tRNA:T22A3.t1	tRNA:T22A3.t1	I_10593124_10593194_+	I_10591475_10591949	583	44	5.39e-120	Low	1412	I:10591319-10591847	7
Chr1	10598305	0	10598877	572	pash-1	T22A3.5	I_10598698_10606591_+	I_10598305_10598877	750	48	2.16e-161	High	107	{}	13
Chr1	10622679	0	10623096	417	C43H8.2	C43H8.2	I_10622807_10624348_+	I_10622679_10623096	554	44	2.88e-112	High	-80	{}	7
Chr1	10632996	0	10633485	489	B0511.7	B0511.7	I_10631733_10633136_-	I_10632996_10633485	638	37	3.88e-141	High	104	{}	1
Chr1	10642189	0	10642665	476	eif-3.E	B0511.10	I_10640498_10642267_-	I_10642189_10642665	370	33	2.17e-72	High	160	{}	12
Chr1	10687024	0	10687371	347	kbp-5	C34B2.2	I_10687353_10688046_+	I_10687024_10687371	223	25	2.83e-40	High	156	{}	9
Chr1	10733633	0	10733980	347	kin-3	B0205.7.1	I_10734006_10736596_+	I_10733633_10733980	178	24	1.01e-29	High	200	{}	8
Chr1	10788631	0	10789019	388	F55A3.3	F55A3.3	I_10789118_10793134_+	I_10788631_10789019	265	31	8.46e-47	High	293	{}	3
Chr1	11182053	0	11182798	745	sri-5	F28D9.2a	I_11182658_11186123_+	I_11182053_11182798	781	37	2.91e-180	High	233	{}	17
Chr1	11374237	0	11374663	426	F56G4.6	F56G4.6	I_11364343_11374173_-	I_11374237_11374663	383	37	9.66e-73	High	277	{}	11
Chr1	11416503	0	11417003	500	Y53H1C.2	Y53H1C.2a	I_11400601_11416560_-	I_11416503_11417003	750	40	7.83e-169	High	193	{}	10
Chr1	11516908	0	11517725	817	F32B4.4	F32B4.4b.1	I_11517434_11526550_+	I_11516908_11517725	839	62	6.8e-173	High	118	{}	14
Chr1	11611251	0	11611677	426	C17D12.7	C17D12.7	I_11604599_11611440_-	I_11611251_11611677	481	33	5.04e-102	High	24	{}	11
Chr1	11792589	0	11793134	545	vab-10	ZK1151.1c	I_11747431_11792205_-	I_11792589_11793134	314	37	4.21e-55	Low	656	{}	10
Chr1	11893689	0	11894092	403	Y47H9C.8	Y47H9C.8	I_11893838_11896235_+	I_11893689_11894092	266	30	9.96e-48	High	-52	{}	9
Chr1	11897101	0	11897512	411	Y47H9C.14	Y47H9C.14	I_11897390_11898552_+	I_11897101_11897512	287	31	2.26e-52	High	84	{}	8
Chr1	11909708	0	11911441	1733	R09B3.2	R09B3.2	I_11909346_11909994_-	I_11909708_11911441	322	73	1.27e-37	Low	580	I:11910566-11910650	10
Chr1	11910829	0	11911238	409	ubc-12	R09B3.4	I_11911313_11912037_+	I_11910829_11911238	305	33	1.47e-55	High	280	{}	10
Chr1	11929743	0	11930287	544	wve-1	R06C1.3	I_11924773_11929494_-	I_11929743_11930287	141	26	8.52e-20	Low	521	{}	16
Chr1	11929914	0	11930904	990	R06C1.4	R06C1.4	I_11930646_11931749_+	I_11929914_11930904	663	78	2.4e-115	High	237	{}	17
Chr1	12065192	0	12066018	826	tRNA:F58D5.t1	tRNA:F58D5.t1	I_12065853_12065925_+	I_12065192_12066018	316	64	1.57e-40	High	248	{}	13
Chr1	12182955	0	12183503	548	R05D7.5	R05D7.5	I_12183527_12188730_+	I_12182955_12183503	696	42	2.93e-152	High	298	{}	5
Chr1	12198404	0	12198843	439	tRNA:C15C6.t1	tRNA:C15C6.t1	I_12198591_12198663_+	I_12198404_12198843	154	34	4.76e-19	High	-32	{}	7
Chr1	12206496	0	12206921	425	C15C6.3	C15C6.3	I_12208209_12212194_+	I_12206496_12206921	251	24	3.66e-48	Low	1501	{}	13
Chr1	12426677	0	12427134	457	E03H4.8	E03H4.8	I_12424542_12426850_-	I_12426677_12427134	515	40	3.56e-105	High	55	{}	9
Chr1	12531968	0	12532779	811	W02D9.2	W02D9.2	I_12532657_12534321_+	I_12531968_12532779	1206	48	1.46e-287	High	284	{}	11
Chr1	12652048	0	12652504	456	H28O16.2	H28O16.2	I_12648700_12652073_-	I_12652048_12652504	490	19	2.67e-118	High	203	{}	17
Chr1	12664449	0	12665283	834	T26E3.4	T26E3.4	I_12664958_12668815_+	I_12664449_12665283	816	66	1.33e-163	High	92	{}	8
Chr1	12727916	0	12728359	443	pfd-3	T06G6.9	I_12728160_12729789_+	I_12727916_12728359	327	21	6.61e-71	High	23	{}	11
Chr1	12741065	0	12741464	399	W02A11.2	W02A11.2.1	I_12733290_12741252_-	I_12741065_12741464	282	25	1.68e-55	High	12	{}	7
Chr1	12858171	0	12858671	500	Y18D10A.9	Y18D10A.9	I_12853181_12858248_-	I_12858171_12858671	250	13	2.81e-57	High	173	{}	10
Chr1	12918048	0	12918578	530	fkb-2	Y18D10A.19.1	I_12918707_12919263_+	I_12918048_12918578	326	48	3.44e-51	High	394	{}	10
Chr1	12966339	0	12967211	872	tba-2	C47B2.3.1	I_12964678_12966886_-	I_12966339_12967211	973	73	3.2e-199	High	-111	{}	18
Chr1	12968369	0	12968779	410	pbs-2	C47B2.4	I_12967202_12968267_-	I_12968369_12968779	300	29	3.68e-57	High	307	{}	11
Chr1	12995457	0	12996192	735	smu-1	CC4.3.1	I_12995726_13004341_+	I_12995457_12996192	867	53	2.53e-188	High	-98	{}	13
Chr1	13161463	0	13162492	1029	F22G12.6	F22G12.6	I_13159600_13161485_-	I_13161463_13162492	274	41	1.34e-42	High	492	{}	2
Chr1	13161684	0	13162510	826	F22G12.5	F22G12.5	I_13162486_13182645_+	I_13161684_13162510	781	55	1.62e-163	High	389	{}	2
Chr1	13289700	0	13290073	373	M01E5.4	M01E5.4	I_13287539_13289525_-	I_13289700_13290073	143	20	1.22e-23	High	361	{}	10
Chr1	13337026	0	13337592	566	W08E3.2	W08E3.2	I_13333431_13336275_-	I_13337026_13337592	718	56	5.94e-146	Low	1034	{}	14
Chr1	13338762	0	13339267	505	W08E3.4	W08E3.4	I_13337446_13338906_-	I_13338762_13339267	599	29	3.18e-138	High	108	{}	11
Chr1	13463759	0	13464240	481	{}	{}	{}	I_13463759_13464240	138	27	1.2e-18	Unassigned	{}	{}	{}
Chr1	13514125	0	13514559	434	Y87G2A.18	Y87G2A.18	I_13512370_13514424_-	I_13514125_13514559	461	19	4.07e-110	High	-82	{}	16
Chr1	13588763	0	13589203	440	Y87G2A.10	Y87G2A.10.1	I_13586203_13588818_-	I_13588763_13589203	456	33	2.85e-95	High	165	{}	3
Chr1	13626125	0	13626609	484	Y6B3A.1	Y6B3A.1a	I_13603888_13626210_-	I_13626125_13626609	285	42	7.5e-45	High	157	{}	8
Chr1	13628243	0	13629070	827	W09C5.1	W09C5.1.1	I_13626508_13628434_-	I_13628243_13629070	654	35	1.94e-147	High	222	{}	8
Chr1	13628448	0	13629090	642	unc-59	W09C5.2.1	I_13629212_13633480_+	I_13628448_13629090	551	106	7.21e-72	High	443	{}	8
Chr1	13653537	0	13654183	646	W09C5.7	W09C5.7	I_13653883_13658148_+	I_13653537_13654183	477	65	1.44e-77	High	23	{}	16
Chr1	13663091	0	13663671	580	W04A4.5	W04A4.5	I_13663471_13674964_+	I_13663091_13663671	931	42	8.28e-217	High	90	{}	20
Chr1	13756278	0	13756833	555	Y6B3B.5	Y6B3B.5b	I_13751246_13756360_-	I_13756278_13756833	609	53	1.43e-119	High	195	{}	16
Chr1	13814708	0	13815066	358	W09G3.8	W09G3.8.1	I_13809106_13814306_-	I_13814708_13815066	180	26	5.24e-29	Low	581	{}	3
Chr1	13839859	0	13840476	617	W04A8.1	W04A8.1	I_13835325_13840031_-	I_13839859_13840476	544	39	8.38e-114	High	136	{}	6
Chr1	13951675	0	13952023	348	Y71A12B.9	Y71A12B.9	I_13943335_13951612_-	I_13951675_13952023	200	22	1.66e-36	High	237	{}	10
Chr1	14100961	0	14101438	477	Y63D3A.4	Y63D3A.4	I_14097540_14101067_-	I_14100961_14101438	384	17	1.35e-90	High	132	{}	5
Chr1	14162745	0	14163565	820	C37A5.7	C37A5.7.1	I_14163394_14168282_+	I_14162745_14163565	507	33	4.41e-109	High	239	{}	3
Chr1	14405547	0	14405997	450	Y105E8A.8	Y105E8A.8	I_14400742_14405633_-	I_14405547_14405997	426	22	3.34e-97	High	139	{}	8
Chr1	14468041	0	14469496	1455	miRNA:mir-354	miRNA:mir-354	I_14468367_14468476_-	I_14468041_14469496	438	65	7.58e-68	High	292	{}	20
Chr1	14469070	0	14469753	683	rps-20	Y105E8A.16.2	I_14468226_14469338_-	I_14469070_14469753	588	42	4.76e-123	High	73	{}	20
Chr1	14560270	0	14560469	199	{}	{}	{}	I_14560270_14560469	47	13	1.39e-05	Unassigned	{}	{}	{}
Chr1	14755987	0	14758029	2042	dnj-12	F39B2.10.1	I_14757047_14758772_+	I_14755987_14758029	1061	141	6.12e-173	High	39	{}	13
Chr1	14756014	0	14757118	1104	F39B2.11	F39B2.11	I_14755155_14756410_-	I_14756014_14757118	307	63	7.6e-39	High	156	{}	13
Chr1	14758519	0	14760027	1508	rps-26	F39B2.6.1	I_14759906_14761200_+	I_14758519_14760027	583	91	8.89e-88	Low	633	{}	17
Chr1	14789807	0	14790280	473	uev-1	F39B2.2.1	I_14790228_14790917_+	I_14789807_14790280	224	43	3.63e-30	High	185	{}	11
Chr1	14839602	0	14840348	746	F32A7.4	F32A7.4	I_14839891_14843088_+	I_14839602_14840348	607	47	6.69e-124	High	-84	{}	5
Chr2	24472	0	24803	331	{}	{}	{}	II_24472_24803	117	15	3.08e-20	Unassigned	{}	{}	{}
Chr2	43634	0	44031	397	rpt-4	F23F1.8b.1	II_42363_43663_-	II_43634_44031	238	46	7.81e-32	High	169	{}	10
Chr2	155746	0	156489	743	T25D3.2	T25D3.2	II_154935_156158_-	II_155746_156489	780	58	1.03e-160	High	-41	{}	16
Chr2	216497	0	217040	543	F48A11.4	F48A11.4	II_213191_216619_-	II_216497_217040	815	56	1.16e-171	High	149	{}	14
Chr2	221049	0	221840	791	ubxn-3	F48A11.5a	II_217317_220771_-	II_221049_221840	355	79	3.42e-42	Low	673	{}	10
Chr2	255155	0	255570	415	pqn-85	Y43H11AL.3	II_240729_255180_-	II_255155_255570	522	31	5.16e-115	High	182	{}	17
Chr2	285515	0	286091	576	misc-1	B0432.4	II_286633_288660_+	II_285515_286091	234	17	5.16e-49	Low	830	{}	14
Chr2	285559	0	286577	1018	B0432.10	B0432.10	II_283915_286319_-	II_285559_286577	833	66	4.67e-168	High	-251	{}	14
Chr2	385823	0	386483	660	C03H5.3	C03H5.3	II_386089_387846_+	II_385823_386483	695	36	9.99e-158	High	-64	{}	7
Chr2	410786	0	411313	527	C24H12.5	C24H12.5a	II_406226_410926_-	II_410786_411313	661	33	2.39e-151	High	123	{}	15
Chr2	476062	0	476389	327	W07E6.5	W07E6.5	II_476405_477794_+	II_476062_476389	131	43	2.67e-11	High	180	{}	7
Chr2	506056	0	506412	356	T27A1.1	T27A1.1	II_503228_506164_-	II_506056_506412	220	38	8.88e-32	High	70	{}	6
Chr2	1134392	0	1135428	1036	W09B6.4	W09B6.4a.1	II_1132367_1134156_-	II_1134392_1135428	424	48	2.11e-75	Low	754	{}	11
Chr2	1246994	0	1247296	302	{}	{}	{}	II_1246994_1247296	80	16	4.26e-11	Unassigned	{}	{}	{}
Chr2	1310118	0	1310522	404	F56D12.6	F56D12.6a	II_1310437_1320431_+	II_1310118_1310522	98	45	1.14e-05	High	117	{}	7
Chr2	1320345	0	1321237	892	vig-1	F56D12.5b	II_1321005_1322867_+	II_1320345_1321237	786	90	3.66e-138	High	214	{}	19
Chr2	1437498	0	1438215	717	Y51H7C.11	Y51H7C.11	II_1425764_1437504_-	II_1437498_1438215	669	53	2e-135	High	352	{}	7
Chr2	1437608	0	1438719	1111	Y51H7C.3	Y51H7C.3	II_1438504_1439676_+	II_1437608_1438719	422	27	5.45e-91	High	341	{}	7
Chr2	2032314	0	2032769	455	F59H6.12	F59H6.12	II_2032345_2033902_+	II_2032314_2032769	263	25	1.55e-50	High	-196	{}	0
Chr2	2058970	0	2059364	394	F07E5.5	F07E5.5	II_2053927_2059070_-	II_2058970_2059364	244	36	1.58e-38	High	97	{}	7
Chr2	2204069	0	2204515	446	Y59C2A.2	Y59C2A.2	II_2200759_2204129_-	II_2204069_2204515	579	18	1.1e-144	High	163	{}	7
Chr2	2450993	0	2451801	808	miRNA:mir-72	miRNA:mir-72	II_2452839_2452937_+	II_2450993_2451801	467	41	1.22e-91	Low	1442	{}	2
Chr2	2504409	0	2504839	430	F59H5.1	F59H5.1	II_2504880_2514847_+	II_2504409_2504839	325	35	2.97e-59	High	256	{}	4
Chr2	2564916	0	2565316	400	F09D1.1	F09D1.1	II_2565277_2575904_+	II_2564916_2565316	335	33	2.97e-63	High	161	{}	13
Chr2	2637993	0	2638602	609	F22E5.9	F22E5.9	II_2638404_2638993_+	II_2637993_2638602	569	30	6.56e-129	High	107	{}	1
Chr2	2752569	0	2753126	557	F29A7.6	F29A7.6	II_2751763_2752610_-	II_2752569_2753126	224	43	3.63e-30	High	237	{}	10
Chr2	2889170	0	2889593	423	Y110A2AL.13	Y110A2AL.13	II_2886389_2889001_-	II_2889170_2889593	353	40	6.77e-63	High	380	II:2889301-2889808	15
Chr2	2919064	0	2919460	396	Y110A2AR.3	Y110A2AR.3a.1	II_2913717_2919310_-	II_2919064_2919460	249	17	2.72e-53	High	-48	{}	2
Chr2	3076859	0	3077450	591	Y25C1A.8	Y25C1A.8b	II_3071172_3077073_-	II_3076859_3077450	420	35	5.44e-84	High	81	{}	14
Chr2	3482214	0	3482611	397	smu-2	Y49F6B.4	II_3482432_3490134_+	II_3482214_3482611	189	27	1.4e-30	High	20	{}	10
Chr2	3502533	0	3503047	514	Y49F6B.2	Y49F6B.2	II_3502964_3504872_+	II_3502533_3503047	266	33	9.85e-46	High	174	{}	15
Chr2	3518872	0	3519544	672	W09G10.5	W09G10.5	II_3519346_3520416_+	II_3518872_3519544	206	30	6.58e-33	High	138	{}	11
Chr2	3553236	0	3553995	759	W10G11.20	W10G11.20	II_3553681_3554613_+	II_3553236_3553995	256	46	6.85e-36	High	66	{}	6
Chr2	3682684	0	3683292	608	F19B10.1	F19B10.1	II_3683172_3684539_+	II_3682684_3683292	634	66	2.64e-116	High	184	{}	15
Chr2	4044158	0	4044824	666	rpn-11	K07D4.3.1	II_4041327_4044330_-	II_4044158_4044824	760	56	4.23e-157	High	161	{}	13
Chr2	4047820	0	4048237	417	{}	{}	{}	II_4047820_4048237	176	9	1.63e-40	Unassigned	{}	{}	{}
Chr2	4299199	0	4299658	459	sco-1	C01F1.2	II_4299652_4300792_+	II_4299199_4299658	503	62	6.92e-86	High	224	{}	15
Chr2	4376461	0	4377270	809	ntl-2	B0286.4d.2	II_4372735_4376758_-	II_4376461_4377270	501	80	1.42e-74	High	107	{}	15
Chr2	4603007	0	4603445	438	F35D11.4	F35D11.4.1	II_4603395_4604152_+	II_4603007_4603445	577	35	2.47e-126	High	169	{}	8
Chr2	4698235	0	4698664	429	scc-1	F10G7.4	II_4698710_4700978_+	II_4698235_4698664	548	62	3.42e-97	High	261	{}	11
Chr2	4701136	0	4702003	867	asf-1/unc-85	F10G7.3.1	II_4702052_4703200_+	II_4701136_4702003	422	82	2.07e-55	High	483	{}	14
Chr2	4706336	0	4706713	377	tsn-1	F10G7.2.1	II_4706802_4710149_+	II_4706336_4706713	255	54	7.86e-32	High	278	{}	10
Chr2	4739876	0	4740415	539	F41C3.4	F41C3.4	II_4740285_4741556_+	II_4739876_4740415	674	64	4.29e-128	High	140	{}	10
Chr2	4827858	0	4828530	672	tbck-1	C33F10.2	II_4828549_4832485_+	II_4827858_4828530	713	72	2.97e-132	High	355	{}	6
Chr2	4851530	0	4852070	540	dnj-9	F11G11.7	II_4852045_4857789_+	II_4851530_4852070	781	61	1.72e-158	High	245	{}	13
Chr2	4904245	0	4904611	366	R05F9.1	R05F9.1d	II_4904897_4906226_+	II_4904245_4904611	218	43	7.76e-29	High	469	{}	12
Chr2	4955371	0	4955738	367	pbs-3	Y38A8.2.1	II_4954486_4955414_-	II_4955371_4955738	199	38	5.08e-27	High	140	{}	11
Chr2	4993742	0	4994198	456	T27F7.3	T27F7.3b.1	II_4990755_4993567_-	II_4993742_4994198	223	45	5.4e-29	High	403	{}	6
Chr2	4999001	0	4999594	593	F59A6.5	F59A6.5	II_4999511_5003779_+	II_4999001_4999594	852	82	1.31e-160	High	214	{}	11
Chr2	5055093	0	5055809	716	rpl-22	C27A2.2a.1	II_5055525_5056202_+	II_5055093_5055809	713	74	8.25e-131	High	74	{}	18
Chr2	5057372	0	5057732	360	tRNA:C27A2.t1	tRNA:C27A2.t1	II_5057432_5057505_-	II_5057372_5057732	140	25	3.48e-20	High	47	{}	7
Chr2	5061743	0	5062158	415	smc-5	C27A2.1	II_5062123_5067086_+	II_5061743_5062158	404	38	1.91e-77	High	173	{}	14
Chr2	5081158	0	5081581	423	dsh-2	C27A2.6	II_5078220_5081144_-	II_5081158_5081581	383	58	4.98e-59	High	225	{}	9
Chr2	5105003	0	5105433	430	snoRNA:C04G6.12	snoRNA:C04G6.12	II_5105140_5105214_-	II_5105003_5105433	199	45	7.86e-24	High	4	II:5105093-5105393	9
Chr2	5346252	0	5346702	450	F09E5.9	F09E5.9	II_5346429_5347366_+	II_5346252_5346702	598	28	5.72e-139	High	-48	{}	14
Chr2	5358171	0	5358574	403	F09E5.11	F09E5.11	II_5357405_5358151_-	II_5358171_5358574	275	43	6.68e-42	High	221	{}	11
Chr2	5379489	0	5379989	500	pkc-3	F09E5.1.1	II_5379997_5384140_+	II_5379489_5379989	207	64	2.25e-18	High	258	{}	9
Chr2	5389675	0	5390397	722	ndx-6	EEED8.8	II_5388888_5389959_-	II_5389675_5390397	836	106	4.46e-140	High	77	{}	10
Chr2	5420952	0	5421308	356	mel-47	EEED8.1.1	II_5421225_5422712_+	II_5420952_5421308	177	40	2.5e-21	High	95	{}	2
Chr2	5473889	0	5474477	588	F56D1.3	F56D1.3.1	II_5474338_5476335_+	II_5473889_5474477	721	53	3.02e-149	High	155	{}	8
Chr2	5501256	0	5501635	379	fzy-1	ZK177.6	II_5501605_5503877_+	II_5501256_5501635	298	27	3.76e-58	High	160	{}	5
Chr2	5543287	0	5544440	1153	hlh-27	C17C3.10	II_5539271_5541938_-	II_5543287_5544440	775	128	1.9e-112	Low	1925	{}	22
Chr2	5593337	0	5594551	1214	C17G10.2	C17G10.2	II_5594557_5596327_+	II_5593337_5594551	439	185	7.21e-24	Low	613	{}	11
Chr2	5593428	0	5593979	551	cdc-14	C17G10.4c.1	II_5589938_5593397_-	II_5593428_5593979	372	48	2.21e-62	High	306	{}	11
Chr2	5599542	0	5599929	387	{}	{}	{}	II_5599542_5599929	91	13	3.7e-15	Unassigned	{}	{}	{}
Chr2	5649426	0	5649824	398	zyg-1	F59E12.2.1	II_5649708_5654335_+	II_5649426_5649824	280	30	2.73e-51	High	83	{}	9
Chr2	5660586	0	5662355	1769	fut-3	F59E12.13.1	II_5657700_5659950_-	II_5660586_5662355	611	147	3.65e-67	Low	1520	{}	16
Chr2	5714722	0	5715217	495	tiar-1	C18A3.5f.1	II_5712327_5714789_-	II_5714722_5715217	488	61	8.42e-83	High	180	{}	11
Chr2	5819655	0	5820145	490	ehs-1	ZK1248.3b	II_5820678_5823209_+	II_5819655_5820145	256	48	6.92e-35	Low	778	{}	3
Chr2	5844517	0	5845191	674	snRNA:ZK1248.18	snRNA:ZK1248.18	II_5844831_5844940_+	II_5844517_5845191	581	106	2.68e-79	High	-23	{}	22
Chr2	6047613	0	6048215	602	ran-5	R12C12.2.1	II_6048064_6049629_+	II_6047613_6048215	435	89	5.79e-55	High	150	{}	10
Chr2	6061378	0	6061962	584	R12C12.8	R12C12.8a	II_6057713_6061160_-	II_6061378_6061962	762	98	6.17e-127	Low	510	{}	9
Chr2	6244666	0	6245546	880	tat-4	T24H7.5b	II_6234443_6244183_-	II_6244666_6245546	174	28	2.57e-26	Low	923	{}	0
Chr2	6245258	0	6245628	370	T24H7.4	T24H7.4	II_6245706_6246119_+	II_6245258_6245628	200	40	2.74e-26	High	263	{}	0
Chr2	6250641	0	6251172	531	phb-2	T24H7.1.1	II_6251356_6252800_+	II_6250641_6251172	736	66	1.04e-142	High	450	{}	13
Chr2	6269768	0	6270317	549	F13H8.2	F13H8.2	II_6270323_6273935_+	II_6269768_6270317	770	64	3.71e-153	High	281	{}	11
Chr2	6320894	0	6321394	500	C32D5.3	C32D5.3	II_6318037_6321106_-	II_6320894_6321394	660	43	1.34e-141	High	38	{}	5
Chr2	6331268	0	6331828	560	tag-337	C32D5.5.2	II_6329801_6331665_-	II_6331268_6331828	623	69	2.17e-111	High	-117	{}	14
Chr2	6355606	0	6356236	630	C32D5.11	C32D5.11	II_6352491_6356011_-	II_6355606_6356236	374	66	1.44e-52	High	-90	{}	10
Chr2	6370057	0	6370533	476	lin-23	K10B2.1.2	II_6371255_6374487_+	II_6370057_6370533	342	59	7.37e-49	Low	960	{}	12
Chr2	6453211	0	6453720	509	K06A1.5	K06A1.5.1	II_6450979_6453346_-	II_6453211_6453720	235	67	1.37e-22	High	119	{}	10
Chr2	6489750	0	6490100	350	snr-3	T28D9.10.2	II_6488405_6489715_-	II_6489750_6490100	303	45	2.03e-47	High	210	{}	12
Chr2	6535919	0	6536246	327	{}	{}	{}	II_6535919_6536246	144	14	1.03e-27	Unassigned	{}	{}	{}
Chr2	6565102	0	6565352	250	F18C5.4	F18C5.4	II_6563781_6565251_-	II_6565102_6565352	81	31	2.84e-06	High	-24	{}	4
Chr2	6588084	0	6589337	1253	icd-1	C56C10.8.1	II_6587525_6588625_-	II_6588084_6589337	345	50	2.41e-54	High	85	{}	16
Chr2	6588790	0	6589799	1009	tag-309	C56C10.3.1	II_6589136_6591685_+	II_6588790_6589799	569	121	1.86e-69	High	-158	{}	16
Chr2	6734652	0	6734980	328	T14B4.3	T14B4.3	II_6734739_6736035_+	II_6734652_6734980	205	23	4.36e-37	High	-77	{}	11
Chr2	6741403	0	6741750	347	F41G3.14	F41G3.14	II_6741625_6742755_+	II_6741403_6741750	159	36	3.03e-19	High	49	{}	8
Chr2	6776363	0	6777011	648	T13C2.4	T13C2.4	II_6777010_6777765_+	II_6776363_6777011	599	59	2.14e-112	High	323	{}	9
Chr2	6913180	0	6913673	493	cyn-10	B0252.4b	II_6911916_6913292_-	II_6913180_6913673	659	48	5.91e-137	High	134	{}	8
Chr2	6968353	0	6968690	337	snRNA:C15F1.9	snRNA:C15F1.9	II_6968327_6968491_-	II_6968353_6968690	132	30	4.04e-16	High	30	II:6968281-6968639	9
Chr2	6973495	0	6974425	930	sod-1	C15F1.7a	II_6972645_6973824_-	II_6973495_6974425	739	75	9.49e-137	High	136	{}	7
Chr2	7024947	0	7025755	808	C52E12.1	C52E12.1.1	II_7025734_7030085_+	II_7024947_7025755	183	64	3.72e-14	High	383	{}	7
Chr2	7050101	0	7050460	359	ZK1127.9	ZK1127.9e.2	II_7046342_7050126_-	II_7050101_7050460	155	51	4.12e-13	High	154	{}	8
Chr2	7072490	0	7073445	955	krs-1	T02G5.9c.1	II_7070115_7072346_-	II_7072490_7073445	273	102	9.57e-19	Low	621	{}	11
Chr2	7104917	0	7105314	397	rpl-33	F10E7.7.2	II_7105489_7106246_+	II_7104917_7105314	327	43	1.86e-54	High	374	{}	14
Chr2	7111554	0	7111966	412	F10E7.5	F10E7.5	II_7111911_7112896_+	II_7111554_7111966	218	64	2.09e-20	High	151	{}	6
Chr2	7151682	0	7152458	776	fust-1	C27H5.3.1	II_7152484_7155407_+	II_7151682_7152458	586	116	1.67e-75	High	414	{}	18
Chr2	7301608	0	7302023	415	cul-4	F45E12.3	II_7302035_7305693_+	II_7301608_7302023	342	36	6.94e-63	High	220	{}	9
Chr2	7478603	0	7479195	592	ubc-6	D1022.1b	II_7479079_7480645_+	II_7478603_7479195	287	53	2.19e-39	High	180	{}	12
Chr2	7537540	0	7537956	416	nfi-1	ZK1290.4a	II_7538056_7542463_+	II_7537540_7537956	279	38	8.65e-46	High	308	{}	10
Chr2	7663452	0	7664626	1174	F18A1.7	F18A1.7.1	II_7662680_7663675_-	II_7663452_7664626	674	39	1.33e-148	High	364	{}	0
Chr2	7664198	0	7664563	365	rpa-1	F18A1.5.1	II_7664497_7667026_+	II_7664198_7664563	209	28	7.71e-35	High	117	{}	0
Chr2	7781022	0	7781426	404	spdl-1	C06A8.5	II_7781503_7783243_+	II_7781022_7781426	289	48	1.95e-42	High	279	{}	9
Chr2	7806862	0	7807235	373	{}	{}	{}	II_7806862_7807235	176	18	4.9e-33	Unassigned	{}	{}	{}
Chr2	7816115	0	7816595	480	cki-2	T05A6.2a.1	II_7816401_7818186_+	II_7816115_7816595	190	30	4.2e-29	High	46	{}	5
Chr2	7860170	0	7860658	488	lin-5	T09A5.10.1	II_7860517_7863486_+	II_7860170_7860658	411	31	6.97e-85	High	103	{}	9
Chr2	7944139	0	7945583	1444	ZK669.4	ZK669.4.1	II_7942537_7945131_-	II_7944139_7945583	1029	133	3.34e-170	High	-270	II:7944824-7944904	11
Chr2	8028032	0	8029139	1107	C08B11.3	C08B11.3	II_8022558_8027668_-	II_8028032_8029139	444	64	3.68e-70	Low	917	{}	13
Chr2	8039300	0	8039694	394	ubh-4	C08B11.7	II_8038199_8039671_-	II_8039300_8039694	197	31	3.4e-30	High	-174	{}	6
Chr2	8062186	0	8062690	504	ufd-2	T05H10.5a	II_8062667_8065866_+	II_8062186_8062690	229	58	1e-24	High	229	{}	11
Chr2	8075195	0	8075635	440	K02C4.2	K02C4.2	II_8075684_8076694_+	II_8075195_8075635	229	67	1.87e-21	High	269	{}	11
Chr2	8086792	0	8087155	363	K02C4.3	K02C4.3	II_8081145_8087260_-	II_8086792_8087155	153	14	4.82e-30	High	-287	{}	12
Chr2	8091413	0	8091780	367	snoRNA:K02C4.7	snoRNA:K02C4.7	II_8091632_8091705_+	II_8091413_8091780	164	22	1.56e-27	High	36	II:8091419-8091778	9
Chr2	8124830	0	8125209	379	ire-1	C41C4.4	II_8112191_8124914_-	II_8124830_8125209	224	41	3.75e-31	High	105	{}	10
Chr2	8157880	0	8158313	433	pch-2	F10B5.5	II_8158273_8160380_+	II_8157880_8158313	499	46	3.72e-96	High	177	{}	9
Chr2	8162195	0	8162551	356	rrf-3	F10B5.7	II_8162482_8168476_+	II_8162195_8162551	235	40	3.46e-34	High	109	{}	7
Chr2	8184924	0	8185353	429	mig-5	T05C12.6c	II_8182246_8184945_-	II_8184924_8185353	527	58	1.25e-94	High	193	{}	22
Chr2	8222267	0	8222720	453	{}	{}	{}	II_8222267_8222720	294	26	1.29e-57	Unassigned	{}	{}	{}
Chr2	8275937	0	8276461	524	K01C8.7	K01C8.7	II_8276269_8277349_+	II_8275937_8276461	599	41	6.87e-127	High	70	{}	4
Chr2	8282981	0	8283711	730	nst-1	K01C8.9	II_8280780_8283132_-	II_8282981_8283711	254	36	6.25e-41	High	214	{}	7
Chr2	8328790	0	8329296	506	hel-1	C26D10.2b.1	II_8327646_8328801_-	II_8328790_8329296	635	38	2.23e-139	High	242	{}	13
Chr2	8328839	0	8329787	948	C26D10.4	C26D10.4	II_8329684_8333391_+	II_8328839_8329787	579	144	3.22e-61	High	371	{}	13
Chr2	8442092	0	8442539	447	eif-3.G	F22B5.2	II_8442696_8444163_+	II_8442092_8442539	179	74	5.53e-11	High	381	{}	8
Chr2	8516684	0	8517081	397	rnh-2	T13H5.7	II_8517075_8518336_+	II_8516684_8517081	233	49	2.48e-29	High	193	{}	6
Chr2	8546927	0	8547267	340	snoRNA:W01C9.6	snoRNA:W01C9.6	II_8547133_8547262_+	II_8546927_8547267	122	40	1.27e-10	High	36	{}	7
Chr2	8561086	0	8561608	522	iff-2	F54C9.1.1	II_8559323_8561275_-	II_8561086_8561608	676	116	6.9e-96	High	72	{}	20
Chr2	8566008	0	8566432	424	stc-1	F54C9.2	II_8563648_8566062_-	II_8566008_8566432	319	22	7.79e-68	High	158	{}	3
Chr2	8569204	0	8569744	540	rpl-5	F54C9.5.1	II_8569850_8570974_+	II_8569204_8569744	715	61	4.08e-141	High	376	{}	19
Chr2	8569207	0	8571297	2090	F54C9.6	F54C9.6b.2	II_8570944_8572743_+	II_8569207_8571297	576	79	9.09e-93	Low	692	{}	19
Chr2	8602289	0	8602635	346	rpl-26	F28C6.7a.1	II_8602710_8603506_+	II_8602289_8602635	196	23	8.07e-35	High	248	{}	10
Chr2	8603518	0	8603866	348	suf-1	F28C6.6	II_8603771_8606668_+	II_8603518_8603866	121	57	4.71e-06	High	79	{}	2
Chr2	8940245	0	8940681	436	T21B10.5	T21B10.5	II_8939350_8940552_-	II_8940245_8940681	414	38	4.64e-80	High	-89	{}	4
Chr2	8969006	0	8969647	641	pqn-14	C18E9.3a	II_8966834_8969537_-	II_8969006_8969647	790	56	4.71e-165	High	-211	{}	12
Chr2	8969161	0	8969610	449	C18E9.5	C18E9.5	II_8969852_8971597_+	II_8969161_8969610	607	93	2.01e-91	High	467	{}	12
Chr2	9054456	0	9054942	486	T24B8.2	T24B8.2	II_9054892_9056392_+	II_9054456_9054942	534	97	3.48e-73	High	193	{}	13
Chr2	9056998	0	9057930	932	rpl-32	T24B8.1.2	II_9056417_9057232_-	II_9056998_9057930	425	79	1.47e-57	High	232	{}	16
Chr2	9098902	0	9099329	427	T24H10.1	T24H10.1	II_9099291_9100367_+	II_9098902_9099329	367	72	5.41e-48	High	176	{}	10
Chr2	9108342	0	9108783	441	dnj-23	T24H10.3	II_9107319_9108461_-	II_9108342_9108783	380	48	2.3e-64	High	101	{}	2
Chr2	9416570	0	9416965	395	M176.3	M176.3.1	II_9416926_9418232_+	II_9416570_9416965	285	33	1.72e-50	High	159	{}	10
Chr2	9706134	0	9706535	401	Y53C12A.3	Y53C12A.3	II_9703727_9706454_-	II_9706134_9706535	497	25	6.14e-114	High	-120	{}	5
Chr2	9716329	0	9717136	807	wee-1.3	Y53C12A.1	II_9713652_9716381_-	II_9716329_9717136	860	67	2.92e-174	High	351	{}	13
Chr2	9745980	0	9746374	394	Y53C12B.1	Y53C12B.1	II_9743046_9745981_-	II_9745980_9746374	319	74	9.62e-37	High	196	{}	13
Chr2	9940301	0	9940903	602	ufd-3	C05C10.6b	II_9940677_9943706_+	II_9940301_9940903	713	58	5.33e-143	High	75	{}	12
Chr2	9968100	0	9968620	520	R53.6	R53.6	II_9968589_9969519_+	II_9968100_9968620	376	59	8.36e-57	High	229	{}	9
Chr2	10033321	0	10033763	442	F52H3.2	F52H3.2.1	II_10030811_10033129_-	II_10033321_10033763	326	35	1.66e-59	High	413	II:10033464-10033698	15
Chr2	10099870	0	10100188	318	puf-12	ZK945.3	II_10100226_10102968_+	II_10099870_10100188	143	49	1.28e-11	High	197	{}	6
Chr2	10197013	0	10197398	385	R05H5.3	R05H5.3	II_10197538_10198581_+	II_10197013_10197398	427	28	8.11e-92	High	333	{}	7
Chr2	10247932	0	10248717	785	T01E8.5	T01E8.5	II_10242516_10247551_-	II_10247932_10248717	262	29	3.5e-47	Low	773	{}	17
Chr2	10248289	0	10248709	420	F54B3.3	F54B3.3.1	II_10248904_10251057_+	II_10248289_10248709	407	35	1.48e-80	High	405	{}	17
Chr2	10300352	0	10301289	937	mdt-22	ZK970.3	II_10301012_10301802_+	II_10300352_10301289	834	80	1.79e-157	High	192	{}	11
Chr2	10349954	0	10350837	883	stip-1	C07E3.1b	II_10348282_10350028_-	II_10349954_10350837	765	80	8.48e-140	High	367	{}	4
Chr2	10395290	0	10395648	358	T09F3.4	T09F3.4	II_10395503_10396652_+	II_10395290_10395648	192	35	6.25e-27	High	34	{}	3
Chr2	10416272	0	10416766	494	E04D5.1	E04D5.1b	II_10416602_10417581_+	II_10416272_10416766	213	38	3.57e-30	High	83	{}	2
Chr2	10541870	0	10542601	731	pro-1	R166.4	II_10539374_10541909_-	II_10541870_10542601	400	51	2.14e-67	High	326	{}	13
Chr2	10562812	0	10563840	1028	snoRNA:C06A1.9	snoRNA:C06A1.9	II_10562866_10562978_-	II_10562812_10563840	789	51	1.4e-168	High	348	{}	21
Chr2	10563147	0	10563906	759	cdc-48.1	C06A1.1.1	II_10559932_10563320_-	II_10563147_10563906	908	90	5.04e-169	High	206	{}	21
Chr2	10578077	0	10579092	1015	tag-242	C14A4.1.1	II_10579869_10580958_+	II_10578077_10579092	218	21	1.2e-41	Low	1285	{}	5
Chr2	10578786	0	10579209	423	rpb-6	C06A1.5	II_10579282_10579809_+	II_10578786_10579209	410	36	1.47e-80	High	285	{}	5
Chr2	10658667	0	10659096	429	rsp-7	D2089.1b.1	II_10659122_10659879_+	II_10658667_10659096	296	54	6.39e-41	High	241	{}	9
Chr2	10714156	0	10714577	421	dph-2	C09G5.2	II_10702494_10714209_-	II_10714156_10714577	488	23	1.81e-113	High	157	{}	3
Chr2	10783097	0	10783524	427	ect-2	T19E10.1a	II_10778857_10783331_-	II_10783097_10783524	442	38	2.06e-87	High	-21	{}	3
Chr2	10784830	0	10785454	624	cdl-1	R06F6.1.1	II_10785366_10787182_+	II_10784830_10785454	757	36	1.23e-174	High	224	{}	12
Chr2	10798292	0	10798871	579	npp-19	R06F6.5a.1	II_10796809_10798395_-	II_10798292_10798871	765	71	2.04e-146	High	186	{}	11
Chr2	10823978	0	10824409	431	R06F6.12	R06F6.12	II_10821847_10823993_-	II_10823978_10824409	491	46	4.53e-94	High	200	{}	7
Chr2	10839984	0	10840370	386	snoRNA:M106.6	snoRNA:M106.6	II_10840231_10840305_+	II_10839984_10840370	231	36	1.97e-35	High	54	II:10840157-10840380	13
Chr2	10868668	0	10869096	428	M106.4	M106.4a	II_10863608_10868874_-	II_10868668_10869096	492	33	5.26e-105	High	8	{}	18
Chr2	10872447	0	10872854	407	F59E10.3	F59E10.3	II_10872805_10873687_+	II_10872447_10872854	321	53	3.44e-47	High	155	{}	11
Chr2	10925807	0	10926452	645	R03D7.1	R03D7.1	II_10926477_10930990_+	II_10925807_10926452	265	48	6.38e-37	High	348	{}	2
Chr2	10948611	0	10948893	282	gst-5	R03D7.6	II_10950266_10951518_+	II_10948611_10948893	99	22	1.37e-12	Low	1514	II:10948649-10948808	0
Chr2	11021865	0	11022418	553	let-858	F33A8.1.1	II_11022286_11027822_+	II_11021865_11022418	716	40	1.37e-159	High	145	{}	4
Chr2	11049764	0	11050234	470	sdhd-1	F33A8.5.1	II_11049024_11049831_-	II_11049764_11050234	337	51	4.4e-52	High	168	{}	9
Chr2	11105951	0	11106627	676	nasp-1	C09H10.6	II_11106540_11107987_+	II_11105951_11106627	337	56	2.68e-49	High	251	{}	2
Chr2	11132455	0	11132871	416	F40F8.11	F40F8.11.1	II_11130614_11132564_-	II_11132455_11132871	507	25	1.04e-116	High	99	{}	4
Chr2	11166998	0	11167401	403	snoRNA:K07C10.2	snoRNA:K07C10.2	II_11167133_11167219_+	II_11166998_11167401	153	41	4.72e-16	High	-66	{}	7
Chr2	11238899	0	11239313	414	T06D8.9	T06D8.9.1	II_11239260_11240875_+	II_11238899_11239313	306	40	3.59e-51	High	154	{}	15
Chr2	11290293	0	11290712	419	C47G2.3	C47G2.3.1	II_11288609_11290070_-	II_11290293_11290712	440	36	1.75e-88	High	432	{}	2
Chr2	11293311	0	11293778	467	C47G2.4	C47G2.4	II_11290776_11293481_-	II_11293311_11293778	283	45	1.13e-42	High	63	{}	10
Chr2	11297162	0	11297488	326	saps-1	C47G2.5.1	II_11297610_11301174_+	II_11297162_11297488	135	38	1.19e-13	High	285	{}	1
Chr2	11333835	0	11334530	695	tRNA:B0491.t2	tRNA:B0491.t2	II_11333923_11333994_-	II_11333835_11334530	261	35	3.1e-43	High	188	{}	5
Chr2	11345467	0	11345942	475	B0491.5	B0491.5.1	II_11343632_11345721_-	II_11345467_11345942	690	43	1.04e-149	High	-17	{}	14
Chr2	11347752	0	11348530	778	B0491.6	B0491.6.1	II_11345869_11348008_-	II_11347752_11348530	770	74	1.87e-145	High	133	{}	9
Chr2	11440030	0	11440502	472	VW02B12L.2	VW02B12L.2	II_11439207_11439817_-	II_11440030_11440502	558	49	2.62e-109	High	449	{}	9
Chr2	11452861	0	11453369	508	rsp-2	W02B12.2.2	II_11450507_11452863_-	II_11452861_11453369	523	72	1.66e-84	High	252	{}	12
Chr2	11484547	0	11484897	350	twk-5	B0334.2a	II_11483197_11484907_-	II_11484547_11484897	179	40	9.44e-22	High	-185	{}	11
Chr2	11534396	0	11535123	727	mdt-8	Y62F5A.1a	II_11527150_11533722_-	II_11534396_11535123	531	31	1.76e-117	Low	1037	{}	9
Chr2	11545180	0	11545655	475	dnj-13	F54D5.8	II_11545611_11547266_+	II_11545180_11545655	351	67	7.57e-47	High	194	{}	14
Chr2	11546842	0	11547755	913	F54D5.7	F54D5.7.1	II_11547285_11549207_+	II_11546842_11547755	324	97	3.99e-29	High	-13	{}	6
Chr2	11599635	0	11600093	458	npp-5	F07A11.3	II_11596686_11599715_-	II_11599635_11600093	569	46	1.29e-114	High	149	{}	3
Chr2	11675844	0	11676337	493	trr-1	C47D12.1b.1	II_11661377_11675916_-	II_11675844_11676337	447	56	7.55e-76	High	174	{}	13
Chr2	11759178	0	11759623	445	F44E5.5	F44E5.5.1	II_11759465_11761758_+	II_11759178_11759623	296	25	3.48e-59	High	65	{}	18
Chr2	11777910	0	11778380	470	patr-1	F43G6.9.1	II_11774579_11777853_-	II_11777910_11778380	567	35	1.32e-123	High	292	{}	8
Chr2	11874501	0	11875050	549	npp-3	K12D12.2.1	II_11865432_11874601_-	II_11874501_11875050	826	56	1.46e-174	High	174	{}	15
Chr2	11967287	0	11967874	587	W03C9.5	W03C9.5	II_11966955_11967440_-	II_11967287_11967874	454	43	1.07e-86	High	140	{}	17
Chr2	11979637	0	11980407	770	Y17G7B.20	Y17G7B.20	II_11977717_11979740_-	II_11979637_11980407	467	64	9.6e-76	High	282	{}	17
Chr2	12006567	0	12007007	440	mcm-2	Y17G7B.5b.2	II_12001418_12006532_-	II_12006567_12007007	502	40	1.04e-101	High	255	{}	5
Chr2	12102353	0	12102617	264	{}	{}	{}	II_12102353_12102617	70	17	1.38e-08	Unassigned	{}	{}	{}
Chr2	12107552	0	12108144	592	Y17G7B.18	Y17G7B.18b	II_12103932_12107906_-	II_12107552_12108144	703	38	5.83e-158	High	-58	{}	11
Chr2	12184763	0	12185198	435	Y57A10A.14	Y57A10A.14	II_12185104_12189025_+	II_12184763_12185198	340	27	3.06e-69	High	124	{}	1
Chr2	12459229	0	12459814	585	tag-281	F15A4.11	II_12459681_12460337_+	II_12459229_12459814	737	28	1.41e-177	High	160	{}	12
Chr2	12494424	0	12494828	404	tRNA:T21B4.t1	tRNA:T21B4.t1	II_12494649_12494722_+	II_12494424_12494828	169	23	3.86e-28	High	23	II:12494488-12494795	10
Chr2	12603664	0	12604515	851	Y38E10A.7	Y38E10A.7	II_12605875_12606933_+	II_12603664_12604515	224	69	7.22e-20	Low	1786	{}	8
Chr2	12677695	0	12678735	1040	tRNA:Y38E10A.t1	tRNA:Y38E10A.t1	II_12678216_12678287_+	II_12677695_12678735	709	225	1.25e-57	High	1	{}	10
Chr2	12677735	0	12678893	1158	Y46G5A.2	Y46G5A.2	II_12679857_12686311_+	II_12677735_12678893	1115	95	7.87e-219	Low	1543	{}	10
Chr2	12738654	0	12739131	477	Y46G5A.4	Y46G5A.4	II_12726860_12736927_-	II_12738654_12739131	385	38	1.61e-72	Low	1965	{}	12
Chr2	12798877	0	12800301	1424	{}	{}	{}	II_12798877_12800301	701	48	9.7e-148	Unassigned	{}	{}	{}
Chr2	12914548	0	12915031	483	F35C5.12	F35C5.12	II_12910129_12914484_-	II_12914548_12915031	584	33	3.86e-130	High	305	{}	4
Chr2	12919037	0	12919380	343	F58G1.2	F58G1.2.2	II_12915492_12918836_-	II_12919037_12919380	123	33	4.01e-13	High	372	{}	6
Chr2	12944415	0	12945091	676	snRNA:F58G1.10	snRNA:F58G1.10	II_12944705_12944869_-	II_12944415_12945091	392	43	9.9e-71	High	-116	II:12944658-12945088	15
Chr2	13030175	0	13031090	915	{}	{}	{}	II_13030175_13031090	258	42	2.77e-38	Unassigned	{}	{}	{}
Chr2	13030485	0	13031156	671	F18A11.2	F18A11.2	II_13032755_13036760_+	II_13030485_13031156	330	66	1.15e-42	Low	1935	{}	10
Chr2	13083624	0	13084150	526	Y81G3A.3	Y81G3A.3	II_13084071_13091387_+	II_13083624_13084150	686	36	3.08e-155	High	184	{}	5
Chr2	13117015	0	13117382	367	rict-1	F29C12.3	II_13098150_13116701_-	II_13117015_13117382	193	23	4.56e-34	High	497	{}	8
Chr2	13156036	0	13156363	327	F32A11.1	F32A11.1	II_13157237_13160305_+	II_13156036_13156363	112	25	4.82e-14	Low	1038	II:13155690-13156311	0
Chr2	13156799	0	13157291	492	hpr-17	F32A11.2	II_13153362_13156947_-	II_13156799_13157291	773	41	4.54e-174	High	98	{}	12
Chr2	13199519	0	13200178	659	btf-1	F15D4.1	II_13201526_13215597_+	II_13199519_13200178	902	31	1.26e-220	Low	1678	{}	9
Chr2	13237511	0	13238225	714	rmo-1	F15D4.3	II_13237316_13237806_-	II_13237511_13238225	697	59	5.68e-138	High	62	{}	12
Chr2	13369151	0	13369552	401	Y48C3A.20	Y48C3A.20	II_13369509_13375191_+	II_13369151_13369552	349	53	8.49e-54	High	158	{}	10
Chr2	13574921	0	13575772	851	Y48E1B.5	Y48E1B.5	II_13568013_13574961_-	II_13574921_13575772	182	23	3.48e-31	High	385	{}	14
Chr2	13575456	0	13575849	393	Y48E1B.7	Y48E1B.7	II_13575833_13584391_+	II_13575456_13575849	233	27	1.94e-41	High	181	{}	14
Chr2	13596359	0	13596928	569	Y48E1B.11	Y48E1B.11	II_13595712_13596443_-	II_13596359_13596928	634	62	3.17e-119	High	200	{}	9
Chr2	13725694	0	13726046	352	Y54G9A.7	Y54G9A.7	II_13723182_13725705_-	II_13725694_13726046	166	20	2.74e-29	High	165	{}	4
Chr2	13872164	0	13872806	642	Y51H1A.3	Y51H1A.3a.1	II_13872767_13875197_+	II_13872164_13872806	436	54	2.07e-74	High	282	{}	15
Chr2	13888050	0	13888614	564	Y51H1A.6	Y51H1A.6	II_13888557_13894585_+	II_13888050_13888614	394	25	1.54e-85	High	225	{}	13
Chr2	13908413	0	13908940	527	W02B8.2	W02B8.2	II_13908823_13915088_+	II_13908413_13908940	717	49	1.24e-151	High	147	{}	12
Chr2	13976058	0	13976482	424	Y39G8B.2	Y39G8B.2	II_13973587_13976117_-	II_13976058_13976482	431	30	3.96e-91	High	153	{}	14
Chr2	14017972	0	14018516	544	cyp-37A1	F01D5.9	II_14013722_14016860_-	II_14017972_14018516	143	14	1.87e-27	Low	1384	II:14018194-14018835	10
Chr2	14018115	0	14018562	447	snoRNA:F01D5.12	snoRNA:F01D5.12	II_14018251_14018338_-	II_14018115_14018562	217	46	3.11e-27	High	0	II:14018194-14018835	10
Chr2	14050368	0	14050866	498	{}	{}	{}	II_14050368_14050866	139	18	9.1e-24	Unassigned	{}	{}	{}
Chr2	14059610	0	14060254	644	W01G7.3	W01G7.3	II_14059982_14060518_+	II_14059610_14060254	831	46	4.28e-185	High	50	{}	15
Chr2	14062851	0	14063423	572	lem-2	W01G7.5	II_14063352_14065754_+	II_14062851_14063423	494	20	2.51e-118	High	215	{}	12
Chr2	14141964	0	14142296	332	W03H9.4	W03H9.4	II_14133305_14142173_-	II_14141964_14142296	202	25	5.26e-35	High	-43	{}	5
Chr2	14154121	0	14155792	1671	rpl-43	Y48B6A.2.1	II_14155173_14155581_+	II_14154121_14155792	369	50	3.85e-60	High	217	{}	20
Chr2	14154233	0	14154847	614	Y48B6A.1	Y48B6A.1.1	II_14150770_14154268_-	II_14154233_14154847	517	53	1.28e-95	High	272	{}	20
Chr2	14234065	0	14234822	757	Y48B6A.12	Y48B6A.12.2	II_14225838_14234001_-	II_14234065_14234822	265	48	6.38e-37	High	442	{}	2
Chr2	14244397	0	14244745	348	jmjd-2	Y48B6A.11	II_14236689_14243485_-	II_14244397_14244745	180	35	3.07e-24	Low	1086	{}	11
Chr2	14250972	0	14252078	1106	Y54G11A.2	Y54G11A.2	II_14252257_14255535_+	II_14250972_14252078	1502	71	0	Low	732	{}	20
Chr2	14321464	0	14321803	339	{}	{}	{}	II_14321464_14321803	87	7	3.43e-18	Unassigned	{}	{}	{}
Chr2	14349367	0	14349848	481	Y54G11A.11	Y54G11A.11.1	II_14349558_14350691_+	II_14349367_14349848	530	58	2.15e-95	High	-49	{}	17
Chr2	14357564	0	14358300	736	R06A4.9	R06A4.9.1	II_14358153_14361521_+	II_14357564_14358300	648	58	6.68e-126	High	221	{}	11
Chr2	14365132	0	14365512	380	imb-2	R06A4.4b	II_14365485_14373266_+	II_14365132_14365512	248	38	2.48e-38	High	163	{}	7
Chr2	14383500	0	14383983	483	mes-2	R06A4.7	II_14383872_14388349_+	II_14383500_14383983	757	38	1.16e-172	High	131	{}	11
Chr2	14389859	0	14390319	460	nurf-1	F26H11.2b	II_14390147_14400947_+	II_14389859_14390319	524	43	4.16e-105	High	58	{}	10
Chr2	14412926	0	14413336	410	exl-1	F26H11.5	II_14412135_14413359_-	II_14412926_14413336	195	31	1e-29	High	-228	II:14413104-14413172	1
Chr2	14440984	0	14441473	489	K04B12.3	K04B12.3	II_14441331_14447103_+	II_14440984_14441473	743	74	1.69e-138	High	103	{}	12
Chr2	14488439	0	14488928	489	usp-14	C13B4.2.1	II_14485521_14488585_-	II_14488439_14488928	487	53	6.2e-88	High	98	{}	12
Chr2	14528189	0	14528635	446	spat-1	F57C2.6	II_14528651_14534011_+	II_14528189_14528635	213	53	1.91e-23	High	239	{}	11
Chr2	14561520	0	14561924	404	mog-4	C04H5.6	II_14552405_14561494_-	II_14561520_14561924	451	48	2.88e-82	High	228	{}	21
Chr2	14794730	0	14795326	596	eif-3.B	Y54E2A.11a.2	II_14795300_14797738_+	II_14794730_14795326	974	53	1.33e-217	High	272	{}	20
Chr2	14822320	0	14822641	321	{}	{}	{}	II_14822320_14822641	69	16	8.83e-09	Unassigned	{}	{}	{}
Chr2	14856792	0	14857200	408	R05H10.2	R05H10.2	II_14857155_14866483_+	II_14856792_14857200	332	33	1.77e-62	High	159	{}	4
Chr2	14969201	0	14969583	382	Y53F4B.42	Y53F4B.42	II_14969798_14970814_+	II_14969201_14969583	342	33	4.52e-65	High	406	{}	6
Chr2	15010296	0	15010836	540	Y53F4B.9	Y53F4B.9	II_15004778_15010305_-	II_15010296_15010836	810	53	6.18e-173	High	261	{}	13
Chr2	15025094	0	15026113	1019	Y53F4B.13	Y53F4B.13	II_15025942_15036927_+	II_15025094_15026113	678	80	8.97e-118	High	339	{}	16
Chr2	15025587	0	15026079	492	snoRNA:Y53F4B.47	snoRNA:Y53F4B.47	II_15025709_15025788_-	II_15025587_15026079	474	90	1.6e-62	High	45	{}	16
Chr2	15089260	0	15090015	755	Y53F4B.21	Y53F4B.21	II_15090076_15107591_+	II_15089260_15090015	730	51	2.3e-153	High	439	{}	6
Chr2	15119463	0	15120251	788	Y53F4B.22	Y53F4B.22	II_15120197_15123240_+	II_15119463_15120251	298	87	1.24e-27	High	340	{}	9
Chr2	15208107	0	15208483	376	{}	{}	{}	II_15208107_15208483	155	18	1.01e-27	Unassigned	{}	{}	{}
Chr2	15230787	0	15231293	506	{}	{}	{}	II_15230787_15231293	98	14	3e-16	Unassigned	{}	{}	{}
Chr2	15232566	0	15233023	457	Y46E12BL.2	Y46E12BL.2	II_15233049_15244826_+	II_15232566_15233023	571	35	1.07e-124	High	255	{}	12
Chr2	15262931	0	15263293	362	{}	{}	{}	II_15262931_15263293	172	16	1.82e-33	Unassigned	{}	{}	{}
Chr3	86316	0	86689	373	F54C4.3	F54C4.3	III_70527_86375_-	III_86316_86689	195	34	4.02e-28	High	127	{}	11
Chr3	87175	0	87570	395	F54C4.4	F54C4.4	III_86776_87334_-	III_87175_87570	199	36	5.19e-28	High	38	{}	12
Chr3	234998	0	235541	543	Y50D7A.4	Y50D7A.4.1	III_235842_253375_+	III_234998_235541	279	47	1.18e-40	Low	573	{}	8
Chr3	471700	0	472352	652	Y55B1BR.4	Y55B1BR.4	III_464865_471845_-	III_471700_472352	218	48	1.46e-26	High	181	{}	1
Chr3	491046	0	491510	464	unc-45	F30H5.1	III_491548_502061_+	III_491046_491510	535	28	1.77e-121	High	270	{}	5
Chr3	558881	0	559537	656	B0353.1	B0353.1	III_559995_572134_+	III_558881_559537	133	45	4.66e-11	Low	786	{}	6
Chr3	598206	0	598533	327	Y55B1AR.2	Y55B1AR.2a	III_587190_598113_-	III_598206_598533	98	30	1.95e-09	High	256	{}	9
Chr3	793580	0	794001	421	snt-2	F42G9.7	III_786097_793757_-	III_793580_794001	327	43	1.86e-54	High	33	{}	14
Chr3	793627	0	794196	569	snoRNA:B0412.6	snoRNA:B0412.6	III_794393_794520_+	III_793627_794196	129	30	2.11e-15	High	482	{}	14
Chr3	844562	0	845938	1376	K02F3.2	K02F3.2	III_845839_850264_+	III_844562_845938	668	109	8.61e-98	Low	589	{}	10
Chr3	901847	0	902250	403	F23H11.3	F23H11.3.1	III_899667_901537_-	III_901847_902250	246	54	6.73e-30	Low	511	{}	3
Chr3	1080397	0	1080988	591	rab-18	Y92C3B.3a	III_1079670_1080477_-	III_1080397_1080988	657	39	1.89e-144	High	215	{}	17
Chr3	1142673	0	1143253	580	smr-1	Y71D11A.2b	III_1143029_1143431_+	III_1142673_1143253	796	45	1.69e-176	High	66	{}	13
Chr3	1202146	0	1202550	404	Y119D3B.16	Y119D3B.16	III_1197436_1201997_-	III_1202146_1202550	389	23	5.09e-86	High	351	{}	14
Chr3	1207768	0	1208269	501	Y119D3B.11	Y119D3B.11.1	III_1208121_1213639_+	III_1207768_1208269	557	34	8.58e-122	High	103	{}	8
Chr3	1418681	0	1419087	406	Y82E9BR.3	Y82E9BR.3.1	III_1419181_1420424_+	III_1418681_1419087	315	43	1.62e-51	High	297	{}	18
Chr3	1424298	0	1424728	430	tRNA:Y82E9BR.t1	tRNA:Y82E9BR.t1	III_1424481_1424552_+	III_1424298_1424728	176	26	4.74e-28	High	-32	{}	11
Chr3	1533066	0	1533940	874	Y67D2.4	Y67D2.4	III_1533829_1538118_+	III_1533066_1533940	807	65	4.54e-162	High	326	{}	10
Chr3	1616606	0	1617224	618	{}	{}	{}	III_1616606_1617224	217	26	6.46e-38	Unassigned	{}	{}	{}
Chr3	1618590	0	1621232	2642	hsp-60	Y22D7AL.5.1	III_1619732_1625790_+	III_1618590_1621232	902	93	6.87e-165	High	-179	III:1619895-1620043	19
Chr3	1618883	0	1619469	586	Y22D7AL.10	Y22D7AL.10.1	III_1617143_1618942_-	III_1618883_1619469	584	60	8.46e-108	High	234	{}	19
Chr3	1777467	0	1777807	340	Y39A3CL.4	Y39A3CL.4a	III_1772556_1777596_-	III_1777467_1777807	139	23	5.37e-21	High	41	{}	5
Chr3	1859251	0	1859983	732	ddp-1	Y39A3CR.4	III_1859881_1860315_+	III_1859251_1859983	836	69	1.97e-166	High	264	{}	17
Chr3	1905603	0	1905981	378	pqn-41	B0524.1	III_1905807_1910546_+	III_1905603_1905981	210	24	1.14e-37	High	15	{}	10
Chr3	1950175	0	1950682	507	rps-22	F53A3.3.2	III_1950482_1951415_+	III_1950175_1950682	718	63	2.51e-140	High	54	{}	17
Chr3	1950212	0	1952024	1812	F53A3.7	F53A3.7	III_1951514_1953735_+	III_1950212_1952024	562	90	4.95e-83	High	396	{}	17
Chr3	2151353	0	2152069	716	Y48G9A.3	Y48G9A.3	III_2151823_2162086_+	III_2151353_2152069	770	56	9.38e-160	High	112	{}	10
Chr3	2171617	0	2172455	838	miRNA:mir-229	miRNA:mir-229	III_2172440_2172554_+	III_2171617_2172455	457	78	2.23e-65	High	404	{}	14
Chr3	2330900	0	2331678	778	Y54F10BM.13	Y54F10BM.13	III_2329722_2331175_-	III_2330900_2331678	679	61	1.09e-131	High	114	{}	7
Chr3	2375686	0	2376356	670	H14E04.2	H14E04.2a	III_2376184_2384558_+	III_2375686_2376356	717	63	4.57e-140	High	163	{}	14
Chr3	2401079	0	2401806	727	cic-1	H14E04.5	III_2394376_2401364_-	III_2401079_2401806	753	47	4.18e-163	High	78	{}	8
Chr3	2418065	0	2418758	693	W04B5.5	W04B5.5	III_2411233_2418192_-	III_2418065_2418758	815	60	2.81e-168	High	219	{}	10
Chr3	2487104	0	2487457	353	Y54F10AL.1	Y54F10AL.1b	III_2487758_2491921_+	III_2487104_2487457	128	34	9.87e-14	High	478	{}	4
Chr3	2528602	0	2529016	414	Y54F10AM.5	Y54F10AM.5.1	III_2529046_2530491_+	III_2528602_2529016	455	30	1.25e-97	High	237	{}	16
Chr3	2597016	0	2597473	457	apb-1	Y71H2B.10a	III_2583973_2597022_-	III_2597016_2597473	437	45	8.02e-81	High	222	{}	17
Chr3	2619597	0	2619940	343	Y71H2B.3	Y71H2B.3	III_2619926_2622330_+	III_2619597_2619940	147	48	1.31e-12	High	158	{}	2
Chr3	2768417	0	2769426	1009	Y71H2AM.17	Y71H2AM.17	III_2764420_2768806_-	III_2768417_2769426	627	60	6.65e-119	High	115	{}	17
Chr3	2785669	0	2786348	679	Y71H2AM.5	Y71H2AM.5.1	III_2786108_2786832_+	III_2785669_2786348	549	61	3.93e-98	High	100	{}	20
Chr3	2804431	0	2805778	1347	Y71H2AM.3	Y71H2AM.3	III_2805422_2810992_+	III_2804431_2805778	1078	133	3.63e-182	High	318	{}	8
Chr3	2814912	0	2815646	734	tufm-1	Y71H2AM.23.1	III_2811679_2814960_-	III_2814912_2815646	266	58	2.07e-32	High	319	{}	10
Chr3	2946568	0	2947722	1154	{}	{}	{}	III_2946568_2947722	306	47	9.1e-47	Unassigned	{}	{}	{}
Chr3	2966488	0	2966950	462	H05C05.2	H05C05.2b	III_2962160_2965623_-	III_2966488_2966950	637	54	3.74e-126	Low	1096	{}	14
Chr3	3067890	0	3068311	421	ubl-1	H06I04.4a.2	III_3068235_3069189_+	III_3067890_3068311	481	41	2.5e-95	High	135	{}	17
Chr3	3067913	0	3069555	1642	snoRNA:H06I04.8	snoRNA:H06I04.8	III_3068796_3068873_+	III_3067913_3069555	448	79	1.63e-62	High	62	III:3068734-3068962	17
Chr3	3070000	0	3070479	479	H06I04.3	H06I04.3c.1	III_3070509_3083697_+	III_3070000_3070479	441	54	1.17e-75	High	270	{}	5
Chr3	3248633	0	3249298	665	Y53G8AL.2	Y53G8AL.2.1	III_3241712_3248567_-	III_3248633_3249298	276	52	2.09e-37	High	398	{}	9
Chr3	3294231	0	3294610	379	Y53G8AR.8	Y53G8AR.8	III_3290244_3294318_-	III_3294231_3294610	123	23	2.39e-17	High	102	{}	2
Chr3	3322322	0	3322955	633	Y53G8AR.2	Y53G8AR.2a	III_3322960_3331655_+	III_3322322_3322955	166	65	3.89e-11	High	322	{}	4
Chr3	3396042	0	3396489	447	F59A2.3	F59A2.3.1	III_3396570_3397661_+	III_3396042_3396489	198	36	8.75e-28	High	305	{}	4
Chr3	3404350	0	3404823	473	npp-9	F59A2.1b.1	III_3400627_3404464_-	III_3404350_3404823	266	41	6.69e-41	High	122	{}	8
Chr3	3456157	0	3456627	470	C34C12.2	C34C12.2	III_3456436_3460065_+	III_3456157_3456627	650	63	1.27e-122	High	44	{}	18
Chr3	3459286	0	3460469	1183	pph-6	C34C12.3	III_3461689_3467647_+	III_3459286_3460469	790	93	3.78e-137	Low	1812	{}	14
Chr3	3505158	0	3505607	449	M01F1.3	M01F1.3.1	III_3502824_3505209_-	III_3505158_3505607	388	71	3.34e-53	High	173	{}	15
Chr3	3650396	0	3651145	749	gsr-1	C46F11.2a	III_3650750_3653207_+	III_3650396_3651145	506	61	2.7e-87	High	-20	{}	9
Chr3	3734986	0	3735397	411	F34D10.2	F34D10.2.1	III_3726878_3735020_-	III_3734986_3735397	245	36	9.14e-39	High	171	{}	8
Chr3	3801184	0	3801901	717	mtm-3	T24A11.1b	III_3789963_3800468_-	III_3801184_3801901	472	144	5.21e-41	Low	1074	{}	18
Chr3	3843928	0	3844233	305	C36A4.5	C36A4.5	III_3844105_3848241_+	III_3843928_3844233	108	13	2.1e-19	High	25	{}	3
Chr3	3862700	0	3863391	691	brc-1	C36A4.8	III_3853123_3862936_-	III_3862700_3863391	714	74	4.56e-131	High	109	{}	17
Chr3	3866904	0	3867853	949	rpl-3	F13B10.2a.1	III_3867827_3869476_+	III_3866904_3867853	1007	159	1.18e-149	High	449	{}	21
Chr3	3916592	0	3916995	403	tag-252	ZK1058.4.1	III_3916824_3918786_+	III_3916592_3916995	380	61	1.24e-56	High	31	{}	10
Chr3	3921538	0	3922256	718	ZK1058.5	ZK1058.5	III_3920635_3921682_-	III_3921538_3922256	445	63	5.32e-71	High	215	{}	4
Chr3	4004145	0	4004582	437	C36E8.1	C36E8.1.1	III_3999274_4004119_-	III_4004145_4004582	423	65	1.53e-64	High	244	{}	13
Chr3	4017984	0	4019448	1464	tbb-2	C36E8.5.2	III_4015738_4017618_-	III_4017984_4019448	433	194	4.4e-21	Low	1098	{}	12
Chr3	4019757	0	4020246	489	T02C12.2	T02C12.2	III_4020039_4021751_+	III_4019757_4020246	577	71	1.88e-98	High	38	{}	11
Chr3	4057843	0	4058284	441	rcq-5	E03A3.2	III_4052786_4057947_-	III_4057843_4058284	517	52	2.41e-96	High	116	{}	3
Chr3	4087526	0	4087995	469	kin-19	C03C10.1.1	III_4083981_4086615_-	III_4087526_4087995	492	48	7.91e-93	Low	1145	{}	12
Chr3	4095445	0	4095806	361	C03C10.7	C03C10.7	III_4095869_4096875_+	III_4095445_4095806	194	21	1.12e-35	High	244	{}	1
Chr3	4150675	0	4151458	783	har-1	C16C10.11.1	III_4152026_4152874_+	III_4150675_4151458	851	78	2.46e-163	Low	960	{}	9
Chr3	4269490	0	4269891	401	T08A11.2	T08A11.2	III_4263771_4269241_-	III_4269490_4269891	353	72	6.62e-45	High	449	{}	10
Chr3	4291231	0	4291723	492	mcm-5	R10E4.4.1	III_4288236_4291254_-	III_4291231_4291723	483	61	1.46e-81	High	223	{}	7
Chr3	4313018	0	4313644	626	evl-14	H38K22.1	III_4303076_4313095_-	III_4313018_4313644	477	28	5.13e-105	High	236	{}	10
Chr3	4313422	0	4313777	355	dcn-1	H38K22.2b	III_4313596_4317549_+	III_4313422_4313777	244	65	4.68e-25	High	-3	{}	10
Chr3	4419260	0	4419865	605	R07E5.7	R07E5.7.1	III_4418314_4419139_-	III_4419260_4419865	626	65	5.65e-115	High	423	{}	10
Chr3	4426822	0	4427128	306	snRNA:C28A5.7	snRNA:C28A5.7	III_4426825_4426926_-	III_4426822_4427128	135	23	4.5e-20	High	49	III:4426803-4427645	7
Chr3	4475412	0	4475853	441	rps-1	F56F3.5.1	III_4475887_4476850_+	III_4475412_4475853	590	80	5.92e-96	High	255	{}	19
Chr3	4488818	0	4491765	2947	{}	{}	{}	III_4488818_4491765	1293	144	7.32e-228	Unassigned	{}	{}	{}
Chr3	4508323	0	4508742	419	F25F2.1	F25F2.1b	III_4508830_4512094_+	III_4508323_4508742	409	47	2.71e-72	High	298	{}	10
Chr3	4587097	0	4587570	473	smc-4	F35G12.8	III_4587474_4593076_+	III_4587097_4587570	560	43	1.08e-114	High	141	{}	9
Chr3	4649102	0	4649823	721	T23F11.6	T23F11.6	III_4646530_4647800_-	III_4649102_4649823	533	89	3.86e-77	Low	1662	{}	17
Chr3	4689571	0	4689975	404	snoRNA:T04A8.17	snoRNA:T04A8.17	III_4689598_4689735_-	III_4689571_4689975	217	52	1.15e-24	High	38	III:4689399-4690021	7
Chr3	4693180	0	4693887	707	T04A8.8	T04A8.8	III_4693960_4695167_+	III_4693180_4693887	173	51	2.85e-16	High	427	{}	8
Chr3	4693248	0	4693651	403	T04A8.6	T04A8.6	III_4691077_4693262_-	III_4693248_4693651	334	65	5.01e-44	High	187	{}	8
Chr3	4720772	0	4721235	463	emb-5	T04A8.14	III_4715257_4720628_-	III_4720772_4721235	654	52	2.86e-132	High	375	{}	9
Chr3	4756894	0	4757403	509	B0393.3	B0393.3	III_4757213_4759668_+	III_4756894_4757403	811	60	3.18e-167	High	65	{}	17
Chr3	4849769	0	4850514	745	F26A1.14	F26A1.14	III_4849229_4849812_-	III_4849769_4850514	327	93	4.67e-31	High	329	{}	7
Chr3	4878236	0	4878650	414	C35D10.13	C35D10.13	III_4877680_4878272_-	III_4878236_4878650	499	54	2.7e-90	High	171	{}	8
Chr3	4899210	0	4900182	972	tag-340	F26F4.4.1	III_4899562_4903106_+	III_4899210_4900182	853	124	3.57e-133	High	-134	{}	21
Chr3	4899609	0	4900462	853	nhl-2	F26F4.7	III_4894610_4899047_-	III_4899609_4900462	682	203	8.09e-60	Low	988	{}	21
Chr3	4905242	0	4905783	541	F26F4.8	F26F4.8	III_4903977_4905480_-	III_4905242_4905783	307	67	3.23e-37	High	32	{}	2
Chr3	4917853	0	4918373	520	rpb-8	F26F4.11	III_4917194_4917972_-	III_4917853_4918373	609	69	7.65e-108	High	141	{}	11
Chr3	4930198	0	4930677	479	set-2	C26E6.9a	III_4922409_4930166_-	III_4930198_4930677	608	45	7.52e-126	High	271	{}	7
Chr3	4962811	0	4963440	629	vps-22	C27F2.5.1	III_4960386_4963001_-	III_4962811_4963440	851	78	2.44e-163	High	124	{}	12
Chr3	4986725	0	4987167	442	C27F2.10	C27F2.10.1	III_4985049_4986988_-	III_4986725_4987167	451	56	7.64e-77	High	-42	{}	2
Chr3	5018024	0	5018511	487	wip-1	R144.4b	III_5018612_5020771_+	III_5018024_5018511	638	85	1.29e-104	High	345	{}	19
Chr3	5024239	0	5024709	470	R144.2	R144.2b	III_5025219_5026993_+	III_5024239_5024709	210	76	2.33e-15	Low	745	{}	12
Chr3	5031411	0	5031831	420	{}	{}	{}	III_5031411_5031831	91	17	4.82e-13	Unassigned	{}	{}	{}
Chr3	5068730	0	5069222	492	C45G9.2	C45G9.2	III_5069031_5070270_+	III_5068730_5069222	654	52	2.87e-132	High	55	{}	7
Chr3	5080622	0	5081379	757	tag-174	F54D8.2.1	III_5081686_5082962_+	III_5080622_5081379	423	71	3.14e-61	Low	686	{}	14
Chr3	5172440	0	5172870	430	K10D2.5	K10D2.5	III_5172600_5173295_+	III_5172440_5172870	520	41	1.11e-105	High	-55	{}	18
Chr3	5181102	0	5181817	715	{}	{}	{}	III_5181102_5181817	487	42	1.01e-95	Unassigned	{}	{}	{}
Chr3	5190096	0	5191005	909	K10D2.1	K10D2.1b	III_5191091_5194643_+	III_5190096_5191005	842	102	3.71e-144	Low	541	{}	5
Chr3	5274894	0	5275298	404	ZC395.10	ZC395.10.1	III_5273760_5274727_-	III_5274894_5275298	201	47	2.08e-23	High	369	{}	6
Chr3	5294861	0	5295207	346	tRNA:T15B12.t1	tRNA:T15B12.t1	III_5294938_5295009_-	III_5294861_5295207	138	60	4e-08	High	25	III:5294910-5295921	9
Chr3	5308158	0	5308637	479	F52C9.7	F52C9.7.1	III_5308560_5311099_+	III_5308158_5308637	630	60	1.12e-119	High	163	{}	8
Chr3	5349136	0	5349673	537	Y32H12A.2	Y32H12A.2.1	III_5346096_5349469_-	III_5349136_5349673	770	52	3.36e-163	High	-65	{}	8
Chr3	5448134	0	5448583	449	skpt-1	F48E8.7a	III_5446479_5448351_-	III_5448134_5448583	428	50	4.7e-75	High	7	{}	7
Chr3	5483639	0	5484064	425	R02F2.7	R02F2.7.1	III_5480271_5483741_-	III_5483639_5484064	438	36	5.94e-88	High	110	{}	1
Chr3	5498866	0	5499374	508	R02F2.9	R02F2.9	III_5499183_5499899_+	III_5498866_5499374	650	48	1.54e-134	High	63	{}	7
Chr3	5502794	0	5504544	1750	R02F2.1	R02F2.1d.1	III_5504588_5505700_+	III_5502794_5504544	593	203	2.12e-44	Low	919	III:5501956-5504132	12
Chr3	5554941	0	5555275	334	F09F7.7	F09F7.7a	III_5553468_5554889_-	III_5554941_5555275	182	37	9.77e-24	High	219	{}	11
Chr3	5591755	0	5592101	346	ucr-1	F56D2.1.1	III_5592089_5594349_+	III_5591755_5592101	237	26	3.96e-43	High	161	{}	11
Chr3	5602028	0	5602320	292	{}	{}	{}	III_5602028_5602320	82	23	1e-08	Unassigned	{}	{}	{}
Chr3	5603552	0	5603990	438	C05D2.6	C05D2.6a.1	III_5600391_5603716_-	III_5603552_5603990	295	67	1.14e-34	High	55	{}	14
Chr3	5678819	0	5679329	510	rps-12	F54E7.2.5	III_5679245_5680135_+	III_5678819_5679329	723	87	2.17e-124	High	171	{}	20
Chr3	5678825	0	5680329	1504	snoRNA:F54E7.11	snoRNA:F54E7.11	III_5679696_5679826_+	III_5678825_5680329	608	81	2.56e-99	High	119	{}	20
Chr3	5706199	0	5706611	412	rpl-23	B0336.10.1	III_5705477_5706079_-	III_5706199_5706611	423	78	1.32e-57	High	326	{}	20
Chr3	5719752	0	5720202	450	{}	{}	{}	III_5719752_5720202	228	27	5.29e-40	Unassigned	{}	{}	{}
Chr3	5802906	0	5803306	400	polq-1	W03A3.2	III_5791122_5803144_-	III_5802906_5803306	339	36	4.06e-62	High	-38	{}	0
Chr3	5855682	0	5856210	528	cct-6	F01F1.8b.1	III_5853484_5855644_-	III_5855682_5856210	720	56	1.76e-146	High	302	{}	13
Chr3	5871673	0	5872516	843	F01F1.3	F01F1.3	III_5872857_5875316_+	III_5871673_5872516	719	67	1.63e-137	Low	763	{}	10
Chr3	5958214	0	5959372	1158	psf-1	F25B5.7a	III_5953658_5958313_-	III_5958214_5959372	236	51	6.06e-29	High	480	{}	4
Chr3	5958994	0	5959358	364	F25B5.2	F25B5.2.2	III_5959245_5962230_+	III_5958994_5959358	240	30	3.23e-41	High	69	{}	2
Chr3	6019669	0	6020097	428	cyk-3	ZK328.1b	III_6020113_6024366_+	III_6019669_6020097	255	67	1.76e-26	High	230	{}	7
Chr3	6172953	0	6173365	412	F42A10.5	F42A10.5.1	III_6171092_6172746_-	III_6172953_6173365	303	47	2.84e-46	High	413	{}	8
Chr3	6198560	0	6198987	427	rpn-2	C23G10.4a.1	III_6198725_6201990_+	III_6198560_6198987	310	52	3.61e-45	High	-48	{}	10
Chr3	6206210	0	6206607	397	rps-3	C23G10.3.1	III_6206746_6207910_+	III_6206210_6206607	294	45	2.85e-45	High	338	{}	14
Chr3	6302951	0	6304102	1151	F47D12.9	F47D12.9a.1	III_6299742_6303304_-	III_6302951_6304102	616	165	3.68e-61	High	222	{}	16
Chr3	6344497	0	6345078	581	C56G2.9	C56G2.9	III_6342476_6343383_-	III_6344497_6345078	376	87	3.39e-43	Low	1404	{}	10
Chr3	6373733	0	6375278	1545	snoRNA:C16A3.11	snoRNA:C16A3.11	III_6374357_6374490_-	III_6373733_6375278	473	90	1.24e-62	High	15	III:6374296-6374517	14
Chr3	6374914	0	6375314	400	tag-182	C16A3.7	III_6375322_6379113_+	III_6374914_6375314	305	28	3.28e-59	High	208	{}	14
Chr3	6431716	0	6432068	352	tag-170	C05D11.3	III_6432124_6433089_+	III_6431716_6432068	281	47	4.07e-41	High	232	{}	12
Chr3	6442330	0	6442908	578	mel-32	C05D11.11b.1	III_6440087_6442908_-	III_6442330_6442908	320	67	5.11e-40	High	-289	III:6441812-6442694	6
Chr3	6453598	0	6454020	422	T26A5.5	T26A5.5b.1	III_6454424_6457241_+	III_6453598_6454020	332	61	1.52e-45	Low	615	{}	12
Chr3	6464024	0	6464618	594	tag-99	T26A5.3	III_6465110_6467125_+	III_6464024_6464618	425	69	8.84e-63	Low	789	{}	13
Chr3	6488875	0	6489252	377	rpt-3	F23F12.6.1	III_6489734_6491222_+	III_6488875_6489252	237	65	1.1e-23	Low	671	{}	5
Chr3	6551201	0	6552074	873	C09E7.7	C09E7.7.1	III_6546682_6551168_-	III_6551201_6552074	340	41	5.79e-59	High	469	{}	11
Chr3	6606083	0	6606583	500	{}	{}	{}	III_6606083_6606583	125	27	7.78e-16	Unassigned	{}	{}	{}
Chr3	6608014	0	6608675	661	mdh-1	F20H11.3.2	III_6606055_6608052_-	III_6608014_6608675	675	96	6.46e-107	High	292	{}	13
Chr3	6614972	0	6615418	446	Y40D12A.1	Y40D12A.1b	III_6615355_6616642_+	III_6614972_6615418	629	60	2.03e-119	High	160	{}	9
Chr3	6625256	0	6625574	318	C13B9.3	C13B9.3	III_6622616_6624911_-	III_6625256_6625574	132	30	4.03e-16	Low	504	{}	7
Chr3	6709884	0	6710453	569	isw-1	F37A4.8	III_6703933_6710091_-	III_6709884_6710453	741	45	1.08e-161	High	77	{}	8
Chr3	6869202	0	6869661	459	R13F6.10	R13F6.10	III_6865159_6869358_-	III_6869202_6869661	484	67	4.72e-78	High	73	{}	7
Chr3	6887553	0	6887883	330	tRNA:K04C2.t3	tRNA:K04C2.t3	III_6887666_6887738_-	III_6887553_6887883	178	37	7.28e-23	High	-20	{}	8
Chr3	6889309	0	6889698	389	K04C2.2	K04C2.2	III_6889712_6895026_+	III_6889309_6889698	280	65	2.3e-32	High	209	{}	1
Chr3	6929529	0	6929929	400	inf-1	F57B9.6a.1	III_6929830_6931889_+	III_6929529_6929929	181	50	3.1e-18	High	101	{}	9
Chr3	6946333	0	6946619	286	let-711	F57B9.2	III_6946702_6958814_+	III_6946333_6946619	87	26	1.01e-08	High	226	{}	6
Chr3	6961008	0	6961748	740	F57B9.1	F57B9.1	III_6961956_6963192_+	III_6961008_6961748	576	37	1.02e-123	Low	578	III:6960878-6961433	10
Chr3	6961143	0	6961468	325	rpn-6	F57B9.10b.1	III_6959326_6960876_-	III_6961143_6961468	189	32	8.65e-28	High	429	III:6960878-6961433	10
Chr3	6968187	0	6968653	466	F31E3.4	F31E3.4	III_6963559_6968049_-	III_6968187_6968653	472	60	1.77e-79	High	371	{}	6
Chr3	6971764	0	6972291	527	rfc-4	F31E3.3	III_6972005_6973591_+	III_6971764_6972291	701	74	9.8e-128	High	-22	{}	20
Chr3	7068538	0	7069024	486	ubc-18	R01H2.6	III_7067642_7068500_-	III_7068538_7069024	647	54	8.71e-129	High	281	{}	7
Chr3	7073857	0	7074322	465	ZK418.5	ZK418.5	III_7072659_7073775_-	III_7073857_7074322	680	74	2.2e-122	High	314	{}	6
Chr3	7133534	0	7133879	345	pot-1	B0280.10	III_7132064_7133606_-	III_7133534_7133879	192	34	1.95e-27	High	100	{}	1
Chr3	7153719	0	7154162	443	ogt-1	K04G7.3a	III_7145556_7153850_-	III_7153719_7154162	284	78	4.09e-28	High	90	{}	10
Chr3	7162209	0	7162714	505	K04G7.11	K04G7.11	III_7161085_7162043_-	III_7162209_7162714	561	82	1.03e-87	High	418	{}	17
Chr3	7165714	0	7166109	395	F37C12.7	F37C12.7	III_7167768_7171266_+	III_7165714_7166109	169	52	2.66e-15	Low	1857	{}	10
Chr3	7179592	0	7180007	415	rps-14	F37C12.9.1	III_7178913_7179532_-	III_7179592_7180007	427	52	1.8e-73	High	267	{}	15
Chr3	7183957	0	7184303	346	F37C12.1	F37C12.1	III_7184278_7187780_+	III_7183957_7184303	211	58	3.63e-21	High	148	{}	8
Chr3	7189670	0	7190100	430	rps-21	F37C12.11.1	III_7189071_7189566_-	III_7189670_7190100	353	50	1.63e-56	High	319	{}	14
Chr3	7198777	0	7199846	1069	pfd-5	R151.9	III_7198081_7198812_-	III_7198777_7199846	723	106	1.48e-112	High	499	{}	9
Chr3	7207856	0	7208215	359	rpl-6	R151.3.1	III_7208362_7209791_+	III_7207856_7208215	383	54	2.26e-61	High	327	{}	17
Chr3	7207857	0	7208261	404	snoRNA:R151.11	snoRNA:R151.11	III_7208542_7208673_+	III_7207857_7208261	340	116	1.2e-25	High	483	{}	17
Chr3	7277108	0	7277599	491	B0361.6	B0361.6	III_7275432_7277200_-	III_7277108_7277599	744	67	5.09e-144	High	153	{}	8
Chr3	7336086	0	7336513	427	gsp-2	F56C9.1.1	III_7336514_7343559_+	III_7336086_7336513	261	43	1.28e-38	High	215	{}	14
Chr3	7358580	0	7359335	755	F08F8.4	F08F8.4	III_7357588_7359141_-	III_7358580_7359335	368	65	1.04e-51	High	-184	{}	6
Chr3	7381735	0	7382083	348	T20B12.3	T20B12.3.1	III_7382039_7383831_+	III_7381735_7382083	197	45	2.07e-23	High	130	{}	7
Chr3	7497968	0	7498793	825	cgh-1	C07H6.5.1	III_7495244_7497757_-	III_7497968_7498793	816	85	3.19e-149	Low	623	{}	16
Chr3	7499314	0	7499844	530	C07H6.9	C07H6.9	III_7498743_7499288_-	III_7499314_7499844	668	58	3.79e-131	High	291	{}	11
Chr3	7520565	0	7521018	453	cux-7	C07H6.8.2	III_7518564_7520828_-	III_7520565_7521018	461	85	1.12e-62	High	-37	{}	13
Chr3	7709969	0	7710419	450	lin-13	C03B8.4	III_7700266_7709399_-	III_7709969_7710419	323	37	2.27e-57	Low	795	{}	14
Chr3	7709970	0	7710501	531	C03B8.3	C03B8.3	III_7712231_7712874_+	III_7709970_7710501	329	105	5.13e-27	Low	1996	{}	14
Chr3	7770968	0	7771327	359	ZK686.1	ZK686.1	III_7773063_7773751_+	III_7770968_7771327	253	50	3.03e-33	Low	1916	{}	10
Chr3	7795332	0	7795544	212	C08C3.4	C08C3.4b	III_7793585_7795375_-	III_7795332_7795544	73	10	1.08e-12	High	63	{}	0
Chr3	7854308	0	7854910	602	rpl-35	ZK652.4.2	III_7855045_7855606_+	III_7854308_7854910	893	106	3.53e-154	High	436	{}	22
Chr3	7928463	0	7928928	465	npp-15	C29E4.4	III_7928980_7932922_+	III_7928463_7928928	438	61	1.66e-70	High	285	{}	4
Chr3	7940647	0	7941251	604	C29E4.12	C29E4.12	III_7940990_7941530_+	III_7940647_7941251	773	74	3.13e-146	High	41	{}	9
Chr3	7952018	0	7952438	420	let-754	C29E4.8.1	III_7949253_7951918_-	III_7952018_7952438	411	67	1.34e-60	High	310	{}	8
Chr3	7973083	0	7973591	508	F54H12.6	F54H12.6	III_7972335_7973314_-	III_7973083_7973591	571	56	2.26e-107	High	23	{}	14
Chr3	8020830	0	8021264	434	lin-36	F44B9.6	III_8016577_8020801_-	III_8020830_8021264	499	50	3.66e-93	High	246	{}	15
Chr3	8029437	0	8029774	337	F44B9.8	F44B9.8	III_8028064_8029729_-	III_8029437_8029774	250	24	6.65e-48	High	-124	{}	6
Chr3	8043703	0	8044144	441	K12H4.5	K12H4.5.1	III_8044409_8044839_+	III_8043703_8044144	589	84	2.79e-93	High	486	{}	18
Chr3	8100892	0	8101283	391	plk-1	C14B9.4a.1	III_8101274_8103997_+	III_8100892_8101283	356	28	1.1e-72	High	187	{}	4
Chr3	8109328	0	8109753	425	tRNA:C14B9.t2	tRNA:C14B9.t2	III_8109529_8109650_+	III_8109328_8109753	210	67	5.71e-18	High	-11	{}	10
Chr3	8130280	0	8130652	372	rpl-21	C14B9.7.1	III_8129476_8130158_-	III_8130280_8130652	315	54	2.9e-45	High	308	{}	12
Chr3	8163695	0	8164220	525	prp-8	C50C3.6	III_8164154_8172615_+	III_8163695_8164220	658	69	2.67e-120	High	197	{}	20
Chr3	8250190	0	8250578	388	knl-1	C02F5.1	III_8250557_8254242_+	III_8250190_8250578	336	36	2.37e-61	High	173	{}	9
Chr3	8307278	0	8307675	397	F10E9.5	F10E9.5	III_8307513_8308329_+	III_8307278_8307675	463	34	2.7e-96	High	37	{}	9
Chr3	8318989	0	8319531	542	F10E9.11	F10E9.11	III_8318665_8319056_-	III_8318989_8319531	733	52	2.63e-153	High	204	{}	10
Chr3	8354699	0	8355383	684	unc-116	R05D3.7	III_8351168_8355092_-	III_8354699_8355383	179	56	7.68e-16	High	-51	{}	10
Chr3	8358073	0	8358515	442	rfp-1	R05D3.4b	III_8358545_8362007_+	III_8358073_8358515	421	61	2.2e-66	High	251	{}	14
Chr3	8443371	0	8447494	4123	ZK1236.7	ZK1236.7.1	III_8439385_8443525_-	III_8443371_8447494	1628	747	4.74e-73	Low	1907	{}	16
Chr3	8446735	0	8447304	569	rpn-3	C30C11.2.1	III_8447269_8449229_+	III_8446735_8447304	575	71	5.92e-98	High	250	{}	16
Chr3	8614382	0	8614853	471	rha-2	C06E1.10	III_8609972_8614463_-	III_8614382_8614853	523	60	3.08e-92	High	154	{}	1
Chr3	8628278	0	8628676	398	polk-1	F22B7.6	III_8626629_8628555_-	III_8628278_8628676	385	37	2.94e-73	High	-78	{}	5
Chr3	8630701	0	8631125	424	dnj-10	F22B7.5a.1	III_8631067_8633400_+	III_8630701_8631125	471	48	2.11e-87	High	154	{}	11
Chr3	8700457	0	8700864	407	vps-33.1	B0303.9	III_8700837_8703213_+	III_8700457_8700864	399	60	1.09e-61	High	177	{}	6
Chr3	8741195	0	8741825	630	ZK370.5	ZK370.5.1	III_8737592_8741320_-	III_8741195_8741825	799	67	2.25e-158	High	190	{}	15
Chr3	8794655	0	8794995	340	{}	{}	{}	III_8794655_8794995	135	23	5.87e-20	Unassigned	{}	{}	{}
Chr3	8809433	0	8809890	457	prx-19	F54F2.8.1	III_8807388_8809347_-	III_8809433_8809890	608	43	1.46e-127	High	314	{}	10
Chr3	8850527	0	8850989	462	F44E2.9	F44E2.9	III_8849898_8850438_-	III_8850527_8850989	636	69	1.08e-114	High	320	{}	10
Chr3	8887106	0	8887536	430	ZK637.2	ZK637.2.1	III_8887658_8890051_+	III_8887106_8887536	492	85	9.05e-70	High	337	{}	13
Chr3	8899355	0	8900227	872	{}	{}	{}	III_8899355_8900227	404	47	9.93e-71	Unassigned	{}	{}	{}
Chr3	8903896	0	8904495	599	lin-9	ZK637.7b.1	III_8900502_8904039_-	III_8903896_8904495	710	69	1.12e-133	High	156	{}	17
Chr3	8937466	0	8937807	341	snoRNA:ZK643.9	snoRNA:ZK643.9	III_8937677_8937807_+	III_8937466_8937807	190	58	3.34e-17	High	41	{}	9
Chr3	8956180	0	8956562	382	ZK643.5	ZK643.5	III_8952815_8956105_-	III_8956180_8956562	325	54	1.39e-47	High	266	{}	9
Chr3	8984527	0	8985730	1203	{}	{}	{}	III_8984527_8985730	333	58	4.31e-47	Unassigned	{}	{}	{}
Chr3	9051081	0	9055023	3942	cls-2	R107.6.1	III_9054963_9058753_+	III_9051081_9055023	1712	778	2.99e-78	Low	1911	III:9052433-9053538	17
Chr3	9053255	0	9054964	1709	R107.5	R107.5a	III_9051515_9053695_-	III_9053255_9054964	546	172	1.68e-45	High	414	{}	17
Chr3	9089290	0	9089861	571	F02A9.4	F02A9.4b	III_9084274_9089285_-	III_9089290_9089861	618	72	4.51e-108	High	290	{}	5
Chr3	9190896	0	9191452	556	ZC84.3	ZC84.3	III_9186465_9191018_-	III_9190896_9191452	578	56	3.51e-109	High	156	{}	6
Chr3	9227997	0	9228547	550	rnr-1	T23G5.1.2	III_9225284_9228159_-	III_9227997_9228547	624	47	1.96e-128	High	113	{}	6
Chr3	9390874	0	9391191	317	C38C10.2	C38C10.2.1	III_9387505_9390009_-	III_9390874_9391191	107	39	2.24e-08	Low	1023	{}	5
Chr3	9393188	0	9393612	424	rgr-1	C38C10.5b	III_9393898_9404260_+	III_9393188_9393612	459	34	3.18e-95	High	498	{}	7
Chr3	9406465	0	9406918	453	T26G10.1	T26G10.1	III_9403816_9406541_-	III_9406465_9406918	395	37	7.36e-76	High	150	{}	12
Chr3	9442586	0	9443785	1199	emb-30	F54C8.3	III_9434385_9441360_-	III_9442586_9443785	478	73	9.13e-73	Low	1825	{}	14
Chr3	9443311	0	9443853	542	F54C8.4	F54C8.4	III_9441458_9443526_-	III_9443311_9443853	693	72	4.06e-127	High	56	{}	14
Chr3	9456033	0	9456456	423	spk-1	B0464.5b.1	III_9456331_9462888_+	III_9456033_9456456	290	47	3.28e-43	High	87	{}	16
Chr3	9466974	0	9467419	445	baf-1	B0464.7.1	III_9467359_9467967_+	III_9466974_9467419	308	61	3.51e-40	High	163	{}	7
Chr3	9521580	0	9522000	420	ZK1098.1	ZK1098.1	III_9521977_9525294_+	III_9521580_9522000	453	65	9.63e-72	High	187	{}	14
Chr3	9542442	0	9543017	575	mut-7	ZK1098.8	III_9538932_9542407_-	III_9542442_9543017	162	31	4.83e-22	High	322	{}	2
Chr3	9542728	0	9543093	365	ZK1098.4	ZK1098.4	III_9542894_9544309_+	III_9542728_9543093	235	54	1.41e-27	High	-16	{}	2
Chr3	9545842	0	9546515	673	unc-16	ZK1098.10b	III_9546079_9556406_+	III_9545842_9546515	441	69	1.51e-66	High	-99	{}	15
Chr3	9570817	0	9571103	286	{}	{}	{}	III_9570817_9571103	105	14	6.21e-18	Unassigned	{}	{}	{}
Chr3	9614119	0	9614537	418	pri-1	F58A4.4	III_9612215_9614181_-	III_9614119_9614537	457	37	3.43e-92	High	147	{}	5
Chr3	9616269	0	9617124	855	hcp-3	F58A4.3	III_9615207_9616368_-	III_9616269_9617124	501	58	4.86e-88	High	328	{}	11
Chr3	9630816	0	9631633	817	ubc-7	F58A4.10.1	III_9630007_9631069_-	III_9630816_9631633	839	69	3.19e-167	High	155	{}	12
Chr3	9717089	0	9717431	342	snoRNA:C07A9.14	snoRNA:C07A9.14	III_9717281_9717359_+	III_9717089_9717431	142	36	9.42e-16	High	21	{}	6
Chr3	9747060	0	9747485	425	iff-1	T05G5.10.1	III_9745765_9747204_-	III_9747060_9747485	428	37	1.64e-84	High	68	{}	6
Chr3	9775795	0	9776476	681	R10E11.3	R10E11.3b	III_9776388_9778467_+	III_9775795_9776476	285	78	2.62e-28	High	253	{}	5
Chr3	9793875	0	9794267	392	R10E11.9	R10E11.9	III_9792486_9793609_-	III_9793875_9794267	437	25	2.52e-97	High	462	{}	5
Chr3	9825084	0	9826337	1253	ZK632.9	ZK632.9.1	III_9824774_9825343_-	III_9825084_9826337	362	141	5.5e-23	High	367	{}	6
Chr3	9825371	0	9826391	1020	ZK632.11	ZK632.11	III_9827815_9829562_+	III_9825371_9826391	384	146	8.85e-25	Low	1934	{}	6
Chr3	9848005	0	9849090	1085	K11H3.6	K11H3.6	III_9847525_9848008_-	III_9848005_9849090	342	111	6.26e-28	Low	539	{}	4
Chr3	9867824	0	9868454	630	ZK757.4	ZK757.4a	III_9862278_9867683_-	III_9867824_9868454	592	82	3.21e-95	High	456	{}	8
Chr3	10092997	0	10093395	398	bath-43	T16H12.5b.2	III_10090755_10093032_-	III_10092997_10093395	479	30	3.55e-104	High	164	III:10093034-10093789	3
Chr3	10202792	0	10203360	568	T20G5.13	T20G5.13	III_10199788_10201371_-	III_10202792_10203360	261	29	6.27e-47	Low	1705	{}	8
Chr3	10203151	0	10203454	303	chc-1	T20G5.1	III_10203617_10209591_+	III_10203151_10203454	106	26	2.14e-12	High	315	{}	7
Chr3	10216442	0	10217238	796	cts-1	T20G5.2.1	III_10213561_10216537_-	III_10216442_10217238	393	100	1.94e-41	High	303	{}	13
Chr3	10248324	0	10248822	498	cor-1	R01H10.3a.1	III_10249024_10254588_+	III_10248324_10248822	475	26	7.41e-107	High	451	{}	7
Chr3	10248329	0	10248961	632	div-1	R01H10.1	III_10244969_10248926_-	III_10248329_10248961	425	78	1.79e-57	High	-281	{}	7
Chr3	10270666	0	10271079	413	cnk-1	R01H10.8	III_10271152_10278473_+	III_10270666_10271079	434	71	8.59e-64	High	280	{}	15
Chr3	10320690	0	10321060	370	T07C4.10	T07C4.10	III_10320951_10325546_+	III_10320690_10321060	221	21	1.3e-42	High	76	{}	1
Chr3	10333813	0	10334227	414	T07C4.11	T07C4.11	III_10331394_10333908_-	III_10333813_10334227	437	34	2.51e-89	High	112	{}	9
Chr3	10357617	0	10358143	526	T07C4.1	T07C4.1.1	III_10355690_10357585_-	III_10357617_10358143	749	63	1.93e-148	High	295	{}	7
Chr3	10406888	0	10407861	973	{}	{}	{}	III_10406888_10407861	371	46	3.77e-63	Unassigned	{}	{}	{}
Chr3	10460454	0	10461401	947	D2045.2	D2045.2	III_10452606_10460486_-	III_10460454_10461401	617	109	5.68e-86	High	441	{}	16
Chr3	10505079	0	10505458	379	taf-11.3	F43D9.5	III_10503959_10505225_-	III_10505079_10505458	313	24	1.64e-64	High	43	{}	12
Chr3	10506728	0	10507140	412	sip-1	F43D9.4.2	III_10505921_10506743_-	III_10506728_10507140	592	47	6.72e-120	High	191	{}	10
Chr3	10599559	0	10599977	418	Y39A1A.1	Y39A1A.1a	III_10596496_10600056_-	III_10599559_10599977	294	67	1.86e-34	High	-288	III:10599539-10599966	10
Chr3	10642667	0	10643112	445	Y39A1A.12	Y39A1A.12.1	III_10642948_10645931_+	III_10642667_10643112	531	28	2.27e-120	High	59	{}	7
Chr3	10706925	0	10707321	396	Y39A1A.21	Y39A1A.21a	III_10700577_10706903_-	III_10706925_10707321	406	61	8.75e-63	High	220	{}	10
Chr3	10742357	0	10742782	425	tbb-1	K01G5.7.1	III_10740753_10742342_-	III_10742357_10742782	435	34	8.58e-89	High	227	{}	14
Chr3	10747554	0	10748306	752	ran-1	K01G5.4.2	III_10746465_10747765_-	III_10747554_10748306	498	87	4.2e-70	High	165	{}	12
Chr3	10758831	0	10759464	633	K01G5.9	K01G5.9.2	III_10759096_10762880_+	III_10758831_10759464	994	71	1.47e-206	High	-51	{}	20
Chr3	10807889	0	10808222	333	klp-7	K11D9.1b.1	III_10808218_10810815_+	III_10807889_10808222	124	30	1.82e-14	High	163	III:10805981-10808216	8
Chr3	10844688	0	10845124	436	R17.2	R17.2	III_10839905_10844966_-	III_10844688_10845124	517	58	4.31e-92	High	-60	{}	10
Chr3	10848681	0	10849135	454	Y39A1C.4	Y39A1C.4	III_10848986_10854471_+	III_10848681_10849135	620	61	2.44e-116	High	78	{}	17
Chr3	11007561	0	11008031	470	Y48A6B.4	Y48A6B.4	III_11007289_11007635_-	III_11007561_11008031	708	37	2.62e-160	High	161	{}	17
Chr3	11036007	0	11036392	385	Y48A6B.10	Y48A6B.10	III_11036717_11045577_+	III_11036007_11036392	352	65	4.62e-48	Low	518	{}	13
Chr3	11063108	0	11063638	530	Y48A6B.11	Y48A6B.11a	III_11063412_11068635_+	III_11063108_11063638	696	48	7.22e-147	High	39	{}	8
Chr3	11066633	0	11067115	482	tRNA:W09D6.t2	tRNA:W09D6.t2	III_11066730_11066801_-	III_11066633_11067115	356	43	1.22e-61	High	73	III:11066710-11067035	11
Chr3	11112587	0	11112923	336	{}	{}	{}	III_11112587_11112923	74	16	8.1e-10	Unassigned	{}	{}	{}
Chr3	11119087	0	11119748	661	Y48A6C.4	Y48A6C.4	III_11119686_11123006_+	III_11119087_11119748	789	58	4.16e-163	High	269	{}	13
Chr3	11141960	0	11142410	450	Y47D3A.29	Y47D3A.29	III_11142331_11154033_+	III_11141960_11142410	605	36	4.67e-133	High	146	{}	12
Chr3	11290390	0	11290856	466	Y47D3A.22	Y47D3A.22	III_11286220_11290580_-	III_11290390_11290856	519	50	2.45e-98	High	43	{}	10
Chr3	11316872	0	11317560	688	Y47D3A.28	Y47D3A.28	III_11317453_11326534_+	III_11316872_11317560	829	80	3.52e-156	High	237	{}	10
Chr3	11371180	0	11371443	263	{}	{}	{}	III_11371180_11371443	66	19	4.23e-07	Unassigned	{}	{}	{}
Chr3	11526102	0	11526584	482	Y66D12A.15	Y66D12A.15	III_11526180_11534467_+	III_11526102_11526584	83	24	1.41e-08	High	-163	{}	3
Chr3	11565478	0	11565972	494	Y66D12A.10	Y66D12A.10	III_11565644_11567872_+	III_11565478_11565972	658	37	1.31e-146	High	-81	{}	6
Chr3	11580124	0	11580811	687	Y66D12A.7	Y66D12A.7	III_11579162_11580487_-	III_11580124_11580811	497	54	8.75e-90	High	-20	{}	4
Chr3	11657051	0	11657456	405	crh-1	Y41C4A.4c	III_11657620_11693658_+	III_11657051_11657456	314	56	5.4e-44	High	367	{}	11
Chr3	11719203	0	11719887	684	Y41C4A.11	Y41C4A.11	III_11719632_11723483_+	III_11719203_11719887	820	71	1.06e-160	High	87	{}	9
Chr3	11746521	0	11747079	558	mrt-2	Y41C4A.14	III_11746926_11750053_+	III_11746521_11747079	726	52	1.91e-151	High	126	{}	11
Chr3	11823152	0	11823604	452	C18D11.3	C18D11.3	III_11823524_11824321_+	III_11823152_11823604	406	41	9.62e-76	High	146	{}	17
Chr3	11825547	0	11825878	331	rsp-8	C18D11.4.1	III_11825962_11830832_+	III_11825547_11825878	159	43	1.71e-16	High	250	{}	14
Chr3	11869880	0	11870433	553	taf-12	Y56A3A.4	III_11862288_11869159_-	III_11869880_11870433	344	89	7.52e-36	Low	997	{}	15
Chr3	11915593	0	11915941	348	Y56A3A.19	Y56A3A.19	III_11915032_11915594_-	III_11915593_11915941	160	47	2.76e-15	High	173	{}	6
Chr3	11974310	0	11974661	351	ung-1	Y56A3A.29a	III_11971390_11973972_-	III_11974310_11974661	249	34	6.34e-41	Low	513	III:11974141-11975512	1
Chr3	12058361	0	12058677	316	arx-3	Y79H2A.6	III_12052219_12058338_-	III_12058361_12058677	157	39	1.31e-17	High	181	{}	11
Chr3	12151915	0	12152714	799	Y75B8A.7	Y75B8A.7	III_12152780_12159512_+	III_12151915_12152714	766	63	6.6e-153	High	466	{}	4
Chr3	12225943	0	12226413	470	Y75B8A.19	Y75B8A.19	III_12226399_12231998_+	III_12225943_12226413	607	67	1.03e-108	High	221	{}	9
Chr3	12249895	0	12250747	852	Y75B8A.23	Y75B8A.23	III_12250559_12250870_+	III_12249895_12250747	878	76	8.49e-172	High	238	{}	21
Chr3	12273480	0	12273864	384	Y75B8A.25	Y75B8A.25	III_12273921_12282063_+	III_12273480_12273864	383	58	4.98e-59	High	249	{}	8
Chr3	12351196	0	12351575	379	Y75B8A.31	Y75B8A.31	III_12351521_12354741_+	III_12351196_12351575	284	36	2.87e-48	High	136	{}	13
Chr3	12368264	0	12370289	2025	Y75B8A.33	Y75B8A.33	III_12361739_12367404_-	III_12368264_12370289	751	154	6.13e-94	Low	1872	{}	16
Chr3	12377093	0	12377567	474	pph-4.2	Y49E10.3b	III_12374118_12377129_-	III_12377093_12377567	600	36	1.09e-131	High	201	{}	5
Chr3	12429230	0	12430346	1116	snr-6	Y49E10.15	III_12429175_12429493_-	III_12429230_12430346	841	102	6.52e-144	High	295	{}	9
Chr3	12453105	0	12453825	720	ani-1	Y49E10.19	III_12446246_12453081_-	III_12453105_12453825	558	58	1.49e-102	High	384	{}	9
Chr3	12527934	0	12528241	307	{}	{}	{}	III_12527934_12528241	143	14	1.87e-27	Unassigned	{}	{}	{}
Chr3	12598255	0	12599209	954	Y111B2A.10	Y111B2A.10a	III_12596025_12598559_-	III_12598255_12599209	526	85	1.11e-77	High	173	{}	17
Chr3	12607875	0	12608917	1042	epc-1	Y111B2A.11	III_12599396_12608480_-	III_12607875_12608917	422	98	3.39e-48	High	-84	{}	15
Chr3	12612438	0	12612635	197	{}	{}	{}	III_12612438_12612635	51	22	0.000714813	Unassigned	{}	{}	{}
Chr3	12625993	0	12626621	628	pqn-80	Y111B2A.14.1	III_12626449_12651637_+	III_12625993_12626621	701	52	9.05e-145	High	142	{}	8
Chr3	12687815	0	12688278	463	Y111B2A.19	Y111B2A.19	III_12688208_12697426_+	III_12687815_12688278	514	41	4.4e-104	High	162	{}	14
Chr3	12874562	0	12874974	412	Y37D8A.10	Y37D8A.10	III_12874888_12876294_+	III_12874562_12874974	458	43	9.77e-88	High	120	{}	11
Chr3	12904736	0	12905440	704	cco-2	Y37D8A.14.1	III_12905370_12906497_+	III_12904736_12905440	845	96	6.75e-149	High	282	{}	22
Chr3	12978670	0	12979089	419	ZK1010.3	ZK1010.3.1	III_12979042_12980022_+	III_12978670_12979089	415	69	1.9e-60	High	163	{}	13
Chr3	13160553	0	13160866	313	{}	{}	{}	III_13160553_13160866	116	14	1.26e-20	Unassigned	{}	{}	{}
Chr3	13256272	0	13256903	631	F56A8.3	F56A8.3a.1	III_13256760_13262763_+	III_13256272_13256903	805	54	9.38e-171	High	173	{}	9
Chr3	13296184	0	13296839	655	Y43F4B.2	Y43F4B.2	III_13293432_13296167_-	III_13296184_13296839	634	47	4.08e-131	High	344	{}	11
Chr3	13306984	0	13307397	413	Y43F4B.7	Y43F4B.7	III_13307383_13313252_+	III_13306984_13307397	382	26	2.22e-81	High	193	{}	4
Chr3	13340558	0	13341164	606	nud-1	F53A2.4	III_13341408_13342472_+	III_13340558_13341164	357	71	2.97e-46	Low	547	{}	4
Chr3	13423315	0	13423726	411	F45G2.3	F45G2.3	III_13423564_13426070_+	III_13423315_13423726	504	45	3.12e-98	High	44	{}	8
Chr3	13462580	0	13463722	1142	tag-61	T27E9.1a.1	III_13462962_13464531_+	III_13462580_13463722	426	76	4.81e-59	High	-189	{}	15
Chr3	13462601	0	13465449	2848	T27E9.7	T27E9.7.1	III_13457576_13462117_-	III_13462601_13465449	1511	333	9.37e-177	Low	1908	{}	16
Chr3	13466089	0	13466537	448	kel-3	T27E9.4a.1	III_13466457_13471214_+	III_13466089_13466537	525	111	1.87e-64	High	144	{}	13
Chr3	13529709	0	13530593	884	{}	{}	{}	III_13529709_13530593	405	41	3.64e-75	Unassigned	{}	{}	{}
Chr3	13622134	0	13622636	502	T12D8.8	T12D8.8.2	III_13614591_13622368_-	III_13622134_13622636	312	48	7.63e-48	High	17	{}	8
Chr3	13643360	0	13643962	602	tag-350	T12D8.1	III_13643462_13656498_+	III_13643360_13643962	677	84	6.88e-115	High	-199	{}	20
Chr3	13771029	0	13771439	410	pdr-1	K08E3.7.1	III_13771182_13773216_+	III_13771029_13771439	365	41	2.98e-65	High	-52	{}	8
Chr4	192078	0	192512	434	Y38C1AA.12	Y38C1AA.12	IV_192266_194737_+	IV_192078_192512	260	19	1.57e-54	High	-29	{}	12
Chr4	255443	0	255944	501	R02D3.7	R02D3.7	IV_253571_255428_-	IV_255443_255944	655	36	9.63e-147	High	265	{}	11
Chr4	261509	0	262056	547	T21D12.3	T21D12.3.1	IV_259984_261684_-	IV_261509_262056	619	25	5.22e-148	High	98	{}	3
Chr4	322589	0	322811	222	grl-26	K02D7.6	IV_321571_322816_-	IV_322589_322811	70	15	1.78e-09	High	-116	{}	6
Chr4	385085	0	385856	771	T07A9.1	T07A9.1	IV_383701_385087_-	IV_385085_385856	463	45	1.55e-87	High	383	{}	18
Chr4	393381	0	393829	448	T07A9.9	T07A9.9a.3	IV_393881_396248_+	IV_393381_393829	290	33	9.38e-52	High	276	{}	11
Chr4	443493	0	444097	604	tag-313	Y66H1A.3.2	IV_443986_444758_+	IV_443493_444097	756	41	1.71e-169	High	191	{}	13
Chr4	519385	0	519802	417	pig-1	W03G1.6a	IV_506750_519455_-	IV_519385_519802	513	18	6.11e-126	High	138	{}	8
Chr4	653107	0	655435	2328	snoRNA:K11H12.13	snoRNA:K11H12.13	IV_654229_654361_-	IV_653107_655435	637	92	1.1e-99	High	-90	IV:654203-654399	22
Chr4	654452	0	655306	854	rpl-15	K11H12.2.2	IV_653438_654749_-	IV_654452_655306	659	62	1.03e-125	High	130	{}	22
Chr4	654681	0	655324	643	K11H12.8	K11H12.8a	IV_655385_658587_+	IV_654681_655324	538	136	4.5e-56	High	383	{}	22
Chr4	769831	0	770308	477	F56B3.9	F56B3.9	IV_771272_772797_+	IV_769831_770308	320	14	8.52e-76	Low	1203	{}	1
Chr4	772886	0	773341	455	F56B3.8	F56B3.8	IV_773238_776628_+	IV_772886_773341	453	20	8.39e-107	High	125	{}	4
Chr4	796510	0	797086	576	F56B3.11	F56B3.11a	IV_795772_796561_-	IV_796510_797086	302	25	9.08e-61	High	237	{}	7
Chr4	842124	0	842479	355	Y55F3BR.7	Y55F3BR.7	IV_840829_842117_-	IV_842124_842479	153	22	7.22e-25	High	184	{}	0
Chr4	842128	0	842985	857	tRNA:Y55F3BR.t1	tRNA:Y55F3BR.t1	IV_842809_842880_+	IV_842128_842985	304	79	3.22e-31	High	253	{}	6
Chr4	854249	0	854969	720	Y55F3BR.8	Y55F3BR.8a	IV_849291_854848_-	IV_854249_854969	704	37	3.29e-159	High	-239	IV:854379-854632	11
Chr4	866819	0	867350	531	snoRNA:Y55F3BR.9	snoRNA:Y55F3BR.9	IV_867056_867133_-	IV_866819_867350	322	32	1.24e-60	High	-49	{}	11
Chr4	874593	0	875313	720	Y55F3BR.1	Y55F3BR.1	IV_874913_881908_+	IV_874593_875313	740	37	4.88e-169	High	-40	{}	8
Chr4	991116	0	991455	339	Y55F3AM.7	Y55F3AM.7	IV_988161_990590_-	IV_991116_991455	91	11	1.79e-16	Low	695	{}	6
Chr4	991833	0	992436	603	Y55F3AM.6	Y55F3AM.6b	IV_992143_996084_+	IV_991833_992436	629	24	6.6e-152	High	9	{}	4
Chr4	1009162	0	1009861	699	Y55F3AM.4	Y55F3AM.4	IV_1010493_1012444_+	IV_1009162_1009861	111	24	3.56e-14	Low	982	{}	10
Chr4	1009538	0	1009942	404	Y55F3AM.9	Y55F3AM.9	IV_1006098_1009812_-	IV_1009538_1009942	220	27	3.45e-38	High	-72	{}	10
Chr4	1012376	0	1012858	482	Y55F3AM.3	Y55F3AM.3a	IV_1012639_1019547_+	IV_1012376_1012858	351	26	5.09e-73	High	22	{}	15
Chr4	1094124	0	1094571	447	Y55F3AR.3	Y55F3AR.3	IV_1087185_1093919_-	IV_1094124_1094571	517	26	1.74e-118	High	428	{}	22
Chr4	1177544	0	1178124	580	Y104H12D.2	Y104H12D.2	IV_1178023_1182837_+	IV_1177544_1178124	677	35	9.43e-154	High	189	{}	6
Chr4	1239604	0	1240198	594	F38A1.8	F38A1.8	IV_1235487_1239822_-	IV_1239604_1240198	673	52	2.57e-137	High	79	{}	10
Chr4	1274498	0	1275076	578	C09E9.1	C09E9.1	IV_1275785_1277058_+	IV_1274498_1275076	420	40	4.16e-80	Low	998	{}	9
Chr4	1309359	0	1310699	1340	F53H1.4	F53H1.4a	IV_1310075_1328210_+	IV_1309359_1310699	852	44	8.11e-193	High	46	{}	11
Chr4	1328670	0	1329131	461	F53H1.3	F53H1.3	IV_1329163_1339370_+	IV_1328670_1329131	210	39	5.41e-29	High	263	{}	9
Chr4	1347007	0	1347387	380	rfc-2	F58F6.4	IV_1347317_1352956_+	IV_1347007_1347387	188	33	4.88e-27	High	120	{}	3
Chr4	1419849	0	1421012	1163	jtr-1	Y77E11A.4	IV_1420988_1421778_+	IV_1419849_1421012	202	39	4.59e-27	Low	558	{}	16
Chr4	1420090	0	1420537	447	Y77E11A.7	Y77E11A.7b	IV_1410785_1419845_-	IV_1420090_1420537	395	26	6.6e-85	High	468	{}	16
Chr4	1595802	0	1596296	494	npp-8	Y41D4B.19b	IV_1567919_1595821_-	IV_1595802_1596296	385	32	3.93e-77	High	228	{}	14
Chr4	1658743	0	1659479	736	Y41D4B.4	Y41D4B.4	IV_1660111_1669681_+	IV_1658743_1659479	549	43	9.23e-112	Low	1000	{}	22
Chr4	1709725	0	1710436	711	pbs-1	K08D12.1	IV_1708818_1709742_-	IV_1709725_1710436	624	45	3.85e-130	High	338	{}	15
Chr4	1711227	0	1711520	293	K08D12.2	K08D12.2	IV_1711128_1714177_+	IV_1711227_1711520	76	11	7.89e-13	High	-245	{}	3
Chr4	1738202	0	1738662	460	Y41D4A.5	Y41D4A.5	IV_1728426_1737881_-	IV_1738202_1738662	382	22	4.86e-85	Low	551	{}	10
Chr4	1745540	0	1746013	473	Y41D4A.6	Y41D4A.6	IV_1741063_1745662_-	IV_1745540_1746013	296	25	3.48e-59	High	114	{}	13
Chr4	1952996	0	1953584	588	F52C12.2	F52C12.2	IV_1953579_1956641_+	IV_1952996_1953584	488	32	8.19e-105	High	289	{}	8
Chr4	1980995	0	1981372	377	{}	{}	{}	IV_1980995_1981372	126	14	3.91e-23	Unassigned	{}	{}	{}
Chr4	2033021	0	2033398	377	Y76B12C.7	Y76B12C.7	IV_2009038_2032990_-	IV_2033021_2033398	371	33	1.18e-72	High	219	{}	18
Chr4	2177507	0	2178009	502	Y71G10AL.1	Y71G10AL.1b	IV_2177780_2198244_+	IV_2177507_2178009	714	18	5.99e-183	High	22	{}	14
Chr4	2275511	0	2276012	501	M70.5	M70.5	IV_2264965_2275607_-	IV_2275511_2276012	595	17	1.91e-150	High	154	{}	4
Chr4	2316661	0	2317234	573	vha-3	Y38F2AL.4	IV_2314588_2315986_-	IV_2316661_2317234	332	28	2.66e-66	Low	961	{}	8
Chr4	2388798	0	2389361	563	Y38F2AR.9	Y38F2AR.9.1	IV_2388193_2388674_-	IV_2388798_2389361	471	22	9.48e-110	High	405	{}	18
Chr4	2390222	0	2390679	457	eri-5	Y38F2AR.1	IV_2390820_2396250_+	IV_2390222_2390679	188	13	2.68e-40	High	370	{}	5
Chr4	2408492	0	2408843	351	snoRNA:Y38F2AR.14	snoRNA:Y38F2AR.14	IV_2408506_2408633_-	IV_2408492_2408843	195	42	2.76e-24	High	34	{}	14
Chr4	2495110	0	2495512	402	Y69A2AR.21	Y69A2AR.21	IV_2494530_2495171_-	IV_2495110_2495512	255	34	2.18e-42	High	140	{}	13
Chr4	2599616	0	2600089	473	Y69A2AR.7	Y69A2AR.7b.3	IV_2601139_2606871_+	IV_2599616_2600089	309	43	4.71e-50	Low	1287	{}	13
Chr4	2602011	0	2602330	319	{}	{}	{}	IV_2602011_2602330	98	15	1.11e-15	Unassigned	{}	{}	{}
Chr4	2613120	0	2613520	400	Y69A2AR.28	Y69A2AR.28	IV_2612448_2613059_-	IV_2613120_2613520	270	40	2.01e-42	High	261	{}	5
Chr4	2640781	0	2641594	813	Y69A2AR.3	Y69A2AR.3.1	IV_2641306_2642110_+	IV_2640781_2641594	661	40	1.32e-144	High	119	{}	17
Chr4	2670547	0	2671039	492	{}	{}	{}	IV_2670547_2671039	114	12	1.82e-21	Unassigned	{}	{}	{}
Chr4	2676175	0	2676748	573	Y94H6A.3	Y94H6A.3	IV_2676401_2678145_+	IV_2676175_2676748	793	24	4.95e-198	High	-60	{}	15
Chr4	2677688	0	2678371	683	{}	{}	{}	IV_2677688_2678371	154	21	1.42e-25	Unassigned	{}	{}	{}
Chr4	2704029	0	2704352	323	Y94H6A.5	Y94H6A.5a	IV_2688944_2703973_-	IV_2704029_2704352	125	19	6.53e-20	High	217	{}	10
Chr4	2725801	0	2726196	395	ubxn-2	Y94H6A.9b	IV_2720320_2725854_-	IV_2725801_2726196	405	19	2.15e-94	High	144	{}	14
Chr4	2890479	0	2890951	472	Y54G2A.17	Y54G2A.17a.2	IV_2872221_2890445_-	IV_2890479_2890951	573	33	4.06e-127	High	270	{}	11
Chr4	2895867	0	2896628	761	Y54G2A.36	Y54G2A.36	IV_2897709_2901626_+	IV_2895867_2896628	254	19	6.4e-53	Low	1462	{}	2
Chr4	2901961	0	2902348	387	Y54G2A.20	Y54G2A.20	IV_2896967_2900786_-	IV_2901961_2902348	436	6	2.51e-119	Low	1368	{}	2
Chr4	2928399	0	2928810	411	Y54G2A.23	Y54G2A.23.1	IV_2927512_2928419_-	IV_2928399_2928810	317	27	3.92e-63	High	185	{}	12
Chr4	3011587	0	3012060	473	Y54G2A.28	Y54G2A.28	IV_3002504_3011347_-	IV_3011587_3012060	234	13	7.43e-53	High	476	{}	0
Chr4	3011661	0	3012035	374	Y54G2A.3	Y54G2A.3	IV_3012516_3014438_+	IV_3011661_3012035	127	47	3.81e-09	Low	668	{}	0
Chr4	3050176	0	3051131	955	Y67D8C.5	Y67D8C.5	IV_3032726_3050119_-	IV_3050176_3051131	1010	35	8.99e-247	Low	534	{}	17
Chr4	3055416	0	3055684	268	Y67D8C.3	Y67D8C.3b.2	IV_3055712_3061940_+	IV_3055416_3055684	72	13	7.78e-11	High	162	{}	3
Chr4	3213377	0	3213827	450	M4.1	M4.1	IV_3213769_3217664_+	IV_3213377_3213827	563	22	1.43e-135	High	167	{}	10
Chr4	3294299	0	3295039	740	W08E12.7	W08E12.7.1	IV_3295131_3297027_+	IV_3294299_3295039	600	41	3.73e-127	High	462	{}	17
Chr4	3313381	0	3313727	346	{}	{}	{}	IV_3313381_3313727	134	5	6.27e-33	Unassigned	{}	{}	{}
Chr4	3338084	0	3339189	1105	hrp-1	F42A6.7b.1	IV_3336935_3338858_-	IV_3338084_3339189	795	58	1.13e-164	High	-222	{}	15
Chr4	3368406	0	3369073	667	vha-19	Y55H10A.1.1	IV_3369192_3373463_+	IV_3368406_3369073	184	29	3.01e-28	High	453	{}	3
Chr4	3384321	0	3385909	1588	mai-2	B0546.1.1	IV_3385906_3386898_+	IV_3384321_3385909	1194	69	1.2e-262	Low	791	{}	14
Chr4	3399095	0	3399448	353	dyf-3	C04C3.5c	IV_3396648_3399038_-	IV_3399095_3399448	125	24	2.61e-17	High	233	{}	7
Chr4	3524625	0	3524981	356	tRNA:M57.t1	tRNA:M57.t1	IV_3524815_3524887_+	IV_3524625_3524981	116	17	6.5e-19	High	12	IV:3524764-3525373	8
Chr4	3648905	0	3649289	384	CC8.2	CC8.2b	IV_3645577_3648678_-	IV_3648905_3649289	150	18	1.3e-26	High	419	{}	7
Chr4	3694576	0	3695125	549	Y37E11AL.3	Y37E11AL.3a	IV_3694914_3698429_+	IV_3694576_3695125	598	21	1.45e-146	High	64	{}	11
Chr4	3725807	0	3726254	447	Y37E11AM.1	Y37E11AM.1	IV_3726266_3735471_+	IV_3725807_3726254	462	24	3.25e-105	High	236	{}	12
Chr4	4042202	0	4042669	467	F35F11.1	F35F11.1.1	IV_4042568_4047779_+	IV_4042202_4042669	592	37	1.4e-128	High	133	{}	2
Chr4	4049381	0	4050134	753	pcn-1	W03D2.4.2	IV_4048116_4049506_-	IV_4049381_4050134	903	32	8.65e-220	High	251	{}	18
Chr4	4247336	0	4247747	411	ama-1	F36A4.7	IV_4248032_4258156_+	IV_4247336_4247747	332	28	2.66e-66	High	491	{}	9
Chr4	4357247	0	4357728	481	W03B1.9	W03B1.9	IV_4352611_4357063_-	IV_4357247_4357728	549	26	2.18e-127	High	424	{}	2
Chr4	4360498	0	4360946	448	F55F10.1	F55F10.1	IV_4360844_4386515_+	IV_4360498_4360946	409	42	8.64e-76	High	122	{}	11
Chr4	4390432	0	4390917	485	Y24D9A.2	Y24D9A.2	IV_4390847_4393147_+	IV_4390432_4390917	677	22	1.18e-167	High	173	{}	20
Chr4	4469880	0	4471759	1879	M01H9.3	M01H9.3b	IV_4468537_4470512_-	IV_4469880_4471759	534	82	2.96e-81	High	307	IV:4470818-4474005	14
Chr4	4513395	0	4513910	515	ZK180.4	ZK180.4	IV_4511889_4513313_-	IV_4513395_4513910	421	54	1.09e-70	High	339	{}	13
Chr4	4650522	0	4651061	539	ubc-9	F29B9.6.1	IV_4651030_4652645_+	IV_4650522_4651061	308	21	9.76e-66	High	239	{}	14
Chr4	4660262	0	4660902	640	F29B9.2	F29B9.2a	IV_4660985_4665186_+	IV_4660262_4660902	447	51	3.62e-79	High	403	{}	20
Chr4	4720563	0	4720915	352	{}	{}	{}	IV_4720563_4720915	83	7	3.83e-17	Unassigned	{}	{}	{}
Chr4	4725348	0	4725731	383	{}	{}	{}	IV_4725348_4725731	136	16	2.63e-24	Unassigned	{}	{}	{}
Chr4	4727830	0	4728439	609	{}	{}	{}	IV_4727830_4728439	151	14	1.59e-29	Unassigned	{}	{}	{}
Chr4	4748374	0	4748996	622	cyc-2.1	E04A4.7.3	IV_4747453_4748583_-	IV_4748374_4748996	170	52	1.74e-15	High	102	{}	10
Chr4	4749686	0	4750278	592	Y17G9B.5	Y17G9B.5	IV_4750232_4751482_+	IV_4749686_4750278	643	58	1.35e-124	High	250	{}	21
Chr4	5089669	0	5090046	377	ivd-1	C02B10.1	IV_5086643_5088853_-	IV_5089669_5090046	102	18	4.18e-15	Low	1004	{}	2
Chr4	5183392	0	5184202	810	W03F8.4	W03F8.4	IV_5184114_5185222_+	IV_5183392_5184202	884	78	8.54e-172	High	317	{}	16
Chr4	5188019	0	5188476	457	W03F8.6	W03F8.6.1	IV_5185513_5186568_-	IV_5188019_5188476	362	26	5.62e-76	Low	1679	IV:5188124-5188688	4
Chr4	5209309	0	5209837	528	Y59E9AL.7	Y59E9AL.7	IV_5209403_5210538_+	IV_5209309_5209837	565	45	2.27e-114	High	-170	{}	13
Chr4	5354146	0	5354484	338	Y4C6B.1	Y4C6B.1	IV_5354478_5356531_+	IV_5354146_5354484	143	24	2.17e-21	High	163	{}	3
Chr4	5364106	0	5364527	421	F41H10.6	F41H10.6b	IV_5356527_5364361_-	IV_5364106_5364527	338	52	9.44e-52	High	-45	{}	10
Chr4	5394645	0	5395075	430	ZK616.6	ZK616.6	IV_5393848_5394837_-	IV_5394645_5395075	399	30	1.65e-82	High	23	{}	15
Chr4	5537793	0	5538320	527	fem-1	F35D6.1a	IV_5533151_5537916_-	IV_5537793_5538320	143	20	1.22e-23	High	140	{}	4
Chr4	5607346	0	5607698	352	fkh-7	F26D12.1c	IV_5607615_5609614_+	IV_5607346_5607698	109	34	3.73e-10	High	93	IV:5607006-5607763	9
Chr4	5656688	0	5657622	934	skn-1	T19E7.2c.1	IV_5651749_5656134_-	IV_5656688_5657622	366	64	9.07e-52	Low	1021	IV:5656014-5660240	14
Chr4	5731547	0	5732073	526	H35B03.2	H35B03.2b	IV_5729787_5730905_-	IV_5731547_5732073	747	64	3.94e-147	Low	905	{}	8
Chr4	5946536	0	5946908	372	inx-7	K02B2.4	IV_5943759_5946662_-	IV_5946536_5946908	84	35	1.92e-05	High	60	{}	1
Chr4	5947746	0	5948075	329	rps-25	K02B2.5.1	IV_5947029_5947590_-	IV_5947746_5948075	146	28	4.74e-20	High	320	{}	16
Chr4	5966904	0	5967517	613	tRNA:B0350.t1	tRNA:B0350.t1	IV_5967144_5967216_+	IV_5966904_5967517	201	64	2.73e-17	High	-66	IV:5966748-5974587	12
Chr4	6117831	0	6118162	331	zen-4	M03D4.1b	IV_6118209_6120827_+	IV_6117831_6118162	142	19	5.3e-24	High	213	{}	8
Chr4	6206298	0	6206851	553	C49A9.10	C49A9.10	IV_6205869_6206312_-	IV_6206298_6206851	749	50	2.42e-159	High	262	{}	11
Chr4	6321617	0	6322148	531	Y73B6BL.29	Y73B6BL.29	IV_6321933_6323470_+	IV_6321617_6322148	710	47	1.61e-151	High	51	{}	11
Chr4	6323566	0	6324123	557	sqd-1	Y73B6BL.6a.6	IV_6324142_6325419_+	IV_6323566_6324123	549	58	3.04e-100	High	298	{}	22
Chr4	6369489	0	6369872	383	{}	{}	{}	IV_6369489_6369872	105	22	8.92e-14	Unassigned	{}	{}	{}
Chr4	6376473	0	6376928	455	Y73B6BL.33	Y73B6BL.33	IV_6373156_6376505_-	IV_6376473_6376928	443	54	3.74e-76	High	195	{}	13
Chr4	6415101	0	6415595	494	Y73B6BL.3	Y73B6BL.3	IV_6415475_6417441_+	IV_6415101_6415595	710	47	1.62e-151	High	127	{}	7
Chr4	6548526	0	6549135	609	fan-1	C01G5.8	IV_6548899_6552479_+	IV_6548526_6549135	710	32	7.05e-166	High	69	{}	8
Chr4	6554969	0	6556239	1270	paqr-1	C43G2.1.1	IV_6552076_6555873_-	IV_6554969_6556239	450	89	2.87e-58	High	-269	{}	10
Chr4	6556627	0	6557040	413	try-3	C43G2.5	IV_6557215_6560865_+	IV_6556627_6557040	167	40	3e-19	High	382	{}	10
Chr4	6585390	0	6585838	448	F38A5.2	F38A5.2b.1	IV_6583129_6585661_-	IV_6585390_6585838	388	35	1.46e-75	High	-47	{}	18
Chr4	6631649	0	6632256	607	C01B10.9	C01B10.9	IV_6632207_6634956_+	IV_6631649_6632256	671	63	4.53e-128	High	255	{}	8
Chr4	6756305	0	6756838	533	H34C03.2	H34C03.2	IV_6757296_6761760_+	IV_6756305_6756838	328	52	2.21e-49	Low	725	{}	17
Chr4	6789770	0	6790793	1023	C17H12.2	C17H12.2	IV_6786842_6789756_-	IV_6789770_6790793	266	33	1.59e-45	Low	525	{}	19
Chr4	6790377	0	6790837	460	vha-8	C17H12.14.1	IV_6791057_6792548_+	IV_6790377_6790837	452	41	1.07e-87	High	450	{}	19
Chr4	6910103	0	6910437	334	T22D1.4	T22D1.4	IV_6910668_6912836_+	IV_6910103_6910437	145	35	9.37e-17	High	398	{}	8
Chr4	6919238	0	6919715	477	ruvb-2	T22D1.10	IV_6917124_6919389_-	IV_6919238_6919715	568	48	9.78e-113	High	87	{}	16
Chr4	7039386	0	7039877	491	klp-18	C06G3.2	IV_7040047_7043678_+	IV_7039386_7039877	628	42	7.78e-134	High	416	{}	14
Chr4	7044621	0	7045112	491	tin-9.1	C06G3.11b.1	IV_7044054_7044587_-	IV_7044621_7045112	386	47	1.67e-66	High	279	{}	9
Chr4	7083335	0	7085088	1753	snoRNA:Y43B11AR.7	snoRNA:Y43B11AR.7	IV_7083856_7083914_-	IV_7083335_7085088	454	62	1.73e-73	High	297	{}	19
Chr4	7084729	0	7085343	614	rps-4	Y43B11AR.4.1	IV_7083677_7084667_-	IV_7084729_7085343	411	65	1.06e-61	High	369	{}	19
Chr4	7149201	0	7149653	452	C34D4.4	C34D4.4a	IV_7149171_7150446_+	IV_7149201_7149653	199	30	3.11e-31	High	-256	{}	7
Chr4	7165690	0	7166273	583	rpc-1	C42D4.8	IV_7160112_7165848_-	IV_7165690_7166273	320	28	3.9e-63	High	133	{}	6
Chr4	7313946	0	7314312	366	rps-8	F42C5.8.1	IV_7312965_7313849_-	IV_7313946_7314312	182	35	1.1e-24	High	280	{}	9
Chr4	7478125	0	7478518	393	rod-1	F55G1.4	IV_7478437_7485493_+	IV_7478125_7478518	244	27	3.25e-44	High	116	{}	0
Chr4	7505674	0	7508594	2920	R05G6.5	R05G6.5	IV_7508568_7509459_+	IV_7505674_7508594	1280	164	4.23e-212	Low	1434	IV:7507101-7507176	13
Chr4	7508861	0	7509213	352	R05G6.7	R05G6.7.1	IV_7506414_7507880_-	IV_7508861_7509213	129	21	9.54e-20	Low	1157	IV:7508946-7509122	3
Chr4	7561804	0	7562098	294	ima-3	F32E10.4.1	IV_7558687_7561649_-	IV_7561804_7562098	93	24	1.46e-10	High	302	{}	10
Chr4	7580173	0	7580652	479	nol-10	F32E10.1	IV_7580582_7583705_+	IV_7580173_7580652	283	35	1.15e-48	High	170	{}	14
Chr4	7632435	0	7632944	509	F45E4.6	F45E4.6	IV_7630202_7632301_-	IV_7632435_7632944	490	49	1.14e-90	High	388	{}	6
Chr4	7632456	0	7633271	815	plp-1	F45E4.2.1	IV_7633338_7634620_+	IV_7632456_7633271	665	55	9.61e-133	High	475	{}	7
Chr4	7654359	0	7654749	390	gfi-4	F45E4.10b.2	IV_7646184_7654348_-	IV_7654359_7654749	224	21	2.16e-43	High	206	{}	13
Chr4	7774197	0	7774591	394	swd-2.2	C33H5.7	IV_7774375_7775907_+	IV_7774197_7774591	175	27	3.05e-27	High	-19	{}	6
Chr4	7790977	0	7792226	1249	rsp-6	C33H5.12a.1	IV_7789837_7791217_-	IV_7790977_7792226	755	70	1.39e-144	High	384	{}	18
Chr4	7815799	0	7816975	1176	ric-3	T14A8.1	IV_7818235_7821144_+	IV_7815799_7816975	697	94	1.74e-113	Low	1848	{}	9
Chr4	7902453	0	7902915	462	C49H3.6	C49H3.6b	IV_7903724_7907060_+	IV_7902453_7902915	316	40	1.21e-53	Low	1040	{}	12
Chr4	7946503	0	7947269	766	czw-1	F20D12.4.1	IV_7943609_7946811_-	IV_7946503_7947269	530	33	2.41e-115	High	75	{}	13
Chr4	7948343	0	7948696	353	F20D12.2	F20D12.2	IV_7948658_7953531_+	IV_7948343_7948696	162	13	2.47e-33	High	139	{}	10
Chr4	8015568	0	8016401	833	C26B2.7	C26B2.7	IV_8016113_8016864_+	IV_8015568_8016401	464	33	2.01e-97	High	129	{}	11
Chr4	8289574	0	8289922	348	K07H8.10	K07H8.10.1	IV_8286569_8289512_-	IV_8289574_8289922	179	26	9.08e-29	High	236	{}	12
Chr4	8375365	0	8375750	385	{}	{}	{}	IV_8375365_8375750	86	22	7.41e-10	Unassigned	{}	{}	{}
Chr4	8378604	0	8379591	987	snoRNA:D2096.14	snoRNA:D2096.14	IV_8378802_8378923_-	IV_8378604_8379591	185	45	8.33e-21	High	174	{}	12
Chr4	8379252	0	8379663	411	D2096.8	D2096.8	IV_8377689_8379300_-	IV_8379252_8379663	247	41	1.95e-36	High	157	{}	12
Chr4	8379262	0	8379692	430	praf-3	D2096.2a	IV_8379973_8381799_+	IV_8379262_8379692	279	62	5.81e-33	High	496	{}	12
Chr4	8428383	0	8428924	541	{}	{}	{}	IV_8428383_8428924	143	25	9.45e-21	Unassigned	{}	{}	{}
Chr4	8431416	0	8433198	1782	T26A8.4	T26A8.4.1	IV_8428965_8431476_-	IV_8431416_8433198	916	142	8.58e-138	Low	831	{}	21
Chr4	8498474	0	8499157	683	mesp-1	C28C12.2	IV_8499302_8500039_+	IV_8498474_8499157	654	35	1.93e-147	High	487	{}	7
Chr4	8511013	0	8511448	435	mes-6	C09G4.5.1	IV_8511003_8513889_+	IV_8511013_8511448	442	29	5.34e-95	High	-227	{}	10
Chr4	8687587	0	8688259	672	F08B4.7	F08B4.7.1	IV_8686698_8687796_-	IV_8687587_8688259	759	59	2.62e-154	High	127	{}	13
Chr4	8743850	0	8744371	521	F21D5.7	F21D5.7.1	IV_8741378_8743687_-	IV_8743850_8744371	485	60	1.05e-82	High	423	{}	13
Chr4	8866034	0	8866523	489	C09G9.1	C09G9.1.1	IV_8862593_8865466_-	IV_8866034_8866523	228	34	7.41e-36	Low	812	{}	10
Chr4	8869561	0	8870052	491	C09G9.2	C09G9.2	IV_8868055_8869650_-	IV_8869561_8870052	658	35	1.57e-148	High	156	{}	6
Chr4	8891110	0	8891538	428	spr-2	C27B7.1a	IV_8891308_8892520_+	IV_8891110_8891538	505	44	2.79e-99	High	-16	{}	11
Chr4	8927023	0	8927466	443	snoRNA:D1046.6	snoRNA:D1046.6	IV_8927247_8927375_+	IV_8927023_8927466	174	30	2.2e-25	High	3	{}	13
Chr4	8973339	0	8973903	564	C53B4.4	C53B4.4a	IV_8973529_8984105_+	IV_8973339_8973903	225	51	9.46e-27	High	-92	{}	7
Chr4	9074174	0	9074677	503	mppb-1	ZC410.2.1	IV_9074652_9077132_+	IV_9074174_9074677	681	55	5.7e-137	High	227	{}	9
Chr4	9096149	0	9096501	352	cpna-3	C01F6.1	IV_9096823_9100509_+	IV_9096149_9096501	196	18	2.26e-38	High	498	{}	6
Chr4	9146941	0	9147340	399	rbp-12	F23B2.13	IV_9146455_9146848_-	IV_9146941_9147340	323	30	2.21e-62	High	292	{}	6
Chr4	9196261	0	9196734	473	{}	{}	{}	IV_9196261_9196734	261	20	1.02e-53	Unassigned	{}	{}	{}
Chr4	9385953	0	9386558	605	daf-15	C10C5.6a	IV_9386036_9394510_+	IV_9385953_9386558	738	45	7.1e-161	High	-219	{}	6
Chr4	9403716	0	9404179	463	{}	{}	{}	IV_9403716_9404179	201	12	1.62e-44	Unassigned	{}	{}	{}
Chr4	9440765	0	9441681	916	F59B8.2	F59B8.2.2	IV_9439064_9440783_-	IV_9440765_9441681	385	54	7.42e-62	High	440	{}	13
Chr4	9444334	0	9444902	568	snRNA:F38E11.10	snRNA:F38E11.10	IV_9444619_9444740_+	IV_9444334_9444902	299	66	6.01e-36	High	1	{}	20
Chr4	9459247	0	9459585	338	F38E11.5	F38E11.5	IV_9459709_9463998_+	IV_9459247_9459585	184	36	1.2e-24	High	293	{}	6
Chr4	9511238	0	9511985	747	snoRNA:C33A12.21	snoRNA:C33A12.21	IV_9511372_9511443_-	IV_9511238_9511985	281	45	3.34e-42	High	168	IV:9511230-9512060	14
Chr4	9777390	0	9777928	538	sna-2	T13F2.7	IV_9774577_9777607_-	IV_9777390_9777928	560	41	2.23e-116	High	52	{}	8
Chr4	9777437	0	9778887	1450	T13F2.6	T13F2.6	IV_9778202_9781118_+	IV_9777437_9778887	623	57	1.25e-119	High	40	{}	8
Chr4	9825156	0	9825543	387	W08D2.7	W08D2.7	IV_9825673_9830579_+	IV_9825156_9825543	175	22	3.12e-30	High	324	{}	6
Chr4	10003387	0	10003696	309	srs-2	C47E12.1.2	IV_10003699_10005550_+	IV_10003387_10003696	86	35	4.37e-06	High	158	{}	4
Chr4	10085633	0	10086065	432	ndc-80	W01B6.9.1	IV_10086108_10088448_+	IV_10085633_10086065	472	29	3.49e-103	High	259	{}	14
Chr4	10128915	0	10129430	515	K08F4.3	K08F4.3	IV_10129216_10130217_+	IV_10128915_10129430	590	29	9.94e-136	High	44	{}	15
Chr4	10176255	0	10176605	350	rack-1	K04D7.1.1	IV_10176651_10177887_+	IV_10176255_10176605	149	32	7.37e-19	High	221	{}	11
Chr4	10221942	0	10222630	688	C24F3.2	C24F3.2	IV_10222483_10223675_+	IV_10221942_10222630	471	44	2.27e-90	High	197	{}	13
Chr4	10242635	0	10243615	980	tkt-1	F01G10.1.1	IV_10243563_10245723_+	IV_10242635_10243615	544	41	4.26e-112	High	438	{}	9
Chr4	10242666	0	10243439	773	lipl-7	F01G10.7	IV_10239295_10241926_-	IV_10242666_10243439	364	71	2.91e-47	Low	1126	{}	9
Chr4	10284411	0	10284895	484	rad-51	Y43C5A.6a	IV_10281689_10284366_-	IV_10284411_10284895	408	47	4.86e-72	High	287	{}	11
Chr4	10373559	0	10374244	685	R11A8.7	R11A8.7a	IV_10374811_10386714_+	IV_10373559_10374244	330	66	1.15e-42	Low	910	{}	11
Chr4	10483691	0	10484064	373	F01D4.5	F01D4.5b	IV_10482667_10483771_-	IV_10483691_10484064	308	36	2.88e-54	High	106	{}	11
Chr4	10697014	0	10697990	976	R102.5	R102.5a.1	IV_10695301_10697044_-	IV_10697014_10697990	765	89	1.45e-133	High	458	{}	10
Chr4	10734389	0	10735289	900	ZC168.3	ZC168.3	IV_10732875_10734701_-	IV_10734389_10735289	818	81	1.28e-152	High	138	{}	11
Chr4	10933015	0	10933486	471	lsm-7	ZK593.7.1	IV_10933468_10934132_+	IV_10933015_10933486	257	43	1.09e-37	High	218	{}	11
Chr4	10934028	0	10937212	3184	lgg-2	ZK593.6.1	IV_10934089_10935874_-	IV_10934028_10937212	1249	414	3.38e-95	High	-254	IV:10935108-10935725	19
Chr4	11019928	0	11020308	380	F13H10.4	F13H10.4b	IV_11016391_11019685_-	IV_11019928_11020308	134	50	1.71e-09	High	433	IV:11019687-11020484	9
Chr4	11020013	0	11020432	419	F13H10.8	F13H10.8	IV_11020486_11021224_+	IV_11020013_11020432	107	20	3.08e-15	High	264	IV:11019687-11020484	9
Chr4	11082642	0	11083371	729	atg-7	M7.5.1	IV_11078650_11081028_-	IV_11082642_11083371	600	144	1.62e-65	Low	1978	{}	19
Chr4	11082673	0	11083556	883	let-70	M7.1.2	IV_11081057_11082330_-	IV_11082673_11083556	542	90	1.07e-78	Low	784	{}	19
Chr4	11111148	0	11111646	498	rps-5	T05E11.1.1	IV_11110074_11111023_-	IV_11111148_11111646	472	43	2.13e-91	High	374	{}	10
Chr4	11118967	0	11119724	757	T05E11.3	T05E11.3.1	IV_11119314_11123807_+	IV_11118967_11119724	422	59	8.01e-68	High	-31	{}	15
Chr4	11142213	0	11142981	768	F01G4.3	F01G4.3	IV_11135562_11142464_-	IV_11142213_11142981	690	39	1.95e-153	High	133	{}	4
Chr4	11142298	0	11144188	1890	F01G4.4	F01G4.4	IV_11143318_11145895_+	IV_11142298_11144188	684	63	6.06e-131	High	75	{}	4
Chr4	11149501	0	11149969	468	pfd-1	C08F8.1	IV_11150084_11150901_+	IV_11149501_11149969	463	49	1.25e-84	High	349	IV:11149479-11150082	20
Chr4	11179156	0	11179640	484	cpt-2	R07H5.2a.1	IV_11179616_11182972_+	IV_11179156_11179640	416	41	2.53e-78	High	218	{}	16
Chr4	11433779	0	11434002	223	{}	{}	{}	IV_11433779_11434002	61	16	3.41e-07	Unassigned	{}	{}	{}
Chr4	11474061	0	11474426	365	snoRNA:C10C6.8	snoRNA:C10C6.8	IV_11474030_11474162_-	IV_11474061_11474426	144	22	1.02e-22	High	81	IV:11474005-11474338	13
Chr4	11478960	0	11480053	1093	C10C6.6	C10C6.6	IV_11473338_11479221_-	IV_11478960_11480053	235	103	2.32e-12	High	285	{}	2
Chr4	11480339	0	11480798	459	mbf-1	H21P03.1	IV_11479341_11480155_-	IV_11480339_11480798	382	64	1.82e-55	High	413	{}	9
Chr4	11522236	0	11523099	863	mep-1	M04B2.1	IV_11524614_11527927_+	IV_11522236_11523099	327	54	4.77e-48	Low	1947	{}	7
Chr4	11549689	0	11550073	384	snoRNA:F12F6.11	snoRNA:F12F6.11	IV_11549764_11549835_-	IV_11549689_11550073	237	33	1.29e-38	High	46	{}	12
Chr4	11566074	0	11566620	546	sec-24.1	F12F6.6	IV_11561949_11566160_-	IV_11566074_11566620	653	39	2.31e-143	High	187	{}	14
Chr4	11592818	0	11594690	1872	F40F11.4	F40F11.4	IV_11587595_11592361_-	IV_11592818_11594690	541	142	5.93e-55	Low	1393	{}	17
Chr4	11601874	0	11602457	583	rps-11	F40F11.1.1	IV_11602605_11603249_+	IV_11601874_11602457	242	51	2.25e-30	High	440	{}	13
Chr4	11821846	0	11822873	1027	par-5	M117.2.1	IV_11820476_11821893_-	IV_11821846_11822873	771	63	3.24e-154	High	466	{}	15
Chr4	11928406	0	11928714	308	tRNA:ZK822.t1	tRNA:ZK822.t1	IV_11928448_11928566_-	IV_11928406_11928714	94	27	1.1e-09	High	-6	{}	9
Chr4	11952445	0	11953032	587	ZK829.4	ZK829.4.1	IV_11953214_11955511_+	IV_11952445_11953032	179	49	3.3e-18	High	476	{}	7
Chr4	11961540	0	11962304	764	ZK829.7	ZK829.7	IV_11959879_11961504_-	IV_11961540_11962304	872	78	9.55e-169	High	418	{}	13
Chr4	12029757	0	12030125	368	T12G3.7	T12G3.7	IV_12026913_12029599_-	IV_12029757_12030125	141	51	9.94e-11	High	342	{}	4
Chr4	12078407	0	12079185	778	K08E4.6	K08E4.6	IV_12077140_12078134_-	IV_12078407_12079185	128	37	1.38e-12	Low	662	{}	6
Chr4	12078802	0	12079292	490	lex-1	F11A10.1	IV_12079445_12084326_+	IV_12078802_12079292	372	55	3.86e-58	High	398	{}	6
Chr4	12086488	0	12086872	384	snoRNA:F11A10.9	snoRNA:F11A10.9	IV_12086680_12086799_+	IV_12086488_12086872	139	25	5.87e-20	High	0	IV:12086532-12086815	9
Chr4	12121124	0	12121437	313	M18.6	M18.6	IV_12121348_12122737_+	IV_12121124_12121437	109	28	3.18e-12	High	68	{}	5
Chr4	12208701	0	12209409	708	F35G2.3	F35G2.3	IV_12209529_12210707_+	IV_12208701_12209409	615	44	1.41e-128	High	474	{}	5
Chr4	12268369	0	12268875	506	rpl-34	C42C1.14.1	IV_12268961_12269503_+	IV_12268369_12268875	239	56	1.41e-27	High	339	{}	15
Chr4	12334292	0	12335749	1457	F19B6.1	F19B6.1a	IV_12329394_12334569_-	IV_12334292_12335749	623	93	3.69e-96	High	451	{}	8
Chr4	12371795	0	12372447	652	F28D1.1	F28D1.1.1	IV_12372220_12375612_+	IV_12371795_12372447	740	35	5.04e-171	High	99	{}	13
Chr4	12389967	0	12391825	1858	snoRNA:F28D1.13	snoRNA:F28D1.13	IV_12390494_12390623_-	IV_12389967_12391825	441	67	2.07e-67	High	273	{}	18
Chr4	12391042	0	12391478	436	rps-23	F28D1.7.1	IV_12390222_12391024_-	IV_12391042_12391478	454	36	3.28e-92	High	236	{}	18
Chr4	12404046	0	12404598	552	gex-3	F28D1.10	IV_12404404_12408654_+	IV_12404046_12404598	694	33	1.88e-160	High	82	{}	14
Chr4	12451190	0	12451586	396	dpy-26	C25G4.5	IV_12445956_12451259_-	IV_12451190_12451586	199	43	1.06e-24	High	129	{}	7
Chr4	12558914	0	12559428	514	ZK795.3	ZK795.3	IV_12559336_12560658_+	IV_12558914_12559428	693	54	5.69e-141	High	165	{}	7
Chr4	12567212	0	12567541	329	let-99	K08E7.3	IV_12567677_12570575_+	IV_12567212_12567541	143	22	1.76e-22	High	301	{}	5
Chr4	12684300	0	12684710	410	T23B5.1	T23B5.1a.1	IV_12677376_12684349_-	IV_12684300_12684710	190	15	3.77e-39	High	156	{}	2
Chr4	12724484	0	12725337	853	T23F6.3	T23F6.3	IV_12723113_12724711_-	IV_12724484_12725337	898	50	1.4e-199	High	199	{}	17
Chr4	12854687	0	12855085	398	ZK896.9	ZK896.9	IV_12855527_12859343_+	IV_12854687_12855085	167	26	6.47e-26	Low	641	{}	3
Chr4	13093606	0	13094057	451	C39E9.12	C39E9.12	IV_13093971_13095459_+	IV_13093606_13094057	580	39	1.61e-123	High	140	{}	9
Chr4	13098659	0	13099036	377	tin-9.2	B0564.1b.1	IV_13098856_13100580_+	IV_13098659_13099036	292	33	2.93e-52	High	9	{}	10
Chr4	13205849	0	13206244	395	ced-3	C48D1.2	IV_13198253_13204096_-	IV_13205849_13206244	285	24	4.45e-57	Low	1950	{}	4
Chr4	13240317	0	13240976	659	rpl-12	JC8.3c.6	IV_13239556_13240751_-	IV_13240317_13240976	709	79	2.87e-126	High	-105	{}	20
Chr4	13386066	0	13386416	350	Y62E10A.20	Y62E10A.20.1	IV_13382057_13386062_-	IV_13386066_13386416	242	30	1.04e-41	High	179	{}	12
Chr4	13777325	0	13777866	541	rpl-18	Y45F10D.12.1	IV_13777710_13778782_+	IV_13777325_13777866	335	43	1.98e-56	High	115	{}	13
Chr4	13788488	0	13789127	639	Y45F10D.7	Y45F10D.7	IV_13788926_13796176_+	IV_13788488_13789127	653	34	3.85e-148	High	119	{}	9
Chr4	13881721	0	13882173	452	rpl-29	B0513.3.1	IV_13882192_13882634_+	IV_13881721_13882173	358	48	5.99e-59	High	245	{}	15
Chr4	13881734	0	13882829	1095	B0513.2	B0513.2	IV_13882703_13884117_+	IV_13881734_13882829	302	52	4.1e-43	High	422	IV:13882247-13882400	15
Chr4	13980112	0	13980432	320	Y37A1B.17	Y37A1B.17a	IV_13964339_13979806_-	IV_13980112_13980432	120	25	9.51e-16	High	466	{}	14
Chr4	14032485	0	14034559	2074	miRNA:mir-52	miRNA:mir-52	IV_14033976_14034075_+	IV_14032485_14034559	894	167	1.86e-119	High	454	{}	18
Chr4	14070145	0	14071354	1209	lst-4	Y37A1B.2c	IV_14061337_14069821_-	IV_14070145_14071354	735	72	6.53e-138	Low	928	{}	15
Chr4	14224897	0	14225215	318	tRNA:F02H6.t1	tRNA:F02H6.t1	IV_14225070_14225141_+	IV_14224897_14225215	85	37	1.67e-05	High	14	{}	4
Chr4	14326938	0	14327389	451	snoRNA:Y67A10A.14	snoRNA:Y67A10A.14	IV_14326914_14327087_-	IV_14326938_14327389	158	21	1.1e-26	High	76	{}	9
Chr4	14463847	0	14464492	645	LLC1.3	LLC1.3.1	IV_14464480_14469097_+	IV_14463847_14464492	868	45	3.15e-196	High	311	{}	19
Chr4	14767646	0	14768049	403	Y57G11C.34	Y57G11C.34	IV_14766831_14767685_-	IV_14767646_14768049	429	50	2.63e-75	High	162	{}	15
Chr4	14824711	0	14825383	672	Y57G11C.15	Y57G11C.15.2	IV_14822495_14825137_-	IV_14824711_14825383	432	52	1.01e-74	High	-90	{}	14
Chr4	14838087	0	14838500	413	{}	{}	{}	IV_14838087_14838500	96	25	1.06e-10	Unassigned	{}	{}	{}
Chr4	14872270	0	14872554	284	{}	{}	{}	IV_14872270_14872554	71	20	1.08e-07	Unassigned	{}	{}	{}
Chr4	15025315	0	15025782	467	fcd-2	Y41E3.9	IV_15025683_15036995_+	IV_15025315_15025782	557	35	7.19e-121	High	135	{}	9
Chr4	15028804	0	15029171	367	Y41E3.8	Y41E3.8	IV_15028328_15029234_-	IV_15028804_15029171	222	32	1.39e-35	High	-247	{}	7
Chr4	15036735	0	15037367	632	Y41E3.10	Y41E3.10.1	IV_15037293_15039470_+	IV_15036735_15037367	602	25	2.95e-143	High	242	{}	10
Chr4	15039334	0	15040028	694	Y41E3.16	Y41E3.16	IV_15040037_15042354_+	IV_15039334_15040028	709	43	7.39e-155	High	356	{}	12
Chr4	15471350	0	15471819	469	Y73F8A.25	Y73F8A.25a	IV_15458060_15471448_-	IV_15471350_15471819	524	40	1.38e-107	High	136	{}	19
Chr4	15472344	0	15472793	449	Y73F8A.27	Y73F8A.27.1	IV_15472769_15473535_+	IV_15472344_15472793	424	27	6.64e-92	High	201	{}	20
Chr4	15528457	0	15529122	665	tag-349	Y73F8A.34a.1	IV_15524078_15528640_-	IV_15528457_15529122	158	29	3.02e-22	High	149	{}	4
Chr4	15530537	0	15530866	329	{}	{}	{}	IV_15530537_15530866	107	9	7.2e-22	Unassigned	{}	{}	{}
Chr4	16389097	0	16389428	331	tRNA:Y7A9D.t2	tRNA:Y7A9D.t2	IV_16389171_16389242_-	IV_16389097_16389428	93	21	9.42e-12	High	20	{}	10
Chr4	16414672	0	16416095	1423	Y65A5A.3	Y65A5A.3	IV_16415896_16416525_+	IV_16414672_16416095	1539	75	0	Low	513	{}	9
Chr4	16656156	0	16656615	459	Y51H4A.15	Y51H4A.15a	IV_16656127_16657161_+	IV_16656156_16656615	500	37	1.1e-103	High	-258	{}	18
Chr4	16845175	0	16845689	514	{}	{}	{}	IV_16845175_16845689	272	10	2.53e-66	Unassigned	{}	{}	{}
Chr4	16865473	0	16865858	385	T06A10.3	T06A10.3	IV_16865799_16866418_+	IV_16865473_16865858	218	22	4.17e-41	High	134	{}	10
Chr4	16946738	0	16947075	337	Y116A8C.9	Y116A8C.9	IV_16940402_16946811_-	IV_16946738_16947075	130	19	4.22e-21	High	95	{}	10
Chr4	16995245	0	16996186	941	Y116A8C.15	Y116A8C.15	IV_16995741_16996933_+	IV_16995245_16996186	734	57	2.38e-149	High	26	{}	7
Chr4	17125932	0	17126735	803	{}	{}	{}	IV_17125932_17126735	201	23	6.59e-36	Unassigned	{}	{}	{}
Chr4	17249594	0	17250093	499	ZK550.3	ZK550.3.1	IV_17250084_17254902_+	IV_17249594_17250093	760	54	8.43e-159	High	241	{}	20
Chr4	17277598	0	17281640	4042	{}	{}	{}	IV_17277598_17281640	1017	160	5.56e-151	Unassigned	{}	{}	{}
Chr4	17331089	0	17331434	345	C49C3.6	C49C3.6	IV_17331482_17332394_+	IV_17331089_17331434	99	30	1.28e-09	High	221	{}	6
Chr4	17461209	0	17461728	519	F11E6.7	F11E6.7	IV_17457788_17461232_-	IV_17461209_17461728	602	35	3.57e-133	High	236	{}	5
Chr5	7077	0	9166	2089	ife-3	B0348.6a.2	V_6417_7649_-	V_7077_9166	1204	218	1.18e-163	High	472	{}	16
Chr5	104273	0	104700	427	rps-27	F56E10.4.2	V_103221_104041_-	V_104273_104700	351	30	9.73e-70	High	445	{}	16
Chr5	126443	0	126805	362	W03F9.1	W03F9.1	V_123874_126572_-	V_126443_126805	179	34	1.69e-24	High	52	{}	7
Chr5	155951	0	156660	709	ttb-1	W03F9.5.2	V_156654_166672_+	V_155951_156660	806	44	3.37e-180	High	349	{}	6
Chr5	176721	0	177132	411	cul-3	Y108G3AL.1.1	V_177324_184388_+	V_176721_177132	310	30	5.23e-59	High	398	{}	9
Chr5	185503	0	185901	398	Y108G3AL.7	Y108G3AL.7	V_185489_200515_+	V_185503_185901	228	20	3.33e-45	High	-213	{}	7
Chr5	203459	0	204068	609	DC2.3	DC2.3a	V_204212_208194_+	V_203459_204068	142	46	2.48e-12	High	449	{}	3
Chr5	311295	0	311735	440	F33E11.6	F33E11.6b	V_305267_311363_-	V_311295_311735	259	19	2.91e-54	High	152	{}	3
Chr5	773040	0	773530	490	R09E12.3	R09E12.3	V_773381_774670_+	V_773040_773530	638	36	4.32e-142	High	96	{}	17
Chr5	904389	0	904883	494	H24K24.4	H24K24.4	V_904794_910836_+	V_904389_904883	696	32	4.99e-162	High	158	{}	11
Chr5	964720	0	965119	399	sqv-6	Y50D4C.4	V_951435_964629_-	V_964720_965119	413	24	1.13e-91	High	290	{}	9
Chr5	1003545	0	1004030	485	Y50D4C.5	Y50D4C.5	V_998276_1003573_-	V_1003545_1004030	190	30	4.2e-29	High	214	{}	8
Chr5	1151075	0	1151513	438	{}	{}	{}	V_1151075_1151513	117	22	2.13e-16	Unassigned	{}	{}	{}
Chr5	1153820	0	1154688	868	cmd-1	T21H3.3.1	V_1156098_1157990_+	V_1153820_1154688	173	52	4.9e-16	Low	1844	{}	12
Chr5	1196862	0	1197746	884	Y50D4A.4	Y50D4A.4	V_1184726_1196085_-	V_1196862_1197746	524	44	2.66e-104	Low	1219	{}	4
Chr5	1206749	0	1207229	480	Y50D4A.5	Y50D4A.5	V_1207140_1207623_+	V_1206749_1207229	344	20	1.75e-76	High	151	{}	3
Chr5	1264003	0	1264563	560	rab-1	C39F7.4.1	V_1262459_1263820_-	V_1264003_1264563	189	42	5.27e-23	High	463	{}	13
Chr5	1383305	0	1383776	471	rga-4	Y75B7AL.4a	V_1373418_1383219_-	V_1383305_1383776	285	31	7.3e-52	High	321	{}	2
Chr5	1470976	0	1472146	1170	{}	{}	{}	V_1470976_1472146	333	36	2.5e-60	Unassigned	{}	{}	{}
Chr5	1820605	0	1821476	871	Y46H3A.7	Y46H3A.7	V_1821419_1822911_+	V_1820605_1821476	218	35	6.38e-33	High	379	V:1821021-1821068	5
Chr5	1868295	0	1869028	733	T10B5.3	T10B5.3	V_1864009_1868394_-	V_1868295_1869028	788	63	1.06e-158	High	267	{}	13
Chr5	1871526	0	1872055	529	T10B5.5	T10B5.5b.1	V_1872073_1874428_+	V_1871526_1872055	346	50	8e-55	High	283	{}	15
Chr5	1875098	0	1876116	1018	{}	{}	{}	V_1875098_1876116	219	35	5.29e-33	Unassigned	{}	{}	{}
Chr5	1892573	0	1893091	518	{}	{}	{}	V_1892573_1893091	183	16	2.48e-36	Unassigned	{}	{}	{}
Chr5	1917838	0	1918203	365	Y32G9A.13	Y32G9A.13	V_1916802_1917911_-	V_1917838_1918203	169	50	5.88e-16	High	109	{}	3
Chr5	2008240	0	2008593	353	F59A7.8	F59A7.8	V_2008519_2011354_+	V_2008240_2008593	206	23	2.44e-37	High	103	{}	4
Chr5	2126317	0	2127530	1213	F22F7.1	F22F7.1a.1	V_2127362_2129824_+	V_2126317_2127530	796	68	8.48e-157	High	439	{}	10
Chr5	2600128	0	2600829	701	F53E10.5	F53E10.5	V_2595847_2598756_-	V_2600128_2600829	820	39	5.28e-189	Low	1722	{}	15
Chr5	2602795	0	2603448	653	F53E10.6	F53E10.6.1	V_2602030_2602891_-	V_2602795_2603448	574	36	1.35e-124	High	230	{}	5
Chr5	2638256	0	2638875	619	W02H5.2	W02H5.2	V_2638399_2639276_+	V_2638256_2638875	751	43	3.02e-166	High	-166	{}	10
Chr5	2672105	0	2672892	787	tRNA:W02G9.t2	tRNA:W02G9.t2	V_2673837_2673908_+	V_2672105_2672892	582	54	9.85e-112	Low	1339	{}	15
Chr5	2694175	0	2694625	450	Y45G12B.3	Y45G12B.3	V_2688438_2694194_-	V_2694175_2694625	307	26	2.74e-61	High	206	{}	10
Chr5	3579212	0	3580061	849	T22F3.3	T22F3.3b.1	V_3581222_3584614_+	V_3579212_3580061	258	43	6.39e-38	Low	1586	V:3579047-3581220	11
Chr5	3585971	0	3586243	272	T22F3.2	T22F3.2b	V_3586466_3588561_+	V_3585971_3586243	59	18	3.39e-06	High	359	{}	3
Chr5	3742914	0	3743697	783	mtm-9	Y39H10A.3a.1	V_3743390_3749084_+	V_3742914_3743697	717	40	7.33e-160	High	85	{}	8
Chr5	3756687	0	3757263	576	Y39H10A.6	Y39H10A.6	V_3749309_3756738_-	V_3756687_3757263	261	43	1.28e-38	High	237	{}	3
Chr5	3759323	0	3759796	473	chk-1	Y39H10A.7a	V_3756825_3759282_-	V_3759323_3759796	605	26	5.02e-143	High	277	{}	11
Chr5	4063302	0	4063751	449	D1065.3	D1065.3	V_4059645_4062057_-	V_4063302_4063751	258	17	9.91e-56	Low	1469	{}	6
Chr5	4067728	0	4067933	205	{}	{}	{}	V_4067728_4067933	52	6	5.9e-10	Unassigned	{}	{}	{}
Chr5	4194628	0	4195031	403	H43I07.3	H43I07.3	V_4195431_4199190_+	V_4194628_4195031	338	47	1.11e-54	Low	602	{}	11
Chr5	4339360	0	4339619	259	{}	{}	{}	V_4339360_4339619	72	11	8.51e-12	Unassigned	{}	{}	{}
Chr5	4345754	0	4347172	1418	F32D1.2	F32D1.2.1	V_4345902_4346238_-	V_4345754_4347172	601	129	4.31e-72	High	225	{}	9
Chr5	4346418	0	4347073	655	mcm-7	F32D1.10.1	V_4346979_4349572_+	V_4346418_4347073	648	66	6.74e-120	High	234	{}	9
Chr5	4371125	0	4371809	684	fipp-1	F32D1.9.1	V_4371246_4373621_+	V_4371125_4371809	312	40	1.19e-52	High	-221	{}	8
Chr5	4450256	0	4450907	651	Y47D7A.14	Y47D7A.14	V_4442924_4450368_-	V_4450256_4450907	717	32	8.4e-168	High	213	{}	5
Chr5	4551865	0	4552144	279	Y61A9LA.12	Y61A9LA.12	V_4553537_4554312_+	V_4551865_4552144	52	12	5.53e-07	Low	1533	{}	1
Chr5	4570075	0	4570424	349	Y61A9LA.8	Y61A9LA.8	V_4562464_4569856_-	V_4570075_4570424	144	39	5e-15	High	393	{}	4
Chr5	4615615	0	4615990	375	Y61A9LA.10	Y61A9LA.10	V_4606873_4615645_-	V_4615615_4615990	193	14	8.72e-41	High	157	{}	11
Chr5	4692796	0	4693379	583	cpg-8	K03B4.7a.1	V_4690766_4692246_-	V_4692796_4693379	221	30	1.53e-36	Low	841	{}	3
Chr5	4731246	0	4731564	318	F39G3.3	F39G3.3	V_4731448_4733498_+	V_4731246_4731564	125	27	6.24e-16	High	43	{}	12
Chr5	5049026	0	5049951	925	pqn-51	K11D12.2.3	V_5049384_5052020_+	V_5049026_5049951	1102	55	6.01e-251	High	-104	{}	21
Chr5	5203906	0	5204430	524	Y47A7.1	Y47A7.1	V_5204294_5213233_+	V_5203906_5204430	770	34	2.6e-180	High	126	{}	4
Chr5	5268763	0	5269285	522	B0238.11	B0238.11.1	V_5269297_5270545_+	V_5268763_5269285	667	38	4.09e-148	High	273	{}	10
Chr5	5274842	0	5275657	815	{}	{}	{}	V_5274842_5275657	125	38	1.07e-11	Unassigned	{}	{}	{}
Chr5	5432793	0	5433240	447	F08F3.8	F08F3.8	V_5431128_5432520_-	V_5432793_5433240	554	38	2.29e-117	High	496	{}	9
Chr5	5477673	0	5478004	331	{}	{}	{}	V_5477673_5478004	91	15	4.7e-14	Unassigned	{}	{}	{}
Chr5	5504802	0	5505274	472	nhr-47	C24G6.4.2	V_5505050_5509767_+	V_5504802_5505274	469	40	5.95e-93	High	12	{}	16
Chr5	5536088	0	5536427	339	syp-2	C24G6.1	V_5536432_5537361_+	V_5536088_5536427	109	38	5.68e-09	High	175	{}	5
Chr5	5584216	0	5584580	364	pas-6	CD4.6.1	V_5583027_5584159_-	V_5584216_5584580	165	36	1.63e-20	High	239	{}	6
Chr5	5592111	0	5592540	429	vps-37	CD4.4	V_5592520_5593405_+	V_5592111_5592540	435	51	3.86e-76	High	195	{}	6
Chr5	5596163	0	5596708	545	CD4.7	CD4.7	V_5595586_5596362_-	V_5596163_5596708	554	22	4.86e-133	High	73	{}	4
Chr5	5684338	0	5684789	451	F25B4.6	F25B4.6	V_5682532_5684400_-	V_5684338_5684789	465	52	4.92e-83	High	163	{}	18
Chr5	5776702	0	5777096	394	F44E7.4	F44E7.4a	V_5772642_5776761_-	V_5776702_5777096	197	24	2.07e-34	High	138	{}	14
Chr5	5790384	0	5791118	734	F44E7.9	F44E7.9	V_5791047_5791884_+	V_5790384_5791118	486	62	1.15e-81	High	296	{}	11
Chr5	5917351	0	5918124	773	C04E6.11	C04E6.11	V_5913918_5917658_-	V_5917351_5918124	865	83	3.37e-163	High	79	{}	7
Chr5	5939191	0	5940161	970	M03F8.3	M03F8.3	V_5939836_5943163_+	V_5939191_5940161	992	83	4.6e-196	High	160	{}	4
Chr5	6017430	0	6017876	446	rpt-2	F29G9.5	V_6015886_6017479_-	V_6017430_6017876	373	43	6.57e-66	High	174	{}	14
Chr5	6043078	0	6044055	977	R01B10.2	R01B10.2	V_6041007_6043147_-	V_6043078_6044055	652	85	4.62e-108	High	419	{}	6
Chr5	6052978	0	6053488	510	R01B10.6	R01B10.6	V_6051194_6053162_-	V_6052978_6053488	286	46	7.99e-43	High	71	{}	14
Chr5	6100290	0	6101511	1221	crt-1	Y38A10A.5.1	V_6098804_6100363_-	V_6100290_6101511	622	137	1.02e-73	Low	537	{}	18
Chr5	6107079	0	6107703	624	F17A9.2	F17A9.2	V_6107640_6114587_+	V_6107079_6107703	625	52	1.37e-124	High	249	{}	8
Chr5	6267226	0	6267654	428	tag-59	K08B12.5.1	V_6257203_6267001_-	V_6267226_6267654	438	48	5.93e-79	High	439	{}	15
Chr5	6427224	0	6427620	396	atp-4	T05H4.12.1	V_6426004_6426924_-	V_6427224_6427620	168	46	3.71e-17	High	498	{}	8
Chr5	6427329	0	6427657	328	T05H4.11	T05H4.11	V_6424063_6425762_-	V_6427329_6427657	67	25	1.57e-05	Low	1731	{}	8
Chr5	6433362	0	6433772	410	T05H4.6a	T05H4.6.2	V_6433940_6436194_+	V_6433362_6433772	195	38	3.93e-26	High	373	{}	10
Chr5	6516130	0	6517590	1460	dpy-11	F46E10.9.2	V_6511409_6515050_-	V_6516130_6517590	561	206	1.11e-37	Low	1810	{}	12
Chr5	6516560	0	6517628	1068	F46E10.3	F46E10.3	V_6518278_6519233_+	V_6516560_6517628	357	70	9.87e-47	Low	1184	{}	12
Chr5	6593472	0	6593940	468	hcp-1	ZK1055.1	V_6593888_6598951_+	V_6593472_6593940	524	31	1.47e-115	High	182	{}	5
Chr5	6656475	0	6656885	410	snb-1	T10H9.4	V_6655373_6656311_-	V_6656475_6656885	242	39	2.35e-36	High	369	{}	11
Chr5	6784896	0	6785346	450	spn-4	ZC404.8.1	V_6782997_6784732_-	V_6784896_6785346	603	35	1.9e-133	High	389	{}	10
Chr5	7060139	0	7060583	444	Y57E12AL.6	Y57E12AL.6.2	V_7059542_7060319_-	V_7060139_7060583	430	54	6.43e-73	High	42	{}	12
Chr5	7084353	0	7085850	1497	VC5.2	VC5.2	V_7085766_7088657_+	V_7084353_7085850	731	105	4.58e-115	Low	665	{}	8
Chr5	7195877	0	7196951	1074	F09G2.9	F09G2.9.1	V_7193575_7195946_-	V_7195877_7196951	628	177	1.47e-58	High	468	{}	17
Chr5	7196213	0	7196799	586	F09G2.2	F09G2.2	V_7196726_7198228_+	V_7196213_7196799	597	56	4.03e-114	High	220	{}	17
Chr5	7236696	0	7237435	739	hyls-1	C05C8.9b.1	V_7237209_7237961_+	V_7236696_7237435	671	52	8.69e-137	High	144	{}	14
Chr5	7465302	0	7465730	428	F25E5.1	F25E5.1	V_7465707_7471002_+	V_7465302_7465730	204	42	3.1e-26	High	191	{}	9
Chr5	7580179	0	7580579	400	F19F10.10	F19F10.10	V_7576611_7580328_-	V_7580179_7580579	174	36	1.88e-22	High	51	{}	5
Chr5	7734683	0	7735197	514	srr-10	T05B11.6	V_7735279_7736833_+	V_7734683_7735197	632	44	3.71e-133	High	339	{}	11
Chr5	7775930	0	7776358	428	rps-30	C26F1.4.1	V_7776379_7777045_+	V_7775930_7776358	328	31	6.3e-63	High	235	{}	18
Chr5	7803823	0	7804881	1058	ZK742.2	ZK742.2	V_7801330_7803802_-	V_7803823_7804881	390	72	3.74e-53	Low	550	{}	10
Chr5	7853691	0	7854908	1217	C37C3.9	C37C3.9	V_7852168_7853756_-	V_7853691_7854908	502	181	1.02e-34	Low	543	{}	10
Chr5	7853772	0	7855376	1604	C37C3.2	C37C3.2b.3	V_7854801_7857734_+	V_7853772_7855376	401	152	2.15e-26	High	227	{}	10
Chr5	8030725	0	8031650	925	vrs-1	ZC513.4	V_8031383_8034812_+	V_8030725_8031650	816	58	3.23e-170	High	196	{}	4
Chr5	8220882	0	8221325	443	cogc-6	K07C11.9	V_8218087_8221123_-	V_8220882_8221325	310	39	8.51e-53	High	-20	{}	3
Chr5	8228553	0	8229031	478	snoRNA:C16D9.11	snoRNA:C16D9.11	V_8228708_8228777_-	V_8228553_8229031	223	30	4.96e-37	High	15	V:8228671-8229027	12
Chr5	8302265	0	8302806	541	sel-9	W02D7.7.1	V_8301313_8302390_-	V_8302265_8302806	515	43	1.01e-102	High	145	{}	9
Chr5	8348691	0	8349141	450	snoRNA:C08D8.3	snoRNA:C08D8.3	V_8348915_8348994_+	V_8348691_8349141	227	40	2.4e-32	High	-1	{}	14
Chr5	8461889	0	8462285	396	T23B12.4	T23B12.4	V_8462134_8465351_+	V_8461889_8462285	311	32	8.29e-58	High	47	{}	16
Chr5	8500151	0	8500568	417	snoRNA:ZK994.7	snoRNA:ZK994.7	V_8500385_8500451_+	V_8500151_8500568	289	44	1.18e-44	High	26	V:8500154-8500494	12
Chr5	8518804	0	8519154	350	F45F2.10	F45F2.10	V_8513384_8518267_-	V_8518804_8519154	112	40	6.37e-09	Low	712	{}	5
Chr5	8606062	0	8606504	442	F41E6.9	F41E6.9.1	V_8604550_8605929_-	V_8606062_8606504	354	47	1.37e-58	High	354	{}	16
Chr5	8606121	0	8606833	712	smk-1	F41E6.4c	V_8607606_8612787_+	V_8606121_8606833	196	29	5.94e-31	Low	1129	{}	16
Chr5	9174958	0	9175559	601	spas-1	C24B5.2b.1	V_9175600_9176176_+	V_9174958_9175559	768	62	3.12e-154	High	342	{}	14
Chr5	9220211	0	9220666	455	grd-6	T18H9.1	V_9221689_9224082_+	V_9220211_9220666	441	40	1.38e-85	Low	1251	{}	10
Chr5	9243385	0	9243789	404	glo-4	F07C3.4	V_9234426_9243117_-	V_9243385_9243789	382	55	1.55e-60	High	470	{}	10
Chr5	9342794	0	9345272	2478	K07B1.6	K07B1.6a.1	V_9342596_9344081_-	V_9342794_9345272	1052	147	3.22e-167	High	-48	{}	21
Chr5	9346585	0	9347161	576	try-5	K07B1.1	V_9346789_9348452_+	V_9346585_9347161	737	48	6.75e-158	High	-84	{}	8
Chr5	9425403	0	9425807	404	F36D4.5	F36D4.5b.1	V_9419096_9425668_-	V_9425403_9425807	130	54	2.79e-08	High	-63	{}	6
Chr5	9513100	0	9513809	709	F11A3.2	F11A3.2a	V_9513656_9517375_+	V_9513100_9513809	334	72	8.64e-41	High	202	{}	8
Chr5	9536369	0	9536736	367	C50F4.4	C50F4.4	V_9536627_9537357_+	V_9536369_9536736	128	35	2.27e-13	High	75	{}	4
Chr5	9543978	0	9544439	461	mdf-1	C50F4.11	V_9541584_9544026_-	V_9543978_9544439	522	48	1.23e-100	High	182	{}	11
Chr5	9546208	0	9547666	1458	his-37	C50F4.7.1	V_9546885_9547409_+	V_9546208_9547666	683	80	4.95e-119	High	-52	{}	19
Chr5	9645316	0	9645690	374	hcp-2	T06E4.1	V_9645642_9650098_+	V_9645316_9645690	213	27	1.89e-36	High	139	{}	0
Chr5	9729566	0	9729952	386	F40F9.7	F40F9.7b.1	V_9729915_9733389_+	V_9729566_9729952	258	30	1.04e-45	High	156	{}	12
Chr5	9789602	0	9790236	634	ztf-7	F46B6.7.1	V_9786749_9789506_-	V_9789602_9790236	601	58	1.18e-113	High	413	{}	20
Chr5	9930406	0	9930808	402	T07C12.14	T07C12.14	V_9930828_9931969_+	V_9930406_9930808	367	39	3.73e-67	High	221	{}	6
Chr5	9969979	0	9970277	298	snoRNA:C27H6.5	snoRNA:C27H6.5	V_9970004_9970071_-	V_9969979_9970277	119	14	1.72e-21	High	57	V:9969972-9970214	10
Chr5	9980391	0	9981069	678	ruvb-1	C27H6.2	V_9978594_9980568_-	V_9980391_9981069	244	43	1.09e-34	High	162	{}	9
Chr5	10031003	0	10031954	951	acl-2	T06E8.1	V_10028013_10030892_-	V_10031003_10031954	868	74	8.91e-171	Low	586	{}	7
Chr5	10238533	0	10238854	321	C12D8.1	C12D8.1c.1	V_10236073_10238711_-	V_10238533_10238854	114	22	7.91e-16	High	-18	{}	10
Chr5	10246200	0	10247070	870	{}	{}	{}	V_10246200_10247070	230	35	1.37e-35	Unassigned	{}	{}	{}
Chr5	10341725	0	10342251	526	K07C5.3	K07C5.3	V_10342833_10345271_+	V_10341725_10342251	298	46	1.18e-45	Low	845	{}	10
Chr5	10352820	0	10353233	413	K07C5.4	K07C5.4	V_10350267_10352777_-	V_10352820_10353233	399	54	2.87e-65	High	249	{}	15
Chr5	10355710	0	10356163	453	K07C5.6	K07C5.6.1	V_10353408_10355623_-	V_10355710_10356163	624	47	1.96e-128	High	313	{}	9
Chr5	10361564	0	10362039	475	cash-1	K07C5.8	V_10361976_10365989_+	V_10361564_10362039	428	54	2.01e-72	High	175	{}	11
Chr5	10535875	0	10537119	1244	tag-93	F25D1.1a	V_10532696_10536033_-	V_10535875_10537119	947	79	1.96e-187	High	464	{}	18
Chr5	10661221	0	10662099	878	sqv-4	F29F11.1.1	V_10658627_10661270_-	V_10661221_10662099	619	72	2.53e-108	High	390	{}	4
Chr5	10736521	0	10736979	458	ZC302.2	ZC302.2a	V_10736920_10739147_+	V_10736521_10736979	504	30	5.06e-111	High	170	{}	7
Chr5	10807722	0	10808113	391	tag-135	D1054.15.1	V_10805944_10807715_-	V_10807722_10808113	352	16	1.14e-82	High	202	{}	21
Chr5	10812821	0	10813873	1052	C29A12.1	C29A12.1	V_10812212_10813197_-	V_10812821_10813873	394	44	3.01e-70	High	150	{}	6
Chr5	10813540	0	10813872	332	lig-1	C29A12.3b	V_10813918_10814774_+	V_10813540_10813872	210	20	1.65e-40	High	212	{}	6
Chr5	10894410	0	10894893	483	F32D8.5	F32D8.5b.1	V_10894659_10895758_+	V_10894410_10894893	336	44	4.82e-56	High	8	{}	10
Chr5	10896835	0	10897540	705	emo-1	F32D8.6.1	V_10896463_10896949_-	V_10896835_10897540	817	62	3.76e-167	High	238	{}	21
Chr5	10965231	0	10966999	1768	snoRNA:F17C11.15	snoRNA:F17C11.15	V_10966503_10966720_+	V_10965231_10966999	556	76	9.55e-90	High	388	{}	19
Chr5	10965243	0	10965765	522	F17C11.10	F17C11.10	V_10961649_10965343_-	V_10965243_10965765	659	48	5.94e-137	High	161	{}	19
Chr5	11000425	0	11000924	499	F53B7.3	F53B7.3	V_10999463_11000503_-	V_11000425_11000924	624	35	3.34e-139	High	171	{}	10
Chr5	11029045	0	11029644	599	pptr-2	C13G3.3b.1	V_11027319_11029339_-	V_11029045_11029644	630	44	1.28e-132	High	5	{}	6
Chr5	11039311	0	11039802	491	pak-2	C45B11.1b	V_11036272_11039358_-	V_11039311_11039802	269	43	1.71e-40	High	198	{}	10
Chr5	11078016	0	11078902	886	act-1	T04C12.6.3	V_11078887_11082221_+	V_11078016_11078902	521	98	4.27e-69	High	428	{}	12
Chr5	11078082	0	11078583	501	act-2	T04C12.5	V_11076543_11077959_-	V_11078082_11078583	523	52	6.82e-98	High	373	{}	12
Chr5	11112977	0	11113357	380	H19N07.1	H19N07.1.1	V_11109869_11112908_-	V_11112977_11113357	191	42	1.98e-23	High	259	{}	11
Chr5	11123760	0	11124201	441	C06H2.6	C06H2.6.1	V_11124103_11124861_+	V_11123760_11124201	233	39	2.96e-34	High	123	{}	10
Chr5	11228501	0	11228914	413	pqn-70	T19B10.4a	V_11226171_11228508_-	V_11228501_11228914	249	50	2.31e-32	High	199	{}	14
Chr5	11238997	0	11239369	372	T19B10.6	T19B10.6.1	V_11237312_11239128_-	V_11238997_11239369	210	30	7.13e-34	High	55	{}	9
Chr5	11313840	0	11314305	465	snoRNA:T03F7.8	snoRNA:T03F7.8	V_11314064_11314138_+	V_11313840_11314305	183	66	1.32e-13	High	-8	V:11313845-11314166	12
Chr5	11326784	0	11327190	406	F47G9.1	F47G9.1.1	V_11323786_11326771_-	V_11326784_11327190	239	44	4.84e-33	High	216	{}	14
Chr5	11504691	0	11505234	543	C55A6.10	C55A6.10	V_11505162_11508018_+	V_11504691_11505234	231	26	1.3e-41	High	200	{}	14
Chr5	11521130	0	11521842	712	C55A6.9	C55A6.9	V_11521490_11523193_+	V_11521130_11521842	850	58	2.99e-179	High	4	{}	16
Chr5	11610258	0	11610739	481	sas-5	F35B12.5.2	V_11610474_11612282_+	V_11610258_11610739	540	20	2.57e-131	High	-24	{}	9
Chr5	11643969	0	11644352	383	bir-1	T27F2.3.2	V_11644370_11645172_+	V_11643969_11644352	307	23	9.61e-64	High	210	{}	13
Chr5	11733244	0	11733729	485	npp-22	B0240.4.1	V_11730928_11733278_-	V_11733244_11733729	617	38	1.8e-134	High	208	{}	8
Chr5	11764092	0	11764648	556	syn-3	F55A11.2	V_11764712_11767020_+	V_11764092_11764648	377	46	6.48e-65	High	342	{}	12
Chr5	11782557	0	11782969	412	snoRNA:F55A11.10	snoRNA:F55A11.10	V_11782798_11782888_+	V_11782557_11782969	170	38	1.04e-20	High	35	V:11782743-11782916	13
Chr5	11896257	0	11896701	444	{}	{}	{}	V_11896257_11896701	323	17	2.87e-73	Unassigned	{}	{}	{}
Chr5	11979682	0	11980292	610	snr-4	C52E4.3.1	V_11978323_11979782_-	V_11979682_11980292	438	40	8.4e-85	High	205	{}	17
Chr5	11981988	0	11982537	549	rpt-1	C52E4.4.1	V_11980285_11982351_-	V_11981988_11982537	563	46	5.04e-113	High	-89	{}	10
Chr5	12001762	0	12002272	510	gcy-33	F57F5.2	V_11995674_12001733_-	V_12001762_12002272	236	62	1.35e-24	High	284	{}	11
Chr5	12040855	0	12041468	613	kup-1	F10C2.2	V_12032062_12040678_-	V_12040855_12041468	806	34	2.4e-190	High	483	{}	9
Chr5	12065687	0	12066022	335	pqn-53	R07B7.3	V_12063248_12065196_-	V_12065687_12066022	114	34	4.59e-11	Low	658	{}	7
Chr5	12183991	0	12184524	533	ZK863.4	ZK863.4.2	V_12181551_12183999_-	V_12183991_12184524	624	31	3.87e-143	High	258	{}	2
Chr5	12190750	0	12191142	392	dpy-30	ZK863.6.1	V_12191319_12191985_+	V_12190750_12191142	299	40	1.9e-49	High	373	{}	9
Chr5	12271287	0	12271638	351	tsfm-1	F55C5.5	V_12270077_12271356_-	V_12271287_12271638	204	18	1.83e-40	High	106	{}	3
Chr5	12291188	0	12291887	699	srh-16	F55C5.9	V_12291871_12293608_+	V_12291188_12291887	790	58	2.36e-163	High	334	{}	15
Chr5	12303057	0	12303642	585	snoRNA:C51F7.3	snoRNA:C51F7.3	V_12303514_12303589_+	V_12303057_12303642	229	44	8.55e-31	High	165	{}	14
Chr5	12317897	0	12318366	469	R04F11.5	R04F11.5	V_12317148_12317824_-	V_12317897_12318366	404	39	1.07e-76	High	307	{}	12
Chr5	12343147	0	12343902	755	tomm-20	F23H12.2.1	V_12342123_12343275_-	V_12343147_12343902	799	64	8.98e-161	High	249	{}	15
Chr5	12343316	0	12344315	999	F23H12.3	F23H12.3	V_12345742_12350196_+	V_12343316_12344315	679	125	5.07e-91	Low	1927	{}	15
Chr5	12450234	0	12450637	403	F28C1.1	F28C1.1	V_12450614_12453128_+	V_12450234_12450637	497	20	3.57e-119	High	179	{}	3
Chr5	12465342	0	12465621	279	{}	{}	{}	V_12465342_12465621	74	21	6.53e-08	Unassigned	{}	{}	{}
Chr5	12497518	0	12497927	409	W04D2.6	W04D2.6a	V_12498062_12503544_+	V_12497518_12497927	345	68	4.98e-45	High	340	{}	11
Chr5	12596732	0	12596992	260	snoRNA:C14C10.8	snoRNA:C14C10.8	V_12596654_12596784_-	V_12596732_12596992	90	24	5.65e-10	High	78	V:12596629-12596868	6
Chr5	12598975	0	12599658	683	ril-2	C14C10.3a.1	V_12596197_12598959_-	V_12598975_12599658	212	54	7.45e-23	High	357	{}	6
Chr5	12727986	0	12728452	466	rpl-28	R11D1.8.1	V_12727443_12727921_-	V_12727986_12728452	400	34	1.68e-79	High	298	{}	18
Chr5	12763293	0	12763663	370	tag-167	F18E2.2	V_12760864_12763182_-	V_12763293_12763663	188	42	8.57e-23	High	296	{}	6
Chr5	12869600	0	12870232	632	T07F10.3	T07F10.3	V_12867834_12869839_-	V_12869600_12870232	733	39	3.6e-165	High	77	{}	8
Chr5	12967573	0	12968573	1000	R186.3	R186.3.1	V_12965835_12967017_-	V_12967573_12968573	500	108	2.06e-60	Low	1056	{}	12
Chr5	13311987	0	13313293	1306	nasp-2	C50B6.2.1	V_13309996_13312076_-	V_13311987_13313293	1293	189	6.57e-200	Low	564	{}	10
Chr5	13408842	0	13409364	522	F53F1.4	F53F1.4.1	V_13410889_13411525_+	V_13408842_13409364	720	72	4.79e-134	Low	1786	V:13408788-13409257	2
Chr5	13497240	0	13497685	445	gut-2	T10G3.6	V_13497437_13498629_+	V_13497240_13497685	381	87	3.02e-44	High	-25	{}	7
Chr5	13556215	0	13557174	959	cav-2	C56A3.7	V_13556822_13559612_+	V_13556215_13557174	1028	160	5.1e-154	High	128	{}	12
Chr5	13564625	0	13565747	1122	C50B8.1	C50B8.1.1	V_13565673_13567802_+	V_13564625_13565747	894	261	1.46e-80	High	487	{}	9
Chr5	13568301	0	13568762	461	C50B8.3	C50B8.3	V_13566819_13568437_-	V_13568301_13568762	586	68	1.04e-102	High	94	{}	8
Chr5	13591270	0	13591699	429	F53F4.3	F53F4.3	V_13591945_13592789_+	V_13591270_13591699	321	105	4.84e-26	High	461	{}	2
Chr5	13664158	0	13664562	404	F58G11.2	F58G11.2	V_13665213_13669084_+	V_13664158_13664562	344	51	9.3e-54	Low	853	{}	5
Chr5	13678207	0	13678765	558	tag-65	F58G11.5.1	V_13675841_13678407_-	V_13678207_13678765	657	84	6.27e-110	High	79	{}	13
Chr5	13715037	0	13715604	567	T01D3.5	T01D3.5	V_13712815_13715081_-	V_13715037_13715604	498	66	4.27e-82	High	239	{}	11
Chr5	13786868	0	13788231	1363	F53C11.5	F53C11.5a	V_13787358_13796030_+	V_13786868_13788231	337	191	7.98e-10	High	-191	{}	16
Chr5	13787328	0	13788473	1145	F53C11.4	F53C11.4.1	V_13783911_13787670_-	V_13787328_13788473	493	140	2.63e-46	High	230	{}	16
Chr5	13961860	0	13962165	305	R10D12.13	R10D12.13a	V_13962112_13965212_+	V_13961860_13962165	185	35	2.35e-25	High	100	{}	11
Chr5	14011880	0	14012357	477	F58E10.3	F58E10.3a.4	V_14008907_14011858_-	V_14011880_14012357	310	30	5.24e-59	High	260	{}	13
Chr5	14054806	0	14055228	422	{}	{}	{}	V_14054806_14055228	123	10	2.73e-25	Unassigned	{}	{}	{}
Chr5	14132839	0	14133497	658	par-1	H39E23.1b	V_14111846_14132296_-	V_14132839_14133497	166	51	4.47e-15	Low	872	{}	1
Chr5	14185288	0	14185659	371	ZC376.6	ZC376.6	V_14185443_14191935_+	V_14185288_14185659	245	62	2.14e-26	High	-30	{}	8
Chr5	14346964	0	14347466	502	Y49A3A.1	Y49A3A.1	V_14347584_14350286_+	V_14346964_14347466	547	56	3.61e-101	High	369	{}	16
Chr5	14350309	0	14351275	966	vha-13	Y49A3A.2.2	V_14350659_14354228_+	V_14350309_14351275	382	56	6.02e-60	High	-133	{}	13
Chr5	14355496	0	14356162	666	cyn-1	Y49A3A.5.1	V_14355882_14356630_+	V_14355496_14356162	770	43	2.34e-171	High	53	{}	14
Chr5	14423070	0	14423463	393	C15H11.8	C15H11.8.1	V_14422555_14423159_-	V_14423070_14423463	129	35	1.45e-13	High	107	{}	7
Chr5	14456190	0	14457408	1218	coh-3	F08H9.1	V_14457134_14459705_+	V_14456190_14457408	591	54	1.4e-113	High	335	{}	2
Chr5	14456418	0	14456821	403	bmk-1	F23B12.8.1	V_14453124_14456697_-	V_14456418_14456821	361	24	1.86e-77	High	-78	{}	2
Chr5	14468485	0	14468750	265	srz-97	F08H9.12	V_14464848_14468205_-	V_14468485_14468750	82	11	2.88e-14	High	412	{}	4
Chr5	14545749	0	14546021	272	C53A5.6	C53A5.6	V_14543527_14545780_-	V_14545749_14546021	73	31	4.43e-05	High	105	{}	3
Chr5	14645553	0	14646495	942	rfc-1	C54G10.2	V_14642548_14645731_-	V_14645553_14646495	557	58	2.69e-102	High	293	{}	7
Chr5	14685348	0	14688686	3338	C47E8.6	C47E8.6	V_14688813_14691032_+	V_14685348_14688686	1030	255	1.49e-109	Low	1796	{}	19
Chr5	14696427	0	14697196	769	unc-112	C47E8.7.1	V_14691660_14696815_-	V_14696427_14697196	228	95	1.79e-13	High	-4	{}	13
Chr5	14734139	0	14734625	486	unc-61	Y50E8A.4a	V_14731284_14734191_-	V_14734139_14734625	491	43	2.22e-96	High	191	{}	5
Chr5	14990616	0	14991068	452	T01C3.2	T01C3.2	V_14990973_14991448_+	V_14990616_14991068	428	40	3.44e-82	High	131	{}	5
Chr5	14999561	0	15002631	3070	rps-16	T01C3.6.1	V_14999825_15000494_-	V_14999561_15002631	647	136	3.17e-79	Low	602	{}	15
Chr5	15001845	0	15002551	706	T01C3.8	T01C3.8	V_15002219_15004861_+	V_15001845_15002551	554	66	5.29e-96	High	21	{}	15
Chr5	15059310	0	15059982	672	C25D7.15	C25D7.15	V_15060113_15061336_+	V_15059310_15059982	465	31	4.93e-99	High	467	{}	6
Chr5	15059370	0	15059839	469	mcm-3	C25D7.6	V_15056526_15059404_-	V_15059370_15059839	419	31	4.95e-87	High	200	{}	6
Chr5	15085096	0	15085630	534	C01G10.8	C01G10.8.1	V_15083865_15085190_-	V_15085096_15085630	430	58	2.16e-70	High	173	{}	13
Chr5	15136578	0	15137028	450	tag-216	K08F9.2.2	V_15133558_15136608_-	V_15136578_15137028	444	34	3.34e-91	High	195	{}	12
Chr5	15185709	0	15188050	2341	Y75B12B.3	Y75B12B.3	V_15185732_15186217_-	V_15185709_15188050	694	101	4.8e-108	Low	662	{}	12
Chr5	15187067	0	15187980	913	cyn-7	Y75B12B.2.1	V_15186389_15187662_-	V_15187067_15187980	614	66	3.38e-111	High	-139	{}	12
Chr5	15189280	0	15189805	525	cyn-3	Y75B12B.5.1	V_15189732_15190732_+	V_15189280_15189805	762	39	5.23e-173	High	190	{}	14
Chr5	15190695	0	15191188	493	Y75B12B.11	Y75B12B.11	V_15191116_15192225_+	V_15190695_15191188	271	26	7.23e-52	High	175	{}	13
Chr5	15394683	0	15395429	746	T06E6.1	T06E6.1	V_15392701_15394755_-	V_15394683_15395429	388	55	5.54e-62	High	301	{}	4
Chr5	15464749	0	15465168	419	tRNA:T23F1.t1	tRNA:T23F1.t1	V_15464891_15464963_+	V_15464749_15465168	96	14	9.01e-16	High	-67	{}	13
Chr5	15464781	0	15465295	514	pqn-71	T23F1.6	V_15465483_15466879_+	V_15464781_15465295	194	35	2.2e-27	High	445	{}	13
Chr5	15511429	0	15511814	385	rpl-38	C06B8.8.1	V_15511972_15512541_+	V_15511429_15511814	349	34	3.84e-66	High	351	{}	15
Chr5	15569298	0	15570156	858	lsm-5	F28F8.3.2	V_15569723_15570531_+	V_15569298_15570156	774	60	1.8e-157	High	-4	{}	12
Chr5	15578117	0	15578642	525	F28F8.9	F28F8.9	V_15577457_15578351_-	V_15578117_15578642	656	39	3.54e-144	High	28	{}	7
Chr5	15765780	0	15766565	785	haf-3	F57A10.3	V_15760254_15766371_-	V_15765780_15766565	826	79	3.74e-156	High	-199	{}	17
Chr5	15873617	0	15873963	346	snoRNA:T06C12.16	snoRNA:T06C12.16	V_15873659_15873730_-	V_15873617_15873963	145	30	6.79e-19	High	60	{}	11
Chr5	16022347	0	16022854	507	T10C6.6	T10C6.6b.2	V_16024089_16027034_+	V_16022347_16022854	472	100	2.18e-57	Low	1489	{}	5
Chr5	16022389	0	16023042	653	T10C6.5	T10C6.5	V_16023153_16023988_+	V_16022389_16023042	561	56	8.82e-105	High	438	{}	5
Chr5	16356665	0	16357256	591	pptr-1	W08G11.4	V_16357325_16367342_+	V_16356665_16357256	111	32	3.56e-11	High	365	{}	5
Chr5	16369768	0	16370179	411	snoRNA:W08G11.6	snoRNA:W08G11.6	V_16370022_16370158_+	V_16369768_16370179	159	15	5.41e-31	High	49	V:16369926-16370209	12
Chr5	16401375	0	16401902	527	{}	{}	{}	V_16401375_16401902	178	19	7.66e-33	Unassigned	{}	{}	{}
Chr5	16498776	0	16499264	488	F36D3.1	F36D3.1.1	V_16499154_16502670_+	V_16498776_16499264	421	46	5.1e-76	High	134	{}	7
Chr5	16537571	0	16538289	718	Y32B12B.2	Y32B12B.2	V_16538199_16549640_+	V_16537571_16538289	555	28	4.99e-127	High	269	{}	11
Chr5	16794762	0	16795140	378	W06H3.3	W06H3.3	V_16795135_16801613_+	V_16794762_16795140	331	32	5.86e-63	High	184	{}	9
Chr5	16965306	0	16966012	706	efl-1	Y102A5C.18.1	V_16958452_16965479_-	V_16965306_16966012	844	43	1.32e-191	High	180	{}	15
Chr5	17870277	0	17871227	950	Y59A8A.2	Y59A8A.2	V_17871203_17879702_+	V_17870277_17871227	331	44	8.17e-55	High	451	{}	9
Chr5	17920852	0	17921669	817	E01B7.2	E01B7.2	V_17921582_17923987_+	V_17920852_17921669	747	35	6.32e-173	High	322	{}	11
Chr5	18078885	0	18079380	495	Y59A8B.10	Y59A8B.10	V_18069829_18077254_-	V_18078885_18079380	262	46	2.92e-37	Low	1878	{}	11
Chr5	18086143	0	18087311	1168	Y59A8B.13	Y59A8B.13	V_18086929_18091856_+	V_18086143_18087311	851	68	4.08e-171	High	202	{}	7
Chr5	18533435	0	18533812	377	Y51A2D.7	Y51A2D.7b	V_18533750_18548820_+	V_18533435_18533812	180	12	5.22e-39	High	127	{}	8
Chr5	18689540	0	18689870	330	Y69H2.7	Y69H2.7	V_18689834_18695834_+	V_18689540_18689870	116	15	4.14e-20	High	129	{}	6
Chr5	18967249	0	18967853	604	Y39B6A.43	Y39B6A.43a	V_18960895_18967616_-	V_18967249_18967853	702	32	1.18e-163	High	-65	{}	16
Chr5	18980532	0	18981224	692	Y39B6A.40	Y39B6A.40	V_18979176_18980933_-	V_18980532_18981224	642	38	2.73e-141	High	-55	V:18980866-18980907	9
Chr5	18989974	0	18990524	550	Y39B6A.37	Y39B6A.37	V_18990503_18993593_+	V_18989974_18990524	358	27	4.72e-74	High	254	{}	12
Chr5	19118817	0	19119491	674	Y39B6A.13	Y39B6A.13	V_19118316_19119160_-	V_19118817_19119491	546	27	1.53e-125	High	-6	{}	6
Chr5	19642797	0	19643207	410	snoRNA:Y43F8C.22	snoRNA:Y43F8C.22	V_19642843_19642980_-	V_19642797_19643207	139	30	1.33e-17	High	22	V:19641931-19643396	15
Chr5	19643718	0	19644115	397	Y43F8C.8	Y43F8C.8	V_19644033_19645461_+	V_19643718_19644115	176	22	1.76e-30	High	117	{}	8
Chr5	20244923	0	20245345	422	psa-1	Y113G7B.23	V_20234462_20244701_-	V_20244923_20245345	124	18	3.03e-20	High	433	{}	4
Chr5	20419423	0	20420440	1017	fce-2	F48F5.5	V_20420520_20426555_+	V_20419423_20420440	705	58	7e-141	Low	589	{}	15
Chr5	20426545	0	20427235	690	{}	{}	{}	V_20426545_20427235	227	23	1.71e-42	Unassigned	{}	{}	{}
Chr5	20474212	0	20474714	502	rpl-2	B0250.1.1	V_20474903_20476064_+	V_20474212_20474714	212	42	5.5e-28	High	440	{}	13
Chr5	20575728	0	20576166	438	F26F2.7	F26F2.7	V_20576215_20585539_+	V_20575728_20576166	312	31	8.65e-59	High	268	{}	12
Chr5	20699185	0	20699701	516	F53F8.5	F53F8.5	V_20695777_20699254_-	V_20699185_20699701	556	42	1.83e-114	High	189	{}	6
Chr5	20773177	0	20774505	1328	hif-1	F38A6.3b	V_20773586_20780079_+	V_20773177_20774505	502	173	1.92e-37	High	-255	{}	19
Chr5	20840703	0	20841182	479	fkb-6	F31D4.3.2	V_20841377_20842785_+	V_20840703_20841182	232	46	1.68e-30	High	435	{}	10
ChrX	104671	0	105108	437	Y73B3A.4	Y73B3A.4	X_96342_104761_-	X_104671_105108	337	14	1.41e-80	High	128	{}	0
ChrX	353186	0	353584	398	sor-3	C04E7.2	X_353621_357873_+	X_353186_353584	147	47	6.49e-13	High	236	{}	12
ChrX	409973	0	410537	564	tRNA:R04A9.t1	tRNA:R04A9.t1	X_410391_410462_+	X_409973_410537	240	87	2.45e-17	High	136	X:409942-410542	13
ChrX	593121	0	593889	768	F13C5.2	F13C5.2	X_593961_596289_+	X_593121_593889	196	75	2.34e-13	High	456	{}	15
ChrX	949371	0	950037	666	sms-2	F53H8.4	X_944827_948881_-	X_949371_950037	281	86	8.38e-25	Low	823	{}	15
ChrX	1128516	0	1128851	335	snx-1	C05D9.1.1	X_1128984_1132699_+	X_1128516_1128851	92	27	2.59e-09	High	301	{}	8
ChrX	1855969	0	1856528	559	ceh-39	T26C11.7	X_1853927_1856165_-	X_1855969_1856528	204	33	9.78e-31	High	83	{}	9
ChrX	2089458	0	2089889	431	lsy-2	F49H12.1a	X_2089645_2093235_+	X_2089458_2089889	305	38	3.38e-52	High	-28	{}	12
ChrX	2227096	0	2227802	706	tRNA:T14F9.t1	tRNA:T14F9.t1	X_2227183_2227254_-	X_2227096_2227802	179	53	8.12e-17	High	195	{}	10
ChrX	2233808	0	2234291	483	T14F9.2	T14F9.2	X_2233990_2236678_+	X_2233808_2234291	158	50	6.02e-14	High	-59	{}	3
ChrX	2242779	0	2243200	421	rpl-11.2	F07D10.1.2	X_2241742_2242612_-	X_2242779_2243200	418	60	2.97e-66	High	377	{}	20
ChrX	2549305	0	2549957	652	tRNA:F52H2.t2	tRNA:F52H2.t2	X_2549522_2549594_-	X_2549305_2549957	144	54	1.98e-10	High	37	{}	12
ChrX	2591641	0	2591982	341	{}	{}	{}	X_2591641_2591982	90	12	1.64e-15	Unassigned	{}	{}	{}
ChrX	2809639	0	2809896	257	{}	{}	{}	X_2809639_2809896	59	13	5.87e-08	Unassigned	{}	{}	{}
ChrX	3035880	0	3036380	500	tRNA:M02F4.t2	tRNA:M02F4.t2	X_3035967_3036038_-	X_3035880_3036380	174	65	2.1e-12	High	92	{}	15
ChrX	3089610	0	3090359	749	pccb-1	F52E4.1a.1	X_3090279_3092202_+	X_3089610_3090359	156	57	1.39e-11	High	295	X:3089555-3090227	10
ChrX	3106090	0	3106511	421	K10B3.5	K10B3.5	X_3103241_3106421_-	X_3106090_3106511	340	38	5.6e-61	High	-121	{}	9
ChrX	3969460	0	3970246	786	tRNA:C16B8.t3	tRNA:C16B8.t3	X_3970243_3970314_+	X_3969460_3970246	157	65	8.96e-10	High	390	{}	12
ChrX	4190445	0	4190946	501	vha-12	F20B6.2.2	X_4191067_4193107_+	X_4190445_4190946	306	61	9.72e-40	High	372	{}	13
ChrX	4469279	0	4469653	374	asb-2	F02E8.1.2	X_4469740_4471365_+	X_4469279_4469653	283	47	1.4e-41	High	274	{}	13
ChrX	4711795	0	4712242	447	glit-1	F55D10.3	X_4712249_4715047_+	X_4711795_4712242	265	32	3.91e-46	High	231	{}	18
ChrX	5801069	0	5801578	509	tRNA:F46G11.t2	tRNA:F46G11.t2	X_5801169_5801240_-	X_5801069_5801578	224	58	1.01e-23	High	83	{}	10
ChrX	5840821	0	5841538	717	puf-9	W06B11.2	X_5841551_5845928_+	X_5840821_5841538	707	79	9.14e-126	High	372	{}	20
ChrX	5984433	0	5984978	545	klp-13	F22F4.3	X_5984796_5992061_+	X_5984433_5984978	554	40	1.27e-115	High	91	{}	13
ChrX	6804721	0	6805121	400	{}	{}	{}	X_6804721_6805121	81	16	2.59e-11	Unassigned	{}	{}	{}
ChrX	6867703	0	6868005	302	snoRNA:C53B7.8	snoRNA:C53B7.8	X_6867890_6867960_+	X_6867703_6868005	79	24	6.55e-08	High	36	{}	3
ChrX	7340346	0	7341213	867	C07D8.6	C07D8.6.1	X_7341452_7342716_+	X_7340346_7341213	180	53	5.27e-17	Low	673	{}	3
ChrX	8035984	0	8036928	944	C18A11.6	C18A11.6	X_8033313_8034909_-	X_8035984_8036928	571	163	3.67e-53	Low	1547	{}	18
ChrX	8404122	0	8404618	496	tRNA:F41D9.t3	tRNA:F41D9.t3	X_8404437_8404509_+	X_8404122_8404618	192	38	1.82e-25	High	67	X:8403901-8404542	13
ChrX	8545966	0	8546402	436	sdha-1	C03G5.1.1	X_8542813_8546020_-	X_8545966_8546402	364	49	8.56e-60	High	164	{}	17
ChrX	9441438	0	9441820	382	memb-1	B0272.2	X_9440329_9441494_-	X_9441438_9441820	161	55	5.61e-13	High	135	{}	8
ChrX	9743369	0	9743801	432	tRNA:F15G9.t2	tRNA:F15G9.t2	X_9743679_9743750_+	X_9743369_9743801	144	50	1.66e-11	High	94	X:9743169-9743783	14
ChrX	11093718	0	11094562	844	tRNA:W02H3.t1	tRNA:W02H3.t1	X_11095597_11095678_+	X_11093718_11094562	484	120	5.19e-52	Low	1457	{}	19
ChrX	12105958	0	12106302	344	tRNA:W03G11.t1	tRNA:W03G11.t1	X_12106069_12106141_-	X_12105958_12106302	106	42	1.84e-07	High	-11	{}	10
ChrX	12634893	0	12635272	379	tag-147	R09A8.3.1	X_12624577_12634275_-	X_12634893_12635272	256	36	2.05e-41	Low	807	{}	8
ChrX	12975563	0	12975983	420	ppk-3	VF11C1L.1	X_12968880_12975109_-	X_12975563_12975983	303	36	5.19e-53	Low	664	{}	14
ChrX	13665248	0	13665694	446	tRNA:C04A11.t1	tRNA:C04A11.t1	X_13665475_13665593_+	X_13665248_13665694	195	49	2.26e-21	High	4	{}	12
ChrX	13675386	0	13675794	408	gck-4	C04A11.3	X_13677031_13681998_+	X_13675386_13675794	82	18	1.02e-10	Low	1441	{}	5
ChrX	13700641	0	13701143	502	{}	{}	{}	X_13700641_13701143	89	16	4.36e-13	Unassigned	{}	{}	{}
ChrX	13918051	0	13918446	395	Y26E6A.1	Y26E6A.1	X_13914790_13917090_-	X_13918051_13918446	188	21	3.76e-34	Low	1158	{}	2
ChrX	14101827	0	14102514	687	F16B12.6	F16B12.6	X_14102281_14107764_+	X_14101827_14102514	547	42	4.63e-112	High	111	{}	11
ChrX	14169495	0	14170120	625	sym-4	R03E1.1.2	X_14164976_14169678_-	X_14169495_14170120	367	68	5.93e-50	High	129	{}	16
ChrX	14480112	0	14480834	722	gfi-3	M163.4	X_14480493_14484576_+	X_14480112_14480834	321	47	1.43e-50	High	20	{}	9
ChrX	14525425	0	14526526	1101	nspc-17	D1025.8	X_14524674_14525100_-	X_14525425_14526526	490	139	4.38e-46	Low	875	{}	20
ChrX	14841039	0	14841353	314	{}	{}	{}	X_14841039_14841353	72	12	2.89e-11	Unassigned	{}	{}	{}
ChrX	15040426	0	15041035	609	C18B12.4	C18B12.4	X_15036615_15040519_-	X_15040426_15041035	296	57	1.95e-39	High	211	{}	14
ChrX	15567961	0	15568594	633	dyn-1	C02C6.1a	X_15568692_15573613_+	X_15567961_15568594	249	43	7.71e-36	High	415	{}	10
ChrX	15707013	0	15707830	817	nhr-48	ZK662.3a	X_15708142_15716787_+	X_15707013_15707830	252	55	9.71e-31	Low	721	{}	18
ChrX	15724887	0	15725293	406	lin-15B	ZK662.4	X_15726050_15731778_+	X_15724887_15725293	239	28	2.82e-42	Low	960	{}	9
ChrX	16147564	0	16148091	527	F09C8.2	F09C8.2.1	X_16140430_16146939_-	X_16147564_16148091	122	53	2.42e-07	Low	888	{}	14
ChrX	17513503	0	17513764	261	{}	{}	{}	X_17513503_17513764	51	17	4.61e-05	Unassigned	{}	{}	{}
ChrX	17610314	0	17610798	484	C16H3.3	C16H3.3a	X_17601541_17609958_-	X_17610314_17610798	202	38	1.09e-27	Low	598	{}	9
Chr1	182777	1	183254	477	F56C11.3	F56C11.3	I_181317_182770_-	I_182777_183254	415	29	1.12e-87	High	245	{}	11
Chr1	323417	1	323947	530	imb-5	Y48G1A.5	I_318552_323352_-	I_323417_323947	206	31	2.49e-32	High	330	{}	6
Chr1	488228	1	488607	379	W04C9.2	W04C9.2	I_488620_489908_+	I_488228_488607	307	29	5.62e-59	High	203	{}	10
Chr1	719750	1	720240	490	pif-1	Y18H1A.6	I_719932_731077_+	I_719750_720240	565	29	8.57e-129	High	-63	{}	8
Chr1	1155927	1	1156396	469	aps-3	Y48G8AL.14	I_1155400_1156021_-	I_1155927_1156396	267	46	2.07e-38	High	140	{}	12
Chr1	1435043	1	1435944	901	Y92H12BR.4	Y92H12BR.4	I_1433016_1433851_-	I_1435043_1435944	662	91	8.7e-107	Low	1642	{}	12
Chr1	1822849	1	1823495	646	Y71G12B.1	Y71G12B.1b.1	I_1823447_1825967_+	I_1822849_1823495	426	20	3.15e-99	High	275	{}	10
Chr1	1832525	1	1832915	390	C53H9.2	C53H9.2c.2	I_1832899_1834458_+	I_1832525_1832915	197	26	3.9e-33	High	179	{}	10
Chr1	1894879	1	1895352	473	Y71G12A.2	Y71G12A.2	I_1895040_1904607_+	I_1894879_1895352	598	34	4.95e-133	High	-75	{}	9
Chr1	2306745	1	2307105	360	icp-1	Y39G10AR.13.1	I_2304545_2306816_-	I_2306745_2307105	248	26	6.22e-46	High	109	{}	7
Chr1	2433509	1	2433961	452	F23C8.9	F23C8.9	I_2432600_2433609_-	I_2433509_2433961	570	25	2.72e-134	High	126	{}	9
Chr1	2485473	1	2485858	385	abtm-1	Y74C10AR.3	I_2472419_2485534_-	I_2485473_2485858	264	26	4.72e-50	High	131	{}	12
Chr1	2876342	1	2877004	662	rpl-1	Y71F9AL.13a.2	I_2875394_2876636_-	I_2876342_2877004	426	62	5.34e-67	High	37	{}	14
Chr1	2995909	1	2996653	744	dnj-28	Y54E10BL.4	I_2996408_3001299_+	I_2995909_2996653	694	28	1.12e-165	High	127	{}	10
Chr1	3032726	1	3033142	416	Y54E10BR.2	Y54E10BR.2	I_3032969_3033847_+	I_3032726_3033142	391	47	9.32e-68	High	35	{}	9
Chr1	3147686	1	3148214	528	K09H9.2	K09H9.2.1	I_3147998_3150330_+	I_3147686_3148214	663	48	5.09e-138	High	48	{}	8
Chr1	3162396	1	3162821	425	vbh-1	Y54E10A.9b	I_3159765_3162374_-	I_3162396_3162821	289	22	9.1e-60	High	234	{}	13
Chr1	3438703	1	3439293	590	sep-1	Y47G6A.12	I_3433158_3438543_-	I_3438703_3439293	708	35	2.76e-162	High	455	{}	9
Chr1	3546867	1	3547270	403	rnp-6	Y47G6A.20b	I_3539618_3546905_-	I_3546867_3547270	253	30	1.88e-44	High	163	{}	8
Chr1	3740328	1	3741655	1327	larp-2	T12F5.5a	I_3732882_3740554_-	I_3740328_3741655	959	113	6.52e-166	High	437	{}	11
Chr1	3781577	1	3782096	519	C32E8.5	C32E8.5	I_3782121_3783262_+	I_3781577_3782096	702	44	4.73e-152	High	285	{}	11
Chr1	3876785	1	3877150	365	C50F2.3	C50F2.3.2	I_3877066_3880686_+	I_3876785_3877150	237	26	3.96e-43	High	99	{}	2
Chr1	4139265	1	4139729	464	E01A2.1	E01A2.1.1	I_4139410_4142771_+	I_4139265_4139729	239	44	4.84e-33	High	-87	{}	12
Chr1	4178408	1	4178867	459	R12E2.13	R12E2.13.1	I_4177301_4178449_-	I_4178408_4178867	403	53	7.18e-67	High	188	{}	13
Chr1	4270353	1	4270860	507	cdc-6	C43E11.10	I_4268098_4270287_-	I_4270353_4270860	539	44	2.8e-108	High	319	{}	14
Chr1	4584665	1	4585107	442	snoRNA:D1007.20	snoRNA:D1007.20	I_4585250_4585410_+	I_4584665_4585107	401	57	6.22e-64	High	364	{}	16
Chr1	4584665	1	4585107	442	rpl-24.1	D1007.12.1	I_4585115_4586178_+	I_4584665_4585107	401	57	6.22e-64	High	229	{}	16
Chr1	4647042	1	4647467	425	snoRNA:B0041.9	snoRNA:B0041.9	I_4646727_4646780_-	I_4647042_4647467	343	38	9.76e-62	High	474	{}	16
Chr1	4647042	1	4647467	425	B0041.8	B0041.8.2	I_4647276_4648120_+	I_4647042_4647467	343	38	9.76e-62	High	22	{}	16
Chr1	4926394	1	4926798	404	F28B3.5	F28B3.5b	I_4926585_4927950_+	I_4926394_4926798	432	42	9.96e-82	High	-11	{}	13
Chr1	5106001	1	5106392	391	pas-3	Y110A7A.14.1	I_5105113_5106351_-	I_5106001_5106392	185	29	1.75e-28	High	-155	{}	8
Chr1	5164777	1	5165271	494	hcp-6	Y110A7A.1a	I_5165161_5171301_+	I_5164777_5165271	654	34	2.04e-148	High	137	{}	11
Chr1	5429729	1	5430153	424	atp-3	F27C1.7a.2	I_5428551_5430062_-	I_5429729_5430153	372	46	1.15e-63	High	-121	{}	13
Chr1	5579305	1	5579702	397	klp-15	M01E11.6	I_5577058_5579382_-	I_5579305_5579702	161	37	3.04e-19	High	121	{}	3
Chr1	5807078	1	5807928	850	lin-35	C32F10.2	I_5807713_5815640_+	I_5807078_5807928	814	55	2.95e-172	High	210	{}	11
Chr1	5936811	1	5937378	567	air-2	B0207.4	I_5937480_5938883_+	I_5936811_5937378	508	57	1.69e-90	High	386	{}	8
Chr1	6011732	1	6012190	458	C06A5.1	C06A5.1	I_6012061_6021985_+	I_6011732_6012190	624	20	4.65e-155	High	100	{}	11
Chr1	6358384	1	6358802	418	K04F10.3	K04F10.3	I_6358469_6360459_+	I_6358384_6358802	431	28	6.65e-93	High	-124	{}	9
Chr1	6407200	1	6407602	402	san-1	ZC328.4	I_6407521_6409214_+	I_6407200_6407602	485	33	4.17e-103	High	120	{}	5
Chr1	6446441	1	6447253	812	npp-12	T23H2.1	I_6447185_6453944_+	I_6446441_6447253	691	55	1.29e-139	High	338	{}	13
Chr1	6493770	1	6494230	460	mdt-18	C55B7.9.2	I_6492887_6493848_-	I_6493770_6494230	339	60	1.2e-47	High	152	{}	6
Chr1	6789937	1	6790811	874	C37A2.6	C37A2.6	I_6788084_6789138_-	I_6789937_6790811	423	77	4.11e-58	Low	1236	{}	13
Chr1	6789937	1	6790811	874	C37A2.7	C37A2.7.1	I_6789061_6789740_-	I_6789937_6790811	423	77	4.11e-58	Low	634	{}	13
Chr1	7251338	1	7251948	610	bub-1	R06C7.8	I_7251940_7255223_+	I_7251338_7251948	380	35	1.82e-73	High	297	{}	3
Chr1	7940585	1	7940983	398	T22C1.4	T22C1.4	I_7940125_7940740_-	I_7940585_7940983	330	24	4.46e-69	High	44	{}	3
Chr1	7961634	1	7962111	477	rbg-2	T22C1.10b	I_7962046_7972284_+	I_7961634_7962111	649	29	4.17e-152	High	174	{}	10
Chr1	8696148	1	8696587	439	F39H11.1	F39H11.1	I_8696596_8697527_+	I_8696148_8696587	253	33	1.61e-42	High	229	{}	11
Chr1	8702239	1	8702629	390	cdk-8	F39H11.3	I_8702405_8705787_+	I_8702239_8702629	158	29	3.02e-22	High	-29	{}	4
Chr1	8728413	1	8728838	425	pas-4	C36B1.4.2	I_8727113_8728488_-	I_8728413_8728838	422	42	3.84e-79	High	137	{}	13
Chr1	8816286	1	8816822	536	F36A2.9	F36A2.9b	I_8816974_8821330_+	I_8816286_8816822	598	61	1.13e-110	High	420	{}	18
Chr1	8839015	1	8839432	417	F29D10.1	F29D10.1	I_8840476_8841119_+	I_8839015_8839432	208	42	4.16e-27	Low	1253	{}	8
Chr1	8969831	1	8970375	544	F32H2.10	F32H2.10	I_8970157_8970964_+	I_8969831_8970375	357	55	1.47e-54	High	54	{}	5
Chr1	9064548	1	9065076	528	rad-54	W06D4.6	I_9065079_9070238_+	I_9064548_9065076	203	37	2.06e-28	High	267	{}	4
Chr1	9163124	1	9163871	747	eef-2	F25H5.4.3	I_9163428_9166803_+	I_9163124_9163871	887	82	1.48e-169	High	-69	{}	17
Chr1	9307508	1	9308089	581	F26H9.4	F26H9.4	I_9305841_9306960_-	I_9307508_9308089	334	40	3.97e-58	Low	838	{}	14
Chr1	9422170	1	9422562	392	C17E4.6	C17E4.6	I_9422548_9431103_+	I_9422170_9422562	423	30	5.79e-89	High	182	{}	15
Chr1	9505944	1	9506371	427	F30A10.9	F30A10.9	I_9504556_9505757_-	I_9505944_9506371	226	22	3.64e-43	High	400	{}	7
Chr1	9619751	1	9620240	489	lin-53	K07A1.12.1	I_9618196_9619749_-	I_9619751_9620240	659	46	1.13e-138	High	246	{}	17
Chr1	9625841	1	9626318	477	hsr-9	T05F1.6	I_9626115_9631160_+	I_9625841_9626318	648	51	1.69e-131	High	36	{}	19
Chr1	9664983	1	9665539	556	cel-1	C03D6.3b	I_9665186_9667760_+	I_9664983_9665539	570	55	7.45e-108	High	-75	{}	14
Chr1	9988790	1	9989158	368	his-67	T23D8.5	I_9988339_9988782_-	I_9988790_9989158	220	20	4.15e-43	High	192	{}	14
Chr1	10178185	1	10178655	470	C25A1.6	C25A1.6.1	I_10178992_10179714_+	I_10178185_10178655	499	39	9.81e-102	Low	572	I:10178257-10178477	12
Chr1	10185536	1	10186110	574	clec-87	C25A1.8	I_10184465_10185454_-	I_10185536_10186110	560	42	1.58e-115	High	369	{}	9
Chr1	10474587	1	10475020	433	Y106G6H.15	Y106G6H.15	I_10473503_10474422_-	I_10474587_10475020	418	40	1.38e-79	High	381	{}	10
Chr1	10687024	1	10687371	347	C34B2.8	C34B2.8	I_10685809_10687044_-	I_10687024_10687371	223	25	2.83e-40	High	153	{}	9
Chr1	10733633	1	10733980	347	B0205.11	B0205.11	I_10732575_10733671_-	I_10733633_10733980	178	24	1.01e-29	High	135	{}	8
Chr1	11182053	1	11182798	745	rsr-1	F28D9.1	I_11177833_11182052_-	I_11182053_11182798	781	37	2.91e-180	High	373	{}	17
Chr1	11374237	1	11374663	426	F56G4.4	F56G4.4	I_11374615_11380107_+	I_11374237_11374663	383	37	9.66e-73	High	165	{}	11
Chr1	11611251	1	11611677	426	C17D12.1	C17D12.1b.1	I_11611545_11616127_+	I_11611251_11611677	481	33	5.04e-102	High	81	{}	11
Chr1	11893689	1	11894092	403	Y47H9C.7	Y47H9C.7	I_11891587_11893714_-	I_11893689_11894092	266	30	9.96e-48	High	176	{}	9
Chr1	11909708	1	11911441	1733	exo-3	R09B3.1a	I_11907589_11909238_-	I_11909708_11911441	322	73	1.27e-37	Low	1336	I:11910566-11910650	10
Chr1	11910829	1	11911238	409	R09B3.3	R09B3.3.1	I_11910310_11911095_-	I_11910829_11911238	305	33	1.47e-55	High	-62	{}	10
Chr1	12182955	1	12183503	548	R05D7.4	R05D7.4	I_12181066_12183307_-	I_12182955_12183503	696	42	2.93e-152	High	-78	{}	5
Chr1	12531968	1	12532779	811	pri-2	W02D9.1.1	I_12528304_12532265_-	I_12531968_12532779	1206	48	1.46e-287	High	108	{}	11
Chr1	12652048	1	12652504	456	H28O16.1	H28O16.1a	I_12652228_12654341_+	I_12652048_12652504	490	19	2.67e-118	High	-48	{}	17
Chr1	12741065	1	12741464	399	uba-2	W02A11.4	I_12741443_12745288_+	I_12741065_12741464	282	25	1.68e-55	High	179	{}	7
Chr1	12968369	1	12968779	410	eif-6	C47B2.5.1	I_12968797_12970223_+	I_12968369_12968779	300	29	3.68e-57	High	223	{}	11
Chr1	13338762	1	13339267	505	snr-2	W08E3.1.1	I_13339383_13340201_+	I_13338762_13339267	599	29	3.18e-138	High	369	{}	11
Chr1	13514125	1	13514559	434	Y87G2A.1	Y87G2A.1	I_13514531_13526177_+	I_13514125_13514559	461	19	4.07e-110	High	189	{}	16
Chr1	13653537	1	13654183	646	rpl-31	W09C5.6b.3	I_13652977_13653728_-	I_13653537_13654183	477	65	1.44e-77	High	132	{}	16
Chr1	13756278	1	13756833	555	Y6B3B.12	Y6B3B.12	I_13756723_13758947_+	I_13756278_13756833	609	53	1.43e-119	High	168	{}	16
Chr1	13951675	1	13952023	348	rps-6	Y71A12B.1.1	I_13952145_13953176_+	I_13951675_13952023	200	22	1.66e-36	High	296	{}	10
Chr1	14100961	1	14101438	477	tfg-1	Y63D3A.5.1	I_14101263_14106405_+	I_14100961_14101438	384	17	1.35e-90	High	64	{}	5
Chr1	14405547	1	14405997	450	apg-1	Y105E8A.9	I_14406014_14417909_+	I_14405547_14405997	426	22	3.34e-97	High	242	{}	8
Chr1	14469070	1	14469753	683	ekl-4	Y105E8A.17	I_14469492_14476706_+	I_14469070_14469753	588	42	4.76e-123	High	81	{}	20
Chr2	43634	1	44031	397	nfyc-1	F23F1.1	II_43881_44860_+	II_43634_44031	238	46	7.81e-32	High	49	{}	10
Chr2	221049	1	221840	791	snoRNA:F48A11.7	snoRNA:F48A11.7	II_219674_219790_-	II_221049_221840	355	79	3.42e-42	Low	1654	{}	10
Chr2	410786	1	411313	527	C24H12.4	C24H12.4a	II_411222_416528_+	II_410786_411313	661	33	2.39e-151	High	173	{}	15
Chr2	476062	1	476389	327	W07E6.1	W07E6.1.3	II_471269_476268_-	II_476062_476389	131	43	2.67e-11	High	-43	{}	7
Chr2	1310118	1	1310522	404	alh-6	F56D12.1c.2	II_1306267_1310270_-	II_1310118_1310522	98	45	1.14e-05	High	50	{}	7
Chr2	2032314	1	2032769	455	bath-5	F59H6.11	II_2030840_2032090_-	II_2032314_2032769	263	25	1.55e-50	High	451	{}	0
Chr2	2752569	1	2753126	557	F29A7.3	F29A7.3	II_2753150_2753859_+	II_2752569_2753126	224	43	3.63e-30	High	303	{}	10
Chr2	2919064	1	2919460	396	Y110A2AR.1	Y110A2AR.1	II_2919628_2920762_+	II_2919064_2919460	249	17	2.72e-53	High	366	{}	2
Chr2	3502533	1	3503047	514	col-71	Y49F6B.10	II_3500069_3502590_-	II_3502533_3503047	266	33	9.85e-46	High	200	{}	15
Chr2	3518872	1	3519544	672	tRNA:W09G10.t3	tRNA:W09G10.t3	II_3519081_3519152_-	II_3518872_3519544	206	30	6.58e-33	High	56	{}	11
Chr2	4698235	1	4698664	429	rpn-5	F10G7.8.1	II_4696407_4698431_-	II_4698235_4698664	548	62	3.42e-97	High	18	{}	11
Chr2	4706336	1	4706713	377	F10G7.9	F10G7.9a	II_4703472_4706501_-	II_4706336_4706713	255	54	7.86e-32	High	23	{}	10
Chr2	4827858	1	4828530	672	fbxb-88	C33F10.13	II_4826495_4827834_-	II_4827858_4828530	713	72	2.97e-132	High	360	{}	6
Chr2	4993742	1	4994198	456	T27F7.1	T27F7.1.1	II_4994020_4995529_+	II_4993742_4994198	223	45	5.4e-29	High	50	{}	6
Chr2	4999001	1	4999594	593	F59A6.11	F59A6.11	II_4998115_4998894_-	II_4999001_4999594	852	82	1.31e-160	High	403	{}	11
Chr2	5055093	1	5055809	716	ify-1	C27A2.3.1	II_5054124_5055319_-	II_5055093_5055809	713	74	8.25e-131	High	132	{}	18
Chr2	5358171	1	5358574	403	bmy-1	F09E5.17	II_5358667_5359319_+	II_5358171_5358574	275	43	6.68e-42	High	295	{}	11
Chr2	5473889	1	5474477	588	F56D1.2	F56D1.2	II_5474345_5478485_+	II_5473889_5474477	721	53	3.02e-149	High	162	{}	8
Chr2	5501256	1	5501635	379	F12A10.8	F12A10.8	II_5498822_5501516_-	II_5501256_5501635	298	27	3.76e-58	High	-71	{}	5
Chr2	5649426	1	5649824	398	F59E12.11	F59E12.11	II_5647970_5649439_-	II_5649426_5649824	280	30	2.73e-51	High	186	{}	9
Chr2	5660586	1	5662355	1769	C25H3.12	C25H3.12	II_5659907_5660755_-	II_5660586_5662355	611	147	3.65e-67	Low	715	{}	16
Chr2	5714722	1	5715217	495	C18A3.9	C18A3.9	II_5714742_5716217_+	II_5714722_5715217	488	61	8.42e-83	High	-227	{}	11
Chr2	6047613	1	6048215	602	R12C12.6	R12C12.6a	II_6046243_6047975_-	II_6047613_6048215	435	89	5.79e-55	High	-61	{}	10
Chr2	6244666	1	6245546	880	T24H7.3	T24H7.3.1	II_6246306_6247155_+	II_6244666_6245546	174	28	2.57e-26	Low	1200	{}	0
Chr2	6489750	1	6490100	350	rsp-5	T28D9.2c	II_6490108_6491218_+	II_6489750_6490100	303	45	2.03e-47	High	183	{}	12
Chr2	6565102	1	6565352	250	tRNA:F18C5.t1	tRNA:F18C5.t1	II_6565195_6565267_+	II_6565102_6565352	81	31	2.84e-06	High	-32	{}	4
Chr2	6968353	1	6968690	337	miRNA:mir-1831	miRNA:mir-1831	II_6968436_6968484_-	II_6968353_6968690	132	30	4.04e-16	High	37	II:6968281-6968639	9
Chr2	7050101	1	7050460	359	ZK1127.5	ZK1127.5	II_7050605_7051921_+	II_7050101_7050460	155	51	4.12e-13	High	325	{}	8
Chr2	7072490	1	7073445	955	kat-1	T02G5.8.1	II_7073729_7075483_+	II_7072490_7073445	273	102	9.57e-19	Low	762	{}	11
Chr2	7104917	1	7105314	397	F10E7.8	farl-11	II_7101199_7105270_-	II_7104917_7105314	327	43	1.86e-54	High	-155	{}	14
Chr2	7478603	1	7479195	592	aka-1	D1022.7a.2	II_7472662_7478466_-	II_7478603_7479195	287	53	2.19e-39	High	433	{}	12
Chr2	7781022	1	7781426	404	C06A8.2	C06A8.2	II_7779288_7781176_-	II_7781022_7781426	289	48	1.95e-42	High	48	{}	9
Chr2	8039300	1	8039694	394	C08B11.8	C08B11.8	II_8039934_8041640_+	II_8039300_8039694	197	31	3.4e-30	High	437	{}	6
Chr2	8075195	1	8075635	440	snoRNA:K02C4.8	snoRNA:K02C4.8	II_8075432_8075566_+	II_8075195_8075635	229	67	1.87e-21	High	17	{}	11
Chr2	8162195	1	8162551	356	emb-27	F10B5.6.1	II_8159368_8162094_-	II_8162195_8162551	235	40	3.46e-34	High	279	{}	7
Chr2	8184924	1	8185353	429	cct-1	T05C12.7.1	II_8185363_8187526_+	II_8184924_8185353	527	58	1.25e-94	High	225	{}	22
Chr2	8275937	1	8276461	524	gei-14	K01C8.5	II_8273528_8275945_-	II_8275937_8276461	599	41	6.87e-127	High	254	{}	4
Chr2	8282981	1	8283711	730	cct-4	K01C8.10.1	II_8283587_8285636_+	II_8282981_8283711	254	36	6.25e-41	High	241	{}	7
Chr2	8569204	1	8569744	540	col-38	F54C9.4	II_8567959_8569011_-	II_8569204_8569744	715	61	4.08e-141	High	463	{}	19
Chr2	8602289	1	8602635	346	snoRNA:F28C6.11	snoRNA:F28C6.11	II_8602895_8603027_+	II_8602289_8602635	196	23	8.07e-35	High	433	{}	10
Chr2	8602289	1	8602635	346	cpf-1	F28C6.3	II_8600433_8602395_-	II_8602289_8602635	196	23	8.07e-35	High	67	{}	10
Chr2	8940245	1	8940681	436	T21B10.4	T21B10.4	II_8940808_8942610_+	II_8940245_8940681	414	38	4.64e-80	High	345	{}	4
Chr2	9416570	1	9416965	395	M176.2	M176.2.1	II_9414501_9416349_-	II_9416570_9416965	285	33	1.72e-50	High	418	{}	10
Chr2	9745980	1	9746374	394	nos-3	Y53C12B.3b	II_9746500_9749824_+	II_9745980_9746374	319	74	9.62e-37	High	323	{}	13
Chr2	9968100	1	9968620	520	R53.4	R53.4.1	II_9967190_9967967_-	II_9968100_9968620	376	59	8.36e-57	High	393	{}	9
Chr2	10099870	1	10100188	318	pas-7	ZK945.2.1	II_10098725_10099781_-	II_10099870_10100188	143	49	1.28e-11	High	248	{}	6
Chr2	10349954	1	10350837	883	C07E3.9	C07E3.9	II_10350677_10351397_+	II_10349954_10350837	765	80	8.48e-140	High	282	{}	4
Chr2	10658667	1	10659096	429	M28.5	M28.5.1	II_10657940_10658542_-	II_10658667_10659096	296	54	6.39e-41	High	339	{}	9
Chr2	10714156	1	10714577	421	C09G5.7	C09G5.7	II_10714829_10716252_+	II_10714156_10714577	488	23	1.81e-113	High	463	{}	3
Chr2	10823978	1	10824409	431	mix-1	M106.1	II_10824211_10841337_+	II_10823978_10824409	491	46	4.53e-94	High	18	{}	7
Chr2	10868668	1	10869096	428	cap-2	M106.5	II_10869105_10871193_+	II_10868668_10869096	492	33	5.26e-105	High	223	{}	18
Chr2	10872447	1	10872854	407	cyn-4	F59E10.2	II_10870744_10872525_-	II_10872447_10872854	321	53	3.44e-47	High	125	{}	11
Chr2	11049764	1	11050234	470	F33A8.6	F33A8.6	II_11050178_11052244_+	II_11049764_11050234	337	51	4.4e-52	High	179	{}	9
Chr2	11238899	1	11239313	414	rpn-9	T06D8.8.1	II_11237373_11239095_-	II_11238899_11239313	306	40	3.59e-51	High	11	{}	15
Chr2	11333835	1	11334530	695	tRNA:B0491.t1	tRNA:B0491.t1	II_11334418_11334489_+	II_11333835_11334530	261	35	3.1e-43	High	236	{}	5
Chr2	11347752	1	11348530	778	B0491.1	B0491.1	II_11348253_11349856_+	II_11347752_11348530	770	74	1.87e-145	High	112	{}	9
Chr2	11599635	1	11600093	458	miRNA:mir-2207	miRNA:mir-2207	II_11600207_11600290_+	II_11599635_11600093	569	46	1.29e-114	High	343	{}	3
Chr2	11675844	1	11676337	493	C47D12.2	C47D12.2.1	II_11676215_11679095_+	II_11675844_11676337	447	56	7.55e-76	High	125	{}	13
Chr2	11759178	1	11759623	445	F44E5.4	F44E5.4.1	II_11756536_11759318_-	II_11759178_11759623	296	25	3.48e-59	High	82	{}	18
Chr2	11777910	1	11778380	470	dna-2	F43G6.1a	II_11777911_11782126_+	II_11777910_11778380	567	35	1.32e-123	High	-234	{}	8
Chr2	11874501	1	11875050	549	K12D12.1	K12D12.1	II_11875067_11880497_+	II_11874501_11875050	826	56	1.46e-174	High	292	{}	15
Chr2	11979637	1	11980407	770	Y17G7B.2	Y17G7B.2b	II_11980234_11988769_+	II_11979637_11980407	467	64	9.6e-76	High	212	{}	17
Chr2	12184763	1	12185198	435	Y57A10A.13	Y57A10A.13	II_12176796_12184779_-	II_12184763_12185198	340	27	3.06e-69	High	201	{}	1
Chr2	12603664	1	12604515	851	Y38E10A.6	Y38E10A.6b	II_12582115_12603585_-	II_12603664_12604515	224	69	7.22e-20	Low	504	{}	8
Chr2	12677735	1	12678893	1158	Y38E10A.23	Y38E10A.23	II_12677090_12677699_-	II_12677735_12678893	1115	95	7.87e-219	Low	615	{}	10
Chr2	12677735	1	12678893	1158	Y38E10A.24	Y38E10A.24	II_12678938_12679315_+	II_12677735_12678893	1115	95	7.87e-219	Low	624	{}	10
Chr2	12738654	1	12739131	477	snoRNA:Y46G5A.40	snoRNA:Y46G5A.40	II_12737903_12738044_-	II_12738654_12739131	385	38	1.61e-72	Low	848	{}	12
Chr2	12738654	1	12739131	477	pisy-1	Y46G5A.5	II_12736950_12738232_-	II_12738654_12739131	385	38	1.61e-72	Low	660	{}	12
Chr2	12798877	1	12800301	1424	{}	{}	{}	II_12798877_12800301	701	48	9.7e-148	Unassigned	{}	{}	{}
Chr2	12798877	1	12800301	1424	{}	{}	{}	II_12798877_12800301	701	48	9.7e-148	Unassigned	{}	{}	{}
Chr2	12919037	1	12919380	343	F58G1.1	F58G1.1	II_12919330_12923275_+	II_12919037_12919380	123	33	4.01e-13	High	122	{}	6
Chr2	13083624	1	13084150	526	Y81G3A.1	Y81G3A.1	II_13082405_13083728_-	II_13083624_13084150	686	36	3.08e-155	High	159	{}	5
Chr2	13117015	1	13117382	367	F29C12.4	F29C12.4	II_13117385_13121986_+	II_13117015_13117382	193	23	4.56e-34	High	187	{}	8
Chr2	13596359	1	13596928	569	csc-1	Y48E1B.12	II_13596852_13597904_+	II_13596359_13596928	634	62	3.17e-119	High	209	{}	9
Chr2	13725694	1	13726046	352	Y54G9A.6	Y54G9A.6	II_13725964_13729511_+	II_13725694_13726046	166	20	2.74e-29	High	94	{}	4
Chr2	13872164	1	13872806	642	Y51H1A.2	Y51H1A.2	II_13862538_13872325_-	II_13872164_13872806	436	54	2.07e-74	High	160	{}	15
Chr2	14349367	1	14349848	481	lin-7	Y54G11A.10	II_14347057_14349300_-	II_14349367_14349848	530	58	2.15e-95	High	307	{}	17
Chr2	14357564	1	14358300	736	R06A4.8	R06A4.8	II_14350349_14357576_-	II_14357564_14358300	648	58	6.68e-126	High	356	{}	11
Chr2	14389859	1	14390319	460	kbp-3	F26H11.1	II_14389130_14389972_-	II_14389859_14390319	524	43	4.16e-105	High	117	{}	10
Chr2	14528189	1	14528635	446	F57C2.5	F57C2.5.1	II_14526172_14528338_-	II_14528189_14528635	213	53	1.91e-23	High	74	{}	11
Chr2	14969201	1	14969583	382	Y53F4B.3	Y53F4B.3	II_14968543_14969248_-	II_14969201_14969583	342	33	4.52e-65	High	144	{}	6
Chr2	14969201	1	14969583	382	Y53F4B.4	Y53F4B.4a	II_14969544_14976793_+	II_14969201_14969583	342	33	4.52e-65	High	152	{}	6
Chr2	15010296	1	15010836	540	Y53F4B.11	Y53F4B.11	II_15010688_15013254_+	II_15010296_15010836	810	53	6.18e-173	High	122	{}	13
Chr3	87175	1	87570	395	F54C4.1	F54C4.1	III_87561_89229_+	III_87175_87570	199	36	5.19e-28	High	189	{}	12
Chr3	471700	1	472352	652	F10C5.2	F10C5.2.1	III_472301_475344_+	III_471700_472352	218	48	1.46e-26	High	275	{}	1
Chr3	793580	1	794001	421	rps-29	B0412.4.1	III_794290_795076_+	III_793580_794001	327	43	1.86e-54	High	500	{}	14
Chr3	1080397	1	1080988	591	kbp-4	Y92C3B.1	III_1080895_1081288_+	III_1080397_1080988	657	39	1.89e-144	High	203	{}	17
Chr3	1202146	1	1202550	404	Y119D3B.12	Y119D3B.12b.1	III_1202537_1207248_+	III_1202146_1202550	389	23	5.09e-86	High	189	{}	14
Chr3	1777467	1	1777807	340	Y39A3CL.3	Y39A3CL.3	III_1777650_1778233_+	III_1777467_1777807	139	23	5.37e-21	High	13	{}	5
Chr3	1905603	1	1905981	378	B0524.6	B0524.6	III_1902182_1905623_-	III_1905603_1905981	210	24	1.14e-37	High	169	{}	10
Chr3	1950175	1	1950682	507	polh-1	F53A3.2	III_1945109_1950245_-	III_1950175_1950682	718	63	2.51e-140	High	183	{}	17
Chr3	2330900	1	2331678	778	fbxa-1	Y54F10BM.1	III_2331570_2341994_+	III_2330900_2331678	679	61	1.09e-131	High	281	{}	7
Chr3	2418065	1	2418758	693	W04B5.3	W04B5.3c.2	III_2418213_2422597_+	III_2418065_2418758	815	60	2.81e-168	High	-198	{}	10
Chr3	2528602	1	2529016	414	rbc-2	Y54F10AM.10	III_2512636_2528767_-	III_2528602_2529016	455	30	1.25e-97	High	42	{}	16
Chr3	2785669	1	2786348	679	Y71H2AM.20	Y71H2AM.20a.1	III_2781446_2786085_-	III_2785669_2786348	549	61	3.93e-98	High	-77	{}	20
Chr3	2785669	1	2786348	679	Y71H2AM.4	Y71H2AM.4.1	III_2786193_2788018_+	III_2785669_2786348	549	61	3.93e-98	High	185	{}	20
Chr3	3067890	1	3068311	421	snoRNA:H06I04.9	snoRNA:H06I04.9	III_3068476_3068552_+	III_3067890_3068311	481	41	2.5e-95	High	376	{}	17
Chr3	3294231	1	3294610	379	Y53G8AR.6	Y53G8AR.6	III_3294742_3297155_+	III_3294231_3294610	123	23	2.39e-17	High	322	{}	2
Chr3	3404350	1	3404823	473	F59A2.5	F59A2.5	III_3404716_3405395_+	III_3404350_3404823	266	41	6.69e-41	High	130	{}	8
Chr3	3459286	1	3460469	1183	C34C12.8	C34C12.8	III_3460392_3461575_+	III_3459286_3460469	790	93	3.78e-137	Low	515	{}	14
Chr3	3650396	1	3651145	749	C46F11.3	C46F11.3	III_3648892_3650810_-	III_3650396_3651145	506	61	2.7e-87	High	-40	{}	9
Chr3	3843928	1	3844233	305	C36A4.4	C36A4.4.1	III_3841241_3843594_-	III_3843928_3844233	108	13	2.1e-19	High	486	{}	3
Chr3	4269490	1	4269891	401	R10E4.1	R10E4.1.1	III_4269617_4272417_+	III_4269490_4269891	353	72	6.62e-45	High	-73	{}	10
Chr3	4419260	1	4419865	605	cku-80	R07E5.8.1	III_4419820_4423296_+	III_4419260_4419865	626	65	5.65e-115	High	258	{}	10
Chr3	4508323	1	4508742	419	cct-5	C07G2.3b.1	III_4499159_4508082_-	III_4508323_4508742	409	47	2.71e-72	High	450	{}	10
Chr3	4587097	1	4587570	473	F35G12.7	F35G12.7	III_4586644_4587265_-	III_4587097_4587570	560	43	1.08e-114	High	68	{}	9
Chr3	4649102	1	4649823	721	T23F11.1	T23F11.1.1	III_4650314_4653887_+	III_4649102_4649823	533	89	3.86e-77	Low	852	{}	17
Chr3	4849769	1	4850514	745	F26A1.1	F26A1.1	III_4850472_4851860_+	III_4849769_4850514	327	93	4.67e-31	High	331	{}	7
Chr3	4878236	1	4878650	414	arx-6	C35D10.16	III_4878627_4879365_+	III_4878236_4878650	499	54	2.7e-90	High	184	{}	8
Chr3	4962811	1	4963440	629	C27F2.9	C27F2.9	III_4961841_4963152_-	III_4962811_4963440	851	78	2.44e-163	High	-27	{}	12
Chr3	4986725	1	4987167	442	C27F2.1	C27F2.1	III_4987083_4991359_+	III_4986725_4987167	451	56	7.64e-77	High	137	{}	2
Chr3	5068730	1	5069222	492	C45G9.11	C45G9.11	III_5063955_5068837_-	III_5068730_5069222	654	52	2.87e-132	High	139	{}	7
Chr3	5274894	1	5275298	404	toc-1	ZC395.3b	III_5275077_5277756_+	III_5274894_5275298	201	47	2.08e-23	High	-19	{}	6
Chr3	5483639	1	5484064	425	R02F2.4	R02F2.4	III_5484159_5485898_+	III_5483639_5484064	438	36	5.94e-88	High	308	{}	1
Chr3	5554941	1	5555275	334	F09F7.4	F09F7.4a.1	III_5555361_5557187_+	III_5554941_5555275	182	37	9.77e-24	High	253	{}	11
Chr3	5591755	1	5592101	346	F56D2.6	F56D2.6b.1	III_5589025_5591673_-	III_5591755_5592101	237	26	3.96e-43	High	255	{}	11
Chr3	5678819	1	5679329	510	snoRNA:F54E7.10	snoRNA:F54E7.10	III_5679329_5679460_+	III_5678819_5679329	723	87	2.17e-124	High	255	{}	20
Chr3	5678819	1	5679329	510	F54E7.8	F54E7.8	III_5677904_5679090_-	III_5678819_5679329	723	87	2.17e-124	High	-16	{}	20
Chr3	5802906	1	5803306	400	him-10	R12B2.4	III_5803212_5805032_+	III_5802906_5803306	339	36	4.06e-62	High	106	{}	0
Chr3	5855682	1	5856210	528	alh-9	F01F1.6.1	III_5855991_5859130_+	III_5855682_5856210	720	56	1.76e-146	High	45	{}	13
Chr3	6172953	1	6173365	412	F42A10.1	F42A10.1.2	III_6173251_6176732_+	III_6172953_6173365	303	47	2.84e-46	High	92	{}	8
Chr3	6198560	1	6198987	427	C23G10.7	C23G10.7a.1	III_6195937_6198359_-	III_6198560_6198987	310	52	3.61e-45	High	414	{}	10
Chr3	6206210	1	6206607	397	C23G10.8	C23G10.8	III_6202571_6206146_-	III_6206210_6206607	294	45	2.85e-45	High	262	{}	14
Chr3	6344497	1	6345078	581	C56G2.3	C56G2.3	III_6346772_6348001_+	III_6344497_6345078	376	87	3.39e-43	Low	1985	{}	10
Chr3	6374914	1	6375314	400	rps-13	C16A3.9.1	III_6374041_6374944_-	III_6374914_6375314	305	28	3.28e-59	High	170	{}	14
Chr3	6431716	1	6432068	352	C05D11.10	C05D11.10	III_6430979_6431733_-	III_6431716_6432068	281	47	4.07e-41	High	159	{}	12
Chr3	6453598	1	6454020	422	set-1	T26A5.7b.3	III_6451289_6452313_-	III_6453598_6454020	332	61	1.52e-45	Low	1496	{}	12
Chr3	6464024	1	6464618	594	dlc-1	T26A5.9.1	III_6462849_6463742_-	III_6464024_6464618	425	69	8.84e-63	Low	579	{}	13
Chr3	6464024	1	6464618	594	T26A5.8	T26A5.8	III_6462182_6462788_-	III_6464024_6464618	425	69	8.84e-63	Low	1533	{}	13
Chr3	6608014	1	6608675	661	F20H11.4	F20H11.4	III_6608455_6610271_+	III_6608014_6608675	675	96	6.46e-107	High	111	{}	13
Chr3	6869202	1	6869661	459	kbp-1	R13F6.1	III_6869577_6870236_+	III_6869202_6869661	484	67	4.72e-78	High	146	{}	7
Chr3	6889309	1	6889698	389	brd-1	K04C2.4.1	III_6885142_6889459_-	III_6889309_6889698	280	65	2.3e-32	High	44	{}	1
Chr3	6968187	1	6968653	466	miRNA:mir-2213	miRNA:mir-2213	III_6968806_6968860_+	III_6968187_6968653	472	60	1.77e-79	High	386	{}	6
Chr3	6971764	1	6972291	527	eef-1A.1	F31E3.5.1	III_6969569_6971653_-	III_6971764_6972291	701	74	9.8e-128	High	374	{}	20
Chr3	7068538	1	7069024	486	R01H2.8	R01H2.8	III_7068885_7069491_+	III_7068538_7069024	647	54	8.71e-129	High	104	{}	7
Chr3	7133534	1	7133879	345	ggtb-1	B0280.1a	III_7133581_7136337_+	III_7133534_7133879	192	34	1.95e-27	High	-125	{}	1
Chr3	7162209	1	7162714	505	K04G7.1	K04G7.1	III_7162642_7164864_+	III_7162209_7162714	561	82	1.03e-87	High	181	{}	17
Chr3	7179592	1	7180007	415	rpl-36	F37C12.4.1	III_7180175_7180606_+	III_7179592_7180007	427	52	1.8e-73	High	376	{}	15
Chr3	7277108	1	7277599	491	B0361.11	B0361.11	III_7277532_7281102_+	III_7277108_7277599	744	67	5.09e-144	High	179	{}	8
Chr3	7358580	1	7359335	755	F08F8.2	F08F8.2	III_7359424_7362026_+	III_7358580_7359335	368	65	1.04e-51	High	467	{}	6
Chr3	7381735	1	7382083	348	hmg-4	T20B12.8	III_7379079_7381520_-	III_7381735_7382083	197	45	2.07e-23	High	389	{}	7
Chr3	7497968	1	7498793	825	snoRNA:C07H6.10	snoRNA:C07H6.10	III_7496501_7496578_-	III_7497968_7498793	816	85	3.19e-149	Low	1802	{}	16
Chr3	7499314	1	7499844	530	C07H6.4	C07H6.4	III_7499634_7503154_+	III_7499314_7499844	668	58	3.79e-131	High	55	{}	11
Chr3	7520565	1	7521018	453	C07H6.2	C07H6.2	III_7520929_7521362_+	III_7520565_7521018	461	85	1.12e-62	High	138	{}	13
Chr3	7928463	1	7928928	465	C29E4.13	C29E4.13	III_7927315_7928753_-	III_7928463_7928928	438	61	1.66e-70	High	-58	{}	4
Chr3	7973083	1	7973591	508	aco-2	F54H12.1c.2	III_7973647_7976887_+	III_7973083_7973591	571	56	2.26e-107	High	310	{}	14
Chr3	8130280	1	8130652	372	C14B9.10	C14B9.10.1	III_8130789_8132361_+	III_8130280_8130652	315	54	2.9e-45	High	323	{}	12
Chr3	8358073	1	8358515	442	R05D3.8	R05D3.8	III_8356838_8357863_-	III_8358073_8358515	421	61	2.2e-66	High	431	{}	14
Chr3	8446735	1	8447304	569	C30C11.4	C30C11.4.1	III_8443825_8446827_-	III_8446735_8447304	575	71	5.92e-98	High	192	{}	16
Chr3	8628278	1	8628676	398	gpr-1	F22B7.13	III_8628844_8630685_+	III_8628278_8628676	385	37	2.94e-73	High	367	{}	5
Chr3	8700457	1	8700864	407	sdz-1	B0303.8	III_8699475_8700393_-	III_8700457_8700864	399	60	1.09e-61	High	267	{}	6
Chr3	8956180	1	8956562	382	ZK643.2	ZK643.2	III_8956334_8957484_+	III_8956180_8956562	325	54	1.39e-47	High	-37	{}	9
Chr3	9393188	1	9393612	424	gpr-2	C38C10.4	III_9391295_9393064_-	III_9393188_9393612	459	34	3.18e-95	High	336	{}	7
Chr3	9456033	1	9456456	423	F54C8.5	F54C8.5	III_9454133_9455914_-	III_9456033_9456456	290	47	3.28e-43	High	330	{}	16
Chr3	9521580	1	9522000	420	clu-1	F55H2.6.1	III_9516532_9521362_-	III_9521580_9522000	453	65	9.63e-72	High	428	{}	14
Chr3	9614119	1	9614537	418	F58A4.6	F58A4.6	III_9614393_9615029_+	III_9614119_9614537	457	37	3.43e-92	High	65	{}	5
Chr3	9747060	1	9747485	425	cdk-1	T05G5.3.1	III_9747225_9748752_+	III_9747060_9747485	428	37	1.64e-84	High	-47	{}	6
Chr3	9793875	1	9794267	392	mcm-6	ZK632.1a	III_9794119_9798542_+	III_9793875_9794267	437	25	2.52e-97	High	48	{}	5
Chr3	9825371	1	9826391	1020	lin-52	ZK632.13	III_9823445_9824648_-	III_9825371_9826391	384	146	8.85e-25	Low	1233	{}	6
Chr3	10333813	1	10334227	414	mev-1	T07C4.7.1	III_10334159_10335071_+	III_10333813_10334227	437	34	2.51e-89	High	139	{}	9
Chr3	10506728	1	10507140	412	F43D9.3	F43D9.3	III_10506776_10512899_+	III_10506728_10507140	592	47	6.72e-120	High	-158	{}	10
Chr3	10642667	1	10643112	445	dhs-11	Y39A1A.11	III_10640768_10643105_-	III_10642667_10643112	531	28	2.27e-120	High	-216	{}	7
Chr3	10742357	1	10742782	425	rib-2	K01G5.6	III_10742693_10746538_+	III_10742357_10742782	435	34	8.58e-89	High	124	{}	14
Chr3	10747554	1	10748306	752	K01G5.5	K01G5.5.1	III_10748308_10749962_+	III_10747554_10748306	498	87	4.2e-70	High	378	{}	12
Chr3	10848681	1	10849135	454	fbxb-85	R17.1	III_10847627_10848700_-	III_10848681_10849135	620	61	2.44e-116	High	208	{}	17
Chr3	11007561	1	11008031	470	Y48A6B.3	Y48A6B.3.1	III_11008101_11008813_+	III_11007561_11008031	708	37	2.62e-160	High	305	{}	17
Chr3	11066633	1	11067115	482	tRNA:W09D6.t1	tRNA:W09D6.t1	III_11066909_11066980_+	III_11066633_11067115	356	43	1.22e-61	High	35	III:11066710-11067035	11
Chr3	11119087	1	11119748	661	Y48A6C.3	Y48A6C.3	III_11117117_11119232_-	III_11119087_11119748	789	58	4.16e-163	High	185	{}	13
Chr3	11141960	1	11142410	450	Y47D3A.1	Y47D3A.1	III_11139143_11141714_-	III_11141960_11142410	605	36	4.67e-133	High	471	{}	12
Chr3	11290390	1	11290856	466	gly-9	Y47D3A.23b	III_11279636_11290461_-	III_11290390_11290856	519	50	2.45e-98	High	162	{}	10
Chr3	11290390	1	11290856	466	smc-3	Y47D3A.26	III_11290788_11306333_+	III_11290390_11290856	519	50	2.45e-98	High	165	{}	10
Chr3	11316872	1	11317560	688	teg-1	Y47D3A.27	III_11312579_11316936_-	III_11316872_11317560	829	80	3.52e-156	High	280	{}	10
Chr3	11719203	1	11719887	684	elb-1	Y41C4A.10	III_11718716_11719330_-	III_11719203_11719887	820	71	1.06e-160	High	215	{}	9
Chr3	11915593	1	11915941	348	npp-16	Y56A3A.17a	III_11915667_11917745_+	III_11915593_11915941	160	47	2.76e-15	High	-100	{}	6
Chr3	12249895	1	12250747	852	snRNA:Y75B8A.38	snRNA:Y75B8A.38	III_12250345_12250455_+	III_12249895_12250747	878	76	8.49e-172	High	24	{}	21
Chr3	12249895	1	12250747	852	tim-1	Y75B8A.22	III_12240283_12250038_-	III_12249895_12250747	878	76	8.49e-172	High	283	{}	21
Chr3	12273480	1	12273864	384	Y75B8A.24	Y75B8A.24	III_12251372_12273711_-	III_12273480_12273864	383	58	4.98e-59	High	-39	{}	8
Chr3	12351196	1	12351575	379	pph-4.1	Y75B8A.30	III_12345445_12351217_-	III_12351196_12351575	284	36	2.87e-48	High	168	{}	13
Chr3	12368264	1	12370289	2025	his-72	Y49E10.6.1	III_12367355_12368045_-	III_12368264_12370289	751	154	6.13e-94	Low	1231	{}	16
Chr3	12368264	1	12370289	2025	rpt-6	Y49E10.1	III_12370337_12372497_+	III_12368264_12370289	751	154	6.13e-94	Low	1061	{}	16
Chr3	12687815	1	12688278	463	rsp-3	Y111B2A.18.1	III_12686133_12687801_-	III_12687815_12688278	514	41	4.4e-104	High	245	{}	14
Chr3	12874562	1	12874974	412	mrg-1	Y37D8A.9.1	III_12871018_12874534_-	III_12874562_12874974	458	43	9.77e-88	High	234	{}	11
Chr3	12978670	1	12979089	419	ubq-2	ZK1010.1.1	III_12977790_12978408_-	III_12978670_12979089	415	69	1.9e-60	High	471	{}	13
Chr3	13296184	1	13296839	655	npp-18	Y43F4B.4	III_13296733_13298817_+	III_13296184_13296839	634	47	4.08e-131	High	222	{}	11
Chr3	13306984	1	13307397	413	klp-19	Y43F4B.6.1	III_13302623_13307223_-	III_13306984_13307397	382	26	2.22e-81	High	-33	{}	4
Chr3	13340558	1	13341164	606	dro-1	F53A2.5	III_13342565_13343200_+	III_13340558_13341164	357	71	2.97e-46	Low	1704	{}	4
Chr3	13340558	1	13341164	606	F53A2.3	F53A2.3	III_13336930_13339639_-	III_13340558_13341164	357	71	2.97e-46	Low	1222	{}	4
Chr3	13462601	1	13465449	2848	T27E9.2	T27E9.2.1	III_13459081_13462472_-	III_13462601_13465449	1511	333	9.37e-177	Low	1553	{}	16
Chr3	13466089	1	13466537	448	cdk-5	T27E9.3	III_13464628_13466326_-	III_13466089_13466537	525	111	1.87e-64	High	-13	{}	13
Chr3	13643360	1	13643962	602	drr-2	T12D8.2.1	III_13642309_13643455_-	III_13643360_13643962	677	84	6.88e-115	High	206	{}	20
Chr3	13771029	1	13771439	410	cyk-4	K08E3.6.1	III_13768437_13771121_-	III_13771029_13771439	365	41	2.98e-65	High	113	{}	8
Chr4	322589	1	322811	222	tRNA:K02D7.t1	tRNA:K02D7.t1	IV_322632_322703_-	IV_322589_322811	70	15	1.78e-09	High	-3	{}	6
Chr4	385085	1	385856	771	rps-24	T07A9.11.1	IV_385888_386609_+	IV_385085_385856	463	45	1.55e-87	High	418	{}	18
Chr4	653107	1	655435	2328	snoRNA:K11H12.12	snoRNA:K11H12.12	IV_653902_654030_-	IV_653107_655435	637	92	1.1e-99	High	241	IV:654203-654399	22
Chr4	769831	1	770308	477	F56B3.2	F56B3.2a	IV_764090_768735_-	IV_769831_770308	320	14	8.52e-76	Low	1334	{}	1
Chr4	796510	1	797086	576	ech-5	F56B3.5	IV_797024_799855_+	IV_796510_797086	302	25	9.08e-61	High	226	{}	7
Chr4	1094124	1	1094571	447	Y55F3AR.2	Y55F3AR.2	IV_1094551_1096558_+	IV_1094124_1094571	517	26	1.74e-118	High	204	{}	22
Chr4	1309359	1	1310699	1340	F53H1.1	F53H1.1	IV_1297283_1309643_-	IV_1309359_1310699	852	44	8.11e-193	High	386	{}	11
Chr4	1658743	1	1659479	736	rps-28	Y41D4B.5.1	IV_1659684_1659999_+	IV_1658743_1659479	549	43	9.23e-112	Low	573	{}	22
Chr4	1709725	1	1710436	711	K08D12.3	K08D12.3a.1	IV_1710257_1711126_+	IV_1709725_1710436	624	45	3.85e-130	High	177	{}	15
Chr4	1745540	1	1746013	473	Y41D4A.4	Y41D4A.4.1	IV_1745852_1751699_+	IV_1745540_1746013	296	25	3.48e-59	High	76	{}	13
Chr4	2388798	1	2389361	563	Y38F2AR.2	Y38F2AR.2.1	IV_2389439_2390384_+	IV_2388798_2389361	471	22	9.48e-110	High	360	{}	18
Chr4	2495110	1	2495512	402	Y69A2AR.18	Y69A2AR.18a.1	IV_2495734_2497674_+	IV_2495110_2495512	255	34	2.18e-42	High	423	{}	13
Chr4	2599616	1	2600089	473	Y69A2AR.27	Y69A2AR.27	IV_2597618_2598253_-	IV_2599616_2600089	309	43	4.71e-50	Low	1599	{}	13
Chr4	2640781	1	2641594	813	mdf-2	Y69A2AR.30b.2	IV_2640512_2641158_-	IV_2640781_2641594	661	40	1.32e-144	High	29	{}	17
Chr4	2895867	1	2896628	761	Y54G2A.19	Y54G2A.19	IV_2894167_2894856_-	IV_2895867_2896628	254	19	6.4e-53	Low	1391	{}	2
Chr4	3384321	1	3385909	1588	B0546.4	B0546.4a	IV_3382957_3384143_-	IV_3384321_3385909	1194	69	1.2e-262	Low	972	{}	14
Chr4	3399095	1	3399448	353	C04C3.3	C04C3.3.1	IV_3399668_3403893_+	IV_3399095_3399448	125	24	2.61e-17	High	397	{}	7
Chr4	3694576	1	3695125	549	taf-6.2	Y37E11AL.8	IV_3687806_3694862_-	IV_3694576_3695125	598	21	1.45e-146	High	-12	{}	11
Chr4	4357247	1	4357728	481	srs-1	W03B1.4	IV_4357630_4359925_+	IV_4357247_4357728	549	26	2.18e-127	High	143	{}	2
Chr4	4390432	1	4390917	485	snoRNA:Y24D9A.9	snoRNA:Y24D9A.9	IV_4390081_4390301_-	IV_4390432_4390917	677	22	1.18e-167	High	373	{}	20
Chr4	4390432	1	4390917	485	rpl-7A	Y24D9A.4a.3	IV_4388274_4390708_-	IV_4390432_4390917	677	22	1.18e-167	High	-34	{}	20
Chr4	4660262	1	4660902	640	F29B9.11	F29B9.11.1	IV_4659552_4660193_-	IV_4660262_4660902	447	51	3.62e-79	High	389	{}	20
Chr4	4749686	1	4750278	592	rpl-20	E04A4.8.1	IV_4749003_4749772_-	IV_4749686_4750278	643	58	1.35e-124	High	210	{}	21
Chr4	5089669	1	5090046	377	C02B10.4	C02B10.4.1	IV_5091575_5092788_+	IV_5089669_5090046	102	18	4.18e-15	Low	1718	{}	2
Chr4	5188019	1	5188476	457	W03F8.2	W03F8.2	IV_5189953_5192509_+	IV_5188019_5188476	362	26	5.62e-76	Low	1706	IV:5188124-5188688	4
Chr4	5364106	1	5364527	421	F41H10.4	F41H10.4.1	IV_5364542_5366743_+	IV_5364106_5364527	338	52	9.44e-52	High	226	{}	10
Chr4	5394645	1	5395075	430	ZK616.4	ZK616.4.1	IV_5394881_5396955_+	IV_5394645_5395075	399	30	1.65e-82	High	21	{}	15
Chr4	5537793	1	5538320	527	drp-1	T12E12.4a.2	IV_5538478_5541287_+	IV_5537793_5538320	143	20	1.22e-23	High	422	{}	4
Chr4	6321617	1	6322148	531	Y73B6BL.12	Y73B6BL.12	IV_6317031_6321492_-	IV_6321617_6322148	710	47	1.61e-151	High	390	{}	11
Chr4	6376473	1	6376928	455	col-112	Y73B6BL.34	IV_6377079_6378164_+	IV_6376473_6376928	443	54	3.74e-76	High	379	{}	13
Chr4	6556627	1	6557040	413	tRNA:C43G2.t1	tRNA:C43G2.t1	IV_6556802_6556885_+	IV_6556627_6557040	167	40	3e-19	High	-31	{}	10
Chr4	6585390	1	6585838	448	dnj-11	F38A5.13	IV_6585856_6588153_+	IV_6585390_6585838	388	35	1.46e-75	High	242	{}	18
Chr4	6631649	1	6632256	607	C01B10.4	C01B10.4	IV_6628362_6631728_-	IV_6631649_6632256	671	63	4.53e-128	High	224	{}	8
Chr4	6910103	1	6910437	334	rpn-1	T22D1.9.1	IV_6906416_6909903_-	IV_6910103_6910437	145	35	9.37e-17	High	367	{}	8
Chr4	7039386	1	7039877	491	cogc-2	C06G3.10	IV_7036942_7039682_-	IV_7039386_7039877	628	42	7.78e-134	High	-51	{}	14
Chr4	7580173	1	7580652	479	F32E10.6	F32E10.6.1	IV_7578492_7580387_-	IV_7580173_7580652	283	35	1.15e-48	High	25	{}	14
Chr4	7774197	1	7774591	394	hcf-1	C46A5.9	IV_7770738_7774252_-	IV_7774197_7774591	175	27	3.05e-27	High	142	{}	6
Chr4	7815799	1	7816975	1176	C33H5.18	C33H5.18b	IV_7812753_7815715_-	IV_7815799_7816975	697	94	1.74e-113	Low	672	{}	9
Chr4	7902453	1	7902915	462	arp-11	C49H3.8	IV_7900264_7902125_-	IV_7902453_7902915	316	40	1.21e-53	Low	559	{}	12
Chr4	8431416	1	8433198	1782	T26A8.1	T26A8.1.1	IV_8433021_8437961_+	IV_8431416_8433198	916	142	8.58e-138	Low	714	{}	21
Chr4	8498474	1	8499157	683	gei-9	C28C12.9a.3	IV_8496622_8498956_-	IV_8498474_8499157	654	35	1.93e-147	High	-141	{}	7
Chr4	8973339	1	8973903	564	C53B4.3	C53B4.3.1	IV_8970861_8973644_-	IV_8973339_8973903	225	51	9.46e-27	High	-23	{}	7
Chr4	9096149	1	9096501	352	C01F6.9	C01F6.9	IV_9095734_9096208_-	IV_9096149_9096501	196	18	2.26e-38	High	117	{}	6
Chr4	9146941	1	9147340	399	aly-2	F23B2.6	IV_9147452_9148562_+	IV_9146941_9147340	323	30	2.21e-62	High	312	{}	6
Chr4	10003387	1	10003696	309	C47E12.2	C47E12.2.1	IV_10001976_10003503_-	IV_10003387_10003696	86	35	4.37e-06	High	38	{}	4
Chr4	10085633	1	10086065	432	col-2	W01B6.7	IV_10084426_10085560_-	IV_10085633_10086065	472	29	3.49e-103	High	289	{}	14
Chr4	10128915	1	10129430	515	K08F4.2	K08F4.2	IV_10126730_10128926_-	IV_10128915_10129430	590	29	9.94e-136	High	246	{}	15
Chr4	10483691	1	10484064	373	ced-5	C02F4.1	IV_10484083_10493317_+	IV_10483691_10484064	308	36	2.88e-54	High	206	{}	11
Chr4	10734389	1	10735289	900	cyb-1	ZC168.4.2	IV_10735297_10737147_+	IV_10734389_10735289	818	81	1.28e-152	High	458	{}	11
Chr4	10933015	1	10933486	471	dnc-1	ZK593.5	IV_10926516_10933226_-	IV_10933015_10933486	257	43	1.09e-37	High	24	{}	11
Chr4	11082673	1	11083556	883	klc-1	M7.2	IV_11084078_11086007_+	IV_11082673_11083556	542	90	1.07e-78	Low	964	{}	19
Chr4	11118967	1	11119724	757	imp-2	T05E11.5	IV_11116722_11118858_-	IV_11118967_11119724	422	59	8.01e-68	High	487	{}	15
Chr4	11149501	1	11149969	468	F01G4.6	F01G4.6a.2	IV_11146912_11149477_-	IV_11149501_11149969	463	49	1.25e-84	High	258	IV:11149479-11150082	20
Chr4	11480339	1	11480798	459	H21P03.2	H21P03.2	IV_11480825_11482384_+	IV_11480339_11480798	382	64	1.82e-55	High	257	{}	9
Chr4	11522236	1	11523099	863	M04B2.4	M04B2.4.2	IV_11518558_11521001_-	IV_11522236_11523099	327	54	4.77e-48	Low	1666	{}	7
Chr4	11592818	1	11594690	1872	F40F11.2	F40F11.2	IV_11594631_11601668_+	IV_11592818_11594690	541	142	5.93e-55	Low	877	{}	17
Chr4	11592818	1	11594690	1872	F40F11.3	F40F11.3	IV_11592321_11592816_-	IV_11592818_11594690	541	142	5.93e-55	Low	938	{}	17
Chr4	12121124	1	12121437	313	ddb-1	M18.5	IV_12114782_12121134_-	IV_12121124_12121437	109	28	3.18e-12	High	146	{}	5
Chr4	12208701	1	12209409	708	F35G2.2	F35G2.2.1	IV_12208156_12208981_-	IV_12208701_12209409	615	44	1.41e-128	High	74	{}	5
Chr4	12268369	1	12268875	506	C42C1.2	C42C1.2	IV_12265496_12268427_-	IV_12268369_12268875	239	56	1.41e-27	High	195	{}	15
Chr4	12391042	1	12391478	436	dpm-3	F28D1.11	IV_12391563_12392088_+	IV_12391042_12391478	454	36	3.28e-92	High	303	{}	18
Chr4	12558914	1	12559428	514	ZK795.2	ZK795.2	IV_12557103_12558927_-	IV_12558914_12559428	693	54	5.69e-141	High	244	{}	7
Chr4	12567212	1	12567541	329	hsb-1	K08E7.2.1	IV_12565206_12567181_-	IV_12567212_12567541	143	22	1.76e-22	High	195	{}	5
Chr4	12724484	1	12725337	853	rbd-1	T23F6.4.1	IV_12724811_12730065_+	IV_12724484_12725337	898	50	1.4e-199	High	-99	{}	17
Chr4	13093606	1	13094057	451	C39E9.11	C39E9.11	IV_13091211_13093876_-	IV_13093606_13094057	580	39	1.61e-123	High	-45	{}	9
Chr4	13098659	1	13099036	377	dli-1	C39E9.14a.1	IV_13096967_13098850_-	IV_13098659_13099036	292	33	2.93e-52	High	-3	{}	10
Chr4	13098659	1	13099036	377	exos-4.1	B0564.1a	IV_13098975_13100562_+	IV_13098659_13099036	292	33	2.93e-52	High	128	{}	10
Chr4	13240317	1	13240976	659	lin-54	JC8.6a	IV_13241021_13243337_+	IV_13240317_13240976	709	79	2.87e-126	High	375	{}	20
Chr4	13386066	1	13386416	350	Y62E10A.11	Y62E10A.11.1	IV_13386198_13387314_+	IV_13386066_13386416	242	30	1.04e-41	High	-43	{}	12
Chr4	13788488	1	13789127	639	sas-6	Y45F10D.9	IV_13786913_13788688_-	IV_13788488_13789127	653	34	3.85e-148	High	119	{}	9
Chr4	14070145	1	14071354	1209	lst-3	Y37A1B.1a	IV_14071517_14076711_+	IV_14070145_14071354	735	72	6.53e-138	Low	768	{}	15
Chr4	14767646	1	14768049	403	Y57G11C.3	Y57G11C.3a	IV_14768013_14769309_+	IV_14767646_14768049	429	50	2.63e-75	High	166	{}	15
Chr4	16656156	1	16656615	459	Y51H4A.12	Y51H4A.12	IV_16647083_16656129_-	IV_16656156_16656615	500	37	1.1e-103	High	256	{}	18
Chr4	16946738	1	16947075	337	arf-6	Y116A8C.12	IV_16947086_16949505_+	IV_16946738_16947075	130	19	4.22e-21	High	180	{}	10
Chr5	104273	1	104700	427	F56E10.1	F56E10.1	V_104659_105792_+	V_104273_104700	351	30	9.73e-70	High	173	{}	16
Chr5	1264003	1	1264563	560	C39F7.5	C39F7.5	V_1264604_1269934_+	V_1264003_1264563	189	42	5.27e-23	High	321	{}	13
Chr5	1820605	1	1821476	871	gly-7	Y46H3A.6	V_1815680_1821150_-	V_1820605_1821476	218	35	6.38e-33	High	-110	V:1821021-1821068	5
Chr5	1868295	1	1869028	733	knl-3	T10B5.6	V_1869043_1871071_+	V_1868295_1869028	788	63	1.06e-158	High	382	{}	13
Chr5	1871526	1	1872055	529	T10B5.4	T10B5.4	V_1870429_1871616_-	V_1871526_1872055	346	50	8e-55	High	174	{}	15
Chr5	2694175	1	2694625	450	Y45G12B.2	Y45G12B.2a	V_2694596_2698665_+	V_2694175_2694625	307	26	2.74e-61	High	196	{}	10
Chr5	3585971	1	3586243	272	rpl-11.1	T22F3.4.1	V_3585135_3585890_-	V_3585971_3586243	59	18	3.39e-06	High	217	{}	3
Chr5	4371125	1	4371809	684	F32D1.5	F32D1.5.1	V_4369165_4371178_-	V_4371125_4371809	312	40	1.19e-52	High	289	{}	8
Chr5	4615615	1	4615990	375	F54D11.4	F54D11.4	V_4615847_4617574_+	V_4615615_4615990	193	14	8.72e-41	High	45	{}	11
Chr5	5432793	1	5433240	447	acl-6	F08F3.2a.1	V_5433198_5436865_+	V_5432793_5433240	554	38	2.29e-117	High	182	{}	9
Chr5	5504802	1	5505274	472	dnj-19	T05C3.5.1	V_5502845_5504667_-	V_5504802_5505274	469	40	5.95e-93	High	371	{}	16
Chr5	5536088	1	5536427	339	C24G6.8	C24G6.8.3	V_5534053_5536054_-	V_5536088_5536427	109	38	5.68e-09	High	203	{}	5
Chr5	5584216	1	5584580	364	CD4.11	CD4.11	V_5584845_5586312_+	V_5584216_5584580	165	36	1.63e-20	High	447	{}	6
Chr5	5684338	1	5684789	451	F25B4.4	F25B4.4	V_5684698_5685507_+	V_5684338_5684789	465	52	4.92e-83	High	135	{}	18
Chr5	6017430	1	6017876	446	aps-1	F29G9.3	V_6017782_6018684_+	V_6017430_6017876	373	43	6.57e-66	High	129	{}	14
Chr5	6043078	1	6044055	977	cpi-2	R01B10.1a.3	V_6043766_6045475_+	V_6043078_6044055	652	85	4.62e-108	High	200	{}	6
Chr5	6433362	1	6433772	410	gad-1	T05H4.14	V_6431152_6433306_-	V_6433362_6433772	195	38	3.93e-26	High	261	{}	10
Chr5	6516560	1	6517628	1068	F46E10.10	F46E10.10b.1	V_6515090_6516338_-	V_6516560_6517628	357	70	9.87e-47	Low	756	{}	12
Chr5	6784896	1	6785346	450	spe-39	ZC404.3b	V_6785269_6786476_+	V_6784896_6785346	603	35	1.9e-133	High	148	{}	10
Chr5	7060139	1	7060583	444	Y57E12AL.1	Y57E12AL.1a.1	V_7060621_7062505_+	V_7060139_7060583	430	54	6.43e-73	High	260	{}	12
Chr5	7084353	1	7085850	1497	mys-1	VC5.4	V_7081354_7084471_-	V_7084353_7085850	731	105	4.58e-115	Low	630	{}	8
Chr5	7236696	1	7237435	739	C05C8.6	C05C8.6	V_7234744_7236939_-	V_7236696_7237435	671	52	8.69e-137	High	126	{}	14
Chr5	7734683	1	7735197	514	clic-1	T05B11.3	V_7733431_7734719_-	V_7734683_7735197	632	44	3.71e-133	High	221	{}	11
Chr5	7775930	1	7776358	428	rpl-39	C26F1.9.1	V_7775547_7775889_-	V_7775930_7776358	328	31	6.3e-63	High	255	{}	18
Chr5	7803823	1	7804881	1058	imb-4	ZK742.1a.1	V_7804874_7814430_+	V_7803823_7804881	390	72	3.74e-53	Low	522	{}	10
Chr5	8220882	1	8221325	443	air-1	K07C11.2.1	V_8221160_8223375_+	V_8220882_8221325	310	39	8.51e-53	High	57	{}	3
Chr5	8461889	1	8462285	396	dnj-22	T23B12.7	V_8460902_8461912_-	V_8461889_8462285	311	32	8.29e-58	High	175	{}	16
Chr5	9346585	1	9347161	576	K07B1.7	K07B1.7b	V_9344913_9346762_-	V_9346585_9347161	737	48	6.75e-158	High	111	{}	8
Chr5	9645316	1	9645690	374	atl-1	T06E4.3b	V_9634662_9645406_-	V_9645316_9645690	213	27	1.89e-36	High	97	{}	0
Chr5	9729566	1	9729952	386	F40F9.6	F40F9.6b.2	V_9725667_9729308_-	V_9729566_9729952	258	30	1.04e-45	High	451	{}	12
Chr5	9930406	1	9930808	402	T07C12.12	T07C12.12	V_9927612_9930693_-	V_9930406_9930808	367	39	3.73e-67	High	-86	{}	6
Chr5	9980391	1	9981069	678	C27H6.3	C27H6.3	V_9981052_9983685_+	V_9980391_9981069	244	43	1.09e-34	High	322	{}	9
Chr5	10352820	1	10353233	413	snoRNA:K07C5.11	snoRNA:K07C5.11	V_10352510_10352636_-	V_10352820_10353233	399	54	2.87e-65	High	390	{}	15
Chr5	10736521	1	10736979	458	mre-11	ZC302.1.1	V_10733756_10736734_-	V_10736521_10736979	504	30	5.06e-111	High	16	{}	7
Chr5	10894410	1	10894893	483	F32D8.14	F32D8.14	V_10893469_10894571_-	V_10894410_10894893	336	44	4.82e-56	High	80	{}	10
Chr5	10965243	1	10965765	522	eef-1G	F17C11.9a.2	V_10965481_10967679_+	V_10965243_10965765	659	48	5.94e-137	High	-23	{}	19
Chr5	11123760	1	11124201	441	atp-5	C06H2.1.1	V_11122626_11123674_-	V_11123760_11124201	233	39	2.96e-34	High	306	{}	10
Chr5	11238997	1	11239369	372	ima-1	T19B10.7.2	V_11239363_11241275_+	V_11238997_11239369	210	30	7.13e-34	High	180	{}	9
Chr5	11504691	1	11505234	543	C55A6.1	C55A6.1	V_11503654_11504547_-	V_11504691_11505234	231	26	1.3e-41	High	415	{}	14
Chr5	11610258	1	11610739	481	F35B12.4	F35B12.4	V_11609046_11610086_-	V_11610258_11610739	540	20	2.57e-131	High	412	{}	9
Chr5	11764092	1	11764648	556	F55A11.1	F55A11.1	V_11763043_11764184_-	V_11764092_11764648	377	46	6.48e-65	High	186	{}	12
Chr5	11979682	1	11980292	610	snRNA:C52E4.8	snRNA:C52E4.8	V_11979924_11980067_+	V_11979682_11980292	438	40	8.4e-85	High	-63	{}	17
Chr5	12001762	1	12002272	510	tRNA:F57F5.t1	tRNA:F57F5.t1	V_12001982_12002066_+	V_12001762_12002272	236	62	1.35e-24	High	-35	{}	11
Chr5	12040855	1	12041468	613	F10C2.4	F10C2.4	V_12041414_12045127_+	V_12040855_12041468	806	34	2.4e-190	High	253	{}	9
Chr5	12183991	1	12184524	533	srd-4	ZK863.5	V_12184606_12186051_+	V_12183991_12184524	624	31	3.87e-143	High	349	{}	2
Chr5	12271287	1	12271638	351	F55C5.4	F55C5.4	V_12271691_12275469_+	V_12271287_12271638	204	18	1.83e-40	High	229	{}	3
Chr5	12291188	1	12291887	699	F55C5.8	F55C5.8	V_12288728_12291463_-	V_12291188_12291887	790	58	2.36e-163	High	74	{}	15
Chr5	12317897	1	12318366	469	R04F11.2	R04F11.2.1	V_12318284_12320315_+	V_12317897_12318366	404	39	1.07e-76	High	153	{}	12
Chr5	12450234	1	12450637	403	C54D10.10	C54D10.10	V_12448509_12450077_-	V_12450234_12450637	497	20	3.57e-119	High	358	{}	3
Chr5	12497518	1	12497927	409	W04D2.4	W04D2.4	V_12494544_12497560_-	V_12497518_12497927	345	68	4.98e-45	High	162	{}	11
Chr5	12727986	1	12728452	466	R11D1.9	R11D1.9	V_12728438_12729179_+	V_12727986_12728452	400	34	1.68e-79	High	219	{}	18
Chr5	12763293	1	12763663	370	scc-3	F18E2.3	V_12763754_12767734_+	V_12763293_12763663	188	42	8.57e-23	High	276	{}	6
Chr5	12967573	1	12968573	1000	lin-46	R186.4	V_12968664_12970540_+	V_12967573_12968573	500	108	2.06e-60	Low	591	{}	12
Chr5	13311987	1	13313293	1306	C50B6.3	C50B6.3	V_13313260_13315588_+	V_13311987_13313293	1293	189	6.57e-200	Low	620	{}	10
Chr5	13497240	1	13497685	445	eea-1	T10G3.5a	V_13490878_13497181_-	V_13497240_13497685	381	87	3.02e-44	High	281	{}	7
Chr5	13556215	1	13557174	959	C56A3.6	C56A3.6.1	V_13553290_13556218_-	V_13556215_13557174	1028	160	5.1e-154	High	476	{}	12
Chr5	13568301	1	13568762	461	bir-2	C50B8.2	V_13568662_13569833_+	V_13568301_13568762	586	68	1.04e-102	High	131	{}	8
Chr5	13678207	1	13678765	558	F58G11.6	F58G11.6	V_13678687_13681353_+	V_13678207_13678765	657	84	6.27e-110	High	201	{}	13
Chr5	13961860	1	13962165	305	R10D12.12	R10D12.12	V_13961122_13961783_-	V_13961860_13962165	185	35	2.35e-25	High	229	{}	11
Chr5	14011880	1	14012357	477	aip-1	F58E10.4	V_14012127_14013451_+	V_14011880_14012357	310	30	5.24e-59	High	9	{}	13
Chr5	14185288	1	14185659	371	trm-1	ZC376.5	V_14182931_14185429_-	V_14185288_14185659	245	62	2.14e-26	High	44	{}	8
Chr5	14468485	1	14468750	265	snRNA:F08H9.11	snRNA:F08H9.11	V_14468377_14468541_-	V_14468485_14468750	82	11	2.88e-14	High	76	{}	4
Chr5	14468485	1	14468750	265	clec-57	F08H9.6.2	V_14468745_14472113_+	V_14468485_14468750	82	11	2.88e-14	High	128	{}	4
Chr5	14685348	1	14688686	3338	C47E8.11	C47E8.11	V_14688446_14688728_+	V_14685348_14688686	1030	255	1.49e-109	Low	1429	{}	19
Chr5	14685348	1	14688686	3338	C47E8.4	C47E8.4	V_14683578_14685511_-	V_14685348_14688686	1030	255	1.49e-109	Low	1506	{}	19
Chr5	14696427	1	14697196	769	set-5	C47E8.8	V_14696678_14707400_+	V_14696427_14697196	228	95	1.79e-13	High	-133	{}	13
Chr5	14990616	1	14991068	452	T01C3.1	T01C3.1	V_14987438_14990965_-	V_14990616_14991068	428	40	3.44e-82	High	-123	{}	5
Chr5	15001845	1	15002551	706	fib-1	T01C3.7.3	V_15000462_15002039_-	V_15001845_15002551	554	66	5.29e-96	High	159	{}	15
Chr5	15085096	1	15085630	534	C01G10.7	C01G10.7	V_15085552_15086870_+	V_15085096_15085630	430	58	2.16e-70	High	189	{}	13
Chr5	15185709	1	15188050	2341	bath-36	Y75B12B.4	V_15188131_15190495_+	V_15185709_15188050	694	101	4.8e-108	Low	1252	{}	12
Chr5	15190695	1	15191188	493	snoRNA:Y75B12B.12	snoRNA:Y75B12B.12	V_15190782_15190899_-	V_15190695_15191188	271	26	7.23e-52	High	42	{}	13
Chr5	15394683	1	15395429	746	cyb-3	T06E6.2a.1	V_15395502_15397155_+	V_15394683_15395429	388	55	5.54e-62	High	446	{}	4
Chr5	15464781	1	15465295	514	tRNA:T23F1.t2	tRNA:T23F1.t2	V_15465030_15465101_-	V_15464781_15465295	194	35	2.2e-27	High	-63	{}	13
Chr5	15765780	1	15766565	785	F57A10.2	F57A10.2	V_15766230_15767066_+	V_15765780_15766565	826	79	3.74e-156	High	58	{}	17
Chr5	16794762	1	16795140	378	pus-1	W06H3.2	V_16791903_16794807_-	V_16794762_16795140	331	32	5.86e-63	High	144	{}	9
Chr5	17870277	1	17871227	950	csn-1	Y59A8A.1	V_17861182_17870447_-	V_17870277_17871227	331	44	8.17e-55	High	305	{}	9
Chr5	18689540	1	18689870	330	ubc-19	Y69H2.6	V_18686176_18689703_-	V_18689540_18689870	116	15	4.14e-20	High	2	{}	6
Chr5	18980532	1	18981224	692	Y39B6A.39	Y39B6A.39	V_18981114_18985632_+	V_18980532_18981224	642	38	2.73e-141	High	236	V:18980866-18980907	9
Chr5	18989974	1	18990524	550	reps-1	Y39B6A.38	V_18986458_18990161_-	V_18989974_18990524	358	27	4.72e-74	High	88	{}	12
Chr5	19643718	1	19644115	397	Y43F8C.7	Y43F8C.7.1	V_19641211_19643839_-	V_19643718_19644115	176	22	1.76e-30	High	77	{}	8
Chr5	20474212	1	20474714	502	B0250.2	B0250.2	V_20471973_20474451_-	V_20474212_20474714	212	42	5.5e-28	High	12	{}	13
Chr5	20840703	1	20841182	479	F31D4.2	F31D4.2	V_20835822_20840763_-	V_20840703_20841182	232	46	1.68e-30	High	179	{}	10
ChrX	353186	1	353584	398	tRNA:C04E7.t1	tRNA:C04E7.t1	X_353255_353336_-	X_353186_353584	147	47	6.49e-13	High	49	{}	12
ChrX	949371	1	950037	666	arr-1	F53H8.2	X_950780_954230_+	X_949371_950037	281	86	8.38e-25	Low	1076	{}	15
ChrX	3035880	1	3036380	500	tRNA:M02F4.t1	tRNA:M02F4.t1	X_3036155_3036226_+	X_3035880_3036380	174	65	2.1e-12	High	25	{}	15
ChrX	3969460	1	3970246	786	tRNA:C16B8.t2	tRNA:C16B8.t2	X_3970074_3970145_+	X_3969460_3970246	157	65	8.96e-10	High	221	{}	12
ChrX	4711795	1	4712242	447	dnj-14	K02G10.8	X_4709718_4711711_-	X_4711795_4712242	265	32	3.91e-46	High	307	{}	18
ChrX	5801069	1	5801578	509	tRNA:F46G11.t1	tRNA:F46G11.t1	X_5801430_5801501_+	X_5801069_5801578	224	58	1.01e-23	High	107	{}	10
ChrX	8035984	1	8036928	944	tRNA:C18A11.t1	tRNA:C18A11.t1	X_8037448_8037519_+	X_8035984_8036928	571	163	3.67e-53	Low	992	{}	18
ChrX	9743369	1	9743801	432	tRNA:F15G9.t1	tRNA:F15G9.t1	X_9743521_9743592_+	X_9743369_9743801	144	50	1.66e-11	High	-64	X:9743169-9743783	14
ChrX	17610314	1	17610798	484	tRNA:C16H3.t1	tRNA:C16H3.t1	X_17611200_17611272_+	X_17610314_17610798	202	38	1.09e-27	Low	644	{}	9
