# Supplementary material for: Tissue-specific direct targets of Caenorhabditis elegans Rb/E2F dictate distinct somatic and germline programs
Source: Genome Biol. 2013 Jan 23;14(1):R5. doi: 10.1186/gb-2013-14-1-r5 (PMC4053757; doi:10.1186/gb-2013-14-1-r5)
Supplement: Additional file 4 — Supplementary file 3. Targets overlapping with LIN-54 ChIP-chip study [15]. [file gb-2013-14-1-r5-S4.XLSX]

## Sheet: Sheet1
lin-54 (1572) and germline-specific (352)		lin-54 and intestine (395)		lin-54 and soma-specific (307)		lin-54 and nonspecific (1643)
B0001.7	42	B0250.5	39	B0001.6	128	B0205.11	982
B0244.8	0.119318	C02F12.4	0.0987342	B0024.12	0.416938	B0205.7	0.597687
B0280.5		C06G1.4		B0024.13		B0207.4
B0379.3		C15H9.6		B0336.1		B0207.6
C38D4.4		C17H12.2		C01A2.1		B0238.11
F13D12.5		C26C6.1		C01F6.4		B0250.1
F26G5.9		C27C12.1		C02B10.2		B0250.2
F31E3.3		C27C12.4		C02B10.4		B0303.8
F31E3.5		C31E10.5		C14A4.11		B0303.9
F46F11.2		C31E10.6		C15F1.7		B0336.10
F46F11.6		C33A12.1		C24D10.4		B0348.6
F52E1.10		C33H5.12		C24D10.6		B0361.11
F54D5.2		C44H4.7		C25A11.2		B0361.6
F54E7.3		C52E12.4		C26D10.1		B0393.3
F56D1.7		C52E12.6		C26D10.3		B0412.4
F58G11.1		C54H2.1		C26E6.6		B0414.8
K01G5.5		C56G7.3		C30B5.2		B0464.5
K03H4.2		F08G12.2		C30B5.4		B0464.7
K08D12.3		F08G12.3		C33A12.3		B0491.1
K09H11.3		F16H11.2		C34D4.12		B0491.6
K11D2.3		F21E9.4		C34E10.10		B0511.10
M01G5.5		F35A5.8		C34E10.6		B0511.7
M142.1		F54B11.3		C38D4.3		B0524.1
M4.1		F54D8.3		C41D11.2		B0524.6
R01H2.3		F57C7.1		C41D11.4		B0546.1
R74.8		F57F5.2		C44B7.2		B0564.1
T25E12.5		F58H12.1		C44E4.2		B0564.1
T28D6.6		K10B3.10		C44E4.4		C01B10.4
W03C9.7		R07H5.8		C48E7.11		C01B10.9
W05F2.3		R160.1		C50D2.5		C01G10.7
W05F2.6		T09A12.4		C50D2.8		C01G10.8
W06E11.7		T10B10.3		C50E3.5		C01G5.8
W06H3.3		T24B8.3		C52E4.6		C01G8.3
W10D5.2		Y44A6C.1		C52E4.7		C02B10.4
Y34D9A.10		Y55F3AM.13		C55A6.12		C02F5.1
Y47D3A.26		Y55F3AM.13		F09G8.3		C03B8.4
Y48A6C.4		Y71G12B.15		F10G8.3		C03C10.7
Y49E10.14		Y95B8A.8		F19F10.11		C03D6.3
Y54E2A.3		ZK593.4		F22F4.3		C03D6.4
Y54E2A.4				F29C4.2		C04E6.11
Y62E10A.14				F29C4.7		C04F12.4
ZC434.8				F32B6.2		C04H5.6
				F32B6.3		C05C8.6
				F33D4.7		C05C8.9
				F33D4.8		C05D11.10
				F36F2.3		C05D11.3
				F42G9.1		C05D2.6
				F42G9.6		C06A1.1
				F43C11.6		C06A1.5
				F43D2.1		C06A5.3
				F43H9.3		C06A5.6
				F45G2.10		C06B8.8
				F48C1.2		C06G3.10
				F48C1.6		C06G3.2
				F48E8.6		C06H2.1
				F54B11.3		C06H2.6
				F54C1.5		C07F11.1
				F56A8.6		C07G2.3
				F56D2.2		C07H6.5
				F58H1.1		C08B11.7
				F58H1.3		C08B11.8
				H04D03.1		C08C3.4
				K04D7.5		C09E7.7
				K06H7.2		C09G4.5
				K06H7.4		C09G9.2
				K06H7.7		C09H10.6
				K07B1.3		C10H11.1
				K07B1.5		C13B4.2
				K08D10.4		C14B9.10
				K08F9.4		C14B9.4
				M01G5.6		C14B9.7
				M02D8.3		C14C10.3
				M03C11.8		C15F1.7
				M57.1		C15H11.8
				R05G6.4		C16A3.7
				R05G6.8		C16A3.9
				R07E5.17		C16H3.3
				R07E5.3		C17E4.5
				R08D7.3		C17E4.6
				R08D7.4		C17G10.2
				R11H6.5		C17G10.4
				R13A5.12		C17H12.14
				R13A5.8		C17H12.2
				T08G5.5		C18B12.4
				T09A5.12		C18D11.3
				T09A5.15		C18D11.4
				T09A5.8		C18E3.9
				T24G10.2		C18E9.3
				T25B9.8		C18E9.5
				T26C11.4		C24B5.2
				W01D2.1		C24F3.2
				W03A5.2		C24G6.1
				W06E11.2		C24G6.4
				W06E11.5		C24G6.8
				W07G4.3		C25A1.10
				W09H1.5		C25A1.8
				Y111B2A.20		C25A1.9
				Y113G7B.16		C26F1.4
				Y113G7B.17		C26F1.9
				Y116A8C.26		C27A12.3
				Y116A8C.35		C27A12.8
				Y116A8C.42		C27A2.1
				Y2H9A.1		C27A2.6
				Y38A8.3		C27B7.1
				Y39B6A.2		C27F2.1
				Y39B6A.3		C27F2.10
				Y41D4A.5		C28C12.2
				Y42H9AR.1		C28C12.9
				Y46G5A.12		C29A12.1
				Y46G5A.13		C29A12.3
				Y48G1A.1		C29E4.12
				Y48G1A.6		C29E4.13
				Y54G2A.40		C29E4.4
				Y54H5A.1		C29E4.8
				Y54H5A.3		C30C11.2
				Y66D12A.18		C30C11.4
				Y69A2AR.1		C30F12.2
				Y75B8A.14		C30F8.2
				Y75B8A.16		C32D5.5
				Y80D3A.2		C32E8.5
				Y92H12BR.2		C32E8.7
				Y92H12BR.3		C32F10.2
				ZK1128.6		C33F10.13
				ZK328.2		C33F10.2
				ZK328.4		C33H5.12
				ZK418.9		C33H5.18
				ZK652.1		C33H5.7
				ZK742.5		C34B2.2
						C34B2.8
						C34C12.2
						C34C12.8
						C34G6.5
						C35D10.13
						C35D10.16
						C36B1.3
						C36B1.4
						C37A2.2
						C37A2.5
						C37A2.7
						C37A2.8
						C37A5.7
						C37C3.2
						C37C3.9
						C38C10.4
						C38C10.5
						C39E9.11
						C39E9.12
						C39E9.14
						C41C4.4
						C41D11.5
						C42D4.8
						C43E11.1
						C43E11.10
						C43G2.1
						C43H8.2
						C45B11.1
						C45G3.1
						C45G3.3
						C45G9.11
						C45G9.2
						C46A5.9
						C47D12.1
						C47D12.2
						C47G2.3
						C49A9.10
						C50B6.2
						C50B8.1
						C50B8.2
						C50B8.3
						C50C3.6
						C50F2.3
						C50F4.11
						C52E12.1
						C53D5.6
						C53H9.2
						C53H9.3
						C54D10.10
						C54G10.2
						C55A6.9
						C56A3.6
						C56A3.7
						C56C10.3
						C56C10.8
						CC4.3
						CD4.11
						CD4.4
						CD4.6
						D1007.12
						D1007.6
						D1022.1
						D1022.7
						D1025.8
						D1054.15
						D2045.2
						D2089.1
						D2092.2
						DY3.1
						E01A2.1
						E01A2.6
						E03H4.8
						E04A4.8
						E04D5.1
						EEED8.1
						EEED8.8
						F01G10.1
						F01G10.7
						F01G4.3
						F01G4.4
						F02A9.4
						F02E9.1
						F07A11.3
						F07C3.4
						F07E5.5
						F08B4.7
						F08F3.2
						F08F3.8
						F08F8.2
						F08F8.4
						F09D1.1
						F09E5.9
						F09F7.4
						F09F7.7
						F09G2.2
						F09G2.9
						F10B5.5
						F10B5.6
						F10B5.7
						F10C2.2
						F10C2.4
						F10C5.2
						F10E7.5
						F10E9.11
						F10G7.2
						F10G7.3
						F10G7.4
						F10G7.8
						F10G7.9
						F11A10.1
						F11A3.2
						F11E6.7
						F11G11.7
						F12A10.8
						F12F6.6
						F13B10.2
						F13G3.10
						F13H8.2
						F15D4.3
						F16A11.2
						F16B12.6
						F17C11.10
						F17C11.9
						F18A1.5
						F18A1.7
						F18C12.2
						F18E2.2
						F18E2.3
						F19B10.1
						F19B6.1
						F20H11.3
						F20H11.4
						F21D5.7
						F22B7.13
						F22B7.5
						F22B7.6
						F22E5.9
						F22F4.3
						F22G12.5
						F22G12.6
						F23B2.13
						F23B2.6
						F23C8.6
						F23F12.6
						F23H11.3
						F23H12.2
						F25D1.1
						F25E5.1
						F25F2.1
						F25H2.4
						F25H2.9
						F25H5.4
						F25H5.5
						F26A1.1
						F26A1.14
						F26B1.2
						F26B1.3
						F26E4.9
						F26F2.7
						F26F4.11
						F26F4.8
						F26H9.4
						F26H9.6
						F27C1.2
						F27C1.7
						F28C1.1
						F28C6.3
						F28C6.7
						F28D1.1
						F28D1.10
						F28D9.1
						F28D9.2
						F28F8.9
						F28H1.2
						F28H1.3
						F29B9.11
						F29B9.2
						F29B9.6
						F29D11.2
						F29F11.1
						F29G9.3
						F29G9.5
						F30A10.10
						F30A10.9
						F30H5.1
						F31E3.3
						F31E3.4
						F31E3.5
						F32D1.10
						F32D1.2
						F32D8.6
						F32H2.10
						F32H2.3
						F33A8.1
						F33A8.5
						F33A8.6
						F33E11.6
						F34D10.2
						F35B12.4
						F35B12.5
						F35C5.12
						F35F11.1
						F35G12.7
						F35G12.8
						F35G2.2
						F35G2.3
						F36A2.6
						F36A2.7
						F36A2.9
						F36A4.7
						F37C12.11
						F37C12.4
						F37C12.9
						F38A1.8
						F38A5.13
						F38A5.2
						F39B2.10
						F39B2.11
						F39B2.2
						F39B2.6
						F39G3.3
						F40F11.1
						F40F8.11
						F40F9.6
						F40F9.7
						F41C3.4
						F41E6.9
						F42G9.7
						F42H11.2
						F43D9.3
						F43D9.4
						F44B9.6
						F44E2.9
						F44E7.4
						F44E7.9
						F45E4.2
						F45E4.6
						F45F2.10
						F46B6.7
						F46E10.10
						F47D12.9
						F47G9.1
						F48F5.5
						F52C12.2
						F52C9.7
						F53A2.4
						F53A3.2
						F53A3.3
						F53B7.3
						F53F4.3
						F53F8.5
						F53G12.1
						F53G12.10
						F53H1.3
						F54B3.3
						F54C4.3
						F54C8.4
						F54C8.5
						F54C9.2
						F54C9.4
						F54C9.5
						F54D11.4
						F54D8.2
						F54E7.2
						F54E7.8
						F54F2.8
						F54H12.1
						F54H12.6
						F55A11.1
						F55A11.2
						F55C5.8
						F55C5.9
						F55F10.1
						F55G1.4
						F56A3.3
						F56A3.4
						F56A8.3
						F56B3.11
						F56B3.5
						F56C11.3
						F56C11.4
						F56D1.3
						F56D12.5
						F56D2.1
						F56D2.6
						F56E10.1
						F56E10.4
						F56F3.5
						F57B9.6
						F57C2.5
						F57C2.6
						F57C9.4
						F57F5.2
						F58A4.10
						F58A4.4
						F58A4.6
						F58E10.3
						F58E10.4
						F58F6.4
						F58G1.1
						F58G1.2
						F58G11.2
						F58G11.5
						F58G11.6
						F59A2.1
						F59A2.3
						F59A2.5
						F59A6.11
						F59A6.5
						F59B8.2
						F59E12.11
						F59E12.2
						F59H5.1
						H06I04.3
						H14E04.2
						H14E04.5
						H19N07.1
						H21P03.1
						H21P03.2
						H24K24.4
						H28O16.1
						H28O16.2
						H38K22.1
						H38K22.2
						H43I07.3
						K01C8.10
						K01C8.5
						K01C8.7
						K01C8.9
						K01G5.4
						K01G5.5
						K01G5.6
						K01G5.7
						K01G5.9
						K02F2.2
						K02F3.2
						K03B4.7
						K04B12.3
						K04F10.3
						K04F10.6
						K04G7.1
						K04G7.11
						K07A1.12
						K07C11.2
						K07C11.9
						K07C5.3
						K07C5.6
						K07C5.8
						K07D4.3
						K07H8.10
						K08B12.5
						K08D12.1
						K08D12.3
						K08E3.6
						K08E3.7
						K08E4.6
						K08E7.2
						K08E7.3
						K08F4.2
						K08F4.3
						K08F9.2
						K09H9.2
						K09H9.6
						K11H12.2
						K11H12.8
						K11H3.6
						K12C11.2
						K12D12.1
						K12D12.2
						K12H4.5
						LLC1.3
						M01E11.2
						M01E11.6
						M01F1.3
						M03F8.3
						M04B2.4
						M106.1
						M106.4
						M106.5
						M117.2
						M163.4
						M18.5
						M18.6
						M28.5
						M4.1
						M7.1
						M7.2
						M70.5
						R01B10.1
						R01B10.2
						R01B10.6
						R01H10.8
						R01H2.6
						R01H2.8
						R02D3.7
						R02F2.4
						R02F2.7
						R02F2.9
						R03D7.1
						R04F11.2
						R04F11.5
						R05D3.4
						R05D3.8
						R05G6.5
						R05G6.7
						R05H5.3
						R06A4.4
						R06A4.7
						R06C1.3
						R06C1.4
						R06C7.7
						R06C7.8
						R06F6.1
						R06F6.12
						R06F6.5
						R07B7.3
						R07E5.7
						R07E5.8
						R07H5.2
						R09A8.3
						R102.5
						R107.6
						R10D12.12
						R10D12.13
						R10E11.3
						R10E11.9
						R10E4.4
						R119.4
						R119.6
						R11D1.8
						R11D1.9
						R12B2.4
						R12C12.8
						R13F6.1
						R13F6.10
						R144.4
						R151.3
						R151.9
						R17.1
						R186.4
						R53.4
						R53.6
						T01C3.7
						T01C3.8
						T01D3.5
						T01E8.5
						T02C12.2
						T02E1.2
						T02G5.9
						T03F1.12
						T03F1.9
						T04A8.14
						T04A8.6
						T04A8.8
						T04C12.5
						T04C12.6
						T05A6.2
						T05B11.3
						T05B11.6
						T05C12.6
						T05C12.7
						T05C3.5
						T05E11.1
						T05E11.3
						T05E11.5
						T05F1.1
						T05F1.3
						T05F1.6
						T05G5.10
						T05G5.3
						T05H10.5
						T05H4.14
						T05H4.6
						T06A10.3
						T06E4.1
						T06E4.3
						T06E6.1
						T06E6.2
						T06E8.1
						T07A9.1
						T07A9.11
						T07A9.9
						T07C4.1
						T07C4.10
						T07C4.11
						T07C4.7
						T07F10.3
						T08B2.10
						T09A5.10
						T10B5.3
						T10B5.4
						T10B5.5
						T10B5.6
						T10H9.4
						T12D8.8
						T13C2.4
						T13H5.7
						T19B10.4
						T19B10.6
						T19B10.7
						T22C1.1
						T22C1.10
						T22C1.12
						T22C1.4
						T22C1.5
						T22D1.4
						T22D1.9
						T23B5.1
						T23D8.4
						T23D8.9
						T23F11.1
						T23F6.3
						T23F6.4
						T23H2.1
						T23H2.3
						T24B8.1
						T24B8.2
						T24D1.4
						T24H10.1
						T24H10.3
						T24H7.1
						T24H7.4
						T25D3.2
						T26A5.3
						T26A5.5
						T26A5.9
						T26A8.1
						T26A8.4
						T26C11.7
						T26E3.4
						T27E9.1
						T27E9.2
						T27F2.3
						T27F7.1
						T27F7.3
						T28D9.10
						T28D9.2
						T28F4.6
						VC5.4
						VF11C1L.1
						VW02B12L.2
						W01B11.3
						W01B6.7
						W01B6.9
						W01G7.5
						W02B12.2
						W02B8.2
						W02D3.3
						W02D7.7
						W02D9.1
						W02D9.2
						W02H5.2
						W03A3.2
						W03B1.4
						W03B1.9
						W03C9.5
						W03D2.4
						W03F8.4
						W03F9.5
						W03G1.6
						W03G9.4
						W04D2.4
						W04D2.6
						W06B11.2
						W06D4.5
						W06D4.6
						W06H3.2
						W06H3.3
						W07E6.1
						W07E6.5
						W08D2.7
						W08E12.7
						W08G11.4
						W09C5.1
						W09C5.2
						W09C5.6
						W09C5.7
						W10C8.2
						W10G11.20
						Y102A5C.18
						Y104H12D.2
						Y105E8A.16
						Y105E8A.17
						Y105E8A.8
						Y105E8A.9
						Y106G6H.15
						Y106G6H.16
						Y108G3AL.1
						Y110A2AR.1
						Y110A2AR.3
						Y111B2A.10
						Y111B2A.14
						Y111B2A.18
						Y111B2A.19
						Y113G7B.23
						Y116A8C.15
						Y119D3B.11
						Y119D3B.12
						Y119D3B.16
						Y17G7B.18
						Y17G7B.2
						Y17G7B.20
						Y17G7B.5
						Y17G9B.5
						Y18D10A.9
						Y18H1A.6
						Y18H1A.7
						Y23H5A.3
						Y24D9A.2
						Y24D9A.4
						Y25C1A.8
						Y32H12A.2
						Y34D9A.10
						Y34D9A.3
						Y37A1B.2
						Y37D8A.10
						Y37D8A.14
						Y37D8A.9
						Y37E11AL.3
						Y37E11AL.8
						Y37E11AM.1
						Y37E3.15
						Y38A10A.5
						Y38A8.2
						Y38E10A.6
						Y38F2AR.2
						Y38F2AR.9
						Y39A1A.21
						Y39A1C.4
						Y39A3CR.4
						Y39B6A.37
						Y39B6A.38
						Y39B6A.43
						Y39G10AR.13
						Y39G10AR.9
						Y39G8B.2
						Y39H10A.7
						Y40D12A.1
						Y41C4A.14
						Y41D4A.4
						Y41D4A.5
						Y41D4A.6
						Y41D4B.19
						Y41D4B.5
						Y41E3.10
						Y41E3.9
						Y43B11AR.4
						Y43C5A.6
						Y43F4B.2
						Y43F4B.4
						Y43H11AL.3
						Y44E3A.6
						Y44E3B.1
						Y45F10D.12
						Y45G12B.2
						Y45G12B.3
						Y46E12BL.2
						Y46G5A.2
						Y46G5A.5
						Y47A7.1
						Y47D3A.1
						Y47D3A.22
						Y47D3A.26
						Y47D3A.27
						Y47D3A.28
						Y47D3A.29
						Y47D7A.14
						Y47G6A.12
						Y47G6A.24
						Y47G6A.28
						Y47G6A.29
						Y47G6A.8
						Y47H9C.14
						Y48A6B.10
						Y48A6B.11
						Y48A6B.3
						Y48A6B.4
						Y48A6C.3
						Y48A6C.4
						Y48B6A.1
						Y48B6A.12
						Y48B6A.2
						Y48C3A.20
						Y48E1B.11
						Y48E1B.12
						Y48G1A.4
						Y48G1A.5
						Y48G1C.8
						Y48G9A.3
						Y49A3A.1
						Y49A3A.5
						Y49E10.1
						Y49E10.15
						Y49E10.19
						Y49E10.3
						Y49F6B.10
						Y49F6B.2
						Y4C6B.1
						Y50D4A.5
						Y50D4C.4
						Y50D4C.5
						Y50D7A.4
						Y50E8A.4
						Y51A2D.7
						Y51H1A.2
						Y51H1A.3
						Y51H1A.6
						Y51H7C.11
						Y51H7C.3
						Y53C12A.1
						Y53C12A.3
						Y53F4B.11
						Y53F4B.21
						Y53F4B.22
						Y53F4B.3
						Y53F4B.4
						Y53F4B.9
						Y53G8AR.2
						Y53G8AR.6
						Y53G8AR.8
						Y53H1C.2
						Y54E10A.7
						Y54E10A.9
						Y54E2A.11
						Y54F10AM.10
						Y54F10AM.5
						Y54F10BM.1
						Y54F10BM.13
						Y54G11A.2
						Y54G2A.28
						Y54G2A.3
						Y54G9A.6
						Y54G9A.7
						Y55B1BR.4
						Y55F3AM.3
						Y55F3AM.4
						Y55F3AM.6
						Y55F3AM.9
						Y55F3AR.2
						Y55F3AR.3
						Y55F3BR.7
						Y56A3A.17
						Y56A3A.19
						Y56A3A.4
						Y57G11C.3
						Y57G11C.34
						Y59A8A.1
						Y59A8A.2
						Y59A8B.13
						Y59C2A.2
						Y61A9LA.10
						Y65A5A.3
						Y66D12A.7
						Y66H1A.3
						Y67D2.4
						Y67D8C.3
						Y67D8C.5
						Y69A2AR.18
						Y69A2AR.21
						Y69A2AR.28
						Y69H2.6
						Y69H2.7
						Y6B3A.1
						Y6B3B.12
						Y6B3B.5
						Y71A12B.1
						Y71A12B.9
						Y71D11A.2
						Y71F9AL.13
						Y71F9AL.9
						Y71F9AM.6
						Y71F9B.10
						Y71G12B.1
						Y71G12B.30
						Y71H2AM.17
						Y71H2AM.20
						Y71H2AM.23
						Y71H2AM.3
						Y71H2AM.5
						Y71H2B.10
						Y73B3A.4
						Y73B6BL.12
						Y73B6BL.29
						Y73B6BL.3
						Y73B6BL.33
						Y73B6BL.34
						Y73F8A.34
						Y74C10AR.1
						Y74C10AR.3
						Y74C9A.4
						Y75B8A.22
						Y75B8A.24
						Y75B8A.25
						Y75B8A.30
						Y75B8A.31
						Y75B8A.7
						Y76B12C.7
						Y77E11A.4
						Y77E11A.7
						Y81G3A.1
						Y81G3A.3
						Y82E9BR.3
						Y87G2A.10
						Y92C3B.1
						Y92C3B.3
						Y92H12BR.8
						Y94H6A.3
						Y94H6A.9
						ZC168.3
						ZC168.4
						ZC302.1
						ZC302.2
						ZC328.4
						ZC328.5
						ZC395.10
						ZC395.3
						ZC404.3
						ZC404.8
						ZC410.2
						ZC513.4
						ZK1055.1
						ZK1058.4
						ZK1058.5
						ZK1098.10
						ZK1098.4
						ZK1098.8
						ZK1290.4
						ZK177.6
						ZK180.4
						ZK328.1
						ZK370.5
						ZK418.5
						ZK550.3
						ZK593.5
						ZK593.7
						ZK632.1
						ZK637.7
						ZK643.2
						ZK643.5
						ZK652.4
						ZK662.3
						ZK662.4
						ZK669.4
						ZK742.1
						ZK742.2
						ZK757.4
						ZK795.2
						ZK795.3
						ZK829.4
						ZK829.7
						ZK863.4
						ZK863.5
						ZK863.6
						ZK896.9
