# Supplementary material for: Tissue-specific direct targets of Caenorhabditis elegans Rb/E2F dictate distinct somatic and germline programs
Source: Genome Biol. 2013 Jan 23;14(1):R5. doi: 10.1186/gb-2013-14-1-r5 (PMC4053757; doi:10.1186/gb-2013-14-1-r5)
Supplement: Additional file 5 — Supplementary file 4. GO categories for each tissue-specific target gene set returned by DAVID, and summary page showing selected categories for Figure 3e. [file gb-2013-14-1-r5-S5.XLSX]

## Sheet: Summary
	biological process for each dataset								p>.05, only 2x enrichment or greater included in graphs, and only one of highly similar categories included, 10 max
	Benjamini corrected > .05				Straight P value >.05
		fold enrichment				fold enrichment
soma	GO:0009792~embryonic development ending in birth or egg hatching	1.74519		soma	GO:0008380~RNA splicing	5.55729			nonspecific	receptor-mediated endocytosis	4.12671
	GO:0040007~growth	1.71689			GO:0006119~oxidative phosphorylation	4.34479				digestive tract morphogenesis	4.20313
	GO:0009791~post-embryonic development	1.66562			GO:0006397~mRNA processing	4.12006				cell cycle checkpoint	4.8145
	GO:0002119~nematode larval development	1.6293			GO:0016071~mRNA metabolic process	4.03882				nuclear import	5.04376
	GO:0002164~larval development	1.62837			GO:0006396~RNA processing	3.16699				DNA replication initiation	5.88438
intestine	GO:0055114~oxidation reduction	2.56479			GO:0006091~generation of precursor metabolites and energy	2.81133				mitochondrial membrane organization	6.05251
germline	GO:0048599~oocyte development	10.2057			GO:0006412~translation	2.68714				kinetochore organization	7.56564
	GO:0009994~oocyte differentiation	9.7975			GO:0030163~protein catabolic process	2.5154				negative regulation of transposition	7.56564
	GO:0009880~embryonic pattern specification	8.50477			GO:0051603~proteolysis involved in cellular protein catabolic process	2.46672				mitotic chromosome condensation	7.56564
	GO:0006869~lipid transport	8.50477			GO:0044257~cellular protein catabolic process	2.45091				malate metabolic process	7.56564
	GO:0051321~meiotic cell cycle	2.96894			GO:0002119~nematode larval development	1.6293			intestine	aging	2.25786
	GO:0007049~cell cycle	2.60572			GO:0002164~larval development	1.62837				regulation of locomotion	2.27442
	GO:0022402~cell cycle process	2.3133			GO:0007548~sex differentiation	1.61169				oxidation reduction	2.56479
	GO:0009792~embryonic development ending in birth or egg hatching	1.81677			GO:0003006~reproductive developmental process	1.61034				monosaccharide metabolic process	3.40783
non-specific	GO:0051383~kinetochore organization	7.56564			GO:0040010~positive regulation of growth rate	1.44238				epigenetic regulation	4.25978
	GO:0051313~attachment of spindle microtubules to chromosome	7.56564			GO:0040009~regulation of growth rate	1.44154				glucose metabolic process	4.61059
	GO:0034453~microtubule anchoring	7.56564			GO:0045927~positive regulation of growth	1.35546				alcohol catabolic process	5.15658
	GO:0051382~kinetochore assembly	7.56564			GO:0040008~regulation of growth	1.31205				ER unfolded protein response	11.757
	GO:0034508~centromere complex assembly	7.56564		intestine	GO:0006636~unsaturated fatty acid biosynthetic process	16.7957				multicellular organism growth	13.0633
	GO:0006270~DNA replication initiation	5.88438			GO:0033559~unsaturated fatty acid metabolic process	14.6962				unsaturated fatty acid biosynthesis	16.7957
	GO:0000070~mitotic sister chromatid segregation	5.67423			GO:0035264~multicellular organism growth	13.0633			soma	aging	2.16345
	GO:0030261~chromosome condensation	5.29595			GO:0030968~endoplasmic reticulum unfolded protein response	11.757				proteolysis	2.46672
	GO:0015995~chlorophyll biosynthetic process	5.04376			GO:0034976~response to endoplasmic reticulum stress	11.757				translation	2.68714
	GO:0006606~protein import into nucleus	5.04376			GO:0006984~ER-nuclear signaling pathway	11.757				precursor metabolite generation	2.81133
	GO:0051170~nuclear import	5.04376			GO:0034620~cellular response to unfolded protein	9.7975				mRNA processing	4.12006
	GO:0015994~chlorophyll metabolic process	5.04376			GO:0006986~response to unfolded protein	9.04385				oxidative phosphorylation	4.34479
	GO:0000075~cell cycle checkpoint	4.8145			GO:0051789~response to protein stimulus	9.04385				RNA splicing	5.55729
	GO:0000819~sister chromatid segregation	4.72852			GO:0006633~fatty acid biosynthetic process	6.2704			germline	meiotic cell cycle	2.96894
	GO:0006779~porphyrin biosynthetic process	4.41329			GO:0046164~alcohol catabolic process	5.15658				posttranscriptional regulation	3.85122
	GO:0033013~tetrapyrrole metabolic process	4.41329			GO:0044275~cellular carbohydrate catabolic process	5.02436				fertilization	3.92528
	GO:0006778~porphyrin metabolic process	4.41329			GO:0006631~fatty acid metabolic process	5.00298				cytokinesis	5.78593
	GO:0033014~tetrapyrrole biosynthetic process	4.41329			GO:0006006~glucose metabolic process	4.61059				glycolysis	6.28045
	GO:0007067~mitosis	4.01924			GO:0040029~regulation of gene expression, epigenetic	4.25978				germ cell development	6.68011
	GO:0048285~organelle fission	4.01208			GO:0016053~organic acid biosynthetic process	4.05414				carbohydrate biosynthetic process	8.16458
	GO:0007051~spindle organization	3.99298			GO:0046394~carboxylic acid biosynthetic process	4.05414				embryonic pattern specification	8.50477
	GO:0006261~DNA-dependent DNA replication	3.98191			GO:0019318~hexose metabolic process	3.61754				oocyte development	10.2057
	GO:0017038~protein import	3.96295			GO:0005996~monosaccharide metabolic process	3.40783				glutamine metabolic process	12.2469
	GO:0000087~M phase of mitotic cell cycle	3.95741			GO:0055114~oxidation reduction	2.56479
	GO:0000280~nuclear division	3.95741			GO:0040012~regulation of locomotion	2.27442
	GO:0007052~mitotic spindle organization	3.90484			GO:0010259~multicellular organismal aging	2.25786
	GO:0006260~DNA replication	3.7187			GO:0008340~determination of adult life span	2.25786
	GO:0035046~pronuclear migration	3.61835			GO:0007568~aging	2.25786
	GO:0006397~mRNA processing	3.52193			GO:0006350~transcription	1.74178
	GO:0042254~ribosome biogenesis	3.48019			GO:0045449~regulation of transcription	1.72685
	GO:0007097~nuclear migration	3.46758			GO:0006355~regulation of transcription, DNA-dependent	1.57226
	GO:0000226~microtubule cytoskeleton organization	3.45858			GO:0051252~regulation of RNA metabolic process	1.56528
	GO:0000910~cytokinesis	3.45517			GO:0040008~regulation of growth	1.23527
	GO:0000278~mitotic cell cycle	3.42903		germline	GO:0045596~negative regulation of cell differentiation	40.8229
	GO:0051647~nucleus localization	3.39682			GO:0006541~glutamine metabolic process	12.2469
	GO:0040023~establishment of nucleus localization	3.39682			GO:0048599~oocyte development	10.2057
	GO:0007338~single fertilization	3.34634			GO:0048469~cell maturation	10.2057
	GO:0009566~fertilization	3.34634			GO:0021700~developmental maturation	10.2057
	GO:0008380~RNA splicing	3.34296			GO:0009994~oocyte differentiation	9.7975
	GO:0006364~rRNA processing	3.33778			GO:0009880~embryonic pattern specification	8.50477
	GO:0033365~protein localization in organelle	3.33778			GO:0006869~lipid transport	8.50477
	GO:0016072~rRNA metabolic process	3.33778			GO:0016051~carbohydrate biosynthetic process	8.16458
	GO:0022613~ribonucleoprotein complex biogenesis	3.2832			GO:0007281~germ cell development	6.68011
	GO:0040019~positive regulation of embryonic development	3.24242			GO:0006096~glycolysis	6.28045
	GO:0007346~regulation of mitotic cell cycle	3.20085			GO:0000910~cytokinesis	5.78593
	GO:0051301~cell division	3.12233			GO:0048477~oogenesis	5.10286
	GO:0006412~translation	3.09918			GO:0010876~lipid localization	5.10286
	GO:0016071~mRNA metabolic process	3.09019			GO:0008652~cellular amino acid biosynthetic process	5.10286
	GO:0051656~establishment of organelle localization	3.00802			GO:0051301~cell division	4.96787
	GO:0001703~gastrulation with mouth forming first	2.94932			GO:0019320~hexose catabolic process	4.8027
	GO:0006605~protein targeting	2.94219			GO:0046365~monosaccharide catabolic process	4.8027
	GO:0051640~organelle localization	2.90309			GO:0006007~glucose catabolic process	4.8027
	GO:0051726~regulation of cell cycle	2.88215			GO:0007292~female gamete generation	4.69644
	GO:0000279~M phase	2.87619			GO:0048610~reproductive cellular process	4.59258
	GO:0022403~cell cycle phase	2.87185			GO:0007389~pattern specification process	4.43727
	GO:0010564~regulation of cell cycle process	2.78734			GO:0006006~glucose metabolic process	4.00225
	GO:0007017~microtubule-based process	2.77921			GO:0009566~fertilization	3.92528
	GO:0007049~cell cycle	2.71351			GO:0007338~single fertilization	3.92528
	GO:0006974~response to DNA damage stimulus	2.68149			GO:0010605~negative regulation of macromolecule metabolic process	3.86163
	GO:0022402~cell cycle process	2.67319			GO:0010608~posttranscriptional regulation of gene expression	3.85122
	GO:0043623~cellular protein complex assembly	2.63918			GO:0010629~negative regulation of gene expression	3.76827
	GO:0007059~chromosome segregation	2.62481			GO:0019953~sexual reproduction	3.61265
	GO:0007010~cytoskeleton organization	2.61358			GO:0005996~monosaccharide metabolic process	3.54982
	GO:0006281~DNA repair	2.59393			GO:0007276~gamete generation	3.51922
	GO:0032774~RNA biosynthetic process	2.59393			GO:0051321~meiotic cell cycle	2.96894
	GO:0006457~protein folding	2.58824			GO:0007126~meiosis	2.8421
	GO:0006396~RNA processing	2.55226			GO:0051327~M phase of meiotic cell cycle	2.82423
	GO:0015992~proton transport	2.52188			GO:0007059~chromosome segregation	2.77707
	GO:0015985~energy coupled proton transport, down electrochemical gradient	2.52188			GO:0007049~cell cycle	2.60572
	GO:0015986~ATP synthesis coupled proton transport	2.52188			GO:0006091~generation of precursor metabolites and energy	2.40135
	GO:0055085~transmembrane transport	2.48996			GO:0000279~M phase	2.36166
	GO:0006259~DNA metabolic process	2.47243			GO:0022403~cell cycle phase	2.33274
	GO:0006818~hydrogen transport	2.47041			GO:0022402~cell cycle process	2.3133
	GO:0040035~hermaphrodite genitalia development	2.45609			GO:0044271~nitrogen compound biosynthetic process	2.17722
	GO:0048806~genitalia development	2.43492			GO:0048609~reproductive process in a multicellular organism	1.97386
	GO:0051321~meiotic cell cycle	2.43017			GO:0032504~multicellular organism reproduction	1.96953
	GO:0051327~M phase of meiotic cell cycle	2.37913			GO:0009792~embryonic development ending in birth or egg hatching	1.81677
	GO:0051276~chromosome organization	2.36091			GO:0003006~reproductive developmental process	1.42463
	GO:0045934~negative regulation of nucleobase, nucleoside, nucleotide and nucleic acid metabolic process	2.35375		non-specific	GO:0051383~kinetochore organization	7.56564
	GO:0051172~negative regulation of nitrogen compound metabolic process	2.35375			GO:0051313~attachment of spindle microtubules to chromosome	7.56564
	GO:0034470~ncRNA processing	2.35148			GO:0034453~microtubule anchoring	7.56564
	GO:0070271~protein complex biogenesis	2.35148			GO:0051382~kinetochore assembly	7.56564
	GO:0006461~protein complex assembly	2.35148			GO:0034508~centromere complex assembly	7.56564
	GO:0007126~meiosis	2.34631			GO:0040038~polar body extrusion after meiotic divisions	7.56564
	GO:0034220~ion transmembrane transport	2.31601			GO:0000335~negative regulation of transposition, DNA-mediated	7.56564
	GO:0007548~sex differentiation	2.28637			GO:0000337~regulation of transposition, DNA-mediated	7.56564
	GO:0007369~gastrulation	2.26969			GO:0007076~mitotic chromosome condensation	7.56564
	GO:0040007~growth	2.25749			GO:0043243~positive regulation of protein complex disassembly	7.56564
	GO:0003006~reproductive developmental process	2.22144			GO:0051306~mitotic sister chromatid separation	7.56564
	GO:0045132~meiotic chromosome segregation	2.17047			GO:0010529~negative regulation of transposition	7.56564
	GO:0002119~nematode larval development	2.11064			GO:0010528~regulation of transposition	7.56564
	GO:0002164~larval development	2.10944			GO:0051310~metaphase plate congression	7.56564
	GO:0009791~post-embryonic development	2.0966			GO:0007080~mitotic metaphase plate congression	7.56564
	GO:0040027~negative regulation of vulval development	2.06336			GO:0006108~malate metabolic process	7.56564
	GO:0048581~negative regulation of post-embryonic development	2.06336			GO:0045039~protein import into mitochondrial inner membrane	6.05251
	GO:0006119~oxidative phosphorylation	2.06336			GO:0007006~mitochondrial membrane organization	6.05251
	GO:0033554~cellular response to stress	2.0505			GO:0007093~mitotic cell cycle checkpoint	6.05251
	GO:0034621~cellular macromolecular complex subunit organization	2.03377			GO:0007007~inner mitochondrial membrane organization	6.05251
	GO:0009142~nucleoside triphosphate biosynthetic process	2.0175			GO:0000920~cell separation during cytokinesis	6.05251
	GO:0009145~purine nucleoside triphosphate biosynthetic process	2.0175			GO:0033206~cytokinesis after meiosis	6.05251
	GO:0009201~ribonucleoside triphosphate biosynthetic process	2.0175			GO:0006270~DNA replication initiation	5.88438
	GO:0009206~purine ribonucleoside triphosphate biosynthetic process	2.0175			GO:0000070~mitotic sister chromatid segregation	5.67423
	GO:0002009~morphogenesis of an epithelium	2.01141			GO:0032506~cytokinetic process	5.40403
	GO:0009792~embryonic development ending in birth or egg hatching	1.98278			GO:0030261~chromosome condensation	5.29595
	GO:0060429~epithelium development	1.98148			GO:0015995~chlorophyll biosynthetic process	5.04376
	GO:0009205~purine ribonucleoside triphosphate metabolic process	1.9651			GO:0006606~protein import into nucleus	5.04376
	GO:0009199~ribonucleoside triphosphate metabolic process	1.9651			GO:0051170~nuclear import	5.04376
	GO:0009144~purine nucleoside triphosphate metabolic process	1.9651			GO:0015994~chlorophyll metabolic process	5.04376
	GO:0034622~cellular macromolecular complex assembly	1.96146			GO:0051053~negative regulation of DNA metabolic process	5.04376
	GO:0018988~molting cycle, protein-based cuticle	1.95242			GO:0051304~chromosome separation	5.04376
	GO:0018996~molting cycle, collagen and cuticulin-based cuticle	1.95242			GO:0000075~cell cycle checkpoint	4.8145
	GO:0030163~protein catabolic process	1.94671			GO:0000819~sister chromatid segregation	4.72852
	GO:0042303~molting cycle	1.94458			GO:0034504~protein localization in nucleus	4.53938
	GO:0043933~macromolecular complex subunit organization	1.9383			GO:0015979~photosynthesis	4.53938
	GO:0048729~tissue morphogenesis	1.92979			GO:0006779~porphyrin biosynthetic process	4.41329
	GO:0065003~macromolecular complex assembly	1.90845			GO:0033013~tetrapyrrole metabolic process	4.41329
	GO:0048598~embryonic morphogenesis	1.90502			GO:0006778~porphyrin metabolic process	4.41329
	GO:0034613~cellular protein localization	1.90301			GO:0033014~tetrapyrrole biosynthetic process	4.41329
	GO:0070727~cellular macromolecule localization	1.90301			GO:0043244~regulation of protein complex disassembly	4.20313
	GO:0051603~proteolysis involved in cellular protein catabolic process	1.8548			GO:0048557~embryonic digestive tract morphogenesis	4.20313
	GO:0044257~cellular protein catabolic process	1.84291			GO:0045786~negative regulation of cell cycle	4.12671
	GO:0006886~intracellular protein transport	1.82794			GO:0006898~receptor-mediated endocytosis	4.12671
	GO:0034660~ncRNA metabolic process	1.79524			GO:0051052~regulation of DNA metabolic process	4.12671
	GO:0046907~intracellular transport	1.78749			GO:0033205~cytokinesis during cell cycle	4.12671
	GO:0040010~positive regulation of growth rate	1.78712			GO:0007067~mitosis	4.01924
	GO:0040009~regulation of growth rate	1.78609			GO:0048285~organelle fission	4.01208
	GO:0008104~protein localization	1.74769			GO:0007051~spindle organization	3.99298
	GO:0048580~regulation of post-embryonic development	1.74209			GO:0006261~DNA-dependent DNA replication	3.98191
	GO:0040028~regulation of vulval development	1.74209			GO:0017038~protein import	3.96295
	GO:0019953~sexual reproduction	1.74077			GO:0000087~M phase of mitotic cell cycle	3.95741
	GO:0043632~modification-dependent macromolecule catabolic process	1.73805			GO:0000280~nuclear division	3.95741
	GO:0019941~modification-dependent protein catabolic process	1.73805			GO:0007052~mitotic spindle organization	3.90484
	GO:0006091~generation of precursor metabolites and energy	1.72452			GO:0006414~translational elongation	3.78282
	GO:0044265~cellular macromolecule catabolic process	1.69065			GO:0010639~negative regulation of organelle organization	3.78282
	GO:0045927~positive regulation of growth	1.68876			GO:0001522~pseudouridine synthesis	3.78282
	GO:0007568~aging	1.68125			GO:0006626~protein targeting to mitochondrion	3.78282
	GO:0008340~determination of adult life span	1.68125			GO:0070585~protein localization in mitochondrion	3.78282
	GO:0010259~multicellular organismal aging	1.68125			GO:0006260~DNA replication	3.7187
	GO:0040008~regulation of growth	1.67313			GO:0035046~pronuclear migration	3.61835
	GO:0016192~vesicle-mediated transport	1.66966			GO:0006397~mRNA processing	3.52193
	GO:0009057~macromolecule catabolic process	1.63389			GO:0042254~ribosome biogenesis	3.48019
	GO:0045184~establishment of protein localization	1.59119			GO:0007097~nuclear migration	3.46758
	GO:0015031~protein transport	1.56214			GO:0000226~microtubule cytoskeleton organization	3.45858
	GO:0010171~body morphogenesis	1.53393			GO:0000910~cytokinesis	3.45517
					GO:0000278~mitotic cell cycle	3.42903
					GO:0051647~nucleus localization	3.39682
					GO:0040023~establishment of nucleus localization	3.39682
					GO:0007338~single fertilization	3.34634
					GO:0009566~fertilization	3.34634
					GO:0008380~RNA splicing	3.34296
					GO:0006364~rRNA processing	3.33778
					GO:0033365~protein localization in organelle	3.33778
					GO:0016072~rRNA metabolic process	3.33778
					GO:0022613~ribonucleoprotein complex biogenesis	3.2832
					GO:0040019~positive regulation of embryonic development	3.24242
					GO:0007346~regulation of mitotic cell cycle	3.20085
					GO:0051301~cell division	3.12233
					GO:0006412~translation	3.09918
					GO:0016071~mRNA metabolic process	3.09019
					GO:0007005~mitochondrion organization	3.02625
					GO:0051656~establishment of organelle localization	3.00802
					GO:0001703~gastrulation with mouth forming first	2.94932
					GO:0006605~protein targeting	2.94219
					GO:0051640~organelle localization	2.90309
					GO:0051726~regulation of cell cycle	2.88215
					GO:0006099~tricarboxylic acid cycle	2.88215
					GO:0046356~acetyl-CoA catabolic process	2.88215
					GO:0000279~M phase	2.87619
					GO:0022403~cell cycle phase	2.87185
					GO:0006612~protein targeting to membrane	2.83711
					GO:0010564~regulation of cell cycle process	2.78734
					GO:0007017~microtubule-based process	2.77921
					GO:0051187~cofactor catabolic process	2.75114
					GO:0046148~pigment biosynthetic process	2.75114
					GO:0009060~aerobic respiration	2.75114
					GO:0009109~coenzyme catabolic process	2.75114
					GO:0042440~pigment metabolic process	2.75114
					GO:0007049~cell cycle	2.71351
					GO:0006997~nucleus organization	2.68458
					GO:0006974~response to DNA damage stimulus	2.68149
					GO:0022402~cell cycle process	2.67319
					GO:0043623~cellular protein complex assembly	2.63918
					GO:0006084~acetyl-CoA metabolic process	2.63153
					GO:0007059~chromosome segregation	2.62481
					GO:0007010~cytoskeleton organization	2.61358
					GO:0006281~DNA repair	2.59393
					GO:0032774~RNA biosynthetic process	2.59393
					GO:0006457~protein folding	2.58824
					GO:0006396~RNA processing	2.55226
					GO:0015992~proton transport	2.52188
					GO:0015985~energy coupled proton transport, down electrochemical gradient	2.52188
					GO:0015986~ATP synthesis coupled proton transport	2.52188
					GO:0055085~transmembrane transport	2.48996
					GO:0006259~DNA metabolic process	2.47243
					GO:0006818~hydrogen transport	2.47041
					GO:0040035~hermaphrodite genitalia development	2.45609
					GO:0051653~spindle localization	2.44053
					GO:0051293~establishment of spindle localization	2.44053
					GO:0048806~genitalia development	2.43492
					GO:0051321~meiotic cell cycle	2.43017
					GO:0051294~establishment of spindle orientation	2.421
					GO:0051327~M phase of meiotic cell cycle	2.37913
					GO:0006351~transcription, DNA-dependent	2.36426
					GO:0051276~chromosome organization	2.36091
					GO:0045934~negative regulation of nucleobase, nucleoside, nucleotide and nucleic acid metabolic process	2.35375
					GO:0051172~negative regulation of nitrogen compound metabolic process	2.35375
					GO:0034470~ncRNA processing	2.35148
					GO:0070271~protein complex biogenesis	2.35148
					GO:0006461~protein complex assembly	2.35148
					GO:0042981~regulation of apoptosis	2.34796
					GO:0007126~meiosis	2.34631
					GO:0016568~chromatin modification	2.34174
					GO:0006323~DNA packaging	2.34174
					GO:0034220~ion transmembrane transport	2.31601
					GO:0007548~sex differentiation	2.28637
					GO:0007369~gastrulation	2.26969
					GO:0033043~regulation of organelle organization	2.26969
					GO:0030010~establishment of cell polarity	2.26969
					GO:0040007~growth	2.25749
					GO:0045995~regulation of embryonic development	2.22519
					GO:0003006~reproductive developmental process	2.22144
					GO:0045132~meiotic chromosome segregation	2.17047
					GO:0006897~endocytosis	2.11134
					GO:0010324~membrane invagination	2.11134
					GO:0002119~nematode larval development	2.11064
					GO:0002164~larval development	2.10944
					GO:0009791~post-embryonic development	2.0966
					GO:0007018~microtubule-based movement	2.09262
					GO:0040027~negative regulation of vulval development	2.06336
					GO:0048581~negative regulation of post-embryonic development	2.06336
					GO:0006119~oxidative phosphorylation	2.06336
					GO:0033554~cellular response to stress	2.0505
					GO:0065004~protein-DNA complex assembly	2.04477
					GO:0034621~cellular macromolecular complex subunit organization	2.03377
					GO:0018130~heterocycle biosynthetic process	2.02981
					GO:0009142~nucleoside triphosphate biosynthetic process	2.0175
					GO:0009145~purine nucleoside triphosphate biosynthetic process	2.0175
					GO:0009201~ribonucleoside triphosphate biosynthetic process	2.0175
					GO:0009206~purine ribonucleoside triphosphate biosynthetic process	2.0175
					GO:0002009~morphogenesis of an epithelium	2.01141
					GO:0016044~membrane organization	2.00267
					GO:0009792~embryonic development ending in birth or egg hatching	1.98278
					GO:0060429~epithelium development	1.98148
					GO:0010941~regulation of cell death	1.97364
					GO:0043067~regulation of programmed cell death	1.97364
					GO:0009205~purine ribonucleoside triphosphate metabolic process	1.9651
					GO:0009199~ribonucleoside triphosphate metabolic process	1.9651
					GO:0009144~purine nucleoside triphosphate metabolic process	1.9651
					GO:0034622~cellular macromolecular complex assembly	1.96146
					GO:0018988~molting cycle, protein-based cuticle	1.95242
					GO:0018996~molting cycle, collagen and cuticulin-based cuticle	1.95242
					GO:0030163~protein catabolic process	1.94671
					GO:0006754~ATP biosynthetic process	1.94545
					GO:0042303~molting cycle	1.94458
					GO:0009141~nucleoside triphosphate metabolic process	1.93991
					GO:0043933~macromolecular complex subunit organization	1.9383
					GO:0048729~tissue morphogenesis	1.92979
					GO:0065003~macromolecular complex assembly	1.90845
					GO:0048598~embryonic morphogenesis	1.90502
					GO:0034613~cellular protein localization	1.90301
					GO:0070727~cellular macromolecule localization	1.90301
					GO:0046034~ATP metabolic process	1.89141
					GO:0051169~nuclear transport	1.89141
					GO:0006913~nucleocytoplasmic transport	1.89141
					GO:0051603~proteolysis involved in cellular protein catabolic process	1.8548
					GO:0009152~purine ribonucleotide biosynthetic process	1.84742
					GO:0044257~cellular protein catabolic process	1.84291
					GO:0006886~intracellular protein transport	1.82794
					GO:0034660~ncRNA metabolic process	1.79524
					GO:0046907~intracellular transport	1.78749
					GO:0040010~positive regulation of growth rate	1.78712
					GO:0040009~regulation of growth rate	1.78609
					GO:0009260~ribonucleotide biosynthetic process	1.78515
					GO:0009150~purine ribonucleotide metabolic process	1.78515
					GO:0008104~protein localization	1.74769
					GO:0010629~negative regulation of gene expression	1.74592
					GO:0048580~regulation of post-embryonic development	1.74209
					GO:0040028~regulation of vulval development	1.74209
					GO:0019953~sexual reproduction	1.74077
					GO:0043632~modification-dependent macromolecule catabolic process	1.73805
					GO:0019941~modification-dependent protein catabolic process	1.73805
					GO:0006325~chromatin organization	1.72694
					GO:0009259~ribonucleotide metabolic process	1.72694
					GO:0006091~generation of precursor metabolites and energy	1.72452
					GO:0044265~cellular macromolecule catabolic process	1.69065
					GO:0045927~positive regulation of growth	1.68876
					GO:0007568~aging	1.68125
					GO:0008340~determination of adult life span	1.68125
					GO:0010259~multicellular organismal aging	1.68125
					GO:0040008~regulation of growth	1.67313
					GO:0006511~ubiquitin-dependent protein catabolic process	1.67148
					GO:0016192~vesicle-mediated transport	1.66966
					GO:0051188~cofactor biosynthetic process	1.64074
					GO:0009057~macromolecule catabolic process	1.63389
					GO:0006732~coenzyme metabolic process	1.63349
					GO:0051186~cofactor metabolic process	1.62952
					GO:0045184~establishment of protein localization	1.59119
					GO:0008406~gonad development	1.57617
					GO:0015031~protein transport	1.56214
					GO:0048608~reproductive structure development	1.55993
					GO:0010171~body morphogenesis	1.53393
					GO:0006164~purine nucleotide biosynthetic process	1.51313
					GO:0009165~nucleotide biosynthetic process	1.45094
					GO:0040014~regulation of multicellular organism growth	1.23967

## Sheet: soma-specific
Category	Term	Count	%	PValue	Genes	List Total	Pop Hits	Pop Total	Fold Enrichment	Bonferroni	Benjamini	FDR
GOTERM_BP_FAT	GO:0009794~regulation of mitotic cell cycle, embryonic	2	0.694444	0.0997692	TAF-10, NPP-1	164	5	7838	19.1171	1	0.792676	78.0705
GOTERM_BP_FAT	GO:0042773~ATP synthesis coupled electron transport	3	1.04167	0.0639476	ISP-1, F45H10.3, T20H4.5	164	20	7838	7.1689	1	0.71229	61.4811
GOTERM_BP_FAT	GO:0022904~respiratory electron transport chain	3	1.04167	0.0756972	ISP-1, F45H10.3, T20H4.5	164	22	7838	6.51718	1	0.748822	67.9021
GOTERM_BP_FAT	GO:0008380~RNA splicing	5	1.73611	0.0118445	SNR-7, SNR-1, F32B6.3, SNR-5, C50D2.5	164	43	7838	5.55729	0.997677	0.396737	15.8033
GOTERM_BP_FAT	GO:0022900~electron transport chain	4	1.38889	0.0561739	F53F4.10, ISP-1, F45H10.3, T20H4.5	164	42	7838	4.55168	1	0.691822	56.5962
GOTERM_BP_FAT	GO:0045333~cellular respiration	4	1.38889	0.0594986	ISP-1, F45H10.3, C37E2.1, T20H4.5	164	43	7838	4.44583	1	0.699074	58.752
GOTERM_BP_FAT	GO:0006119~oxidative phosphorylation	6	2.08333	0.0117858	ISP-1, F45H10.3, C36B1.9, T20H4.5, VHA-17, ATP-2	164	66	7838	4.34479	0.997606	0.422243	15.7311
GOTERM_BP_FAT	GO:0006397~mRNA processing	5	1.73611	0.0320897	SNR-7, C44B7.2, SNR-1, SNR-5, C50D2.5	164	58	7838	4.12006	1	0.563983	37.5535
GOTERM_BP_FAT	GO:0016071~mRNA metabolic process	6	2.08333	0.0158127	SMG-2, SNR-7, C44B7.2, SNR-1, SNR-5, C50D2.5	164	71	7838	4.03882	0.9997	0.43982	20.5549
GOTERM_BP_FAT	GO:0015980~energy derivation by oxidation of organic compounds	4	1.38889	0.0892318	ISP-1, F45H10.3, C37E2.1, T20H4.5	164	51	7838	3.74845	1	0.763464	74.0588
GOTERM_BP_FAT	GO:0006396~RNA processing	11	3.81944	0.00235279	T03F1.7, SNR-7, B0035.12, LPD-7, C44B7.2, SNR-1, F32B6.3, F33D4.5, SNR-5, C44E4.4, C50D2.5	164	166	7838	3.16699	0.698499	0.157417	3.34344
GOTERM_BP_FAT	GO:0006457~protein folding	5	1.73611	0.0731791	FKB-8, CYN-15, CYN-12, DNJ-1, CCT-2	164	76	7838	3.14426	1	0.748794	66.6164
GOTERM_BP_FAT	GO:0006091~generation of precursor metabolites and energy	8	2.77778	0.0230734	F53F4.10, ISP-1, F45H10.3, C36B1.9, C37E2.1, T20H4.5, VHA-17, ATP-2	164	136	7838	2.81133	0.999993	0.502888	28.6093
GOTERM_BP_FAT	GO:0006412~translation	14	4.86111	0.00199969	EIF-3.H, RPS-9, RPL-19, C26E6.6, F09G8.3, RPL-9, W01D2.1, F33D4.5, ZC262.8, F33D4.8, RPL-10, RPL-30, RPS-2, EIF-3.D	164	249	7838	2.68714	0.638994	0.156175	2.84839
GOTERM_BP_FAT	GO:0030163~protein catabolic process	9	3.125	0.0260259	CUL-5, RAD-23, Y67D2.2, PBS-4, SEL-10, FEM-3, SKR-16, YMEL-1, RFL-1	164	171	7838	2.5154	0.999999	0.525598	31.6617
GOTERM_BP_FAT	GO:0051603~proteolysis involved in cellular protein catabolic process	8	2.77778	0.0425679	CUL-5, RAD-23, Y67D2.2, PBS-4, SEL-10, FEM-3, SKR-16, RFL-1	164	155	7838	2.46672	1	0.618133	46.634
GOTERM_BP_FAT	GO:0044257~cellular protein catabolic process	8	2.77778	0.0438202	CUL-5, RAD-23, Y67D2.2, PBS-4, SEL-10, FEM-3, SKR-16, RFL-1	164	156	7838	2.45091	1	0.613387	47.6328
GOTERM_BP_FAT	GO:0044265~cellular macromolecule catabolic process	9	3.125	0.0329312	CUL-5, RAD-23, Y67D2.2, SMG-2, PBS-4, SEL-10, FEM-3, SKR-16, RFL-1	164	179	7838	2.40298	1	0.555866	38.3327
GOTERM_BP_FAT	GO:0043632~modification-dependent macromolecule catabolic process	7	2.43056	0.0878693	CUL-5, RAD-23, Y67D2.2, SEL-10, FEM-3, SKR-16, RFL-1	164	148	7838	2.26046	1	0.768443	73.4929
GOTERM_BP_FAT	GO:0019941~modification-dependent protein catabolic process	7	2.43056	0.0878693	CUL-5, RAD-23, Y67D2.2, SEL-10, FEM-3, SKR-16, RFL-1	164	148	7838	2.26046	1	0.768443	73.4929
GOTERM_BP_FAT	GO:0009057~macromolecule catabolic process	10	3.47222	0.0333654	CUL-5, RAD-23, Y67D2.2, SMG-2, PBS-4, SEL-10, FEM-3, SKR-16, YMEL-1, RFL-1	164	213	7838	2.24379	1	0.543937	38.7312
GOTERM_BP_FAT	GO:0008340~determination of adult life span	11	3.81944	0.0299909	RPL-19, TIR-1, RPS-9, CUA-1, W09C5.8, MEL-28, RPL-9, RPL-30, CYL-1, NUO-2, ATP-2	164	243	7838	2.16345	1	0.557685	35.5699
GOTERM_BP_FAT	GO:0010259~multicellular organismal aging	11	3.81944	0.0299909	RPL-19, TIR-1, RPS-9, CUA-1, W09C5.8, MEL-28, RPL-9, RPL-30, CYL-1, NUO-2, ATP-2	164	243	7838	2.16345	1	0.557685	35.5699
GOTERM_BP_FAT	GO:0007568~aging	11	3.81944	0.0299909	RPL-19, TIR-1, RPS-9, CUA-1, W09C5.8, MEL-28, RPL-9, RPL-30, CYL-1, NUO-2, ATP-2	164	243	7838	2.16345	1	0.557685	35.5699
GOTERM_BP_FAT	GO:0009792~embryonic development ending in birth or egg hatching	96	33.3333	5.49737e-11	F53F4.10, RPL-19, TIR-1, C25A11.2, LSM-1, Y67D2.2, C26E6.6, F29C4.2, W09C5.8, SNR-7, B0464.9, F15D3.7, F32B6.3, PAB-1, Y54H5A.1, ZC262.8, CDK-7, DIC-1, C14A4.11, ISP-1, T09A5.8, R05H5.5, FZO-1, VPS-39, MEL-28, F43E2.7, WRM-1, VPS-35, RAN-3, ATP-2, CCT-2, Y67D2.7, C44E4.4, F40F12.7, CUA-1, GON-4, D2085.3, Y75B8A.14, C02B10.2, F49C12.12, C25A1.13, CCF-1, W01D2.1, CYL-1, T20H4.5, VHA-17, PTP-2, UAF-…	164	2629	7838	1.74519	2.79816e-08	2.79816e-08	7.93629e-08
GOTERM_BP_FAT	GO:0040007~growth	49	17.0139	8.95597e-05	F53F4.10, RPL-19, TIR-1, LSM-1, SNR-7, W09C5.8, F29C4.2, C26E6.6, F54D7.2, B0464.9, DIC-1, F43E2.7, ATP-2, CCT-2, C44E4.4, F40F12.7, CUA-1, D2085.3, F56D2.2, W01D2.1, T20H4.5, CYL-1, VHA-17, UAF-2, C30B5.4, RPL-30, W09D10.1, RPS-2, RPS-9, LPD-7, F33D4.7, F33D4.5, ULP-2, SPT-5, M01F1.6, EXOS-3, NUO-2, B0035.12, F09G8.3, RPL-9, TAG-267, Y39B6A.3, ZK512.2, B0261.1, RPL-10, F19F10.9, NCBP-2, SNR-1, S…	164	1364	7838	1.71689	0.0445644	0.00907615	0.129215
GOTERM_BP_FAT	GO:0009791~post-embryonic development	62	21.5278	1.28304e-05	F53F4.10, RPL-19, TIR-1, LSM-1, Y67D2.2, W09C5.8, SNR-7, F29C4.2, C26E6.6, F54D7.2, B0464.9, DIC-1, F43E2.7, RAN-3, ATP-2, CCT-2, C44E4.4, ACY-1, F40F12.7, CUA-1, D2085.3, F56D2.2, F49C12.12, CCF-1, W01D2.1, CYL-1, T20H4.5, PTP-2, VHA-17, UAF-2, C30B5.4, RPL-30, W09D10.1, RPS-2, MEC-8, RPS-9, LPD-7, F33D4.7, F33D4.5, ULP-2, SPT-5, EOR-1, M01F1.6, EXOS-3, NUO-2, EIF-3.H, B0035.12, SEL-10, RPL-9, F…	164	1779	7838	1.66562	0.00650941	0.00326002	0.018521
GOTERM_BP_FAT	GO:0002119~nematode larval development	60	20.8333	3.96818e-05	F53F4.10, RPL-19, TIR-1, LSM-1, Y67D2.2, W09C5.8, SNR-7, F29C4.2, C26E6.6, F54D7.2, B0464.9, DIC-1, F43E2.7, RAN-3, ATP-2, CCT-2, C44E4.4, ACY-1, F40F12.7, CUA-1, D2085.3, F56D2.2, F49C12.12, CCF-1, W01D2.1, CYL-1, T20H4.5, PTP-2, VHA-17, UAF-2, C30B5.4, RPL-30, W09D10.1, RPS-2, MEC-8, RPS-9, LPD-7, F33D4.7, F33D4.5, ULP-2, SPT-5, EOR-1, M01F1.6, EXOS-3, NUO-2, EIF-3.H, B0035.12, RPL-9, F09G8.3, …	164	1760	7838	1.6293	0.0199958	0.0067102	0.0572715
GOTERM_BP_FAT	GO:0002164~larval development	60	20.8333	4.03821e-05	F53F4.10, RPL-19, TIR-1, LSM-1, Y67D2.2, W09C5.8, SNR-7, F29C4.2, C26E6.6, F54D7.2, B0464.9, DIC-1, F43E2.7, RAN-3, ATP-2, CCT-2, C44E4.4, ACY-1, F40F12.7, CUA-1, D2085.3, F56D2.2, F49C12.12, CCF-1, W01D2.1, CYL-1, T20H4.5, PTP-2, VHA-17, UAF-2, C30B5.4, RPL-30, W09D10.1, RPS-2, MEC-8, RPS-9, LPD-7, F33D4.7, F33D4.5, ULP-2, SPT-5, EOR-1, M01F1.6, EXOS-3, NUO-2, EIF-3.H, B0035.12, RPL-9, F09G8.3, …	164	1761	7838	1.62837	0.0203451	0.00512555	0.0582819
GOTERM_BP_FAT	GO:0007548~sex differentiation	26	9.02778	0.016201	SMG-2, F29C4.2, LPD-7, F15D3.7, PAB-1, SPT-5, RAN-3, ATP-2, F25H8.2, CCT-2, C44E4.4, EIF-3.D, NPP-17, F40F12.7, GON-4, D2085.3, SEL-10, F09G8.3, TAG-267, CCF-1, UAF-2, F19F10.9, NCBP-2, FEM-3, Y39A1A.13, F43D2.1	164	771	7838	1.61169	0.999755	0.4255	21.0063
GOTERM_BP_FAT	GO:0003006~reproductive developmental process	28	9.72222	0.0122061	SMG-2, F29C4.2, LPD-7, F15D3.7, PAB-1, SPT-5, RAN-3, F25H8.2, ATP-2, CCT-2, C44E4.4, EIF-3.D, NPP-17, F40F12.7, GON-4, D2085.3, SEL-10, F09G8.3, TAG-267, CCF-1, UAF-2, F19F10.9, NCBP-2, FEM-3, Y39A1A.13, DNC-2, MES-4, F43D2.1	164	831	7838	1.61034	0.998072	0.381746	16.247
GOTERM_BP_FAT	GO:0040035~hermaphrodite genitalia development	21	7.29167	0.0796864	NPP-17, F40F12.7, SMG-2, F29C4.2, D2085.3, LPD-7, F09G8.3, TAG-267, F15D3.7, CCF-1, PAB-1, UAF-2, SPT-5, F19F10.9, NCBP-2, Y39A1A.13, RAN-3, F25H8.2, CCT-2, F43D2.1, EIF-3.D	164	690	7838	1.45456	1	0.755594	69.8451
GOTERM_BP_FAT	GO:0040010~positive regulation of growth rate	52	18.0556	0.00339586	TIR-1, R08E3.3, SNR-7, W09C5.8, F29C4.2, C26E6.6, F54D7.2, F32B6.3, PAB-1, FZO-1, MEL-28, F43E2.7, RAN-3, ATP-2, C44E4.4, CUA-1, D2085.3, F56D2.2, F08F8.10, W01D2.1, T20H4.5, CYL-1, W09D10.1, C01A2.1, RPS-9, SOD-1, TAG-322, LPD-7, F33D4.5, ULP-2, SAX-2, NUO-2, F25H8.2, EIF-3.D, NPP-17, EIF-3.H, B0035.15, B0035.12, SEL-10, F09G8.3, TAG-267, C24D10.4, EMB-4, Y39B6A.3, ZK512.2, B0261.1, RPL-10, SNR-…	164	1723	7838	1.44238	0.82297	0.194611	4.79216
GOTERM_BP_FAT	GO:0048806~genitalia development	21	7.29167	0.0852677	NPP-17, F40F12.7, SMG-2, F29C4.2, D2085.3, LPD-7, F09G8.3, TAG-267, F15D3.7, CCF-1, PAB-1, UAF-2, SPT-5, F19F10.9, NCBP-2, Y39A1A.13, RAN-3, F25H8.2, CCT-2, F43D2.1, EIF-3.D	164	696	7838	1.44202	1	0.768542	72.3802
GOTERM_BP_FAT	GO:0040009~regulation of growth rate	52	18.0556	0.00343866	TIR-1, R08E3.3, SNR-7, W09C5.8, F29C4.2, C26E6.6, F54D7.2, F32B6.3, PAB-1, FZO-1, MEL-28, F43E2.7, RAN-3, ATP-2, C44E4.4, CUA-1, D2085.3, F56D2.2, F08F8.10, W01D2.1, T20H4.5, CYL-1, W09D10.1, C01A2.1, RPS-9, SOD-1, TAG-322, LPD-7, F33D4.5, ULP-2, SAX-2, NUO-2, F25H8.2, EIF-3.D, NPP-17, EIF-3.H, B0035.15, B0035.12, SEL-10, F09G8.3, TAG-267, C24D10.4, EMB-4, Y39B6A.3, ZK512.2, B0261.1, RPL-10, SNR-…	164	1724	7838	1.44154	0.826797	0.177009	4.85116
GOTERM_BP_FAT	GO:0045927~positive regulation of growth	54	18.75	0.010119	TIR-1, R08E3.3, SNR-7, W09C5.8, F29C4.2, C26E6.6, F54D7.2, F32B6.3, PAB-1, FZO-1, MEL-28, F43E2.7, VPS-35, RAN-3, ATP-2, C44E4.4, CUA-1, D2085.3, F56D2.2, F08F8.10, W01D2.1, T20H4.5, CYL-1, RPL-30, W09D10.1, C01A2.1, RPS-9, SOD-1, TAG-322, LPD-7, F33D4.5, ULP-2, SAX-2, NUO-2, F25H8.2, EIF-3.D, NPP-17, EIF-3.H, B0035.15, B0035.12, SEL-10, F09G8.3, TAG-267, C24D10.4, EMB-4, Y39B6A.3, ZK512.2, B0261…	164	1904	7838	1.35546	0.994354	0.4041	13.6557
GOTERM_BP_FAT	GO:0040008~regulation of growth	54	18.75	0.0190714	TIR-1, R08E3.3, SNR-7, W09C5.8, F29C4.2, C26E6.6, F54D7.2, F32B6.3, PAB-1, FZO-1, MEL-28, F43E2.7, VPS-35, RAN-3, ATP-2, C44E4.4, CUA-1, D2085.3, F56D2.2, F08F8.10, W01D2.1, T20H4.5, CYL-1, RPL-30, W09D10.1, C01A2.1, RPS-9, SOD-1, TAG-322, LPD-7, F33D4.5, ULP-2, SAX-2, NUO-2, F25H8.2, EIF-3.D, NPP-17, EIF-3.H, B0035.15, B0035.12, SEL-10, F09G8.3, TAG-267, C24D10.4, EMB-4, Y39B6A.3, ZK512.2, B0261…	164	1967	7838	1.31205	0.999945	0.458042	24.2691

## Sheet: nonspecific
Category	Term	Count	%	PValue	Genes	List Total	Pop Hits	Pop Total	Fold Enrichment	Bonferroni	Benjamini	FDR
GOTERM_BP_FAT	GO:0051383~kinetochore organization	6	0.395778	0.000212703	HIM-10, KNL-1, HCP-3, KNL-3, HCP-1, HCP-4	1036	6	7838	7.56564	0.223974	0.00328769	0.343031
GOTERM_BP_FAT	GO:0051313~attachment of spindle microtubules to chromosome	5	0.329815	0.00135334	HIM-10, CLS-2, HCP-1, HCP-6, HCP-4	1036	5	7838	7.56564	0.800965	0.0161736	2.16381
GOTERM_BP_FAT	GO:0034453~microtubule anchoring	5	0.329815	0.00135334	HIM-10, CLS-2, HCP-1, HCP-6, HCP-4	1036	5	7838	7.56564	0.800965	0.0161736	2.16381
GOTERM_BP_FAT	GO:0051382~kinetochore assembly	5	0.329815	0.00135334	KNL-1, HCP-3, KNL-3, HCP-1, HCP-4	1036	5	7838	7.56564	0.800965	0.0161736	2.16381
GOTERM_BP_FAT	GO:0034508~centromere complex assembly	5	0.329815	0.00135334	KNL-1, HCP-3, KNL-3, HCP-1, HCP-4	1036	5	7838	7.56564	0.800965	0.0161736	2.16381
GOTERM_BP_FAT	GO:0040038~polar body extrusion after meiotic divisions	4	0.263852	0.0082794	CYK-4, ANI-1, ZEN-4, PLK-1	1036	4	7838	7.56564	0.99995	0.0774098	12.5669
GOTERM_BP_FAT	GO:0000335~negative regulation of transposition, DNA-mediated	3	0.197889	0.0476735	RDE-2, MUT-7, MUT-2	1036	3	7838	7.56564	1	0.308242	54.572
GOTERM_BP_FAT	GO:0000337~regulation of transposition, DNA-mediated	3	0.197889	0.0476735	RDE-2, MUT-7, MUT-2	1036	3	7838	7.56564	1	0.308242	54.572
GOTERM_BP_FAT	GO:0007076~mitotic chromosome condensation	3	0.197889	0.0476735	CDL-1, MIX-1, HCP-6	1036	3	7838	7.56564	1	0.308242	54.572
GOTERM_BP_FAT	GO:0043243~positive regulation of protein complex disassembly	3	0.197889	0.0476735	SPAS-1, IFF-1, IFF-2	1036	3	7838	7.56564	1	0.308242	54.572
GOTERM_BP_FAT	GO:0051306~mitotic sister chromatid separation	3	0.197889	0.0476735	CLS-2, HCP-2, MEL-47	1036	3	7838	7.56564	1	0.308242	54.572
GOTERM_BP_FAT	GO:0010529~negative regulation of transposition	3	0.197889	0.0476735	RDE-2, MUT-7, MUT-2	1036	3	7838	7.56564	1	0.308242	54.572
GOTERM_BP_FAT	GO:0010528~regulation of transposition	3	0.197889	0.0476735	RDE-2, MUT-7, MUT-2	1036	3	7838	7.56564	1	0.308242	54.572
GOTERM_BP_FAT	GO:0051310~metaphase plate congression	3	0.197889	0.0476735	CLS-2, HCP-1, HCP-4	1036	3	7838	7.56564	1	0.308242	54.572
GOTERM_BP_FAT	GO:0007080~mitotic metaphase plate congression	3	0.197889	0.0476735	CLS-2, HCP-1, HCP-4	1036	3	7838	7.56564	1	0.308242	54.572
GOTERM_BP_FAT	GO:0006108~malate metabolic process	3	0.197889	0.0476735	MDH-1, F46E10.10, Y48B6A.12	1036	3	7838	7.56564	1	0.308242	54.572
GOTERM_BP_FAT	GO:0045039~protein import into mitochondrial inner membrane	4	0.263852	0.0186685	EXOS-4.1, TIN-13, TIN-9.1, DDP-1	1036	5	7838	6.05251	1	0.154338	26.2439
GOTERM_BP_FAT	GO:0007006~mitochondrial membrane organization	4	0.263852	0.0186685	EXOS-4.1, TIN-13, TIN-9.1, DDP-1	1036	5	7838	6.05251	1	0.154338	26.2439
GOTERM_BP_FAT	GO:0007093~mitotic cell cycle checkpoint	4	0.263852	0.0186685	SAN-1, MDF-2, ZWL-1, SPDL-1	1036	5	7838	6.05251	1	0.154338	26.2439
GOTERM_BP_FAT	GO:0007007~inner mitochondrial membrane organization	4	0.263852	0.0186685	EXOS-4.1, TIN-13, TIN-9.1, DDP-1	1036	5	7838	6.05251	1	0.154338	26.2439
GOTERM_BP_FAT	GO:0000920~cell separation during cytokinesis	4	0.263852	0.0186685	SMC-3, CYK-4, ACT-2, AIR-2	1036	5	7838	6.05251	1	0.154338	26.2439
GOTERM_BP_FAT	GO:0033206~cytokinesis after meiosis	4	0.263852	0.0186685	CYK-4, ANI-1, ZEN-4, PLK-1	1036	5	7838	6.05251	1	0.154338	26.2439
GOTERM_BP_FAT	GO:0006270~DNA replication initiation	7	0.461741	0.000307592	MCM-6, MCM-7, F34D10.2, MCM-5, MCM-4, MCM-3, MCM-2	1036	9	7838	5.88438	0.306986	0.00457333	0.495704
GOTERM_BP_FAT	GO:0000070~mitotic sister chromatid segregation	15	0.989446	8.07987e-09	MIX-1, SCC-3, CLS-2, MEL-47, SMC-4, DPY-26, HIM-10, CDL-1, PQN-85, TIM-1, HCP-2, HCP-3, HCP-1, HCP-6, HCP-4	1036	20	7838	5.67423	9.63116e-06	2.34908e-07	1.30516e-05
GOTERM_BP_FAT	GO:0051298~centrosome duplication	3	0.197889	0.0870675	SAS-6, ZYG-1, SPD-2	1036	4	7838	5.67423	1	0.456659	77.0408
GOTERM_BP_FAT	GO:0007094~mitotic cell cycle spindle assembly checkpoint	3	0.197889	0.0870675	SAN-1, MDF-2, SPDL-1	1036	4	7838	5.67423	1	0.456659	77.0408
GOTERM_BP_FAT	GO:0045839~negative regulation of mitosis	3	0.197889	0.0870675	SAN-1, MDF-2, SPDL-1	1036	4	7838	5.67423	1	0.456659	77.0408
GOTERM_BP_FAT	GO:0051225~spindle assembly	3	0.197889	0.0870675	ZYG-1, ZEN-4, AIR-2	1036	4	7838	5.67423	1	0.456659	77.0408
GOTERM_BP_FAT	GO:0030953~spindle astral microtubule organization	3	0.197889	0.0870675	DCN-1, LET-711, KNL-1	1036	4	7838	5.67423	1	0.456659	77.0408
GOTERM_BP_FAT	GO:0045910~negative regulation of DNA recombination	3	0.197889	0.0870675	RDE-2, MUT-7, MUT-2	1036	4	7838	5.67423	1	0.456659	77.0408
GOTERM_BP_FAT	GO:0007109~cytokinesis, completion of separation	3	0.197889	0.0870675	SMC-3, CYK-4, AIR-2	1036	4	7838	5.67423	1	0.456659	77.0408
GOTERM_BP_FAT	GO:0008612~peptidyl-lysine modification to hypusine	3	0.197889	0.0870675	IFF-1, IFF-2, TAG-242	1036	4	7838	5.67423	1	0.456659	77.0408
GOTERM_BP_FAT	GO:0051295~establishment of meiotic spindle localization	3	0.197889	0.0870675	CMD-1, LIN-5, ASPM-1	1036	4	7838	5.67423	1	0.456659	77.0408
GOTERM_BP_FAT	GO:0051296~establishment of meiotic spindle orientation	3	0.197889	0.0870675	CMD-1, LIN-5, ASPM-1	1036	4	7838	5.67423	1	0.456659	77.0408
GOTERM_BP_FAT	GO:0007099~centriole replication	3	0.197889	0.0870675	SAS-6, ZYG-1, SPD-2	1036	4	7838	5.67423	1	0.456659	77.0408
GOTERM_BP_FAT	GO:0031577~spindle checkpoint	3	0.197889	0.0870675	SAN-1, MDF-2, SPDL-1	1036	4	7838	5.67423	1	0.456659	77.0408
GOTERM_BP_FAT	GO:0046516~hypusine metabolic process	3	0.197889	0.0870675	IFF-1, IFF-2, TAG-242	1036	4	7838	5.67423	1	0.456659	77.0408
GOTERM_BP_FAT	GO:0045841~negative regulation of mitotic metaphase/anaphase transition	3	0.197889	0.0870675	SAN-1, MDF-2, SPDL-1	1036	4	7838	5.67423	1	0.456659	77.0408
GOTERM_BP_FAT	GO:0051784~negative regulation of nuclear division	3	0.197889	0.0870675	SAN-1, MDF-2, SPDL-1	1036	4	7838	5.67423	1	0.456659	77.0408
GOTERM_BP_FAT	GO:0032506~cytokinetic process	5	0.329815	0.00759656	SMC-3, CYK-4, ACT-2, ZEN-4, AIR-2	1036	7	7838	5.40403	0.999887	0.0723689	11.5893
GOTERM_BP_FAT	GO:0030261~chromosome condensation	7	0.461741	0.000683055	SMC-3, CDL-1, MIX-1, AIR-2, RAD-51, HCP-6, SMC-4	1036	10	7838	5.29595	0.557131	0.00942599	1.09766
GOTERM_BP_FAT	GO:0015995~chlorophyll biosynthetic process	6	0.395778	0.00316148	MCM-7, CDC-48.1, RPT-3, MCM-4, MCM-3, MCM-2	1036	9	7838	5.04376	0.97705	0.0353088	4.98629
GOTERM_BP_FAT	GO:0006606~protein import into nucleus	6	0.395778	0.00316148	IMB-3, IMB-2, IMA-1, IMB-1, IMA-3, IMA-2	1036	9	7838	5.04376	0.97705	0.0353088	4.98629
GOTERM_BP_FAT	GO:0051170~nuclear import	6	0.395778	0.00316148	IMB-3, IMB-2, IMA-1, IMB-1, IMA-3, IMA-2	1036	9	7838	5.04376	0.97705	0.0353088	4.98629
GOTERM_BP_FAT	GO:0015994~chlorophyll metabolic process	6	0.395778	0.00316148	MCM-7, CDC-48.1, RPT-3, MCM-4, MCM-3, MCM-2	1036	9	7838	5.04376	0.97705	0.0353088	4.98629
GOTERM_BP_FAT	GO:0051053~negative regulation of DNA metabolic process	4	0.263852	0.0337024	RDE-2, MUT-7, MUT-2, F23C8.9	1036	6	7838	5.04376	1	0.247075	42.5231
GOTERM_BP_FAT	GO:0051304~chromosome separation	4	0.263852	0.0337024	CLS-2, HCP-2, MEL-47, BRC-1	1036	6	7838	5.04376	1	0.247075	42.5231
GOTERM_BP_FAT	GO:0000075~cell cycle checkpoint	7	0.461741	0.00133527	MRT-2, SAN-1, MDF-2, ZWL-1, URI-1, SPDL-1, F23C8.9	1036	11	7838	4.8145	0.796626	0.0161208	2.13521
GOTERM_BP_FAT	GO:0000819~sister chromatid segregation	15	0.989446	2.43726e-07	MIX-1, SCC-3, CLS-2, MEL-47, SMC-4, DPY-26, HIM-10, CDL-1, PQN-85, TIM-1, HCP-2, HCP-3, HCP-1, HCP-6, HCP-4	1036	24	7838	4.72852	0.000290479	5.58693e-06	0.000393695
GOTERM_BP_FAT	GO:0034504~protein localization in nucleus	6	0.395778	0.00563991	IMB-3, IMB-2, IMA-1, IMB-1, IMA-3, IMA-2	1036	10	7838	4.53938	0.998819	0.0559935	8.73114
GOTERM_BP_FAT	GO:0015979~photosynthesis	6	0.395778	0.00563991	MCM-7, CDC-48.1, RPT-3, MCM-4, MCM-3, MCM-2	1036	10	7838	4.53938	0.998819	0.0559935	8.73114
GOTERM_BP_FAT	GO:0006779~porphyrin biosynthetic process	7	0.461741	0.0023738	MCM-7, CDC-48.1, RPT-3, Y46G5A.2, MCM-4, MCM-3, MCM-2	1036	12	7838	4.41329	0.94116	0.0273917	3.76626
GOTERM_BP_FAT	GO:0033013~tetrapyrrole metabolic process	7	0.461741	0.0023738	MCM-7, CDC-48.1, RPT-3, Y46G5A.2, MCM-4, MCM-3, MCM-2	1036	12	7838	4.41329	0.94116	0.0273917	3.76626
GOTERM_BP_FAT	GO:0006778~porphyrin metabolic process	7	0.461741	0.0023738	MCM-7, CDC-48.1, RPT-3, Y46G5A.2, MCM-4, MCM-3, MCM-2	1036	12	7838	4.41329	0.94116	0.0273917	3.76626
GOTERM_BP_FAT	GO:0033014~tetrapyrrole biosynthetic process	7	0.461741	0.0023738	MCM-7, CDC-48.1, RPT-3, Y46G5A.2, MCM-4, MCM-3, MCM-2	1036	12	7838	4.41329	0.94116	0.0273917	3.76626
GOTERM_BP_FAT	GO:0007143~female meiosis	4	0.263852	0.0532817	CYK-4, ANI-1, ZEN-4, PLK-1	1036	7	7838	4.32322	1	0.331607	58.7058
GOTERM_BP_FAT	GO:0000018~regulation of DNA recombination	4	0.263852	0.0532817	RDE-2, MUT-7, MUT-2, SYP-2	1036	7	7838	4.32322	1	0.331607	58.7058
GOTERM_BP_FAT	GO:0007098~centrosome cycle	4	0.263852	0.0532817	SAS-6, ZYG-1, SPD-2, PLK-1	1036	7	7838	4.32322	1	0.331607	58.7058
GOTERM_BP_FAT	GO:0051028~mRNA transport	4	0.263852	0.0532817	NPP-19, NPP-15, NXT-1, NPP-22	1036	7	7838	4.32322	1	0.331607	58.7058
GOTERM_BP_FAT	GO:0043244~regulation of protein complex disassembly	5	0.329815	0.0219816	SPAS-1, CAP-2, IFF-1, IFF-2, RSA-1	1036	9	7838	4.20313	1	0.174684	30.165
GOTERM_BP_FAT	GO:0048557~embryonic digestive tract morphogenesis	5	0.329815	0.0219816	UBC-18, EFL-1, LIN-36, LIN-53, LIN-35	1036	9	7838	4.20313	1	0.174684	30.165
GOTERM_BP_FAT	GO:0045786~negative regulation of cell cycle	6	0.395778	0.0092271	SAN-1, EFL-1, MDF-2, CDC-14, WEE-1.3, SPDL-1	1036	11	7838	4.12671	0.999984	0.0852559	13.9068
GOTERM_BP_FAT	GO:0006898~receptor-mediated endocytosis	6	0.395778	0.0092271	CHC-1, DYN-1, RME-8, APB-1, RAB-5, RAB-11.1	1036	11	7838	4.12671	0.999984	0.0852559	13.9068
GOTERM_BP_FAT	GO:0051052~regulation of DNA metabolic process	6	0.395778	0.0092271	RDE-2, MUT-7, PCN-1, MUT-2, F23C8.9, SYP-2	1036	11	7838	4.12671	0.999984	0.0852559	13.9068
GOTERM_BP_FAT	GO:0033205~cytokinesis during cell cycle	6	0.395778	0.0092271	CYK-4, ANI-1, ACT-2, ACT-1, ZEN-4, PLK-1	1036	11	7838	4.12671	0.999984	0.0852559	13.9068
GOTERM_BP_FAT	GO:0007067~mitosis	34	2.24274	1.76999e-13	NDC-80, SCC-3, MEL-47, MDF-2, LIN-5, F23C8.9, GPR-2, GPR-1, KBP-3, GSP-2, EMB-30, PQN-85, CDK-1, CYB-1, AIR-2, CYB-3, HCP-2, LET-99, HCP-3, HCP-1, HCP-6, RAN-1, HCP-4, CZW-1, MIX-1, ZEN-4, CSC-1, CLS-2, SMC-4, HIM-10, DPY-26, CDL-1, TIM-1, ZWL-1	1036	64	7838	4.01924	2.10948e-10	8.43792e-12	2.8586e-10
GOTERM_BP_FAT	GO:0048285~organelle fission	35	2.30871	7.84467e-14	NDC-80, SCC-3, MEL-47, MDF-2, LIN-5, F23C8.9, GPR-2, GPR-1, DRP-1, KBP-3, GSP-2, EMB-30, PQN-85, CDK-1, CYB-1, AIR-2, CYB-3, HCP-2, LET-99, HCP-3, HCP-1, HCP-6, RAN-1, HCP-4, CZW-1, MIX-1, ZEN-4, CSC-1, CLS-2, SMC-4, HIM-10, DPY-26, CDL-1, TIM-1, ZWL-1	1036	66	7838	4.01208	9.35634e-11	3.89844e-12	1.26787e-10
GOTERM_BP_FAT	GO:0007051~spindle organization	38	2.5066	6.7734e-15	MIG-5, AMA-1, BMK-1, LIN-5, KBP-1, GPR-2, GPR-1, TBA-2, AIR-2, HCP-2, BIR-1, HCP-3, DNJ-12, HCP-1, RAN-1, RSA-1, TBA-1, POP-1, IMB-1, TBB-1, HCP-4, ASPM-1, TBB-2, IMA-2, MIS-12, ZYG-1, ZEN-4, CLS-2, SPD-5, SPD-2, KLP-19, KNL-1, PLK-1, KIN-19, HIM-10, DCN-1, LET-711, PPH-4.1	1036	72	7838	3.99298	8.07265e-12	3.50941e-13	1.09357e-11
GOTERM_BP_FAT	GO:0006261~DNA-dependent DNA replication	10	0.659631	0.000314347	MCM-6, MCM-7, F34D10.2, PRI-1, MCM-5, MCM-4, F23C8.9, PRI-2, MCM-3, MCM-2	1036	19	7838	3.98191	0.312546	0.00461599	0.506564
GOTERM_BP_FAT	GO:0017038~protein import	11	0.725594	0.000136881	EXOS-4.1, C34C12.8, TIN-13, TIN-9.1, IMB-3, IMB-2, IMA-1, IMB-1, IMA-3, IMA-2, DDP-1	1036	21	7838	3.96295	0.150556	0.00229558	0.220878
GOTERM_BP_FAT	GO:0000087~M phase of mitotic cell cycle	34	2.24274	3.14756e-13	NDC-80, SCC-3, MEL-47, MDF-2, LIN-5, F23C8.9, GPR-2, GPR-1, KBP-3, GSP-2, EMB-30, PQN-85, CDK-1, CYB-1, AIR-2, CYB-3, HCP-2, LET-99, HCP-3, HCP-1, HCP-6, RAN-1, HCP-4, CZW-1, MIX-1, ZEN-4, CSC-1, CLS-2, SMC-4, HIM-10, DPY-26, CDL-1, TIM-1, ZWL-1	1036	65	7838	3.95741	3.7518e-10	1.443e-11	5.08416e-10
GOTERM_BP_FAT	GO:0000280~nuclear division	34	2.24274	3.14756e-13	NDC-80, SCC-3, MEL-47, MDF-2, LIN-5, F23C8.9, GPR-2, GPR-1, KBP-3, GSP-2, EMB-30, PQN-85, CDK-1, CYB-1, AIR-2, CYB-3, HCP-2, LET-99, HCP-3, HCP-1, HCP-6, RAN-1, HCP-4, CZW-1, MIX-1, ZEN-4, CSC-1, CLS-2, SMC-4, HIM-10, DPY-26, CDL-1, TIM-1, ZWL-1	1036	65	7838	3.95741	3.7518e-10	1.443e-11	5.08416e-10
GOTERM_BP_FAT	GO:0007052~mitotic spindle organization	32	2.11082	2.81088e-12	MIG-5, AMA-1, BMK-1, LIN-5, KBP-1, GPR-2, GPR-1, TBA-2, AIR-2, BIR-1, HCP-2, HCP-3, DNJ-12, HCP-1, RAN-1, RSA-1, TBA-1, POP-1, IMB-1, TBB-1, HCP-4, TBB-2, IMA-2, MIS-12, CLS-2, SPD-5, SPD-2, KLP-19, PLK-1, KIN-19, HIM-10, PPH-4.1	1036	62	7838	3.90484	3.35055e-09	1.19662e-10	4.54045e-09
GOTERM_BP_FAT	GO:0006414~translational elongation	6	0.395778	0.0141223	TSFM-1, Y41E3.10, F54H12.6, F29C12.4, C37A2.7, TUFM-1	1036	12	7838	3.78282	1	0.123155	20.5265
GOTERM_BP_FAT	GO:0010639~negative regulation of organelle organization	5	0.329815	0.0328761	SAN-1, CAP-2, MDF-2, SPDL-1, RSA-1	1036	10	7838	3.78282	1	0.243196	41.7241
GOTERM_BP_FAT	GO:0001522~pseudouridine synthesis	5	0.329815	0.0328761	PUS-1, Y48A6B.3, Y48C3A.20, Y73B6BL.29, K01G5.5	1036	10	7838	3.78282	1	0.243196	41.7241
GOTERM_BP_FAT	GO:0006626~protein targeting to mitochondrion	5	0.329815	0.0328761	EXOS-4.1, C34C12.8, TIN-13, TIN-9.1, DDP-1	1036	10	7838	3.78282	1	0.243196	41.7241
GOTERM_BP_FAT	GO:0070585~protein localization in mitochondrion	5	0.329815	0.0328761	EXOS-4.1, C34C12.8, TIN-13, TIN-9.1, DDP-1	1036	10	7838	3.78282	1	0.243196	41.7241
GOTERM_BP_FAT	GO:0050657~nucleic acid transport	4	0.263852	0.0770805	NPP-19, NPP-15, NXT-1, NPP-22	1036	8	7838	3.78282	1	0.42095	72.6294
GOTERM_BP_FAT	GO:0050658~RNA transport	4	0.263852	0.0770805	NPP-19, NPP-15, NXT-1, NPP-22	1036	8	7838	3.78282	1	0.42095	72.6294
GOTERM_BP_FAT	GO:0051236~establishment of RNA localization	4	0.263852	0.0770805	NPP-19, NPP-15, NXT-1, NPP-22	1036	8	7838	3.78282	1	0.42095	72.6294
GOTERM_BP_FAT	GO:0031023~microtubule organizing center organization	4	0.263852	0.0770805	SAS-6, ZYG-1, SPD-2, PLK-1	1036	8	7838	3.78282	1	0.42095	72.6294
GOTERM_BP_FAT	GO:0051297~centrosome organization	4	0.263852	0.0770805	SAS-6, ZYG-1, SPD-2, PLK-1	1036	8	7838	3.78282	1	0.42095	72.6294
GOTERM_BP_FAT	GO:0006403~RNA localization	4	0.263852	0.0770805	NPP-19, NPP-15, NXT-1, NPP-22	1036	8	7838	3.78282	1	0.42095	72.6294
GOTERM_BP_FAT	GO:0015931~nucleobase, nucleoside, nucleotide and nucleic acid transport	4	0.263852	0.0770805	NPP-19, NPP-15, NXT-1, NPP-22	1036	8	7838	3.78282	1	0.42095	72.6294
GOTERM_BP_FAT	GO:0006260~DNA replication	29	1.91293	1.57131e-10	DNA-2, Y47D3A.29, DIV-1, MEL-47, F10C2.4, MCM-5, CRN-1, F23C8.9, MCM-4, MCM-3, RPA-1, MCM-2, RFC-1, RFC-2, NFI-1, RFC-4, POLQ-1, F34D10.2, CEL-1, PRI-1, LIG-1, PRI-2, MCM-6, MCM-7, HMG-4, R53.6, F55A3.3, RNR-1, PCN-1	1036	59	7838	3.7187	1.87301e-07	5.50885e-09	2.53818e-07
GOTERM_BP_FAT	GO:0035046~pronuclear migration	22	1.45119	7.38684e-08	CUL-3, Y47D3A.29, ZEN-4, SPD-5, LET-754, NUD-1, Y53F4B.22, PFD-5, T26A5.8, DLC-1, F54B3.3, PFD-3, TBA-2, TAG-170, CAP-2, PAR-5, DNC-1, LET-99, TBA-1, DLI-1, TBB-1, TBB-2	1036	46	7838	3.61835	8.80473e-05	1.91415e-06	0.000119321
GOTERM_BP_FAT	GO:0006397~mRNA processing	27	1.781	3.32693e-09	Y55F3AM.3, M28.5, K04G7.11, SNR-6, HEL-1, LET-858, SUF-1, RSR-1, K07C5.6, T10C6.5, IRE-1, PRP-8, MOG-4, T13C2.4, RSP-7, RSP-6, RSP-5, CEL-1, RSP-3, RSP-2, STIP-1, F56D2.6, W04D2.6, CDL-1, SNR-4, Y46G5A.4, SNR-3	1036	58	7838	3.52193	3.9657e-06	1.04361e-07	5.37407e-06
GOTERM_BP_FAT	GO:0042254~ribosome biogenesis	23	1.51715	8.20607e-08	EXOS-4.1, Y48A6B.3, M28.5, Y48B6A.1, ZK1127.5, Y45F10D.7, PRO-1, K01G5.5, F10E7.5, Y75B8A.7, H06I04.3, RPL-7A, F13H8.2, ZK1010.3, T26G10.1, Y61A9LA.10, TAG-345, C25A1.6, RPL-24.2, FIB-1, EIF-6, Y53C12B.1, T07A9.9	1036	50	7838	3.48019	9.78116e-05	2.0812e-06	0.000132554
GOTERM_BP_FAT	GO:0007097~nuclear migration	22	1.45119	1.82529e-07	CUL-3, Y47D3A.29, ZEN-4, SPD-5, LET-754, NUD-1, Y53F4B.22, PFD-5, T26A5.8, DLC-1, F54B3.3, PFD-3, TBA-2, TAG-170, CAP-2, PAR-5, DNC-1, LET-99, TBA-1, DLI-1, TBB-1, TBB-2	1036	48	7838	3.46758	0.000217551	4.35148e-06	0.000294843
GOTERM_BP_FAT	GO:0000226~microtubule cytoskeleton organization	48	3.16623	1.46637e-15	MIG-5, AMA-1, BMK-1, GAD-1, LIN-5, KBP-1, GPR-2, GPR-1, SPAS-1, TBA-2, SAS-6, AIR-2, HCP-2, BIR-1, HCP-3, DNJ-12, HCP-1, HCP-6, RAN-1, IMB-1, POP-1, TBA-1, RSA-1, HCP-4, ASPM-1, TBB-1, TBB-2, IMA-2, MIS-12, ZYG-1, ZEN-4, NPP-13, CLS-2, SPD-5, KLP-19, SPD-2, KNL-1, PLK-1, KIN-19, KLP-7, HIM-10, DCN-1, LET-711, PAR-5, CMD-1, DNC-1, NPP-3, PPH-4.1	1036	105	7838	3.45858	1.7204e-12	7.81597e-14	2.33147e-12
GOTERM_BP_FAT	GO:0000910~cytokinesis	58	3.82586	9.50986e-19	NDC-80, C50F2.3, F10C2.4, MCM-5, MCM-3, SQV-6, TBA-2, CYB-1, AIR-1, AIR-2, CYB-3, RUVB-2, CDC-14, TBA-1, HCP-4, SPK-1, CYK-4, CDC-48.1, CSC-1, ICP-1, ZK1127.5, KNL-3, RAB-5, MCM-6, MCM-7, HIM-10, CSN-1, PCN-1, RAB-11.1, BUB-1, LIN-5, GPR-2, GPR-1, T22F3.3, F54B3.3, GSP-2, ANI-1, ACT-2, ACT-1, ECT-2, RSA-1, RFC-4, ASPM-1, ZEN-4, CLS-2, SPD-5, KLP-18, PDR-1, PLK-1, PRI-1, NUD-1, LIG-1, PRI-2, SMC-4…	1036	127	7838	3.45517	1.13358e-15	5.39798e-17	1.53615e-15
GOTERM_BP_FAT	GO:0000278~mitotic cell cycle	63	4.15567	4.07648e-20	NDC-80, AMA-1, GAD-1, CDK-8, TBA-2, PQN-85, CYB-1, CDK-1, AIR-2, CYB-3, HCP-2, BIR-1, HCP-3, LET-99, DNJ-12, HCP-1, HCP-6, TBA-1, RAN-1, HCP-4, TBB-1, TBB-2, CZW-1, MIS-12, MIX-1, CSC-1, KIN-19, HIM-10, CDL-1, DCN-1, LET-711, PAR-5, NPP-3, MIG-5, SCC-3, BMK-1, MDF-2, MEL-47, LIN-5, KBP-1, GPR-2, F23C8.9, GPR-1, GSP-2, KBP-3, EMB-30, IMB-1, POP-1, RSA-1, IMA-2, ZEN-4, NPP-13, CLS-2, SPD-5, KLP-19,…	1036	139	7838	3.42903	4.85916e-17	2.42958e-18	6.58483e-17
GOTERM_BP_FAT	GO:0051647~nucleus localization	22	1.45119	2.80112e-07	CUL-3, Y47D3A.29, ZEN-4, SPD-5, LET-754, NUD-1, Y53F4B.22, PFD-5, T26A5.8, DLC-1, F54B3.3, PFD-3, TBA-2, TAG-170, CAP-2, PAR-5, DNC-1, LET-99, TBA-1, DLI-1, TBB-1, TBB-2	1036	49	7838	3.39682	0.000333838	6.29985e-06	0.00045247
GOTERM_BP_FAT	GO:0040023~establishment of nucleus localization	22	1.45119	2.80112e-07	CUL-3, Y47D3A.29, ZEN-4, SPD-5, LET-754, NUD-1, Y53F4B.22, PFD-5, T26A5.8, DLC-1, F54B3.3, PFD-3, TBA-2, TAG-170, CAP-2, PAR-5, DNC-1, LET-99, TBA-1, DLI-1, TBB-1, TBB-2	1036	49	7838	3.39682	0.000333838	6.29985e-06	0.00045247
GOTERM_BP_FAT	GO:0007338~single fertilization	23	1.51715	1.92268e-07	CUL-3, Y47D3A.29, ZEN-4, SPD-5, PKC-3, LET-754, NUD-1, Y53F4B.22, PFD-5, T26A5.8, DLC-1, F54B3.3, PFD-3, TBA-2, TAG-170, CAP-2, PAR-5, DNC-1, LET-99, TBA-1, DLI-1, TBB-1, TBB-2	1036	52	7838	3.34634	0.000229158	4.49379e-06	0.000310575
GOTERM_BP_FAT	GO:0009566~fertilization	23	1.51715	1.92268e-07	CUL-3, Y47D3A.29, ZEN-4, SPD-5, PKC-3, LET-754, NUD-1, Y53F4B.22, PFD-5, T26A5.8, DLC-1, F54B3.3, PFD-3, TBA-2, TAG-170, CAP-2, PAR-5, DNC-1, LET-99, TBA-1, DLI-1, TBB-1, TBB-2	1036	52	7838	3.34634	0.000229158	4.49379e-06	0.000310575
GOTERM_BP_FAT	GO:0008380~RNA splicing	19	1.2533	3.01634e-06	M28.5, MOG-4, K04G7.11, SNR-6, HEL-1, RSP-7, RSP-6, RSP-5, LET-858, RSP-3, RSP-2, F56D2.6, STIP-1, K07C5.6, T10C6.5, SNR-4, PRP-8, Y46G5A.4, SNR-3	1036	43	7838	3.34296	0.00358903	5.99229e-05	0.00487225
GOTERM_BP_FAT	GO:0006364~rRNA processing	15	0.989446	4.77499e-05	EXOS-4.1, Y48A6B.3, Y48B6A.1, Y45F10D.7, PRO-1, K01G5.5, Y75B8A.7, H06I04.3, F13H8.2, ZK1010.3, T26G10.1, TAG-345, C25A1.6, FIB-1, Y53C12B.1	1036	34	7838	3.33778	0.0553296	0.000862041	0.0771036
GOTERM_BP_FAT	GO:0033365~protein localization in organelle	15	0.989446	4.77499e-05	EXOS-4.1, C34C12.8, SPD-5, TIN-13, TIN-9.1, DDP-1, F38A1.8, IMB-3, IMA-1, IMB-2, IMB-1, RSA-1, IMA-3, F21D5.7, IMA-2	1036	34	7838	3.33778	0.0553296	0.000862041	0.0771036
GOTERM_BP_FAT	GO:0016072~rRNA metabolic process	15	0.989446	4.77499e-05	EXOS-4.1, Y48A6B.3, Y48B6A.1, Y45F10D.7, PRO-1, K01G5.5, Y75B8A.7, H06I04.3, F13H8.2, ZK1010.3, T26G10.1, TAG-345, C25A1.6, FIB-1, Y53C12B.1	1036	34	7838	3.33778	0.0553296	0.000862041	0.0771036
GOTERM_BP_FAT	GO:0022613~ribonucleoprotein complex biogenesis	23	1.51715	2.88207e-07	EXOS-4.1, Y48A6B.3, M28.5, Y48B6A.1, ZK1127.5, Y45F10D.7, PRO-1, K01G5.5, F10E7.5, Y75B8A.7, H06I04.3, RPL-7A, F13H8.2, ZK1010.3, T26G10.1, Y61A9LA.10, TAG-345, C25A1.6, RPL-24.2, FIB-1, EIF-6, Y53C12B.1, T07A9.9	1036	53	7838	3.2832	0.000343484	6.36188e-06	0.000465546
GOTERM_BP_FAT	GO:0040019~positive regulation of embryonic development	9	0.593668	0.00373067	CYC-1, Y92H12BR.8, F36A2.7, TAG-345, F52C9.7, DNJ-22, FIB-1, T26A8.4, C34B2.8	1036	21	7838	3.24242	0.988383	0.04005	5.85886
GOTERM_BP_FAT	GO:0007346~regulation of mitotic cell cycle	11	0.725594	0.00110493	TAF-4, SAN-1, PAR-5, EFL-1, MDF-2, ZWL-1, GAD-1, URI-1, SPDL-1, RSA-1, RFC-4	1036	26	7838	3.20085	0.732278	0.0139214	1.76996
GOTERM_BP_FAT	GO:0006839~mitochondrial transport	5	0.329815	0.0625237	EXOS-4.1, C34C12.8, TIN-13, TIN-9.1, DDP-1	1036	12	7838	3.15235	1	0.367513	64.7573
GOTERM_BP_FAT	GO:0048546~digestive tract morphogenesis	5	0.329815	0.0625237	UBC-18, EFL-1, LIN-36, LIN-53, LIN-35	1036	12	7838	3.15235	1	0.367513	64.7573
GOTERM_BP_FAT	GO:0051301~cell division	78	5.14512	9.81766e-22	NDC-80, C50F2.3, LET-858, PIG-1, CDK-5, F10C2.4, MCM-5, MCM-3, CDC-6, SQV-6, TBA-2, AIR-1, CYB-1, CDK-1, AIR-2, CYB-3, RUVB-2, LET-99, LIN-23, CDC-14, TBA-1, RAN-1, HCP-4, CYK-4, SPK-1, CDC-48.1, MIX-1, ZYG-1, CSC-1, ICP-1, ZK1127.5, KNL-1, KNL-3, RAB-5, MCM-6, MCM-7, HIM-10, PAR-5, CSN-1, PCN-1, RAB-11.1, BUB-1, MEL-47, LIN-5, F23C8.9, GPR-2, F54B3.3, T22F3.3, GPR-1, KBP-3, GSP-2, EMB-30, ANI-1,…	1036	189	7838	3.12233	1.17027e-18	6.15929e-20	1.58587e-18
GOTERM_BP_FAT	GO:0006412~translation	102	6.72823	4.56836e-28	C24G6.8, W06H3.3, RPS-30, Y54E10A.7, Y41E3.10, K11H3.6, KRS-1, F29C12.4, IFE-3, IRS-2, F32A7.4, RPL-24.1, RPL-24.2, EIF-6, RPS-11, RPS-12, C37C3.2, RPS-13, RPS-14, RPS-15, RPS-16, RPS-17, ZK1098.4, EIF-3.C, EIF-3.B, EIF-3.E, RPL-1, RPS-24, RPL-2, EIF-3.I, RPS-22, RPS-23, EIF-3.G, RPL-5, INF-1, RPS-28, RPL-6, RPS-29, RPL-3, RPS-26, F54H12.6, UBL-1, RPL-4, Y92H12BR.8, RPS-27, RPL-7, RPS-20, RPS-21,…	1036	249	7838	3.09918	5.44548e-25	3.88963e-26	7.37937e-25
GOTERM_BP_FAT	GO:0016071~mRNA metabolic process	29	1.91293	2.67336e-08	Y55F3AM.3, M28.5, K04B12.3, K04G7.11, SNR-6, HEL-1, LET-858, SUF-1, RSR-1, K07C5.6, T10C6.5, IRE-1, CGH-1, PRP-8, MOG-4, T13C2.4, RSP-7, RSP-6, RSP-5, CEL-1, RSP-3, RSP-2, STIP-1, F56D2.6, W04D2.6, CDL-1, SNR-4, Y46G5A.4, SNR-3	1036	71	7838	3.09019	3.18659e-05	7.24237e-07	4.31833e-05
GOTERM_BP_FAT	GO:0007005~mitochondrion organization	8	0.527704	0.0111522	EXOS-4.1, C34C12.8, TIN-13, F29C12.4, TIN-9.1, HSP-60, DDP-1, DRP-1	1036	20	7838	3.02625	0.999998	0.0991699	16.5695
GOTERM_BP_FAT	GO:0051656~establishment of organelle localization	33	2.17678	5.2585e-09	Y47D3A.29, LET-754, GAD-1, Y53F4B.22, LIN-5, T26A5.8, PFD-5, DLC-1, PFD-3, F54B3.3, TBA-2, LET-99, HCP-1, TBA-1, TBB-1, HCP-4, ASPM-1, TBB-2, CUL-3, ZEN-4, NPP-13, SPD-5, CLS-2, NUD-1, TAG-170, DCN-1, CAP-2, LET-711, PAR-5, CMD-1, DNC-1, NPP-3, DLI-1	1036	83	7838	3.00802	6.26811e-06	1.56703e-07	8.49417e-06
GOTERM_BP_FAT	GO:0001703~gastrulation with mouth forming first	23	1.51715	2.53941e-06	C50F2.3, W04A4.5, HEL-1, C06A5.1, TLF-1, RSP-6, RSP-5, CDT-1, Y23H5A.3, RSP-3, RSP-2, SMO-1, MCM-5, CRN-1, RSR-1, APG-1, VAB-10, EKL-4, SYS-1, F55A3.3, CPF-1, IMB-3, POP-1	1036	59	7838	2.94932	0.0030224	5.13034e-05	0.00410188
GOTERM_BP_FAT	GO:0006605~protein targeting	14	0.923483	0.000420405	EXOS-4.1, C34C12.8, TIN-13, TIN-9.1, DDP-1, F38A1.8, EMO-1, IMB-3, IMA-1, IMB-2, IMB-1, IMA-3, F21D5.7, IMA-2	1036	36	7838	2.94219	0.394214	0.00594924	0.676931
GOTERM_BP_FAT	GO:0048562~embryonic organ morphogenesis	5	0.329815	0.0812014	UBC-18, EFL-1, LIN-36, LIN-53, LIN-35	1036	13	7838	2.90986	1	0.43649	74.5382
GOTERM_BP_FAT	GO:0051651~maintenance of location in cell	5	0.329815	0.0812014	HIM-10, CLS-2, HCP-1, HCP-6, HCP-4	1036	13	7838	2.90986	1	0.43649	74.5382
GOTERM_BP_FAT	GO:0032507~maintenance of protein location in cell	5	0.329815	0.0812014	HIM-10, CLS-2, HCP-1, HCP-6, HCP-4	1036	13	7838	2.90986	1	0.43649	74.5382
GOTERM_BP_FAT	GO:0051640~organelle localization	33	2.17678	1.45684e-08	Y47D3A.29, LET-754, GAD-1, Y53F4B.22, LIN-5, T26A5.8, PFD-5, DLC-1, PFD-3, F54B3.3, TBA-2, LET-99, HCP-1, TBA-1, TBB-1, HCP-4, ASPM-1, TBB-2, CUL-3, ZEN-4, NPP-13, SPD-5, CLS-2, NUD-1, TAG-170, DCN-1, CAP-2, LET-711, PAR-5, CMD-1, DNC-1, NPP-3, DLI-1	1036	86	7838	2.90309	1.73653e-05	4.03849e-07	2.35326e-05
GOTERM_BP_FAT	GO:0051726~regulation of cell cycle	24	1.58311	2.30764e-06	MRT-2, NOS-3, ZEN-4, PLK-1, EFL-1, MDF-2, GAD-1, F23C8.9, SYP-2, TAF-4, CDK-1, SAN-1, AIR-2, TIM-1, CMD-1, PAR-5, DNJ-22, CDC-14, ZWL-1, WEE-1.3, URI-1, SPDL-1, RSA-1, RFC-4	1036	63	7838	2.88215	0.00274693	4.74249e-05	0.00372751
GOTERM_BP_FAT	GO:0006099~tricarboxylic acid cycle	8	0.527704	0.014863	MDH-1, F46E10.10, CTS-1, F23H11.3, SDHA-1, ACO-2, SDHD-1, MEV-1	1036	21	7838	2.88215	1	0.128296	21.4856
GOTERM_BP_FAT	GO:0046356~acetyl-CoA catabolic process	8	0.527704	0.014863	MDH-1, F46E10.10, CTS-1, F23H11.3, SDHA-1, ACO-2, SDHD-1, MEV-1	1036	21	7838	2.88215	1	0.128296	21.4856
GOTERM_BP_FAT	GO:0000279~M phase	92	6.0686	1.38549e-22	NDC-80, MRT-2, AMA-1, SET-2, BRD-1, SEP-1, TBA-2, PQN-85, ATL-1, CDK-1, CYB-1, AIR-2, CYB-3, RDE-2, BIR-1, HCP-2, LET-99, HCP-3, RAD-51, DNJ-12, HCP-1, HCP-6, BRC-1, TBA-1, MRE-11, RAN-1, TBB-1, HCP-4, TBB-2, Y53C12B.1, CZW-1, CYK-4, MIS-12, MIX-1, ZYG-1, CSC-1, T12F5.1, KNL-1, KIN-19, LEX-1, HIM-10, CDL-1, DCN-1, F32E10.6, SMK-1, LET-711, VILN-1, PAR-5, MUT-2, MIG-5, SCC-3, F26B1.2, BMK-1, COH-3…	1036	242	7838	2.87619	1.6515e-19	9.17501e-21	2.23801e-19
GOTERM_BP_FAT	GO:0022403~cell cycle phase	93	6.13456	8.96747e-23	NDC-80, MRT-2, AMA-1, SET-2, CDK-8, BRD-1, SEP-1, TBA-2, PQN-85, ATL-1, CDK-1, CYB-1, AIR-2, CYB-3, RDE-2, BIR-1, HCP-2, LET-99, HCP-3, RAD-51, DNJ-12, HCP-1, HCP-6, BRC-1, TBA-1, MRE-11, RAN-1, TBB-1, HCP-4, TBB-2, Y53C12B.1, CZW-1, CYK-4, MIS-12, MIX-1, ZYG-1, CSC-1, T12F5.1, KNL-1, KIN-19, LEX-1, HIM-10, CDL-1, DCN-1, F32E10.6, SMK-1, LET-711, VILN-1, PAR-5, MUT-2, MIG-5, SCC-3, F26B1.2, BMK-1…	1036	245	7838	2.87185	1.06892e-19	6.28778e-21	1.44854e-19
GOTERM_BP_FAT	GO:0006612~protein targeting to membrane	6	0.395778	0.049733	F38A1.8, EXOS-4.1, TIN-13, TIN-9.1, DDP-1, F21D5.7	1036	16	7838	2.83711	1	0.316167	56.1332
GOTERM_BP_FAT	GO:0010564~regulation of cell cycle process	14	0.923483	0.00076435	NOS-3, ZEN-4, EFL-1, MDF-2, F23C8.9, SYP-2, SAN-1, CDK-1, AIR-2, TIM-1, DNJ-22, RSA-1, SPDL-1, RFC-4	1036	38	7838	2.78734	0.59806	0.0104218	1.22755
GOTERM_BP_FAT	GO:0007017~microtubule-based process	54	3.56201	1.10553e-12	AMA-1, GAD-1, DLC-1, SPAS-1, TBA-2, UNC-116, SAS-6, AIR-2, HCP-2, BIR-1, HCP-3, DNJ-12, HCP-1, HCP-6, TBA-1, RAN-1, HCP-4, TBB-1, TBB-2, MIS-12, ZYG-1, KNL-1, KIN-19, HIM-10, DCN-1, LET-711, PAR-5, NPP-3, MIG-5, BMK-1, LIN-5, KBP-1, GPR-2, GPR-1, CHE-3, RSA-1, POP-1, IMB-1, ASPM-1, IMA-2, KLP-13, KLP-15, ZEN-4, NPP-13, CLS-2, SPD-5, KLP-18, KLP-19, SPD-2, PLK-1, KLP-7, CMD-1, DNC-1, PPH-4.1	1036	147	7838	2.77921	1.31783e-09	4.88084e-11	1.78584e-09
GOTERM_BP_FAT	GO:0051187~cofactor catabolic process	8	0.527704	0.0193749	MDH-1, F46E10.10, CTS-1, F23H11.3, SDHA-1, ACO-2, SDHD-1, MEV-1	1036	22	7838	2.75114	1	0.158654	27.0969
GOTERM_BP_FAT	GO:0046148~pigment biosynthetic process	8	0.527704	0.0193749	MCM-7, CDC-48.1, RPT-3, Y46G5A.2, MCM-4, Y45G12B.3, MCM-3, MCM-2	1036	22	7838	2.75114	1	0.158654	27.0969
GOTERM_BP_FAT	GO:0009060~aerobic respiration	8	0.527704	0.0193749	MDH-1, F46E10.10, CTS-1, F23H11.3, SDHA-1, ACO-2, SDHD-1, MEV-1	1036	22	7838	2.75114	1	0.158654	27.0969
GOTERM_BP_FAT	GO:0009109~coenzyme catabolic process	8	0.527704	0.0193749	MDH-1, F46E10.10, CTS-1, F23H11.3, SDHA-1, ACO-2, SDHD-1, MEV-1	1036	22	7838	2.75114	1	0.158654	27.0969
GOTERM_BP_FAT	GO:0042440~pigment metabolic process	8	0.527704	0.0193749	MCM-7, CDC-48.1, RPT-3, Y46G5A.2, MCM-4, Y45G12B.3, MCM-3, MCM-2	1036	22	7838	2.75114	1	0.158654	27.0969
GOTERM_BP_FAT	GO:0007049~cell cycle	118	7.78364	2.36634e-26	NDC-80, MRT-2, GAD-1, CDK-8, SAS-5, SAS-6, CDK-1, AIR-2, RDE-2, CHK-1, HCP-2, HCP-3, LIN-23, HCP-1, CDC-14, HCP-6, BRC-1, RAN-1, HCP-4, Y53C12B.1, CZW-1, CYK-4, SPK-1, MIS-12, T12F5.1, KNL-1, UNC-61, CKI-2, KIN-19, UNC-59, CDL-1, SMK-1, PAR-5, VILN-1, MUT-2, F26B1.2, BMK-1, MDF-2, MDF-1, GPR-2, GPR-1, GSP-2, EMB-30, ANI-1, ASPM-1, KLP-15, KLP-18, SPD-5, CLS-2, SPD-2, KLP-19, PLK-1, KLP-7, DPY-26,…	1036	329	7838	2.71351	2.82067e-23	1.88045e-24	3.8224e-23
GOTERM_BP_FAT	GO:0006997~nucleus organization	11	0.725594	0.00496851	NPP-8, NPP-19, BAF-1, SNR-6, PLK-1, CRN-1, MCM-4, PRI-2, HIS-68, IMA-3, IMA-2	1036	31	7838	2.68458	0.997361	0.050318	7.73059
GOTERM_BP_FAT	GO:0006974~response to DNA damage stimulus	28	1.84697	1.39728e-06	MRT-2, Y66D12A.15, F23C8.9, CRN-1, EXO-3, BRD-1, ATL-1, CHK-1, DDB-1, RAD-51, UNG-1, BRC-1, URI-1, MRE-11, POLK-1, F08F8.4, CEL-1, LIG-1, HIS-68, T19B10.6, F45G2.3, HMG-4, POLH-1, SMK-1, HPR-17, F55A3.3, CKU-80, XPA-1	1036	79	7838	2.68149	0.00166418	2.922e-05	0.00225704
GOTERM_BP_FAT	GO:0022402~cell cycle process	106	6.99208	4.4444e-23	NDC-80, MRT-2, GAD-1, CDK-8, SAS-6, CDK-1, AIR-2, RDE-2, HCP-2, HCP-3, HCP-1, HCP-6, BRC-1, RAN-1, HCP-4, Y53C12B.1, CZW-1, CYK-4, SPK-1, MIS-12, T12F5.1, KNL-1, CKI-2, KIN-19, CDL-1, SMK-1, PAR-5, VILN-1, MUT-2, F26B1.2, BMK-1, MDF-2, MDF-1, GPR-2, GPR-1, GSP-2, EMB-30, ANI-1, ASPM-1, KLP-15, KLP-18, SPD-5, CLS-2, SPD-2, KLP-19, PLK-1, KLP-7, DPY-26, CMD-1, C05C8.6, ZWL-1, PPH-4.1, AMA-1, SET-2,…	1036	300	7838	2.67319	5.29772e-20	3.31107e-21	7.17913e-20
GOTERM_BP_FAT	GO:0055123~digestive system development	6	0.395778	0.0630625	UBC-18, EFL-1, LIN-36, LIN-53, LIN-35, POP-1	1036	17	7838	2.67022	1	0.368363	65.0831
GOTERM_BP_FAT	GO:0043623~cellular protein complex assembly	15	0.989446	0.000851357	ZEN-4, KNL-1, KNL-3, TBA-2, ARX-6, AIR-2, HCP-3, HCP-1, IMB-3, IMB-2, TBA-1, IMB-1, HCP-4, TBB-1, TBB-2	1036	43	7838	2.63918	0.637688	0.0112172	1.36638
GOTERM_BP_FAT	GO:0006084~acetyl-CoA metabolic process	8	0.527704	0.0247628	MDH-1, F46E10.10, CTS-1, F23H11.3, SDHA-1, ACO-2, SDHD-1, MEV-1	1036	23	7838	2.63153	1	0.193481	33.3046
GOTERM_BP_FAT	GO:0007059~chromosome segregation	51	3.36412	5.74853e-11	MRT-2, SET-2, BRD-1, SEP-1, PQN-85, ATL-1, AIR-2, RDE-2, HCP-2, HCP-3, RAD-51, HCP-1, HCP-6, BRC-1, MRE-11, HCP-4, Y53C12B.1, MIX-1, KNL-1, T12F5.1, LEX-1, HIM-10, CDL-1, F32E10.6, SMK-1, VILN-1, MUT-2, SCC-3, F26B1.2, COH-3, SCC-1, MEL-47, GPR-2, GPR-1, GSP-2, SYP-2, RSA-1, KLP-15, NPP-18, CLS-2, KLP-18, PLK-1, SMC-4, SMC-3, KLP-7, F17C11.10, DPY-26, BAF-1, TIM-1, DNC-1, C05C8.6	1036	147	7838	2.62481	6.85224e-08	2.14133e-09	9.28572e-08
GOTERM_BP_FAT	GO:0007010~cytoskeleton organization	57	3.75989	4.36456e-12	AMA-1, GAD-1, SPAS-1, ARX-6, TBA-2, SAS-6, AIR-2, HCP-2, BIR-1, HCP-3, RGA-4, DNJ-12, HCP-1, HCP-6, TBA-1, RAN-1, HCP-4, TBB-1, TBB-2, MIS-12, ZYG-1, KNL-1, KIN-19, HIM-10, DCN-1, CAP-2, LET-711, PAR-5, VILN-1, NPP-3, MIG-5, BMK-1, LIN-5, KBP-1, GPR-2, GPR-1, ANI-1, ACT-2, ACT-1, ERM-1, RSA-1, UNC-45, POP-1, IMB-1, ASPM-1, IMA-2, ZEN-4, NPP-13, CLS-2, SPD-5, KLP-19, SPD-2, PLK-1, KLP-7, CMD-1, DN…	1036	165	7838	2.61358	5.20249e-09	1.79396e-10	7.05009e-09
GOTERM_BP_FAT	GO:0006281~DNA repair	24	1.58311	1.75434e-05	MRT-2, POLK-1, Y66D12A.15, F08F8.4, CEL-1, LIG-1, CRN-1, EXO-3, HIS-68, BRD-1, T19B10.6, ATL-1, F45G2.3, HMG-4, POLH-1, HPR-17, DDB-1, F55A3.3, CKU-80, RAD-51, UNG-1, BRC-1, MRE-11, XPA-1	1036	70	7838	2.59393	0.0206948	0.00032167	0.0283344
GOTERM_BP_FAT	GO:0032774~RNA biosynthetic process	12	0.791557	0.00409984	T24H10.1, TAF-12, AMA-1, TLF-1, HIS-37, PRI-1, PRI-2, HIS-67, PQN-51, TAF-4, RPB-6, TTB-1, TAF-11.3	1036	35	7838	2.59393	0.992531	0.0431586	6.42077
GOTERM_BP_FAT	GO:0006457~protein folding	26	1.71504	7.45791e-06	DNJ-19, C34C12.8, PFD-1, FKB-2, HSP-60, PFD-5, T05E11.3, FKB-6, PFD-6, PFD-3, CYN-4, CYN-3, CYN-1, CCT-5, CCT-6, DNJ-10, DNJ-13, DNJ-12, CCT-1, URI-1, CCT-4, Y110A2AL.13, CYN-10, CYN-7, CRT-1, Y22D7AL.10	1036	76	7838	2.58824	0.00885046	0.000145725	0.0120462
GOTERM_BP_FAT	GO:0006396~RNA processing	56	3.69393	2.00851e-11	C50F2.3, M28.5, C07H6.4, SNR-6, Y48B6A.1, HEL-1, LET-858, RSR-1, K07C5.6, T10C6.5, ZK1010.3, IRE-1, F02A9.4, TAG-345, C25A1.6, FIB-1, PRP-8, Y53C12B.1, F52H3.2, EXOS-4.1, T13C2.4, PRO-1, F56D2.6, STIP-1, K01G5.5, Y75B8A.7, CDL-1, H24K24.4, Y48A6B.3, Y55F3AM.3, K04G7.11, LLC1.3, Y45F10D.7, SUF-1, PUS-1, F13H8.2, H35B03.2, T26G10.1, PASH-1, C45G9.2, RPL-1, MOG-4, RSP-7, RSP-6, RSP-5, CEL-1, RSP-3, …	1036	166	7838	2.55226	2.39415e-08	7.9805e-10	3.2444e-08
GOTERM_BP_FAT	GO:0015992~proton transport	16	1.05541	0.000911016	F32D1.2, VHA-8, Y82E9BR.3, VHA-13, ASB-2, VHA-3, VHA-16, VHA-19, H28O16.1, Y69A2AR.18, VHA-12, R04F11.2, R53.4, ATP-4, ATP-5, ATP-3	1036	48	7838	2.52188	0.66258	0.0118678	1.46147
GOTERM_BP_FAT	GO:0015985~energy coupled proton transport, down electrochemical gradient	15	0.989446	0.00140557	F32D1.2, VHA-8, Y82E9BR.3, VHA-13, ASB-2, VHA-3, VHA-16, VHA-19, H28O16.1, Y69A2AR.18, VHA-12, R04F11.2, ATP-4, ATP-5, ATP-3	1036	45	7838	2.52188	0.812995	0.0166264	2.24643
GOTERM_BP_FAT	GO:0015986~ATP synthesis coupled proton transport	15	0.989446	0.00140557	F32D1.2, VHA-8, Y82E9BR.3, VHA-13, ASB-2, VHA-3, VHA-16, VHA-19, H28O16.1, Y69A2AR.18, VHA-12, R04F11.2, ATP-4, ATP-5, ATP-3	1036	45	7838	2.52188	0.812995	0.0166264	2.24643
GOTERM_BP_FAT	GO:0055085~transmembrane transport	26	1.71504	1.60233e-05	C34C12.8, F32D1.2, VHA-8, TIN-13, Y57G11C.15, ASB-2, VHA-3, H28O16.1, Y69A2AR.18, VHA-12, R04F11.2, ATP-4, ATP-5, ATP-3, C47G2.3, EXOS-4.1, NPP-19, Y82E9BR.3, NPP-15, TIN-9.1, VHA-13, VHA-16, VHA-19, DDP-1, EMO-1, NPP-22	1036	79	7838	2.48996	0.0189186	0.000298391	0.0258796
GOTERM_BP_FAT	GO:0006259~DNA metabolic process	50	3.29815	9.65626e-10	MRT-2, F10C2.4, MCM-5, MCM-4, CRN-1, RPA-1, MCM-3, EXO-3, MCM-2, BRD-1, ATL-1, DDB-1, RAD-51, BRC-1, NFI-1, MRE-11, POLQ-1, F08F8.4, HIS-68, MCM-6, MCM-7, R53.6, PCN-1, XPA-1, DNA-2, Y47D3A.29, Y66D12A.15, DIV-1, MEL-47, Y45F10D.7, F23C8.9, RFC-1, RFC-2, UNG-1, RFC-4, RCQ-5, POLK-1, CEL-1, F34D10.2, PRI-1, LIG-1, PRI-2, T19B10.6, F45G2.3, HMG-4, POLH-1, HPR-17, F55A3.3, RNR-1, CKU-80	1036	153	7838	2.47243	1.15103e-06	3.11088e-08	1.5598e-06
GOTERM_BP_FAT	GO:0006818~hydrogen transport	16	1.05541	0.00115556	F32D1.2, VHA-8, Y82E9BR.3, VHA-13, ASB-2, VHA-3, VHA-16, VHA-19, H28O16.1, Y69A2AR.18, VHA-12, R04F11.2, R53.4, ATP-4, ATP-5, ATP-3	1036	49	7838	2.47041	0.747974	0.0142539	1.85035
GOTERM_BP_FAT	GO:0040035~hermaphrodite genitalia development	224	14.7757	3.28713e-43	CYC-1, Y48B6A.1, SYN-3, VBH-1, R02F2.7, B0238.11, VPS-37, AIR-2, HCP-3, HCP-6, Y62E10A.11, CYK-4, W04A4.5, GIP-2, Y87G2A.1, UNC-61, UNC-59, UBC-9, CAP-2, RPL-24.2, CSN-1, PAR-1, B0207.6, Y55F3AM.3, T01C3.1, F53B7.3, C06A8.2, ELB-1, CASH-1, PKC-3, MDF-2, MDF-1, HIS-72, ECT-2, ISW-1, URI-1, Y71H2AM.17, KLP-19, F09D1.1, C23G10.8, ZK616.4, ZK686.1, ZC168.3, F10E9.5, RNP-6, C24H12.5, RNR-1, Y39A1A.12,…	1036	690	7838	2.45609	3.91826e-40	6.53043e-41	5.30977e-40
GOTERM_BP_FAT	GO:0051653~spindle localization	10	0.659631	0.0157801	NPP-13, DCN-1, LET-711, PAR-5, CMD-1, DNC-1, GAD-1, LIN-5, NPP-3, ASPM-1	1036	31	7838	2.44053	1	0.133797	22.658
GOTERM_BP_FAT	GO:0051293~establishment of spindle localization	10	0.659631	0.0157801	NPP-13, DCN-1, LET-711, PAR-5, CMD-1, DNC-1, GAD-1, LIN-5, NPP-3, ASPM-1	1036	31	7838	2.44053	1	0.133797	22.658
GOTERM_BP_FAT	GO:0048806~genitalia development	224	14.7757	1.63461e-42	CYC-1, Y48B6A.1, SYN-3, VBH-1, R02F2.7, B0238.11, VPS-37, AIR-2, HCP-3, HCP-6, Y62E10A.11, CYK-4, W04A4.5, GIP-2, Y87G2A.1, UNC-61, UNC-59, UBC-9, CAP-2, RPL-24.2, CSN-1, PAR-1, B0207.6, Y55F3AM.3, T01C3.1, F53B7.3, C06A8.2, ELB-1, CASH-1, PKC-3, MDF-2, MDF-1, HIS-72, ECT-2, ISW-1, URI-1, Y71H2AM.17, KLP-19, F09D1.1, C23G10.8, ZK616.4, ZK686.1, ZC168.3, F10E9.5, RNP-6, C24H12.5, RNR-1, Y39A1A.12,…	1036	696	7838	2.43492	1.94845e-39	2.7835e-40	2.64042e-39
GOTERM_BP_FAT	GO:0051321~meiotic cell cycle	53	3.49604	5.63602e-10	NDC-80, MRT-2, SET-2, BRD-1, SEP-1, ATL-1, CDK-1, AIR-2, RDE-2, HCP-2, RAD-51, BRC-1, MRE-11, TBB-2, Y53C12B.1, CYK-4, T12F5.1, LEX-1, HIM-10, F32E10.6, SMK-1, PAR-5, VILN-1, MUT-2, SCC-3, F26B1.2, COH-3, SCC-1, LIN-5, GPR-2, GPR-1, GSP-2, SYP-2, EMB-30, ANI-1, ACT-2, WEE-1.3, RSA-1, IMA-3, ASPM-1, KLP-15, NPP-18, ZEN-4, CLS-2, KLP-18, PLK-1, KLP-7, F17C11.10, DPY-26, TIM-1, CMD-1, C05C8.6, PPH-4…	1036	165	7838	2.43017	6.71813e-07	1.91947e-08	9.10399e-07
GOTERM_BP_FAT	GO:0051294~establishment of spindle orientation	8	0.527704	0.0384238	NPP-13, PAR-5, CMD-1, DNC-1, GAD-1, LIN-5, NPP-3, ASPM-1	1036	25	7838	2.421	1	0.26908	46.8954
GOTERM_BP_FAT	GO:0035262~gonad morphogenesis	6	0.395778	0.0950942	NDC-80, COGC-2, PSA-1, IFF-2, COGC-6, COGC-5	1036	19	7838	2.38915	1	0.485942	80.0931
GOTERM_BP_FAT	GO:0051327~M phase of meiotic cell cycle	50	3.29815	4.13711e-09	NDC-80, MRT-2, SET-2, BRD-1, SEP-1, ATL-1, CDK-1, AIR-2, RDE-2, HCP-2, RAD-51, BRC-1, MRE-11, Y53C12B.1, CYK-4, T12F5.1, LEX-1, HIM-10, F32E10.6, SMK-1, PAR-5, VILN-1, MUT-2, SCC-3, F26B1.2, COH-3, SCC-1, GPR-2, GPR-1, GSP-2, SYP-2, EMB-30, ANI-1, ACT-2, WEE-1.3, RSA-1, IMA-3, ASPM-1, KLP-15, NPP-18, ZEN-4, CLS-2, KLP-18, PLK-1, KLP-7, F17C11.10, DPY-26, TIM-1, C05C8.6, PPH-4.1	1036	159	7838	2.37913	4.93142e-06	1.26447e-07	6.68277e-06
GOTERM_BP_FAT	GO:0006351~transcription, DNA-dependent	10	0.659631	0.0194548	TAF-12, T24H10.1, TAF-4, RPB-6, AMA-1, TTB-1, TLF-1, TAF-11.3, HIS-37, PQN-51, HIS-67	1036	32	7838	2.36426	1	0.158186	27.1928
GOTERM_BP_FAT	GO:0051276~chromosome organization	44	2.90237	5.2284e-08	MRT-2, SET-1, SCC-3, MYS-1, T26A5.5, HIS-37, MEL-47, SCC-1, GSP-2, SYP-2, PQN-85, SPR-2, RFP-1, AIR-2, HIS-72, HCP-2, BIR-1, F41H10.6, HCP-3, ISW-1, RAD-51, HCP-1, HCP-6, HCP-4, D2096.8, MIX-1, CLS-2, KNL-1, KNL-3, MRG-1, SMO-1, SMC-4, HIS-68, HIS-67, SMC-3, DPY-26, HIM-10, CDL-1, F32E10.6, BAF-1, K10D2.1, TIM-1, LIN-53, NURF-1, JMJD-2	1036	141	7838	2.36091	6.23206e-05	1.38494e-06	8.44555e-05
GOTERM_BP_FAT	GO:0045934~negative regulation of nucleobase, nucleoside, nucleotide and nucleic acid metabolic process	14	0.923483	0.00425755	MAI-2, SOR-3, TLF-1, EFL-1, SMO-1, MRG-1, F23C8.9, C43H8.2, EKL-4, UBC-9, RDE-2, MUT-7, LIN-53, MUT-2	1036	45	7838	2.35375	0.993816	0.0443937	6.65987
GOTERM_BP_FAT	GO:0051172~negative regulation of nitrogen compound metabolic process	14	0.923483	0.00425755	MAI-2, SOR-3, TLF-1, EFL-1, SMO-1, MRG-1, F23C8.9, C43H8.2, EKL-4, UBC-9, RDE-2, MUT-7, LIN-53, MUT-2	1036	45	7838	2.35375	0.993816	0.0443937	6.65987
GOTERM_BP_FAT	GO:0034470~ncRNA processing	23	1.51715	0.000145027	EXOS-4.1, Y48A6B.3, LLC1.3, Y48B6A.1, Y45F10D.7, PRO-1, K01G5.5, C23G10.7, Y75B8A.7, H06I04.3, PUS-1, F13H8.2, H35B03.2, ZK1010.3, T26G10.1, TRM-1, TAG-345, PASH-1, C25A1.6, FIB-1, C45G9.2, Y53C12B.1, F52H3.2	1036	74	7838	2.35148	0.158765	0.00239829	0.234008
GOTERM_BP_FAT	GO:0070271~protein complex biogenesis	23	1.51715	0.000145027	TAF-12, ZEN-4, TLF-1, KNL-1, HIS-37, KNL-3, HIS-67, PQN-51, SPAS-1, TAF-4, TBA-2, ARX-6, TTB-1, AIR-2, TAF-11.3, HCP-3, HCP-1, IMB-3, IMB-2, TBA-1, IMB-1, TBB-1, HCP-4, TBB-2	1036	74	7838	2.35148	0.158765	0.00239829	0.234008
GOTERM_BP_FAT	GO:0006461~protein complex assembly	23	1.51715	0.000145027	TAF-12, ZEN-4, TLF-1, KNL-1, HIS-37, KNL-3, HIS-67, PQN-51, SPAS-1, TAF-4, TBA-2, ARX-6, TTB-1, AIR-2, TAF-11.3, HCP-3, HCP-1, IMB-3, IMB-2, TBA-1, IMB-1, TBB-1, HCP-4, TBB-2	1036	74	7838	2.35148	0.158765	0.00239829	0.234008
GOTERM_BP_FAT	GO:0042981~regulation of apoptosis	9	0.593668	0.0301415	MRT-2, CED-3, DAD-1, TFG-1, CGH-1, CMD-1, ICD-1, RAD-51, URI-1	1036	29	7838	2.34796	1	0.226562	39.0045
GOTERM_BP_FAT	GO:0007126~meiosis	49	3.23219	1.00188e-08	NDC-80, MRT-2, SET-2, BRD-1, SEP-1, ATL-1, CDK-1, AIR-2, RDE-2, HCP-2, RAD-51, BRC-1, MRE-11, Y53C12B.1, CYK-4, T12F5.1, LEX-1, HIM-10, F32E10.6, SMK-1, PAR-5, VILN-1, MUT-2, SCC-3, F26B1.2, COH-3, SCC-1, GPR-2, GPR-1, GSP-2, SYP-2, EMB-30, ANI-1, ACT-2, RSA-1, IMA-3, ASPM-1, KLP-15, NPP-18, ZEN-4, CLS-2, KLP-18, PLK-1, KLP-7, F17C11.10, DPY-26, TIM-1, C05C8.6, PPH-4.1	1036	158	7838	2.34631	1.19424e-05	2.84343e-07	1.61836e-05
GOTERM_BP_FAT	GO:0016568~chromatin modification	13	0.85752	0.00653238	SET-1, MYS-1, T26A5.5, GSP-2, RFP-1, AIR-2, K10D2.1, BIR-1, F41H10.6, ISW-1, NURF-1, LIN-53, JMJD-2	1036	42	7838	2.34174	0.999595	0.0635398	10.0454
GOTERM_BP_FAT	GO:0006323~DNA packaging	13	0.85752	0.00653238	D2096.8, MIX-1, HIS-37, HIS-68, SMC-4, HIS-67, SMC-3, CDL-1, SPR-2, AIR-2, HIS-72, HCP-3, RAD-51, HCP-6	1036	42	7838	2.34174	0.999595	0.0635398	10.0454
GOTERM_BP_FAT	GO:0034220~ion transmembrane transport	15	0.989446	0.00342534	F32D1.2, VHA-8, Y82E9BR.3, VHA-13, ASB-2, VHA-3, VHA-16, VHA-19, H28O16.1, Y69A2AR.18, VHA-12, R04F11.2, ATP-4, ATP-5, ATP-3	1036	49	7838	2.31601	0.983261	0.0375031	5.39172
GOTERM_BP_FAT	GO:0007548~sex differentiation	233	15.3694	2.93649e-39	CYC-1, Y48B6A.1, SYN-3, VBH-1, R02F2.7, B0238.11, VPS-37, AIR-2, HCP-3, HCP-6, Y62E10A.11, EXOS-4.1, CYK-4, W04A4.5, GIP-2, Y87G2A.1, UNC-61, UNC-59, UBC-9, CAP-2, RPL-24.2, CSN-1, PAR-1, B0207.6, Y55F3AM.3, T01C3.1, F53B7.3, C06A8.2, ELB-1, CASH-1, PKC-3, MDF-2, MDF-1, HIS-72, ECT-2, ISW-1, URI-1, Y71H2AM.17, KLP-19, F09D1.1, C23G10.8, ZK616.4, ZK686.1, ZC168.3, F10E9.5, RNP-6, C24H12.5, RNR-1, …	1036	771	7838	2.28637	3.5003e-36	3.5003e-37	4.74338e-36
GOTERM_BP_FAT	GO:0007369~gastrulation	27	1.781	6.39919e-05	C50F2.3, AMA-1, HEL-1, CDT-1, PKC-3, LET-858, Y23H5A.3, GAD-1, MCM-5, RSR-1, CRN-1, VAB-10, IMB-3, POP-1, W04A4.5, C06A5.1, TLF-1, RSP-6, RSP-5, RSP-3, RSP-2, SMO-1, APG-1, EKL-4, SYS-1, CPF-1, F55A3.3	1036	90	7838	2.26969	0.073444	0.00110491	0.103318
GOTERM_BP_FAT	GO:0033043~regulation of organelle organization	9	0.593668	0.0365052	SPAS-1, SAN-1, CAP-2, TIM-1, MDF-2, SPDL-1, RSA-1, LEX-1, ARX-3	1036	30	7838	2.26969	1	0.261858	45.1577
GOTERM_BP_FAT	GO:0030010~establishment of cell polarity	9	0.593668	0.0365052	NPP-13, PAR-5, CMD-1, DNC-1, GAD-1, PAR-1, LIN-5, NPP-3, ASPM-1	1036	30	7838	2.26969	1	0.261858	45.1577
GOTERM_BP_FAT	GO:0040007~growth	407	26.847	1.04456e-73	CYC-1, M176.2, SYN-3, R02F2.7, ASB-2, B0238.11, R07E5.7, Y75B8A.33, EPC-1, RAN-4, LSM-7, RAN-1, Y87G2A.1, UNC-59, C27F2.10, CYC-2.1, CAP-2, RPL-24.1, RPL-24.2, CPF-1, EIF-6, T07A9.9, Y55F3AM.3, LPD-6, ELB-1, Y45F10D.7, C33H5.18, ZK795.3, F58E10.3, F55F8.3, RHA-2, T25D3.2, HIS-72, ISW-1, Y53G8AL.2, KLP-19, SPD-2, F09D1.1, Y92H12BR.8, ZK616.6, ZK616.4, K02B12.3, DAD-1, ARS-2, C24H12.5, RNR-1, Y39A1…	1036	1364	7838	2.25749	1.24511e-70	2.49023e-71	1.6873e-70
GOTERM_BP_FAT	GO:0045995~regulation of embryonic development	10	0.659631	0.0285892	TAF-4, CYC-1, Y92H12BR.8, F36A2.7, TAG-345, F52C9.7, DNJ-22, FIB-1, T26A8.4, C34B2.8	1036	34	7838	2.22519	1	0.218831	37.4084
GOTERM_BP_FAT	GO:0003006~reproductive developmental process	244	16.095	6.15187e-39	CYC-1, SYN-3, Y48B6A.1, VBH-1, R02F2.7, B0238.11, VPS-37, AIR-2, HCP-3, HCP-6, Y62E10A.11, EXOS-4.1, CYK-4, W04A4.5, GIP-2, Y87G2A.1, UNC-61, UNC-59, UBC-9, CAP-2, CSN-1, RPL-24.2, PAR-1, B0207.6, Y55F3AM.3, T01C3.1, F53B7.3, C06A8.2, ELB-1, CASH-1, PKC-3, MDF-2, MDF-1, HIS-72, ECT-2, ISW-1, URI-1, Y71H2AM.17, KLP-19, F09D1.1, C23G10.8, ZK616.4, ZK686.1, ZC168.3, F10E9.5, RNP-6, C24H12.5, RNR-1, …	1036	831	7838	2.22144	7.33303e-36	6.66639e-37	9.93726e-36
GOTERM_BP_FAT	GO:0048599~oocyte development	7	0.461741	0.0867586	EMO-1, CDK-1, CYB-1, CYB-3, F59E10.3, F38E11.5, WEE-1.3	1036	24	7838	2.20664	1	0.457293	76.915
GOTERM_BP_FAT	GO:0006352~transcription initiation	7	0.461741	0.0867586	TAF-12, TAF-4, TTB-1, TLF-1, TAF-11.3, HIS-37, PQN-51, HIS-67	1036	24	7838	2.20664	1	0.457293	76.915
GOTERM_BP_FAT	GO:0045132~meiotic chromosome segregation	35	2.30871	1.18754e-05	MRT-2, SET-2, F26B1.2, COH-3, SCC-1, GPR-2, GPR-1, GSP-2, BRD-1, SYP-2, SEP-1, ATL-1, RDE-2, HCP-2, RAD-51, BRC-1, MRE-11, RSA-1, Y53C12B.1, KLP-15, NPP-18, KLP-18, T12F5.1, PLK-1, LEX-1, KLP-7, DPY-26, HIM-10, F17C11.10, F32E10.6, SMK-1, TIM-1, VILN-1, C05C8.6, MUT-2	1036	122	7838	2.17047	0.0140559	0.00022829	0.0191809
GOTERM_BP_FAT	GO:0006897~endocytosis	12	0.791557	0.0210307	CED-5, Y110A2AR.3, CHC-1, DYN-1, CMD-1, RME-8, EEA-1, MTM-9, APB-1, RAB-5, EHS-1, RAB-11.1	1036	43	7838	2.11134	1	0.168841	29.0601
GOTERM_BP_FAT	GO:0010324~membrane invagination	12	0.791557	0.0210307	CED-5, Y110A2AR.3, CHC-1, DYN-1, CMD-1, RME-8, EEA-1, MTM-9, APB-1, RAB-5, EHS-1, RAB-11.1	1036	43	7838	2.11134	1	0.168841	29.0601
GOTERM_BP_FAT	GO:0002119~nematode larval development	491	32.3879	4.31256e-82	CYC-1, M176.2, SYN-3, R02F2.7, ASB-2, B0238.11, R07E5.7, Y75B8A.33, EPC-1, RAN-4, LSM-7, RAN-1, Y87G2A.1, UNC-59, CYC-2.1, C27F2.10, CAP-2, PAR-5, RPL-24.1, RPL-24.2, CPF-1, EIF-6, PAR-1, XPA-1, T07A9.9, Y55F3AM.3, LPD-6, ELB-1, Y45F10D.7, C33H5.18, F58E10.3, ZK795.3, F55F8.3, RHA-2, T25D3.2, HIS-72, ISW-1, Y53G8AL.2, SPD-2, KLP-19, F09D1.1, Y92H12BR.8, ZK616.6, ZK616.4, ZC168.3, DAD-1, K02B12.3,…	1036	1760	7838	2.11064	5.14057e-79	2.57028e-79	6.96617e-79
GOTERM_BP_FAT	GO:0002164~larval development	491	32.3879	5.43937e-82	CYC-1, M176.2, SYN-3, R02F2.7, ASB-2, B0238.11, R07E5.7, Y75B8A.33, EPC-1, RAN-4, LSM-7, RAN-1, Y87G2A.1, UNC-59, CYC-2.1, C27F2.10, CAP-2, PAR-5, RPL-24.1, RPL-24.2, CPF-1, EIF-6, PAR-1, XPA-1, T07A9.9, Y55F3AM.3, LPD-6, ELB-1, Y45F10D.7, C33H5.18, F58E10.3, ZK795.3, F55F8.3, RHA-2, T25D3.2, HIS-72, ISW-1, Y53G8AL.2, SPD-2, KLP-19, F09D1.1, Y92H12BR.8, ZK616.6, ZK616.4, ZC168.3, DAD-1, K02B12.3,…	1036	1761	7838	2.10944	6.48373e-79	2.16124e-79	8.78634e-79
GOTERM_BP_FAT	GO:0009791~post-embryonic development	493	32.5198	2.28462e-81	CYC-1, M176.2, SYN-3, R02F2.7, ASB-2, B0238.11, R07E5.7, Y75B8A.33, EPC-1, RAN-4, LSM-7, RAN-1, Y87G2A.1, UNC-59, CYC-2.1, C27F2.10, CAP-2, PAR-5, RPL-24.1, RPL-24.2, CPF-1, EIF-6, PAR-1, XPA-1, T07A9.9, Y55F3AM.3, LPD-6, ELB-1, Y45F10D.7, C33H5.18, F58E10.3, ZK795.3, F55F8.3, RHA-2, T25D3.2, HIS-72, ISW-1, Y53G8AL.2, SPD-2, KLP-19, F09D1.1, Y92H12BR.8, ZK616.6, ZK616.4, ZC168.3, DAD-1, K02B12.3,…	1036	1779	7838	2.0966	2.72327e-78	6.80818e-79	3.69041e-78
GOTERM_BP_FAT	GO:0007018~microtubule-based movement	13	0.85752	0.016577	KLP-13, KLP-15, ZEN-4, KLP-18, KLP-19, BMK-1, KLP-7, TBA-2, UNC-116, CHE-3, TBA-1, TBB-1, TBB-2	1036	47	7838	2.09262	1	0.139133	23.6633
GOTERM_BP_FAT	GO:0040027~negative regulation of vulval development	30	1.97889	0.0001519	TRR-1, SNR-6, MEP-1, MYS-1, LIN-9, PKC-3, PAS-5, EPC-1, UBA-2, PASH-1, LIN-61, LIN-15B, GUT-2, POP-1, PSA-1, LIN-13, EFL-1, R10E11.3, SMO-1, C47D12.2, UBC-9, LIN-52, LIN-54, LIN-36, LIN-53, LIN-35, SNR-4, DLI-1, SNR-2, SNR-3	1036	110	7838	2.06336	0.165631	0.00247746	0.245086
GOTERM_BP_FAT	GO:0048581~negative regulation of post-embryonic development	30	1.97889	0.0001519	TRR-1, SNR-6, MEP-1, MYS-1, LIN-9, PKC-3, PAS-5, EPC-1, UBA-2, PASH-1, LIN-61, LIN-15B, GUT-2, POP-1, PSA-1, LIN-13, EFL-1, R10E11.3, SMO-1, C47D12.2, UBC-9, LIN-52, LIN-54, LIN-36, LIN-53, LIN-35, SNR-4, DLI-1, SNR-2, SNR-3	1036	110	7838	2.06336	0.165631	0.00247746	0.245086
GOTERM_BP_FAT	GO:0006119~oxidative phosphorylation	18	1.18734	0.00439321	F32D1.2, VHA-8, Y82E9BR.3, VHA-13, ASB-2, VHA-3, VHA-16, Y71H2AM.5, T27E9.2, VHA-19, H28O16.1, Y69A2AR.18, VHA-12, Y71H2AM.4, R04F11.2, ATP-4, ATP-5, ATP-3, MEV-1	1036	66	7838	2.06336	0.994743	0.0453826	6.86507
GOTERM_BP_FAT	GO:0033554~cellular response to stress	29	1.91293	0.000224905	MRT-2, Y66D12A.15, HSP-60, CRN-1, F23C8.9, EXO-3, BRD-1, ATL-1, CHK-1, DDB-1, RAD-51, UNG-1, BRC-1, URI-1, MRE-11, POLK-1, F08F8.4, CEL-1, LIG-1, HIS-68, T19B10.6, F45G2.3, HMG-4, POLH-1, SMK-1, HPR-17, F55A3.3, CKU-80, XPA-1	1036	107	7838	2.0505	0.235181	0.00338813	0.362675
GOTERM_BP_FAT	GO:0065004~protein-DNA complex assembly	10	0.659631	0.0473356	D2096.8, SPR-2, HIS-72, KNL-1, HCP-3, KNL-3, HIS-37, HCP-1, HIS-68, HCP-4, HIS-67	1036	37	7838	2.04477	1	0.308002	54.3109
GOTERM_BP_FAT	GO:0034621~cellular macromolecular complex subunit organization	25	1.64908	0.000766414	HIS-37, SPAS-1, ARX-6, TBA-2, SPR-2, AIR-2, HIS-72, HCP-3, IMB-3, HCP-1, IMB-2, TBA-1, IMB-1, TBB-1, HCP-4, IMA-3, TBB-2, D2096.8, ZEN-4, KNL-1, KNL-3, HIS-68, HIS-67, KLP-7, HIM-10, EIF-6	1036	93	7838	2.03377	0.599049	0.0103317	1.23084
GOTERM_BP_FAT	GO:0018130~heterocycle biosynthetic process	11	0.725594	0.0370158	MCM-7, CDC-48.1, K10D2.1, ALH-6, RPT-3, M01F1.3, Y46G5A.2, LIN-46, MCM-4, MCM-3, MCM-2	1036	41	7838	2.02981	1	0.26198	45.6253
GOTERM_BP_FAT	GO:0009142~nucleoside triphosphate biosynthetic process	20	1.31926	0.00328168	F32D1.2, VHA-8, Y82E9BR.3, VHA-13, ASB-2, VHA-3, VHA-16, VHA-19, TAT-4, H28O16.1, Y69A2AR.18, C10C6.6, VHA-12, R04F11.2, R53.4, ATP-4, ATP-5, R05G6.5, ATP-3, F25H2.5	1036	75	7838	2.0175	0.980123	0.0362893	5.17118
GOTERM_BP_FAT	GO:0009145~purine nucleoside triphosphate biosynthetic process	20	1.31926	0.00328168	F32D1.2, VHA-8, Y82E9BR.3, VHA-13, ASB-2, VHA-3, VHA-16, VHA-19, TAT-4, H28O16.1, Y69A2AR.18, C10C6.6, VHA-12, R04F11.2, R53.4, ATP-4, ATP-5, R05G6.5, ATP-3, F25H2.5	1036	75	7838	2.0175	0.980123	0.0362893	5.17118
GOTERM_BP_FAT	GO:0009201~ribonucleoside triphosphate biosynthetic process	20	1.31926	0.00328168	F32D1.2, VHA-8, Y82E9BR.3, VHA-13, ASB-2, VHA-3, VHA-16, VHA-19, TAT-4, H28O16.1, Y69A2AR.18, C10C6.6, VHA-12, R04F11.2, R53.4, ATP-4, ATP-5, R05G6.5, ATP-3, F25H2.5	1036	75	7838	2.0175	0.980123	0.0362893	5.17118
GOTERM_BP_FAT	GO:0009206~purine ribonucleoside triphosphate biosynthetic process	20	1.31926	0.00328168	F32D1.2, VHA-8, Y82E9BR.3, VHA-13, ASB-2, VHA-3, VHA-16, VHA-19, TAT-4, H28O16.1, Y69A2AR.18, C10C6.6, VHA-12, R04F11.2, R53.4, ATP-4, ATP-5, R05G6.5, ATP-3, F25H2.5	1036	75	7838	2.0175	0.980123	0.0362893	5.17118
GOTERM_BP_FAT	GO:0002009~morphogenesis of an epithelium	88	5.80475	5.668e-11	WVE-1, NDC-80, SYN-3, MYS-1, CRN-1, DLC-1, SQV-6, SAS-6, UNC-116, VPS-37, SNB-1, CGH-1, HCP-3, R12E2.2, IMP-2, C15C6.3, CCT-4, D2096.8, CYK-4, CUL-4, PSA-1, UNC-61, Y87G2A.1, F56D2.6, SQV-4, UNC-59, NTL-2, CDL-1, UBC-9, LET-711, PAR-5, CPF-1, HSR-9, DNJ-22, LIN-35, NPP-3, T02C12.2, MIG-5, B0207.6, TRR-1, Y55F3AM.3, HRP-1, BUB-1, T01C3.1, K04G7.11, MEP-1, CASH-1, LIN-9, DIV-1, Y53F4B.22, KBP-1, FK…	1036	331	7838	2.01141	6.75626e-08	2.17944e-09	9.15565e-08
GOTERM_BP_FAT	GO:0016044~membrane organization	18	1.18734	0.00608083	EXOS-4.1, Y110A2AR.3, CHC-1, TIN-13, DYN-1, TIN-9.1, PLK-1, EEA-1, MTM-9, RAB-5, DDP-1, CED-5, CMD-1, RME-8, APB-1, EHS-1, IMA-2, RAB-11.1	1036	68	7838	2.00267	0.999304	0.0597544	9.38268
GOTERM_BP_FAT	GO:0007163~establishment or maintenance of cell polarity	10	0.659631	0.0550547	NPP-13, PAR-5, CMD-1, DNC-1, PKC-3, GAD-1, PAR-1, LIN-5, NPP-3, ASPM-1	1036	38	7838	1.99096	1	0.337404	59.9374
GOTERM_BP_FAT	GO:0009792~embryonic development ending in birth or egg hatching	689	45.4485	1.28526e-120	CYC-1, M176.2, LSM-5, SYN-3, R09B3.3, ASB-2, M176.3, RPA-1, F56A8.3, Y75B8A.33, EPC-1, RAN-4, RAN-5, LSM-7, RAN-1, Y62E10A.11, CYK-4, CYK-3, IRS-2, Y69A2AR.21, KIN-19, UNC-59, CYC-2.1, C27F2.10, F32A7.4, CAP-2, PAR-5, RPL-24.1, RPL-24.2, CSN-1, CPF-1, EIF-6, PAR-1, XPA-1, T07A9.9, B0207.6, Y55F3AM.3, LPD-6, ELB-1, C29E4.12, MDF-2, Y45F10D.7, F58E10.3, ZK795.3, T22F3.3, GSP-2, RHA-2, T25D3.2, Y69A…	1036	2629	7838	1.98278	1.53203e-117	1.53203e-117	2.07611e-117
GOTERM_BP_FAT	GO:0060429~epithelium development	88	5.80475	1.32277e-10	WVE-1, NDC-80, SYN-3, MYS-1, CRN-1, DLC-1, SQV-6, SAS-6, UNC-116, VPS-37, SNB-1, CGH-1, HCP-3, R12E2.2, IMP-2, C15C6.3, CCT-4, D2096.8, CYK-4, CUL-4, PSA-1, UNC-61, Y87G2A.1, F56D2.6, SQV-4, UNC-59, NTL-2, CDL-1, UBC-9, LET-711, PAR-5, CPF-1, HSR-9, DNJ-22, LIN-35, NPP-3, T02C12.2, MIG-5, B0207.6, TRR-1, Y55F3AM.3, HRP-1, BUB-1, T01C3.1, K04G7.11, MEP-1, CASH-1, LIN-9, DIV-1, Y53F4B.22, KBP-1, FK…	1036	336	7838	1.98148	1.57674e-07	4.77801e-09	2.1367e-07
GOTERM_BP_FAT	GO:0010941~regulation of cell death	12	0.791557	0.0337824	MRT-2, CED-3, DAD-1, VHA-12, TFG-1, CGH-1, CMD-1, ICD-1, RAD-51, VHA-3, URI-1, CRT-1	1036	46	7838	1.97364	1	0.246114	42.6
GOTERM_BP_FAT	GO:0043067~regulation of programmed cell death	12	0.791557	0.0337824	MRT-2, CED-3, DAD-1, VHA-12, TFG-1, CGH-1, CMD-1, ICD-1, RAD-51, VHA-3, URI-1, CRT-1	1036	46	7838	1.97364	1	0.246114	42.6
GOTERM_BP_FAT	GO:0009205~purine ribonucleoside triphosphate metabolic process	20	1.31926	0.00449219	F32D1.2, VHA-8, Y82E9BR.3, VHA-13, ASB-2, VHA-3, VHA-16, VHA-19, TAT-4, H28O16.1, Y69A2AR.18, C10C6.6, VHA-12, R04F11.2, R53.4, ATP-4, ATP-5, R05G6.5, ATP-3, F25H2.5	1036	77	7838	1.9651	0.995331	0.0459858	7.01451
GOTERM_BP_FAT	GO:0009199~ribonucleoside triphosphate metabolic process	20	1.31926	0.00449219	F32D1.2, VHA-8, Y82E9BR.3, VHA-13, ASB-2, VHA-3, VHA-16, VHA-19, TAT-4, H28O16.1, Y69A2AR.18, C10C6.6, VHA-12, R04F11.2, R53.4, ATP-4, ATP-5, R05G6.5, ATP-3, F25H2.5	1036	77	7838	1.9651	0.995331	0.0459858	7.01451
GOTERM_BP_FAT	GO:0009144~purine nucleoside triphosphate metabolic process	20	1.31926	0.00449219	F32D1.2, VHA-8, Y82E9BR.3, VHA-13, ASB-2, VHA-3, VHA-16, VHA-19, TAT-4, H28O16.1, Y69A2AR.18, C10C6.6, VHA-12, R04F11.2, R53.4, ATP-4, ATP-5, R05G6.5, ATP-3, F25H2.5	1036	77	7838	1.9651	0.995331	0.0459858	7.01451
GOTERM_BP_FAT	GO:0034622~cellular macromolecular complex assembly	21	1.38522	0.00357728	D2096.8, ZEN-4, KNL-1, HIS-37, KNL-3, HIS-68, HIS-67, TBA-2, ARX-6, SPR-2, AIR-2, HIS-72, HCP-3, EIF-6, HCP-1, IMB-3, IMB-2, TBA-1, IMB-1, TBB-1, HCP-4, TBB-2	1036	81	7838	1.96146	0.986043	0.0387813	5.62446
GOTERM_BP_FAT	GO:0018988~molting cycle, protein-based cuticle	64	4.22164	1.11775e-07	RPL-18, TAG-135, RPL-14, RPL-15, SNR-6, DYN-1, LET-858, K07C5.6, VPS-37, RAN-4, E03H4.8, IMP-2, PRP-8, RPL-27, RAB-1, RPL-23, STC-1, RAB-5, VHA-19, T27F7.1, F38A1.8, CPZ-1, LET-711, RPL-31, RPS-6, RME-8, RBD-1, RPL-32, RPS-3, R06A4.9, RPS-1, RPS-11, Y51H1A.3, C37C3.2, RPS-14, VHA-8, T01C3.1, RPS-16, F53B7.3, PAS-6, VHA-3, C13B9.3, F43D9.3, PAS-7, F54B3.3, RPS-10, GSP-2, F59E10.3, TFG-1, IMB-3, RP…	1036	248	7838	1.95242	0.000133227	2.77575e-06	0.000180553
GOTERM_BP_FAT	GO:0018996~molting cycle, collagen and cuticulin-based cuticle	64	4.22164	1.11775e-07	RPL-18, TAG-135, RPL-14, RPL-15, SNR-6, DYN-1, LET-858, K07C5.6, VPS-37, RAN-4, E03H4.8, IMP-2, PRP-8, RPL-27, RAB-1, RPL-23, STC-1, RAB-5, VHA-19, T27F7.1, F38A1.8, CPZ-1, LET-711, RPL-31, RPS-6, RME-8, RBD-1, RPL-32, RPS-3, R06A4.9, RPS-1, RPS-11, Y51H1A.3, C37C3.2, RPS-14, VHA-8, T01C3.1, RPS-16, F53B7.3, PAS-6, VHA-3, C13B9.3, F43D9.3, PAS-7, F54B3.3, RPS-10, GSP-2, F59E10.3, TFG-1, IMB-3, RP…	1036	248	7838	1.95242	0.000133227	2.77575e-06	0.000180553
GOTERM_BP_FAT	GO:0030163~protein catabolic process	44	2.90237	1.54611e-05	ATG-7, RPT-3, PAS-4, PAS-3, RPT-4, PAS-6, RPT-6, PAS-5, PAS-7, T22F3.2, RPT-1, RPN-11, UFD-2, RPT-2, RFP-1, DDB-1, UBA-2, Y71A12B.9, LIN-23, BATH-43, K02C4.3, WWP-1, CUL-4, USP-14, CUL-3, CYK-3, F09D1.1, F36A2.13, R10E11.3, SMO-1, H34C03.2, UBH-4, LET-70, DCN-1, PBS-7, UBC-9, UBC-7, UBC-12, SPG-7, PBS-3, PBS-2, PBS-1, F19B6.1, FEM-1	1036	171	7838	1.94671	0.018261	0.000292494	0.0249718
GOTERM_BP_FAT	GO:0006754~ATP biosynthetic process	18	1.18734	0.00825961	F32D1.2, VHA-8, Y82E9BR.3, VHA-13, ASB-2, VHA-3, VHA-16, VHA-19, TAT-4, H28O16.1, Y69A2AR.18, C10C6.6, VHA-12, R04F11.2, R53.4, ATP-4, ATP-5, ATP-3	1036	70	7838	1.94545	0.999949	0.0778391	12.5387
GOTERM_BP_FAT	GO:0042303~molting cycle	64	4.22164	1.30984e-07	RPL-18, TAG-135, RPL-14, RPL-15, SNR-6, DYN-1, LET-858, K07C5.6, VPS-37, RAN-4, E03H4.8, IMP-2, PRP-8, RPL-27, RAB-1, RPL-23, STC-1, RAB-5, VHA-19, T27F7.1, F38A1.8, CPZ-1, LET-711, RPL-31, RPS-6, RME-8, RBD-1, RPL-32, RPS-3, R06A4.9, RPS-1, RPS-11, Y51H1A.3, C37C3.2, RPS-14, VHA-8, T01C3.1, RPS-16, F53B7.3, PAS-6, VHA-3, C13B9.3, F43D9.3, PAS-7, F54B3.3, RPS-10, GSP-2, F59E10.3, TFG-1, IMB-3, RP…	1036	249	7838	1.94458	0.000156121	3.18638e-06	0.000211581
GOTERM_BP_FAT	GO:0009141~nucleoside triphosphate metabolic process	20	1.31926	0.00522324	F32D1.2, VHA-8, Y82E9BR.3, VHA-13, ASB-2, VHA-3, VHA-16, VHA-19, TAT-4, H28O16.1, Y69A2AR.18, C10C6.6, VHA-12, R04F11.2, R53.4, ATP-4, ATP-5, R05G6.5, ATP-3, F25H2.5	1036	78	7838	1.93991	0.998055	0.0523917	8.11141
GOTERM_BP_FAT	GO:0043933~macromolecular complex subunit organization	31	2.04485	0.000378129	TAF-12, HIS-37, PQN-51, SPAS-1, TAF-4, ARX-6, TBA-2, SPR-2, AIR-2, HIS-72, HCP-3, IMB-3, HCP-1, IMB-2, TBA-1, IMB-1, TBB-1, HCP-4, IMA-3, TBB-2, D2096.8, ZEN-4, TLF-1, KNL-1, KNL-3, HIS-68, HIS-67, KLP-7, HIM-10, TTB-1, TAF-11.3, EIF-6	1036	121	7838	1.9383	0.362891	0.00548266	0.609054
GOTERM_BP_FAT	GO:0048729~tissue morphogenesis	88	5.80475	5.68177e-10	WVE-1, NDC-80, SYN-3, MYS-1, CRN-1, DLC-1, SQV-6, SAS-6, UNC-116, VPS-37, SNB-1, CGH-1, HCP-3, R12E2.2, IMP-2, C15C6.3, CCT-4, D2096.8, CYK-4, CUL-4, PSA-1, UNC-61, Y87G2A.1, F56D2.6, SQV-4, UNC-59, NTL-2, CDL-1, UBC-9, LET-711, PAR-5, CPF-1, HSR-9, DNJ-22, LIN-35, NPP-3, T02C12.2, MIG-5, B0207.6, TRR-1, Y55F3AM.3, HRP-1, BUB-1, T01C3.1, K04G7.11, MEP-1, CASH-1, LIN-9, DIV-1, Y53F4B.22, KBP-1, FK…	1036	345	7838	1.92979	6.77267e-07	1.8813e-08	9.1779e-07
GOTERM_BP_FAT	GO:0065003~macromolecular complex assembly	28	1.84697	0.000995991	TAF-12, HIS-37, PQN-51, SPAS-1, TAF-4, ARX-6, TBA-2, SPR-2, AIR-2, HIS-72, HCP-3, IMB-3, HCP-1, IMB-2, TBA-1, IMB-1, TBB-1, HCP-4, TBB-2, D2096.8, ZEN-4, TLF-1, KNL-1, KNL-3, HIS-68, HIS-67, TTB-1, TAF-11.3, EIF-6	1036	111	7838	1.90845	0.695113	0.012691	1.59676
GOTERM_BP_FAT	GO:0048598~embryonic morphogenesis	35	2.30871	0.000209335	C50F2.3, AMA-1, HEL-1, LET-858, PKC-3, CDT-1, Y23H5A.3, GAD-1, MCM-5, CRN-1, RSR-1, VAB-10, IMB-3, POP-1, W04A4.5, MOG-4, C06A5.1, TLF-1, RSP-6, RSP-5, EFL-1, RSP-3, SMO-1, RSP-2, RIB-2, APG-1, UBC-18, EKL-4, SYS-1, F55A3.3, CPF-1, LIN-36, LIN-53, LIN-35, GEX-3	1036	139	7838	1.90502	0.220852	0.00327822	0.337608
GOTERM_BP_FAT	GO:0034613~cellular protein localization	41	2.70449	5.52503e-05	C34C12.8, RAB-18, CHC-1, Y57G11C.15, TIN-13, SYN-3, APS-1, APS-3, F38E11.5, C13B9.3, F59E10.3, E03H4.8, IMB-3, IMA-1, IMB-2, RAN-1, RSA-1, SPDL-1, IMB-1, IMA-3, F21D5.7, IMA-2, EXOS-4.1, RIC-3, RAB-1, CLIC-1, SPD-5, TIN-9.1, R05D7.4, Y119D3B.16, SMO-1, RAB-5, APG-1, DDP-1, F38A1.8, EMO-1, ARF-6, Y54E10BR.2, APB-1, SEC-24.1, RAB-11.1	1036	163	7838	1.90301	0.0637383	0.000982506	0.0892098
GOTERM_BP_FAT	GO:0070727~cellular macromolecule localization	41	2.70449	5.52503e-05	C34C12.8, RAB-18, CHC-1, Y57G11C.15, TIN-13, SYN-3, APS-1, APS-3, F38E11.5, C13B9.3, F59E10.3, E03H4.8, IMB-3, IMA-1, IMB-2, RAN-1, RSA-1, SPDL-1, IMB-1, IMA-3, F21D5.7, IMA-2, EXOS-4.1, RIC-3, RAB-1, CLIC-1, SPD-5, TIN-9.1, R05D7.4, Y119D3B.16, SMO-1, RAB-5, APG-1, DDP-1, F38A1.8, EMO-1, ARF-6, Y54E10BR.2, APB-1, SEC-24.1, RAB-11.1	1036	163	7838	1.90301	0.0637383	0.000982506	0.0892098
GOTERM_BP_FAT	GO:0046034~ATP metabolic process	18	1.18734	0.0110236	F32D1.2, VHA-8, Y82E9BR.3, VHA-13, ASB-2, VHA-3, VHA-16, VHA-19, TAT-4, H28O16.1, Y69A2AR.18, C10C6.6, VHA-12, R04F11.2, R53.4, ATP-4, ATP-5, ATP-3	1036	72	7838	1.89141	0.999998	0.0988106	16.394
GOTERM_BP_FAT	GO:0051169~nuclear transport	12	0.791557	0.04484	RAB-18, NPP-8, RAB-1, IMB-3, IMB-2, IMA-1, RAN-1, IMB-1, RAB-5, IMA-3, RAB-11.1, IMA-2	1036	48	7838	1.89141	1	0.297285	52.3388
GOTERM_BP_FAT	GO:0006913~nucleocytoplasmic transport	12	0.791557	0.04484	RAB-18, NPP-8, RAB-1, IMB-3, IMB-2, IMA-1, RAN-1, IMB-1, RAB-5, IMA-3, RAB-11.1, IMA-2	1036	48	7838	1.89141	1	0.297285	52.3388
GOTERM_BP_FAT	GO:0051603~proteolysis involved in cellular protein catabolic process	38	2.5066	0.000190863	PAS-4, PAS-3, PAS-6, PAS-5, PAS-7, T22F3.2, RPT-1, RPN-11, UFD-2, RFP-1, DDB-1, UBA-2, Y71A12B.9, LIN-23, BATH-43, K02C4.3, WWP-1, CUL-4, USP-14, CUL-3, CYK-3, F09D1.1, F36A2.13, R10E11.3, SMO-1, H34C03.2, UBH-4, LET-70, DCN-1, PBS-7, UBC-9, UBC-7, UBC-12, PBS-3, PBS-2, PBS-1, F19B6.1, FEM-1	1036	155	7838	1.8548	0.203502	0.00302914	0.307859
GOTERM_BP_FAT	GO:0009152~purine ribonucleotide biosynthetic process	21	1.38522	0.0073265	F32D1.2, VHA-8, M106.4, Y82E9BR.3, VHA-13, ASB-2, VHA-3, VHA-16, VHA-19, TAT-4, H28O16.1, Y69A2AR.18, C10C6.6, VHA-12, R04F11.2, R53.4, ATP-4, ATP-5, R05G6.5, ATP-3, F25H2.5	1036	86	7838	1.84742	0.999844	0.0704405	11.1999
GOTERM_BP_FAT	GO:0044257~cellular protein catabolic process	38	2.5066	0.0002192	PAS-4, PAS-3, PAS-6, PAS-5, PAS-7, T22F3.2, RPT-1, RPN-11, UFD-2, RFP-1, DDB-1, UBA-2, Y71A12B.9, LIN-23, BATH-43, K02C4.3, WWP-1, CUL-4, USP-14, CUL-3, CYK-3, F09D1.1, F36A2.13, R10E11.3, SMO-1, H34C03.2, UBH-4, LET-70, DCN-1, PBS-7, UBC-9, UBC-7, UBC-12, PBS-3, PBS-2, PBS-1, F19B6.1, FEM-1	1036	156	7838	1.84291	0.229962	0.00334459	0.353492
GOTERM_BP_FAT	GO:0006886~intracellular protein transport	36	2.37467	0.000390482	RAB-18, C34C12.8, CHC-1, Y57G11C.15, SYN-3, TIN-13, APS-1, APS-3, F38E11.5, C13B9.3, F59E10.3, E03H4.8, IMB-3, IMA-1, IMB-2, RAN-1, IMB-1, IMA-3, F21D5.7, IMA-2, EXOS-4.1, RAB-1, CLIC-1, TIN-9.1, R05D7.4, Y119D3B.16, RAB-5, APG-1, DDP-1, F38A1.8, EMO-1, ARF-6, Y54E10BR.2, APB-1, SEC-24.1, RAB-11.1	1036	149	7838	1.82794	0.372207	0.00559328	0.628891
GOTERM_BP_FAT	GO:0034660~ncRNA metabolic process	28	1.84697	0.00259827	Y48A6B.3, Y48B6A.1, LLC1.3, Y45F10D.7, PUS-1, F13H8.2, H35B03.2, ZK1010.3, T26G10.1, TAG-345, C25A1.6, FIB-1, C45G9.2, Y53C12B.1, F52H3.2, EXOS-4.1, KRS-1, PRO-1, K01G5.5, IRS-2, C23G10.7, Y75B8A.7, H06I04.3, ARS-2, TRM-1, VRS-1, SRS-2, SRS-1	1036	118	7838	1.79524	0.955003	0.0296597	4.11542
GOTERM_BP_FAT	GO:0007281~germ cell development	13	0.85752	0.0519977	MOG-4, LET-858, PRO-1, MRG-1, F38E11.5, EMO-1, CYB-1, CDK-1, F59E10.3, CYB-3, WEE-1.3, URI-1, MES-2	1036	55	7838	1.78824	1	0.326553	57.7918
GOTERM_BP_FAT	GO:0046907~intracellular transport	43	2.83641	0.000162269	C34C12.8, RAB-18, CHC-1, Y57G11C.15, TIN-13, SYN-3, APS-1, APS-3, F38E11.5, C13B9.3, F59E10.3, E03H4.8, RAN-5, IMB-3, IMA-1, IMB-2, RAN-1, IMB-1, IMA-3, F21D5.7, IMA-2, EXOS-4.1, NPP-16, RAB-1, CLIC-1, SEL-9, CLS-2, TIN-9.1, R05D7.4, Y119D3B.16, RAB-5, APG-1, DDP-1, F38A1.8, EMO-1, NPP-8, NPP-9, ARF-6, Y54E10BR.2, DC2.3, APB-1, SEC-24.1, RAB-11.1	1036	182	7838	1.78749	0.175881	0.00261065	0.261795
GOTERM_BP_FAT	GO:0040010~positive regulation of growth rate	407	26.847	2.94342e-42	R02F2.1, CYC-1, M176.2, R02F2.7, ASB-2, B0238.11, R07E5.7, Y75B8A.33, EPC-1, RAN-4, BRC-1, Y62E10A.11, F53E10.6, Y87G2A.1, IRS-2, KIN-19, C27F2.10, CYC-2.1, CAP-2, Y94H6A.5, PAR-5, RPL-24.1, RPL-24.2, EIF-6, T07A9.9, B0207.6, Y55F3AM.3, LPD-6, Y45F10D.7, ZK795.3, F58E10.3, MDF-1, C43H8.2, RHA-2, T25D3.2, HIS-72, ISW-1, URI-1, PPH-6, Y53G8AL.2, KLP-15, ARR-1, SPD-5, Y43F8C.8, SPD-2, Y92H12BR.8, C2…	1036	1723	7838	1.78712	3.50856e-39	4.3857e-40	4.75458e-39
GOTERM_BP_FAT	GO:0040009~regulation of growth rate	407	26.847	3.45409e-42	R02F2.1, CYC-1, M176.2, R02F2.7, ASB-2, B0238.11, R07E5.7, Y75B8A.33, EPC-1, RAN-4, BRC-1, Y62E10A.11, F53E10.6, Y87G2A.1, IRS-2, KIN-19, C27F2.10, CYC-2.1, CAP-2, Y94H6A.5, PAR-5, RPL-24.1, RPL-24.2, EIF-6, T07A9.9, B0207.6, Y55F3AM.3, LPD-6, Y45F10D.7, ZK795.3, F58E10.3, MDF-1, C43H8.2, RHA-2, T25D3.2, HIS-72, ISW-1, URI-1, PPH-6, Y53G8AL.2, KLP-15, ARR-1, SPD-5, Y43F8C.8, SPD-2, Y92H12BR.8, C2…	1036	1724	7838	1.78609	4.11728e-39	4.57475e-40	5.57947e-39
GOTERM_BP_FAT	GO:0009260~ribonucleotide biosynthetic process	21	1.38522	0.010807	F32D1.2, VHA-8, M106.4, Y82E9BR.3, VHA-13, ASB-2, VHA-3, VHA-16, VHA-19, TAT-4, H28O16.1, Y69A2AR.18, C10C6.6, VHA-12, R04F11.2, R53.4, ATP-4, ATP-5, R05G6.5, ATP-3, F25H2.5	1036	89	7838	1.78515	0.999998	0.0976872	16.0978
GOTERM_BP_FAT	GO:0009150~purine ribonucleotide metabolic process	21	1.38522	0.010807	F32D1.2, VHA-8, M106.4, Y82E9BR.3, VHA-13, ASB-2, VHA-3, VHA-16, VHA-19, TAT-4, H28O16.1, Y69A2AR.18, C10C6.6, VHA-12, R04F11.2, R53.4, ATP-4, ATP-5, R05G6.5, ATP-3, F25H2.5	1036	89	7838	1.78515	0.999998	0.0976872	16.0978
GOTERM_BP_FAT	GO:0015980~energy derivation by oxidation of organic compounds	12	0.791557	0.0656868	MDH-1, OGT-1, F23H11.3, Y71H2AM.5, T27E9.2, ACO-2, F46E10.10, Y71H2AM.4, CTS-1, SDHA-1, R06A4.8, SDHD-1, MEV-1	1036	51	7838	1.78015	1	0.377255	66.6299
GOTERM_BP_FAT	GO:0008104~protein localization	76	5.01319	7.93369e-07	Y110A7A.11, SYN-3, Y57G11C.15, TBA-2, SAS-6, IFF-1, AIR-2, RAN-4, E03H4.8, HCP-2, RGA-4, HCP-1, HCP-6, F41E6.9, SPDL-1, RAN-1, C47G2.3, HCP-4, EXOS-4.1, RIC-3, RAB-1, ZYG-1, TIN-9.1, KNL-1, RAB-5, T27F7.1, DDP-1, F38A1.8, HIM-10, PAR-5, PAR-1, R12C12.8, APB-1, SEC-24.1, RAB-11.1, C34C12.8, RAB-18, CHC-1, TIN-13, APS-1, APS-3, C13B9.3, F38E11.5, LIN-7, F23C8.6, ANI-1, F59E10.3, ECT-2, CHE-3, IMB-3…	1036	329	7838	1.74769	0.000945249	1.71943e-05	0.00128154
GOTERM_BP_FAT	GO:0010629~negative regulation of gene expression	15	0.989446	0.0416492	TSN-1, SET-2, SOR-3, TLF-1, EFL-1, SMO-1, MRG-1, C43H8.2, EKL-4, UBC-9, RDE-2, PASH-1, MUT-7, LIN-53, MUT-2	1036	65	7838	1.74592	1	0.285251	49.7008
GOTERM_BP_FAT	GO:0048580~regulation of post-embryonic development	35	2.30871	0.00118657	SOD-1, TRR-1, SNR-6, MEP-1, MYS-1, LIN-9, PKC-3, PAS-5, LIN-7, EPC-1, PASH-1, UBA-2, LIN-61, LIN-15B, GUT-2, POP-1, MOG-4, CNK-1, PSA-1, LIN-13, RSP-6, EFL-1, R10E11.3, SMO-1, C47D12.2, UBC-9, LIN-52, LIN-54, LIN-36, LIN-53, LIN-35, SNR-4, DLI-1, SNR-2, SNR-3	1036	152	7838	1.74209	0.757131	0.0144841	1.89956
GOTERM_BP_FAT	GO:0040028~regulation of vulval development	35	2.30871	0.00118657	SOD-1, TRR-1, SNR-6, MEP-1, MYS-1, LIN-9, PKC-3, PAS-5, LIN-7, EPC-1, PASH-1, UBA-2, LIN-61, LIN-15B, GUT-2, POP-1, MOG-4, CNK-1, PSA-1, LIN-13, RSP-6, EFL-1, R10E11.3, SMO-1, C47D12.2, UBC-9, LIN-52, LIN-54, LIN-36, LIN-53, LIN-35, SNR-4, DLI-1, SNR-2, SNR-3	1036	152	7838	1.74209	0.757131	0.0144841	1.89956
GOTERM_BP_FAT	GO:0019953~sexual reproduction	52	3.43008	6.25051e-05	LET-858, LET-754, DLC-1, SPAS-1, TBA-2, CYB-1, CDK-1, IFF-1, IFF-2, CYB-3, CGH-1, LET-99, TBA-1, RAN-1, TBB-1, TBB-2, SPK-1, CUL-3, MRG-1, PRO-1, CAP-2, SMK-1, PAR-5, CSN-1, HRP-1, Y47D3A.29, PKC-3, F38E11.5, Y53F4B.22, PFD-5, T26A5.8, PFD-3, F54B3.3, F59E10.3, WEE-1.3, URI-1, IMA-3, MOG-4, ZEN-4, SPD-5, RSP-8, RSP-6, RSP-5, EFL-1, RSP-2, NUD-1, EMO-1, COGC-2, TAG-170, DNC-1, DLI-1, MES-2	1036	226	7838	1.74077	0.0718004	0.00109511	0.100918
GOTERM_BP_FAT	GO:0043632~modification-dependent macromolecule catabolic process	34	2.24274	0.00147289	PAS-4, PAS-3, PAS-6, PAS-5, PAS-7, T22F3.2, RPT-1, UFD-2, RPN-11, RFP-1, DDB-1, UBA-2, Y71A12B.9, LIN-23, BATH-43, K02C4.3, WWP-1, CUL-4, USP-14, CUL-3, CYK-3, F09D1.1, F36A2.13, R10E11.3, SMO-1, H34C03.2, UBH-4, LET-70, UBC-9, DCN-1, UBC-7, UBC-12, F19B6.1, FEM-1	1036	148	7838	1.73805	0.827435	0.0172454	2.35283
GOTERM_BP_FAT	GO:0019941~modification-dependent protein catabolic process	34	2.24274	0.00147289	PAS-4, PAS-3, PAS-6, PAS-5, PAS-7, T22F3.2, RPT-1, UFD-2, RPN-11, RFP-1, DDB-1, UBA-2, Y71A12B.9, LIN-23, BATH-43, K02C4.3, WWP-1, CUL-4, USP-14, CUL-3, CYK-3, F09D1.1, F36A2.13, R10E11.3, SMO-1, H34C03.2, UBH-4, LET-70, UBC-9, DCN-1, UBC-7, UBC-12, F19B6.1, FEM-1	1036	148	7838	1.73805	0.827435	0.0172454	2.35283
GOTERM_BP_FAT	GO:0006325~chromatin organization	21	1.38522	0.0154995	D2096.8, SET-1, MYS-1, T26A5.5, HIS-37, MRG-1, HIS-68, GSP-2, HIS-67, SPR-2, RFP-1, F32E10.6, AIR-2, K10D2.1, F41H10.6, BIR-1, HIS-72, HCP-3, ISW-1, LIN-53, NURF-1, JMJD-2	1036	92	7838	1.72694	1	0.132498	22.3009
GOTERM_BP_FAT	GO:0009259~ribonucleotide metabolic process	21	1.38522	0.0154995	F32D1.2, VHA-8, M106.4, Y82E9BR.3, VHA-13, ASB-2, VHA-3, VHA-16, VHA-19, TAT-4, H28O16.1, Y69A2AR.18, C10C6.6, VHA-12, R04F11.2, R53.4, ATP-4, ATP-5, R05G6.5, ATP-3, F25H2.5	1036	92	7838	1.72694	1	0.132498	22.3009
GOTERM_BP_FAT	GO:0006091~generation of precursor metabolites and energy	31	2.04485	0.00281445	MDH-1, F32D1.2, VHA-8, C04C3.3, ASB-2, VHA-3, ACO-2, H28O16.1, F27D4.1, Y69A2AR.18, VHA-12, R04F11.2, CTS-1, ATP-4, SDHA-1, ATP-5, ATP-3, SDHD-1, PGK-1, Y82E9BR.3, OGT-1, VHA-13, F23H11.3, VHA-16, Y71H2AM.5, T27E9.2, VHA-19, F46E10.10, CYC-2.1, Y71H2AM.4, R06A4.8, MEV-1	1036	136	7838	1.72452	0.965249	0.0317872	4.45058
GOTERM_BP_FAT	GO:0044265~cellular macromolecule catabolic process	40	2.63852	0.000919503	K04B12.3, PAS-4, PAS-3, PAS-6, PAS-5, CRN-1, PAS-7, T22F3.2, RPT-1, RPN-11, UFD-2, RFP-1, DDB-1, UBA-2, Y71A12B.9, LIN-23, BATH-43, K02C4.3, WWP-1, CUL-4, USP-14, CUL-3, CYK-3, F09D1.1, F36A2.13, R10E11.3, SMO-1, H34C03.2, UBH-4, LET-70, DCN-1, PBS-7, UBC-9, UBC-7, UBC-12, PBS-3, PBS-2, PBS-1, F19B6.1, FEM-1	1036	179	7838	1.69065	0.665979	0.0118483	1.47499
GOTERM_BP_FAT	GO:0045927~positive regulation of growth	425	28.0343	8.52152e-38	R02F2.1, CYC-1, M176.2, SYN-3, R02F2.7, ASB-2, B0238.11, R07E5.7, Y75B8A.33, EPC-1, RAN-4, BRC-1, Y62E10A.11, F53E10.6, KIN-14, Y87G2A.1, IRS-2, KIN-19, C27F2.10, CYC-2.1, CAP-2, Y94H6A.5, PAR-5, RPL-24.1, RPL-24.2, EIF-6, T07A9.9, B0207.6, Y55F3AM.3, LPD-6, Y45F10D.7, ZK795.3, F58E10.3, MDF-1, C43H8.2, RHA-2, T25D3.2, HIS-72, ISW-1, URI-1, PPH-6, Y53G8AL.2, KLP-15, ARR-1, SPD-5, Y43F8C.8, SPD-2,…	1036	1904	7838	1.68876	1.01576e-34	7.81358e-36	1.3765e-34
GOTERM_BP_FAT	GO:0007568~aging	54	3.56201	0.00011692	HEL-1, BIR-2, SIP-1, UNC-112, K07C5.6, R144.2, RPN-11, SQV-6, VHA-12, CGH-1, CCT-5, CCT-6, ATP-4, NFI-1, ATP-3, RAB-1, CCO-1, PQN-41, T27F7.3, RIB-2, T27F7.1, C36E8.1, LET-70, NTL-2, DAO-5, LET-711, RPS-6, RPS-3, XPA-1, RPS-11, F28B3.5, RPS-15, T20G5.13, CHC-1, ATG-7, RPS-10, H28O16.1, F59E10.3, EIF-3.B, RPS-22, INF-1, RPL-6, RPS-26, RPL-4, PDR-1, PLK-1, SKN-1, SMC-3, B0261.4, RPN-6, MTM-3, UBC-1…	1036	243	7838	1.68125	0.1301	0.00198912	0.188696
GOTERM_BP_FAT	GO:0008340~determination of adult life span	54	3.56201	0.00011692	HEL-1, BIR-2, SIP-1, UNC-112, K07C5.6, R144.2, RPN-11, SQV-6, VHA-12, CGH-1, CCT-5, CCT-6, ATP-4, NFI-1, ATP-3, RAB-1, CCO-1, PQN-41, T27F7.3, RIB-2, T27F7.1, C36E8.1, LET-70, NTL-2, DAO-5, LET-711, RPS-6, RPS-3, XPA-1, RPS-11, F28B3.5, RPS-15, T20G5.13, CHC-1, ATG-7, RPS-10, H28O16.1, F59E10.3, EIF-3.B, RPS-22, INF-1, RPL-6, RPS-26, RPL-4, PDR-1, PLK-1, SKN-1, SMC-3, B0261.4, RPN-6, MTM-3, UBC-1…	1036	243	7838	1.68125	0.1301	0.00198912	0.188696
GOTERM_BP_FAT	GO:0010259~multicellular organismal aging	54	3.56201	0.00011692	HEL-1, BIR-2, SIP-1, UNC-112, K07C5.6, R144.2, RPN-11, SQV-6, VHA-12, CGH-1, CCT-5, CCT-6, ATP-4, NFI-1, ATP-3, RAB-1, CCO-1, PQN-41, T27F7.3, RIB-2, T27F7.1, C36E8.1, LET-70, NTL-2, DAO-5, LET-711, RPS-6, RPS-3, XPA-1, RPS-11, F28B3.5, RPS-15, T20G5.13, CHC-1, ATG-7, RPS-10, H28O16.1, F59E10.3, EIF-3.B, RPS-22, INF-1, RPL-6, RPS-26, RPL-4, PDR-1, PLK-1, SKN-1, SMC-3, B0261.4, RPN-6, MTM-3, UBC-1…	1036	243	7838	1.68125	0.1301	0.00198912	0.188696
GOTERM_BP_FAT	GO:0040008~regulation of growth	435	28.6939	7.24924e-38	R02F2.1, CYC-1, M176.2, SYN-3, R02F2.7, ASB-2, B0238.11, R07E5.7, Y75B8A.33, EPC-1, RAN-4, BRC-1, Y62E10A.11, F53E10.6, KIN-14, Y87G2A.1, IRS-2, KIN-19, UNC-59, CYC-2.1, C27F2.10, CAP-2, Y94H6A.5, PAR-5, RPL-24.1, RPL-24.2, EIF-6, T07A9.9, B0207.6, Y55F3AM.3, LPD-6, Y45F10D.7, ZK795.3, F58E10.3, MDF-1, C43H8.2, RHA-2, T25D3.2, HIS-72, ISW-1, URI-1, PPH-6, Y53G8AL.2, KLP-15, ARR-1, SPD-5, Y43F8C.8…	1036	1967	7838	1.67313	8.6411e-35	7.20091e-36	1.17099e-34
GOTERM_BP_FAT	GO:0006511~ubiquitin-dependent protein catabolic process	19	1.2533	0.0299633	CUL-4, USP-14, CUL-3, CYK-3, F09D1.1, PAS-4, PAS-3, PAS-6, R10E11.3, PAS-5, H34C03.2, PAS-7, T22F3.2, RPT-1, UFD-2, UBH-4, Y71A12B.9, F19B6.1, K02C4.3	1036	86	7838	1.67148	1	0.22677	38.8232
GOTERM_BP_FAT	GO:0016192~vesicle-mediated transport	32	2.11082	0.00399773	CHC-1, DYN-1, SYN-3, Y110A7A.11, APS-1, CDK-5, APS-3, F38E11.5, C13B9.3, F43D9.3, CED-5, UNC-116, SNB-1, F59E10.3, E03H4.8, Y110A2AR.3, CLIC-1, SEL-9, EEA-1, MTM-9, NUD-1, RAB-5, APG-1, F41C3.4, UNC-16, CMD-1, DC2.3, RME-8, APB-1, SEC-24.1, EHS-1, RAB-11.1	1036	145	7838	1.66966	0.991561	0.042479	6.26566
GOTERM_BP_FAT	GO:0051188~cofactor biosynthetic process	18	1.18734	0.041262	Y18D10A.9, CDC-48.1, M176.2, DHS-11, RPT-3, Y65B4A.8, F26H9.4, M01F1.3, R03D7.1, MCM-4, MCM-3, MCM-2, MCM-7, ZK669.4, K10D2.1, Y54G2A.17, Y46G5A.2, LIN-46	1036	83	7838	1.64074	1	0.284556	49.3715
GOTERM_BP_FAT	GO:0010605~negative regulation of macromolecule metabolic process	16	1.05541	0.0573332	TSN-1, SET-2, SOR-3, TLF-1, EFL-1, SMO-1, MRG-1, F23C8.9, C43H8.2, EKL-4, UBC-9, RDE-2, PASH-1, MUT-7, LIN-53, MUT-2	1036	74	7838	1.63581	1	0.345555	61.4697
GOTERM_BP_FAT	GO:0009057~macromolecule catabolic process	46	3.0343	0.00077394	K04B12.3, ATG-7, RPT-3, PAS-4, PAS-3, RPT-4, PAS-6, RPT-6, PAS-5, CRN-1, PAS-7, T22F3.2, RPT-1, RPN-11, UFD-2, RPT-2, RFP-1, DDB-1, UBA-2, Y71A12B.9, LIN-23, BATH-43, K02C4.3, WWP-1, CUL-4, USP-14, CUL-3, CYK-3, F09D1.1, F36A2.13, R10E11.3, SMO-1, H34C03.2, UBH-4, LET-70, DCN-1, PBS-7, UBC-9, UBC-7, UBC-12, SPG-7, PBS-3, PBS-2, PBS-1, F19B6.1, FEM-1	1036	213	7838	1.63389	0.602632	0.010316	1.24286
GOTERM_BP_FAT	GO:0006732~coenzyme metabolic process	19	1.2533	0.0368905	MDH-1, Y57G11C.3, M176.2, F23H11.3, F26H9.4, Y65B4A.8, F08F8.2, M01F1.3, R03D7.1, ACO-2, F46E10.10, ZK669.4, K10D2.1, CTS-1, Y54G2A.17, SDHA-1, LIN-46, SDHD-1, MEV-1	1036	88	7838	1.63349	1	0.262727	45.5109
GOTERM_BP_FAT	GO:0051186~cofactor metabolic process	28	1.84697	0.0102656	MDH-1, M176.2, DHS-11, RPT-3, F26H9.4, R03D7.1, MCM-4, MCM-3, ACO-2, MCM-2, CTS-1, Y54G2A.17, SDHA-1, LIN-46, SDHD-1, Y18D10A.9, CDC-48.1, Y57G11C.3, Y65B4A.8, F23H11.3, F08F8.2, M01F1.3, F46E10.10, MCM-7, ZK669.4, K10D2.1, Y46G5A.2, MEV-1	1036	130	7838	1.62952	0.999995	0.0937129	15.353
GOTERM_BP_FAT	GO:0051094~positive regulation of developmental process	15	0.989446	0.0711453	CYC-1, MOG-4, CNK-1, RSP-6, Y92H12BR.8, F52C9.7, LIN-7, TAG-345, UBA-2, F36A2.7, FIB-1, DNJ-22, POP-1, T26A8.4, C34B2.8	1036	70	7838	1.62121	1	0.398612	69.6434
GOTERM_BP_FAT	GO:0045184~establishment of protein localization	53	3.49604	0.000562824	Y57G11C.15, Y110A7A.11, SYN-3, AIR-2, E03H4.8, RAN-4, F41E6.9, RAN-1, C47G2.3, EXOS-4.1, RAB-1, TIN-9.1, KNL-1, RAB-5, T27F7.1, DDP-1, F38A1.8, APB-1, SEC-24.1, RAB-11.1, RAB-18, C34C12.8, CHC-1, TIN-13, APS-1, APS-3, F38E11.5, C13B9.3, F23C8.6, F59E10.3, IMB-3, IMB-2, IMA-1, IMB-1, IMA-3, IMA-2, F21D5.7, NPP-19, CLIC-1, SEL-9, NPP-15, R05D7.4, NXT-1, Y119D3B.16, COGC-6, APG-1, EMO-1, T24B8.2, F4…	1036	252	7838	1.59119	0.488841	0.00786392	0.905276
GOTERM_BP_FAT	GO:0008406~gonad development	20	1.31926	0.044106	NDC-80, EXOS-4.1, PSA-1, RSP-8, MEP-1, RSP-6, LIN-9, PKC-3, RSP-2, PRO-1, LIN-5, COGC-6, COGC-5, LEX-1, EMO-1, COGC-2, SYS-1, DAF-15, IFF-2, RBD-1	1036	96	7838	1.57617	1	0.294713	51.7437
GOTERM_BP_FAT	GO:0015031~protein transport	51	3.36412	0.0011167	Y57G11C.15, SYN-3, Y110A7A.11, E03H4.8, RAN-4, F41E6.9, RAN-1, C47G2.3, EXOS-4.1, RAB-1, TIN-9.1, RAB-5, DDP-1, T27F7.1, F38A1.8, APB-1, SEC-24.1, RAB-11.1, RAB-18, C34C12.8, TIN-13, CHC-1, APS-1, APS-3, F38E11.5, C13B9.3, F23C8.6, F59E10.3, IMB-3, IMB-2, IMA-1, IMB-1, IMA-3, IMA-2, F21D5.7, NPP-19, CLIC-1, SEL-9, NPP-15, R05D7.4, NXT-1, Y119D3B.16, COGC-6, APG-1, EMO-1, T24B8.2, F41C3.4, COGC-2,…	1036	247	7838	1.56214	0.736012	0.0139217	1.78865
GOTERM_BP_FAT	GO:0048608~reproductive structure development	20	1.31926	0.0483428	NDC-80, EXOS-4.1, PSA-1, RSP-8, MEP-1, RSP-6, LIN-9, PKC-3, RSP-2, PRO-1, LIN-5, COGC-6, COGC-5, LEX-1, EMO-1, COGC-2, SYS-1, DAF-15, IFF-2, RBD-1	1036	97	7838	1.55993	1	0.310282	55.085
GOTERM_BP_FAT	GO:0010171~body morphogenesis	118	7.78364	8.68407e-07	MYS-1, RPT-4, DLC-1, CDK-8, R07E5.7, DPY-11, FZY-1, UNC-116, CHK-1, RAN-5, C32E8.5, LIN-23, TAG-242, SPDL-1, F53A3.7, EXOS-4.1, CYK-4, KRS-1, W04A4.5, GCK-4, T12F5.1, F52C9.7, C27F2.10, CDL-1, CAP-2, CPZ-1, R53.6, R53.4, RPL-24.2, LIN-35, RPS-12, TRR-1, K04G7.11, ELB-1, RPS-17, PKC-3, PFD-1, PFD-6, T25D3.2, T26G10.1, Y39G10AR.8, SNT-2, PASH-1, MDT-22, EIF-3.B, TOL-1, Y71H2AM.17, KLP-15, MOG-4, EI…	1036	582	7838	1.53393	0.00103461	1.84845e-05	0.00140275
GOTERM_BP_FAT	GO:0006164~purine nucleotide biosynthetic process	23	1.51715	0.044897	F35D11.4, F32D1.2, VHA-8, M106.4, Y82E9BR.3, VHA-13, ASB-2, VHA-3, VHA-16, GCY-33, VHA-19, TAT-4, H28O16.1, Y69A2AR.18, C10C6.6, VHA-12, R04F11.2, R53.4, ATP-4, ATP-5, R05G6.5, ATP-3, F25H2.5	1036	115	7838	1.51313	1	0.296015	52.3847
GOTERM_BP_FAT	GO:0045137~development of primary sexual characteristics	20	1.31926	0.0739067	NDC-80, EXOS-4.1, PSA-1, RSP-8, MEP-1, RSP-6, LIN-9, PKC-3, RSP-2, PRO-1, LIN-5, COGC-6, COGC-5, LEX-1, EMO-1, COGC-2, SYS-1, DAF-15, IFF-2, RBD-1	1036	102	7838	1.48346	1	0.409029	71.0688
GOTERM_BP_FAT	GO:0006163~purine nucleotide metabolic process	23	1.51715	0.0618884	F35D11.4, F32D1.2, VHA-8, M106.4, Y82E9BR.3, VHA-13, ASB-2, VHA-3, VHA-16, GCY-33, VHA-19, TAT-4, H28O16.1, Y69A2AR.18, C10C6.6, VHA-12, R04F11.2, R53.4, ATP-4, ATP-5, R05G6.5, ATP-3, F25H2.5	1036	119	7838	1.46227	1	0.366188	64.3696
GOTERM_BP_FAT	GO:0009165~nucleotide biosynthetic process	28	1.84697	0.0418867	F32D1.2, VHA-8, W06H3.3, F26H9.4, ASB-2, VHA-3, TAT-4, H28O16.1, Y69A2AR.18, VHA-12, R04F11.2, ZK643.2, Y54G2A.17, ATP-4, ATP-5, ATP-3, R05G6.5, F35D11.4, M106.4, Y82E9BR.3, VHA-13, VHA-16, GCY-33, VHA-19, C10C6.6, Y110A7A.4, R53.4, F25H2.5	1036	146	7838	1.45094	1	0.285061	49.9018
GOTERM_BP_FAT	GO:0034404~nucleobase, nucleoside and nucleotide biosynthetic process	28	1.84697	0.068451	F32D1.2, VHA-8, W06H3.3, F26H9.4, ASB-2, VHA-3, TAT-4, H28O16.1, Y69A2AR.18, VHA-12, R04F11.2, ZK643.2, Y54G2A.17, ATP-4, ATP-5, ATP-3, R05G6.5, F35D11.4, M106.4, Y82E9BR.3, VHA-13, VHA-16, GCY-33, VHA-19, C10C6.6, Y110A7A.4, R53.4, F25H2.5	1036	153	7838	1.38456	1	0.38823	68.1893
GOTERM_BP_FAT	GO:0034654~nucleobase, nucleoside, nucleotide and nucleic acid biosynthetic process	28	1.84697	0.068451	F32D1.2, VHA-8, W06H3.3, F26H9.4, ASB-2, VHA-3, TAT-4, H28O16.1, Y69A2AR.18, VHA-12, R04F11.2, ZK643.2, Y54G2A.17, ATP-4, ATP-5, ATP-3, R05G6.5, F35D11.4, M106.4, Y82E9BR.3, VHA-13, VHA-16, GCY-33, VHA-19, C10C6.6, Y110A7A.4, R53.4, F25H2.5	1036	153	7838	1.38456	1	0.38823	68.1893
GOTERM_BP_FAT	GO:0044271~nitrogen compound biosynthetic process	39	2.57256	0.0632626	F32D1.2, VHA-8, RPT-3, W06H3.3, F26H9.4, ASB-2, VHA-3, MCM-4, R03D7.1, MCM-3, MCM-2, TAT-4, H28O16.1, Y69A2AR.18, VHA-12, R04F11.2, ZK643.2, ATP-4, Y54G2A.17, ATP-5, R05G6.5, ATP-3, LIN-46, F35D11.4, CDC-48.1, M106.4, Y82E9BR.3, VHA-13, VHA-16, GCY-33, VHA-19, MCM-7, C10C6.6, K10D2.1, ALH-6, Y110A7A.4, R53.4, Y46G5A.2, F25H2.5	1036	225	7838	1.31138	1	0.367601	65.2034
GOTERM_BP_FAT	GO:0040014~regulation of multicellular organism growth	68	4.48549	0.0430758	F55C5.8, F56G4.4, Y73B6BL.33, SOR-3, RPL-15, SYN-3, K07C5.4, LET-754, EVL-14, ARX-3, DPY-11, SQV-6, EPC-1, NST-1, DPM-3, K02F2.2, BIR-1, RPL-22, HCP-3, ZC376.6, TAG-242, LIN-23, IMP-2, C17G10.2, EXOS-4.1, KRS-1, CDC-48.1, PSA-1, TIN-9.1, TLF-1, KIN-14, Y87G2A.1, T27F7.1, UNC-59, NTL-2, LIN-35, HRP-1, T01C3.1, RPS-17, RPL-39, PFD-1, TAT-4, F27C1.2, Y39G10AR.8, ZK550.3, TFG-1, ECT-2, CHE-3, MDT-22,…	1036	415	7838	1.23967	1	0.29039	50.8967
GOTERM_BP_FAT	GO:0048609~reproductive process in a multicellular organism	73	4.8153	0.0537688	WVE-1, CYC-1, LET-858, DPY-11, SQV-6, SPAS-1, CYB-1, CDK-1, PUF-12, IFF-1, IFF-2, CYB-3, CGH-1, BIR-1, IMP-2, Y67D8C.3, RAN-1, SPK-1, ZK1127.5, UNC-61, MRG-1, PRO-1, Y57E12AL.1, SQV-4, RIB-2, HIS-68, UNC-59, RACK-1, DCN-1, SMK-1, UNC-16, CSN-1, LIN-35, MIG-5, B0207.6, SOD-1, HRP-1, ELB-1, F38E11.5, LIN-7, GSP-2, ZK1098.1, F59E10.3, TFG-1, UBA-2, WEE-1.3, URI-1, UNC-45, IMA-3, TOC-1, MOG-4, RSP-8,…	1036	455	7838	1.21383	1	0.33247	59.0477
GOTERM_BP_FAT	GO:0032504~multicellular organism reproduction	73	4.8153	0.0557258	WVE-1, CYC-1, LET-858, DPY-11, SQV-6, SPAS-1, CYB-1, CDK-1, PUF-12, IFF-1, IFF-2, CYB-3, CGH-1, BIR-1, IMP-2, Y67D8C.3, RAN-1, SPK-1, ZK1127.5, UNC-61, MRG-1, PRO-1, Y57E12AL.1, SQV-4, RIB-2, HIS-68, UNC-59, RACK-1, DCN-1, SMK-1, UNC-16, CSN-1, LIN-35, MIG-5, B0207.6, SOD-1, HRP-1, ELB-1, F38E11.5, LIN-7, GSP-2, ZK1098.1, F59E10.3, TFG-1, UBA-2, WEE-1.3, URI-1, UNC-45, IMA-3, TOC-1, MOG-4, RSP-8,…	1036	456	7838	1.21117	1	0.33915	60.3946

## Sheet: intestine-specific
Category	Term	Count	%	PValue	Genes	List Total	Pop Hits	Pop Total	Fold Enrichment	Bonferroni	Benjamini	FDR
GOTERM_BP_FAT	GO:0055114~oxidation reduction	25	6.84932	3.37494e-05	CYP-13A2, RBR-2, B0250.5, C54E4.5, GPD-2, T22B11.5, GPD-3, HPD-1, DHS-28, ACDH-7, ACDH-8, ACDH-9, DHS-25, B0272.3, CYP-14A5, ACDH-10, GBH-2, ZK1290.5, EGL-9, ALH-1, Y105C5B.9, ALH-3, ALH-5, C33A12.1, M106.3	200	382	7838	2.56479	0.0219297	0.0219297	0.0504523
GOTERM_BP_FAT	GO:0045449~regulation of transcription	36	9.86301	0.00127571	ETS-4, SOR-1, NHR-119, NHR-32, RBR-2, NHR-35, SDC-2, FKH-7, SOP-2, ATF-6, FKH-9, NHR-56, EGL-44, NHR-57, NHR-14, NHR-17, MXL-3, PQN-47, MML-1, NHR-97, NHR-70, SIR-2.1, LIN-49, ZIP-2, C34B4.2, NHR-105, NHR-21, HLH-30, C27D6.4, NHR-65, NHR-66, NHR-204, DIN-1, DMD-7, NURF-1, W08E12.1	200	817	7838	1.72685	0.567718	0.342518	1.89063
GOTERM_BP_FAT	GO:0006631~fatty acid metabolic process	6	1.64384	0.00647742	FAT-2, ACDH-10, FAT-3, POD-2, ELO-1, B0272.3	200	47	7838	5.00298	0.986011	0.759051	9.25977
GOTERM_BP_FAT	GO:0010259~multicellular organismal aging	14	3.83562	0.00893813	TIR-1, HSP-16.2, GEI-7, EAT-16, SDC-2, CPR-1, EGL-4, IFE-2, GPD-2, NIPI-3, C11H1.3, DCT-1, SIR-2.1, ELO-2	200	243	7838	2.25786	0.997257	0.77115	12.5628
GOTERM_BP_FAT	GO:0008340~determination of adult life span	14	3.83562	0.00893813	TIR-1, HSP-16.2, GEI-7, EAT-16, SDC-2, CPR-1, EGL-4, IFE-2, GPD-2, NIPI-3, C11H1.3, DCT-1, SIR-2.1, ELO-2	200	243	7838	2.25786	0.997257	0.77115	12.5628
GOTERM_BP_FAT	GO:0007568~aging	14	3.83562	0.00893813	TIR-1, HSP-16.2, GEI-7, EAT-16, SDC-2, CPR-1, EGL-4, IFE-2, GPD-2, NIPI-3, C11H1.3, DCT-1, SIR-2.1, ELO-2	200	243	7838	2.25786	0.997257	0.77115	12.5628
GOTERM_BP_FAT	GO:0006006~glucose metabolic process	6	1.64384	0.00914421	GSY-1, B0250.5, PYC-1, T22B11.5, GPD-2, GPD-3	200	51	7838	4.61059	0.997607	0.700929	12.8342
GOTERM_BP_FAT	GO:0040012~regulation of locomotion	13	3.56164	0.0115933	GOB-1, EAT-16, SOP-2, UNC-70, GPB-1, SPC-1, UNC-84, PQN-47, LIN-66, VHP-1, PMT-1, UNC-43, PDK-1	200	224	7838	2.27442	0.999529	0.721095	16.0008
GOTERM_BP_FAT	GO:0006636~unsaturated fatty acid biosynthetic process	3	0.821918	0.0123831	FAT-2, FAT-3, ELO-1	200	7	7838	16.7957	0.999722	0.689479	16.9989
GOTERM_BP_FAT	GO:0006350~transcription	22	6.0274	0.0139046	LIN-49, NHR-119, SOR-1, NHR-105, RBR-2, NHR-32, NHR-35, NHR-21, SOP-2, NHR-56, EGL-44, NHR-57, NHR-14, NHR-17, C27D6.4, NHR-65, NHR-66, NHR-204, MML-1, NHR-97, NHR-70, NURF-1	200	495	7838	1.74178	0.999899	0.683339	18.8904
GOTERM_BP_FAT	GO:0046164~alcohol catabolic process	5	1.36986	0.0151628	B0250.5, C54E4.5, T22B11.5, GPD-2, GPD-3	200	38	7838	5.15658	0.999956	0.672203	20.4242
GOTERM_BP_FAT	GO:0016053~organic acid biosynthetic process	6	1.64384	0.0154772	FAT-2, FAT-3, R08E5.2, POD-2, ELO-1, Y62E10A.13	200	58	7838	4.05414	0.999965	0.641133	20.8032
GOTERM_BP_FAT	GO:0046394~carboxylic acid biosynthetic process	6	1.64384	0.0154772	FAT-2, FAT-3, R08E5.2, POD-2, ELO-1, Y62E10A.13	200	58	7838	4.05414	0.999965	0.641133	20.8032
GOTERM_BP_FAT	GO:0033559~unsaturated fatty acid metabolic process	3	0.821918	0.016237	FAT-2, FAT-3, ELO-1	200	8	7838	14.6962	0.999979	0.623843	21.7121
GOTERM_BP_FAT	GO:0044275~cellular carbohydrate catabolic process	5	1.36986	0.0165685	B0250.5, C54E4.5, T22B11.5, GPD-2, GPD-3	200	39	7838	5.02436	0.999983	0.599373	22.1057
GOTERM_BP_FAT	GO:0006355~regulation of transcription, DNA-dependent	27	7.39726	0.0198339	ETS-4, NHR-119, NHR-32, NHR-35, SDC-2, ATF-6, FKH-7, SOP-2, FKH-9, NHR-56, EGL-44, NHR-57, NHR-14, NHR-17, NHR-97, NHR-70, SIR-2.1, C34B4.2, ZIP-2, NHR-105, NHR-21, C27D6.4, NHR-65, NHR-66, NHR-204, DMD-7, W08E12.1	200	673	7838	1.57226	0.999998	0.636672	25.8848
GOTERM_BP_FAT	GO:0035264~multicellular organism growth	3	0.821918	0.0205305	FAT-2, FAT-3, ELO-2	200	9	7838	13.0633	0.999999	0.62224	26.6685
GOTERM_BP_FAT	GO:0051252~regulation of RNA metabolic process	27	7.39726	0.0208618	ETS-4, NHR-119, NHR-32, NHR-35, SDC-2, ATF-6, FKH-7, SOP-2, FKH-9, NHR-56, EGL-44, NHR-57, NHR-14, NHR-17, NHR-97, NHR-70, SIR-2.1, C34B4.2, ZIP-2, NHR-105, NHR-21, C27D6.4, NHR-65, NHR-66, NHR-204, DMD-7, W08E12.1	200	676	7838	1.56528	0.999999	0.602839	27.0385
GOTERM_BP_FAT	GO:0019318~hexose metabolic process	6	1.64384	0.0242254	GSY-1, B0250.5, PYC-1, T22B11.5, GPD-2, GPD-3	200	65	7838	3.61754	1	0.634687	30.6977
GOTERM_BP_FAT	GO:0006633~fatty acid biosynthetic process	4	1.09589	0.0245825	FAT-2, FAT-3, POD-2, ELO-1	200	25	7838	6.2704	1	0.617839	31.076
GOTERM_BP_FAT	GO:0030968~endoplasmic reticulum unfolded protein response	3	0.821918	0.0252392	HSP-16.41, HSP-16.2, HSP-3	200	10	7838	11.757	1	0.606651	31.7667
GOTERM_BP_FAT	GO:0034976~response to endoplasmic reticulum stress	3	0.821918	0.0252392	HSP-16.41, HSP-16.2, HSP-3	200	10	7838	11.757	1	0.606651	31.7667
GOTERM_BP_FAT	GO:0006984~ER-nuclear signaling pathway	3	0.821918	0.0252392	HSP-16.41, HSP-16.2, HSP-3	200	10	7838	11.757	1	0.606651	31.7667
GOTERM_BP_FAT	GO:0040029~regulation of gene expression, epigenetic	5	1.36986	0.0286812	SOR-1, ZFP-1, SDC-2, SOP-2, SIR-2.1	200	46	7838	4.25978	1	0.634418	35.2819
GOTERM_BP_FAT	GO:0005996~monosaccharide metabolic process	6	1.64384	0.0304155	GSY-1, B0250.5, PYC-1, T22B11.5, GPD-2, GPD-3	200	69	7838	3.40783	1	0.637474	36.9884
GOTERM_BP_FAT	GO:0034620~cellular response to unfolded protein	3	0.821918	0.0358085	HSP-16.41, HSP-16.2, HSP-3	200	12	7838	9.7975	1	0.680451	42.0305
GOTERM_BP_FAT	GO:0006986~response to unfolded protein	3	0.821918	0.0416246	HSP-16.41, HSP-16.2, HSP-3	200	13	7838	9.04385	1	0.719077	47.0446
GOTERM_BP_FAT	GO:0051789~response to protein stimulus	3	0.821918	0.0416246	HSP-16.41, HSP-16.2, HSP-3	200	13	7838	9.04385	1	0.719077	47.0446
GOTERM_BP_FAT	GO:0040008~regulation of growth	62	16.9863	0.0422544	TIR-1, GOB-1, PRX-1, SOR-1, E04A4.5, RBR-2, SMA-9, WNK-1, UNC-70, SPC-1, F42C5.10, T22B11.5, HPD-1, PQN-47, DHS-28, LET-60, PMT-1, SEM-5, ELO-6, PEB-1, SLI-1, FAT-3, NHR-66, KIN-20, DIN-1, LET-526, C34F11.3, HST-2, ELO-2, HSP-16.41, ULP-4, SEC-3, KIN-29, SDC-2, F58A6.1, SOP-2, EOR-2, MML-1, VHP-1, FBXA-158, WRT-3, MBK-1, SAX-1, UNC-43, FTN-2, OAC-14, LIN-49, HSP-16.2, RSP-6, EGL-4, T12D8.5, R07H5…	200	1967	7838	1.23527	1	0.708655	47.5626
GOTERM_BP_FAT	GO:0006007~glucose catabolic process	4	1.09589	0.0542358	B0250.5, T22B11.5, GPD-2, GPD-3	200	34	7838	4.61059	1	0.782702	56.5599
GOTERM_BP_FAT	GO:0046365~monosaccharide catabolic process	4	1.09589	0.0542358	B0250.5, T22B11.5, GPD-2, GPD-3	200	34	7838	4.61059	1	0.782702	56.5599
GOTERM_BP_FAT	GO:0019320~hexose catabolic process	4	1.09589	0.0542358	B0250.5, T22B11.5, GPD-2, GPD-3	200	34	7838	4.61059	1	0.782702	56.5599
GOTERM_BP_FAT	GO:0045927~positive regulation of growth	59	16.1644	0.0646049	TIR-1, GOB-1, PRX-1, E04A4.5, RBR-2, SMA-9, WNK-1, UNC-70, SPC-1, F42C5.10, T22B11.5, HPD-1, PQN-47, DHS-28, LET-60, PMT-1, SEM-5, ELO-6, PEB-1, SLI-1, FAT-3, NHR-66, KIN-20, DIN-1, LET-526, C34F11.3, HST-2, ELO-2, HSP-16.41, SEC-3, ULP-4, KIN-29, SDC-2, F58A6.1, SOP-2, EOR-2, MML-1, VHP-1, FBXA-158, WRT-3, MBK-1, UNC-43, FTN-2, OAC-14, LIN-49, HSP-16.2, RSP-6, T12D8.5, R07H5.8, F13H10.4, PBRM-1,…	200	1904	7838	1.2144	1	0.827118	63.1616
GOTERM_BP_FAT	GO:0016052~carbohydrate catabolic process	5	1.36986	0.0686924	B0250.5, C54E4.5, T22B11.5, GPD-2, GPD-3	200	61	7838	3.2123	1	0.83442	65.4966
GOTERM_BP_FAT	GO:0006732~coenzyme metabolic process	6	1.64384	0.0726112	GEI-7, ALH-3, C44B7.10, K07E3.4, B0250.5, C05G5.4	200	88	7838	2.67205	1	0.840276	67.6049
GOTERM_BP_FAT	GO:0030308~negative regulation of cell growth	2	0.547945	0.0742592	EGL-4, SAX-1	200	3	7838	26.1267	1	0.836432	68.4551
GOTERM_BP_FAT	GO:0045792~negative regulation of cell size	2	0.547945	0.0742592	EGL-4, SAX-1	200	3	7838	26.1267	1	0.836432	68.4551
GOTERM_BP_FAT	GO:0032940~secretion by cell	4	1.09589	0.0756491	VPS-33.2, SEC-15, SEC-3, FAT-3	200	39	7838	4.01949	1	0.831722	69.1559
GOTERM_BP_FAT	GO:0040010~positive regulation of growth rate	53	14.5205	0.0911693	TIR-1, GOB-1, PRX-1, RBR-2, E04A4.5, WNK-1, UNC-70, F42C5.10, T22B11.5, HPD-1, DHS-28, LET-60, PMT-1, SEM-5, ELO-6, PEB-1, SLI-1, FAT-3, NHR-66, KIN-20, DIN-1, LET-526, C34F11.3, ELO-2, HSP-16.41, SEC-3, ULP-4, KIN-29, SDC-2, F58A6.1, SOP-2, EOR-2, MML-1, VHP-1, FBXA-158, MBK-1, FTN-2, OAC-14, LIN-49, HSP-16.2, RSP-6, T12D8.5, R07H5.8, F13H10.4, PBRM-1, NIPI-3, C11H1.3, EPS-8, DPY-23, C50A2.2, TA…	200	1723	7838	1.2055	1	0.876753	76.0551
GOTERM_BP_FAT	GO:0040009~regulation of growth rate	53	14.5205	0.0919095	TIR-1, GOB-1, PRX-1, RBR-2, E04A4.5, WNK-1, UNC-70, F42C5.10, T22B11.5, HPD-1, DHS-28, LET-60, PMT-1, SEM-5, ELO-6, PEB-1, SLI-1, FAT-3, NHR-66, KIN-20, DIN-1, LET-526, C34F11.3, ELO-2, HSP-16.41, SEC-3, ULP-4, KIN-29, SDC-2, F58A6.1, SOP-2, EOR-2, MML-1, VHP-1, FBXA-158, MBK-1, FTN-2, OAC-14, LIN-49, HSP-16.2, RSP-6, T12D8.5, R07H5.8, F13H10.4, PBRM-1, NIPI-3, C11H1.3, EPS-8, DPY-23, C50A2.2, TA…	200	1724	7838	1.2048	1	0.870399	76.3451
GOTERM_BP_FAT	GO:0009309~amine biosynthetic process	4	1.09589	0.0950497	SMD-1, R08E5.2, GBH-2, Y62E10A.13	200	43	7838	3.64558	1	0.871338	77.5391
GOTERM_BP_FAT	GO:0006952~defense response	5	1.36986	0.097713	TIR-1, NIPI-3, VHP-1, PQM-1, UNC-43	200	69	7838	2.83986	1	0.870892	78.5075
GOTERM_BP_FAT	GO:0006081~cellular aldehyde metabolic process	2	0.547945	0.0977719	GEI-7, ALH-5	200	4	7838	19.595	1	0.863053	78.5285
GOTERM_BP_FAT	GO:0046688~response to copper ion	2	0.547945	0.0977719	VHP-1, KGB-1	200	4	7838	19.595	1	0.863053	78.5285

## Sheet: germline-specific
Category	Term	Count	%	PValue	Genes	List Total	Pop Hits	Pop Total	Fold Enrichment	Bonferroni	Benjamini	FDR
GOTERM_BP_FAT	GO:0009792~embryonic development ending in birth or egg hatching	117	35.4545	6.71854e-15	DEPS-1, W06H3.3, DHC-1, EGO-1, Y75B8A.33, PUF-11, CHK-2, T22D1.5, Y41E3.11, W05F2.6, K05C4.4, F26G5.1, W03A5.1, Y62E10A.14, Y62E10A.17, CYP-31A2, T04D3.5, MEI-2, Y54E10A.12, PAR-3, K02F6.7, H02I12.5, C17E7.4, F22B3.4, K04C1.5, Y48D7A.1, CDC-25.1, GLP-1, ZIF-1, ANI-2, T12G3.5, T09B4.2, T01H3.4, F07A11.2, CPAR-1, LST-1, RFC-4, CSR-1, GPI-1, Y18D10A.1, LETM-1, VPS-4, TAG-319, F52G2.3, PUF-3, F14H3.6…	192	2629	7838	1.81677	3.95506e-12	3.95506e-12	9.9698e-12
GOTERM_BP_FAT	GO:0051301~cell division	23	6.9697	8.51581e-10	CYP-31A2, F22B3.4, PTC-1, MEI-2, TAC-1, CDC-25.1, GNA-2, CDC-25.3, CYB-2.1, DHC-1, SMC-3, EGO-1, PUF-3, CYB-2.2, HMG-3, CIN-4, F56C11.5, CPG-2, PAR-3, RGA-3, PUF-6, RFC-4, PUF-5	192	189	7838	4.96787	4.97323e-07	2.48662e-07	1.25307e-06
GOTERM_BP_FAT	GO:0000910~cytokinesis	18	5.45455	9.43725e-09	CYP-31A2, F22B3.4, TAC-1, GNA-2, SMC-3, DHC-1, CYB-2.1, EGO-1, CYB-2.2, PUF-3, HMG-3, CIN-4, F56C11.5, CPG-2, RGA-3, PUF-6, RFC-4, PUF-5	192	127	7838	5.78593	5.51134e-06	1.83712e-06	1.38865e-05
GOTERM_BP_FAT	GO:0019953~sexual reproduction	20	6.06061	2.24855e-06	EGG-3, CYP-31A2, RME-2, OMA-1, GLH-2, TAC-1, ANI-2, DHC-1, CYB-2.1, EGO-1, CYB-2.2, PUF-3, DAZ-1, CPG-2, PAR-3, LIP-1, PUF-6, PUF-7, ZYG-12, PUF-5	192	226	7838	3.61265	0.00131229	0.000328235	0.00330861
GOTERM_BP_FAT	GO:0048477~oogenesis	13	3.93939	7.558e-06	EGG-3, CYP-31A2, RME-2, OMA-1, ANI-2, CYB-2.1, CYB-2.2, EGO-1, DAZ-1, CPG-2, LIP-1, PUF-6, PUF-5	192	104	7838	5.10286	0.00440416	0.000882388	0.0111207
GOTERM_BP_FAT	GO:0007292~female gamete generation	13	3.93939	1.78416e-05	EGG-3, CYP-31A2, RME-2, OMA-1, ANI-2, CYB-2.1, CYB-2.2, EGO-1, DAZ-1, CPG-2, LIP-1, PUF-6, PUF-5	192	113	7838	4.69644	0.0103655	0.00173509	0.0262501
GOTERM_BP_FAT	GO:0007281~germ cell development	9	2.72727	4.90113e-05	CYB-2.1, EGO-1, CYB-2.2, RME-2, OMA-1, GLH-2, LIP-1, PUF-6, PUF-7	192	55	7838	6.68011	0.0282175	0.00408069	0.0720939
GOTERM_BP_FAT	GO:0007276~gamete generation	15	4.54545	8.29303e-05	EGG-3, CYP-31A2, RME-2, OMA-1, GLH-2, ANI-2, CYB-2.1, CYB-2.2, EGO-1, DAZ-1, CPG-2, LIP-1, PUF-6, PUF-7, PUF-5	192	174	7838	3.51922	0.0472791	0.00603587	0.121959
GOTERM_BP_FAT	GO:0007049~cell cycle	21	6.36364	0.000141105	CYP-31A2, PTC-1, DUO-1, TAC-1, MEI-2, CDC-25.1, GLP-1, CDC-25.3, PLK-2, PLK-3, CYB-2.1, DHC-1, MSH-5, REC-8, CYB-2.2, F13D12.5, CHK-2, C05C10.5, CPG-2, PAR-3, GLD-2	192	329	7838	2.60572	0.0791066	0.00911498	0.207429
GOTERM_BP_FAT	GO:0048599~oocyte development	6	1.81818	0.000237689	CYB-2.1, EGO-1, CYB-2.2, RME-2, OMA-1, LIP-1	192	24	7838	10.2057	0.129621	0.0137868	0.349181
GOTERM_BP_FAT	GO:0009994~oocyte differentiation	6	1.81818	0.000291287	CYB-2.1, EGO-1, CYB-2.2, RME-2, OMA-1, LIP-1	192	25	7838	9.7975	0.15645	0.015348	0.427763
GOTERM_BP_FAT	GO:0048610~reproductive cellular process	9	2.72727	0.000694345	CYB-2.1, EGO-1, CYB-2.2, RME-2, OMA-1, GLH-2, LIP-1, PUF-6, PUF-7	192	80	7838	4.59258	0.333449	0.0332383	1.01685
GOTERM_BP_FAT	GO:0051321~meiotic cell cycle	12	3.63636	0.00226901	MSH-5, DHC-1, CYP-31A2, REC-8, DUO-1, TAC-1, C05C10.5, CHK-2, MEI-2, F13D12.5, CDC-25.1, GLD-2	192	165	7838	2.96894	0.734623	0.0970125	3.2873
GOTERM_BP_FAT	GO:0009880~embryonic pattern specification	5	1.51515	0.00247734	MEX-1, EGO-1, MEX-3, GLP-1, PIE-1	192	24	7838	8.50477	0.765092	0.0982957	3.58403
GOTERM_BP_FAT	GO:0006869~lipid transport	5	1.51515	0.00247734	TAT-4, Y82E9BR.14, TAT-3, K08E4.2, OBR-4	192	24	7838	8.50477	0.765092	0.0982957	3.58403
GOTERM_BP_FAT	GO:0022402~cell cycle process	17	5.15152	0.00261986	CYP-31A2, PTC-1, DUO-1, MEI-2, TAC-1, CDC-25.1, GLP-1, CDC-25.3, DHC-1, MSH-5, REC-8, F13D12.5, CHK-2, C05C10.5, CPG-2, PAR-3, GLD-2	192	300	7838	2.3133	0.783898	0.0970913	3.78653
GOTERM_BP_FAT	GO:0016051~carbohydrate biosynthetic process	5	1.51515	0.00289373	C14F11.6, F22B3.4, GPI-1, F07A11.2, R11A5.4	192	25	7838	8.16458	0.815921	0.100372	4.17455
GOTERM_BP_FAT	GO:0048609~reproductive process in a multicellular organism	22	6.66667	0.00345728	ABI-1, EGG-3, CYP-31A2, RME-2, OMA-1, PTC-1, GLH-2, EGL-27, C29H12.5, ANI-2, CYB-2.1, EGO-1, CYB-2.2, CHN-1, DAZ-1, CPG-2, SDHA-2, LIP-1, PUF-6, PUF-7, ZYG-12, PUF-5	192	455	7838	1.97386	0.867683	0.112169	4.9684
GOTERM_BP_FAT	GO:0032504~multicellular organism reproduction	22	6.66667	0.00354736	ABI-1, EGG-3, CYP-31A2, RME-2, OMA-1, PTC-1, GLH-2, EGL-27, C29H12.5, ANI-2, CYB-2.1, EGO-1, CYB-2.2, CHN-1, DAZ-1, CPG-2, SDHA-2, LIP-1, PUF-6, PUF-7, ZYG-12, PUF-5	192	456	7838	1.96953	0.874486	0.108898	5.09471
GOTERM_BP_FAT	GO:0007126~meiosis	11	3.33333	0.00514842	MSH-5, CYP-31A2, REC-8, DUO-1, TAC-1, C05C10.5, CHK-2, MEI-2, F13D12.5, CDC-25.1, GLD-2	192	158	7838	2.8421	0.950927	0.146709	7.31399
GOTERM_BP_FAT	GO:0051327~M phase of meiotic cell cycle	11	3.33333	0.00538049	MSH-5, CYP-31A2, REC-8, DUO-1, TAC-1, C05C10.5, CHK-2, MEI-2, F13D12.5, CDC-25.1, GLD-2	192	159	7838	2.82423	0.957177	0.145753	7.63163
GOTERM_BP_FAT	GO:0000279~M phase	14	4.24242	0.00612205	CYP-31A2, PTC-1, DUO-1, MEI-2, TAC-1, CDC-25.1, CDC-25.3, MSH-5, DHC-1, REC-8, CHK-2, C05C10.5, F13D12.5, GLD-2	192	242	7838	2.36166	0.972299	0.156989	8.63982
GOTERM_BP_FAT	GO:0022403~cell cycle phase	14	4.24242	0.0067702	CYP-31A2, PTC-1, DUO-1, MEI-2, TAC-1, CDC-25.1, CDC-25.3, MSH-5, DHC-1, REC-8, CHK-2, C05C10.5, F13D12.5, GLD-2	192	245	7838	2.33274	0.981074	0.165005	9.5126
GOTERM_BP_FAT	GO:0010605~negative regulation of macromolecule metabolic process	7	2.12121	0.00908841	EGO-1, MEX-3, PRDX-2, MUT-16, RDE-1, PIE-1, DPL-1	192	74	7838	3.86163	0.995165	0.206912	12.5711
GOTERM_BP_FAT	GO:0007059~chromosome segregation	10	3.0303	0.0096201	MSH-5, SMC-3, REC-8, DUO-1, TAM-1, TAC-1, C05C10.5, CHK-2, F13D12.5, ZYG-12	192	147	7838	2.77707	0.996466	0.209605	13.2588
GOTERM_BP_FAT	GO:0010876~lipid localization	5	1.51515	0.0157528	TAT-4, Y82E9BR.14, TAT-3, K08E4.2, OBR-4	192	40	7838	5.10286	0.999906	0.309897	20.8354
GOTERM_BP_FAT	GO:0010629~negative regulation of gene expression	6	1.81818	0.0207032	EGO-1, PRDX-2, MUT-16, RDE-1, PIE-1, DPL-1	192	65	7838	3.76827	0.999995	0.37494	26.4965
GOTERM_BP_FAT	GO:0044271~nitrogen compound biosynthetic process	12	3.63636	0.0214783	TAT-4, PYR-1, TAT-3, EAT-6, R08E5.2, PTPS-1, W06H3.3, GLN-6, F26H9.5, GLN-5, F54D5.2, VHA-18	192	225	7838	2.17722	0.999997	0.374766	27.3479
GOTERM_BP_FAT	GO:0006541~glutamine metabolic process	3	0.909091	0.023373	PYR-1, GLN-6, GLN-5	192	10	7838	12.2469	0.999999	0.38938	29.3906
GOTERM_BP_FAT	GO:0006096~glycolysis	4	1.21212	0.0245307	GPD-1, GPI-1, ENOL-1, GPD-4	192	26	7838	6.28045	0.999999	0.393564	30.6123
GOTERM_BP_FAT	GO:0007389~pattern specification process	5	1.51515	0.025143	MEX-1, EGO-1, MEX-3, GLP-1, PIE-1	192	46	7838	4.43727	1	0.390861	31.2505
GOTERM_BP_FAT	GO:0005996~monosaccharide metabolic process	6	1.81818	0.0260763	GPD-1, GPI-1, F59B2.3, ENOL-1, R11A5.4, GPD-4	192	69	7838	3.54982	1	0.39211	32.2126
GOTERM_BP_FAT	GO:0048469~cell maturation	3	0.909091	0.033205	CYB-2.1, EGO-1, CYB-2.2	192	12	7838	10.2057	1	0.460051	39.1583
GOTERM_BP_FAT	GO:0021700~developmental maturation	3	0.909091	0.033205	CYB-2.1, EGO-1, CYB-2.2	192	12	7838	10.2057	1	0.460051	39.1583
GOTERM_BP_FAT	GO:0006006~glucose metabolic process	5	1.51515	0.0350836	GPD-1, GPI-1, ENOL-1, R11A5.4, GPD-4	192	51	7838	4.00225	1	0.468487	40.8749
GOTERM_BP_FAT	GO:0009566~fertilization	5	1.51515	0.0373086	DHC-1, PUF-3, TAC-1, PAR-3, ZYG-12	192	52	7838	3.92528	1	0.479565	42.8497
GOTERM_BP_FAT	GO:0007338~single fertilization	5	1.51515	0.0373086	DHC-1, PUF-3, TAC-1, PAR-3, ZYG-12	192	52	7838	3.92528	1	0.479565	42.8497
GOTERM_BP_FAT	GO:0010608~posttranscriptional regulation of gene expression	5	1.51515	0.0396131	EGO-1, MEX-3, DAZ-1, MUT-16, RDE-1	192	53	7838	3.85122	1	0.490549	44.83
GOTERM_BP_FAT	GO:0008652~cellular amino acid biosynthetic process	4	1.21212	0.042106	R08E5.2, GLN-6, F26H9.5, GLN-5	192	32	7838	5.10286	1	0.502346	46.9001
GOTERM_BP_FAT	GO:0003006~reproductive developmental process	29	8.78788	0.0468711	ABI-1, ENOL-1, T21B10.3, B0001.7, W05F2.3, GPD-4, NDUF-7, TAT-4, CYB-2.1, ANI-2, EGO-1, CYB-2.2, T28D6.6, GLD-2, LIP-1, CPAR-1, RME-2, OMA-1, GLH-2, F56F11.4, DPL-1, F52C6.13, SMC-3, GPD-1, NTL-2, CPG-2, PAR-3, PUF-6, PUF-7	192	831	7838	1.42463	1	0.531258	50.6571
GOTERM_BP_FAT	GO:0045596~negative regulation of cell differentiation	2	0.606061	0.0481461	MEX-3, UNC-119	192	2	7838	40.8229	1	0.531555	51.6195
GOTERM_BP_FAT	GO:0006091~generation of precursor metabolites and energy	8	2.42424	0.0481504	GPD-1, GPI-1, ENOL-1, SDHA-2, F54D5.2, GPD-4, VHA-18, NDUF-7	192	136	7838	2.40135	1	0.522389	51.6227
GOTERM_BP_FAT	GO:0019320~hexose catabolic process	4	1.21212	0.0490505	GPD-1, GPI-1, ENOL-1, GPD-4	192	34	7838	4.8027	1	0.520157	52.2915
GOTERM_BP_FAT	GO:0046365~monosaccharide catabolic process	4	1.21212	0.0490505	GPD-1, GPI-1, ENOL-1, GPD-4	192	34	7838	4.8027	1	0.520157	52.2915
GOTERM_BP_FAT	GO:0006007~glucose catabolic process	4	1.21212	0.0490505	GPD-1, GPI-1, ENOL-1, GPD-4	192	34	7838	4.8027	1	0.520157	52.2915
GOTERM_BP_FAT	GO:0051656~establishment of organelle localization	6	1.81818	0.0515035	DHC-1, REC-8, PUF-3, TAC-1, PAR-3, ZYG-12	192	83	7838	2.95105	1	0.529132	54.0707
GOTERM_BP_FAT	GO:0045165~cell fate commitment	6	1.81818	0.0515035	MEX-1, MEX-3, EGL-27, GLP-1, RGA-3, PIE-1	192	83	7838	2.95105	1	0.529132	54.0707
GOTERM_BP_FAT	GO:0051640~organelle localization	6	1.81818	0.058344	DHC-1, REC-8, PUF-3, TAC-1, PAR-3, ZYG-12	192	86	7838	2.84811	1	0.566511	58.7109
GOTERM_BP_FAT	GO:0046164~alcohol catabolic process	4	1.21212	0.0644897	GPD-1, GPI-1, ENOL-1, GPD-4	192	38	7838	4.29715	1	0.595611	62.5034
GOTERM_BP_FAT	GO:0007163~establishment or maintenance of cell polarity	4	1.21212	0.0644897	MEX-1, DHC-1, EGL-27, PAR-3	192	38	7838	4.29715	1	0.595611	62.5034
GOTERM_BP_FAT	GO:0044275~cellular carbohydrate catabolic process	4	1.21212	0.06866	GPD-1, GPI-1, ENOL-1, GPD-4	192	39	7838	4.18697	1	0.610971	64.8892
GOTERM_BP_FAT	GO:0009064~glutamine family amino acid metabolic process	3	0.909091	0.0700117	PYR-1, GLN-6, GLN-5	192	18	7838	6.80382	1	0.610141	65.6316
GOTERM_BP_FAT	GO:0046836~glycolipid transport	2	0.606061	0.0713473	Y82E9BR.14, K08E4.2	192	3	7838	27.2153	1	0.60927	66.3508
GOTERM_BP_FAT	GO:0019318~hexose metabolic process	5	1.51515	0.0734259	GPD-1, GPI-1, ENOL-1, R11A5.4, GPD-4	192	65	7838	3.14022	1	0.612325	67.4422
GOTERM_BP_FAT	GO:0045132~meiotic chromosome segregation	7	2.12121	0.0771615	MSH-5, REC-8, DUO-1, TAC-1, C05C10.5, CHK-2, F13D12.5	192	122	7838	2.3423	1	0.62356	69.3212
GOTERM_BP_FAT	GO:0040014~regulation of multicellular organism growth	16	4.84848	0.0811557	PRDX-2, LETM-1, ENOL-1, GPD-4, Y53C10A.3, NDUF-7, TAT-4, ANI-2, CYB-2.1, Y42G9A.1, CYB-2.2, GPD-1, NTL-2, HMG-3, CCR-4, ZYG-12	192	415	7838	1.5739	1	0.635327	71.2181
GOTERM_BP_FAT	GO:0034637~cellular carbohydrate biosynthetic process	3	0.909091	0.08426	C14F11.6, GPI-1, R11A5.4	192	20	7838	6.12344	1	0.642317	72.6163
GOTERM_BP_FAT	GO:0009309~amine biosynthetic process	4	1.21212	0.0865099	R08E5.2, GLN-6, F26H9.5, GLN-5	192	43	7838	3.79748	1	0.64517	73.5898
GOTERM_BP_FAT	GO:0006754~ATP biosynthetic process	5	1.51515	0.0907598	TAT-4, TAT-3, EAT-6, F54D5.2, VHA-18	192	70	7838	2.91592	1	0.656498	75.3412
GOTERM_BP_FAT	GO:0032989~cellular component morphogenesis	7	2.12121	0.0921801	MEX-1, DHC-1, UNC-101, CHN-1, EGL-27, UNC-119, PAR-3	192	128	7838	2.2325	1	0.655488	75.9019
GOTERM_BP_FAT	GO:0007090~regulation of S phase of mitotic cell cycle	2	0.606061	0.0939858	RFC-4, DPL-1	192	4	7838	20.4115	1	0.656107	76.5977
GOTERM_BP_FAT	GO:0040018~positive regulation of multicellular organism growth	13	3.93939	0.0940271	PRDX-2, ENOL-1, LETM-1, GPD-4, Y53C10A.3, NDUF-7, Y42G9A.1, TAT-4, GPD-1, NTL-2, HMG-3, CCR-4, ZYG-12	192	322	7838	1.64813	1	0.649537	76.6134
GOTERM_BP_FAT	GO:0010558~negative regulation of macromolecule biosynthetic process	4	1.21212	0.0960986	MEX-3, PRDX-2, PIE-1, DPL-1	192	45	7838	3.6287	1	0.651337	77.388
GOTERM_BP_FAT	GO:0046034~ATP metabolic process	5	1.51515	0.0981958	TAT-4, TAT-3, EAT-6, F54D5.2, VHA-18	192	72	7838	2.83492	1	0.653185	78.1478
