# Supplementary material for: Tissue-specific direct targets of Caenorhabditis elegans Rb/E2F dictate distinct somatic and germline programs
Source: Genome Biol. 2013 Jan 23;14(1):R5. doi: 10.1186/gb-2013-14-1-r5 (PMC4053757; doi:10.1186/gb-2013-14-1-r5)
Supplement: Additional file 6 — Supplementary file 5. Genes regulated by microarray analyses with overlaps to tissue-specific binding sites, along with statistical analysis. [file gb-2013-14-1-r5-S6.XLSX]

## Sheet: microarray regulated genes
Petrella upregulated		Petrella downregulated		Fay upregulated		Fay downregulated		Chi lin gonad upregulated		Chi efl/dpl gonad downregulated
C55B7.4		C03A7.14		C36A4.8		F15E11.15		F22B5.2		T06E6.2
F49H12.6		F47B10.7		Y48G1A.6		F15E11.12		M110.4		W02A2.7
F54H12.1		T18H9.2		C09E7.9		F45D11.15		W08G11.3		Y102A5C.18
F53E10.2		C01B10.4		Y66H1B.3		T10H9.5		Y116A8C.36		F31F6.1
K03F8.2		C01G10.6		Y47D3A.2		F10G8.1		C48B6.3		K12B6.8
F15H10.3		C01H6.8		Y75B8A.22		Y19D10B.7		C17D12.7		F35C8.7
F45E4.1		C06A6.5		T04H1.5		T22G5.7		F45F2.11		VF13D12L.1
C45G3.1		C23H4.7		F35C5.5		F59D8.2		H05L14.2		W06D11.3
Y48G1BL.2		C26B9.3		Y54G2A.6		F09G8.6		B0336.3		C05C10.5
B0212.3		C27A2.4		F02A9.6		C04F6.1		B0511.9		C07G2.1
B0238.10		C48E7.1		F45E10.2		Y49C4A.8		C08F11.7		C28C12.2
B0280.10		R06F6.1		F56D2.2		C05E7.2		C09H10.5		C50B6.2
B0284.1		F49A5.2		C08E3.7		C09G5.4		C10H11.8		F01F1.12
B0284.2		B0218.8		F11E6.6		Y46H3A.2		C15H11.3		F29F11.1
B0284.4		F56D5.1		Y54G2A.9		F08F3.7		C26E6.3		R05H5.3
B0336.3		F12F6.9		C01B12.8		C43E11.11		C34B7.4		T05G5.7
B0348.2		F11G11.10		F56G4.1		F38A5.10		C44B7.10		T19H12.2
B0391.10		ZC373.7		C34F11.8		F15E11.1		C56G2.15		T22F3.3
B0393.3		C35D10.4		R05H10.1		M02D8.4		C56G2.1		T25E12.5
B0432.10		W01A11.5		C23H4.6		DH11.2		F08G5.4		ZC404.8
B0432.13		F22B5.3		T23B3.6		K01D12.9		F14F8.4		R06C7.4
B0432.6		K09A11.2		F33H2.5		C55B7.4		F26A1.13		F31F6.3
B0462.1		C36A4.1		C18E3.6		C44B7.11		F33H1.4		H02I12.5
B0496.7		D2023.4		ZK1055.6		H04M03.2		F36F12.2		K04C1.5
B0507.10		D2024.2		Y102A5C.18		F59D8.1		F48E8.2		T10C6.7
B0507.6		D2089.3		W09C5.2		T05E12.6		F53A2.5		W02F12.3
B0507.7		T02E1.5		F16F9.2		F47G4.3		F54C1.3		AH6.5
B0507.8		F07A11.6		Y48A6C.3		F38A5.5		F55H2.5		C01G8.1
B0507.9		F44B9.1		F45E4.1		C01G12.6		K03D10.3		C17F4.5
Y75B12B.4		F27C1.8		F40F9.2		D1054.10		K03H1.11		C28D4.3
F59H6.11		F41H10.8		F11E6.7		Y38F1A.6		K08C9.2		F18A1.7
K04F10.4		T21B10.2		C54E4.5		F07F6.5		R06C1.2		F26G5.1
F23B12.8		F07C3.9		Y48A6B.11		ZK617.2		R06F6.2		F27C8.6
C36A4.8		F07E5.7		Y54G11B.1		F15D3.6		T07A5.2		F40G12.11
K04C2.4		F08A8.3		F28D9.2		F28A12.4		T07C4.8		F54D11.3
C01B10.4		F09E5.3		R148.4		C06E8.5		T23D8.1		K10B2.3
C01B12.8		F09E8.5		H01A20.1		F44G3.2		W06E11.5		R01H2.3
C01G5.8		F10D7.3		K09D9.1		T23F1.6		Y104H12D.3		R11A5.4
C01G8.6		F15E11.1		F26F4.3		F09F7.8		Y19D10A.10		T05F1.2
C03B1.14		F15E11.14		F17C11.10		T27E4.9		Y38E10A.22		T09F3.3
C03B8.2		F25B4.1		T05A6.2		F44A6.5		Y39B6A.20		T11F8.3
C03B8.3		F28G4.4		T19E10.1		W01A8.6		Y49G5B.1		T21E3.1
C04C3.4		F29B9.10		ZC168.2		C06A8.1		Y54E10A.2		W01A8.1
C04E12.6		F29B9.7		T10E9.8		Y46H3A.3		Y71H2AM.9		W03C9.7
C04F12.1		F29C12.4		C49G7.4		F07H5.9		Y87G2A.13		W05F2.3
C05A9.2		F32B6.2		F17C8.6		F14B8.4		ZK484.4		Y43E12A.1
C05C10.7		F32D8.3		W04A8.1		B0286.3		F26A1.14		Y45F10A.2
C05E4.12		F33H2.3		F07E5.9		ZC455.4		F42G9.1		ZC308.4
C06A5.1		F36H1.5		C34D1.5		F22B8.6		F56D1.2		ZC513.6
C06B3.7		F37C12.14		Y38E10A.15		F25B5.3		Y56A3A.31		ZK858.3
C06B8.2		F38B6.4		Y39A1A.12		F57B1.3		C17H12.2		EEED8.3
C06E4.8		F42A10.3		C27A2.6		Y39G10AR.6		C54G4.8		F33H1.2
C06H5.1		F42A10.6		T04H1.4		H12C20.3		F26F2.7		T12G3.6
C06H5.2		F42A10.7		Y26D4A.10		C44C1.5		M03C11.4		B0272.1
C07H6.9		F46E10.1		R09A1.3		Y45G5AM.1		R144.7		B0416.4
C08C3.4		F49E12.9		R06C7.9		F15H10.2		Y47G6A.10		C17E7.9
C08E3.10		F53B7.5		F10D2.11		F35A5.3		Y53C10A.3		F35E12.3
C08E3.12		F54F11.2		C02F5.1		M195.1		ZK795.2		K03H1.1
C08E3.6		F55C12.6		C03B1.14		C17C3.12		F31D4.2		K10B3.7
C08E3.8		F55C5.6		Y39G10AR.12		W09H1.6		F11A3.2		C07D8.6
C08E3.9		F56A4.12		B0361.9		T04A8.5		Y61A9LA.8		T21C9.13
C08E8.1		F56D3.1		C14B1.7		F22A3.6		F02E9.2		C45H4.14
C08F11.7		Y119D3B.9		Y49G5A.1		C03G5.13		F53H2.3		F16H11.3
C08H9.7		F07G6.6		T07C4.10		C06E7.1		C06G3.7		C27C12.3
C09E7.8		B0511.1		B0238.12		F10F2.2		C15H9.4		F29G9.7
C09H10.5		C54F6.14		Y55F3BR.4		C03G5.1		C34F6.2		F31F6.2
C10H11.8		H14A12.2		T08E11.3		C10H11.6		C49A1.1		K10B3.8
C13C4.4		K09A9.5		C26F1.2		M110.5		C55C2.2		R12C12.5
C13G5.2		F37B1.6		ZC302.1		R03D7.1		D2092.5		T08A9.6
C14A6.2		Y53F4B.29		K11G9.6		C49F5.1		DC2.5		T11F8.1
C14A6.3		R13D7.7		Y69A2AR.32		W03F8.6		F43C1.2		Y55D5A.2
C15C6.2		H19M22.3		Y18D10A.25		Y38E10A.24		F57F5.5		ZK637.13
C15C6.3		R12E2.4		C38C10.4		C34F11.4		R08H2.3		C03C10.3
C15H9.4		K03H6.2		ZC410.3		K08E3.1		W05H9.3		C36E8.5
C16C10.12		K06A5.6		F09C8.1		F09F7.4		Y102A5A.1
C16C10.3		K06H6.6		C09H10.6		R13H9.2		Y34D9A.11
C17B7.2		K08E7.5		C03B8.4		F10G7.2		Y45G12C.7
C17D12.7		K08F8.5		T13B5.3		C55F2.1		Y53G8AR.6
C17H1.2		K10B2.2		F32A11.2		F57B7.3		Y56A3A.6
C17H1.3		K11G9.2		F22B5.7		F22B8.5		F53H1.4
C17H1.4		T02G5.8		Y39H10A.7		F54D5.12		F57B9.2
C17H1.5		W02D3.5		F32E10.5		Y105E8B.4		Y54E10A.15
C17H1.6		W01F3.3		Y116A8C.14		C30G12.2		Y65A5A.3
C17H1.7		Y71G12B.24		F15A4.6		F15H10.1		ZK896.9
C17H1.8		T08G5.10		Y105C5A.12		K10C2.5		F54H12.1
C18D4.4		Y38A8.1		F54E2.1		F20B10.3		F56C9.1
C18D4.8		C50B6.8		T01C3.1		C08F11.11		K11D2.3
C18H9.2		H12C20.3		C27A2.1		R02E12.2		Y55F3AR.3
C23H4.6		H39E23.1		F53A9.2		K02E2.8
C24D10.5		K08E7.9		ZC443.6		ZC168.5
C24F3.2		T10H9.5		C34H4.2		T05E7.1
C24G7.1		C03A7.4		ZK637.7		K10H10.4
C24H10.4		R02E12.6		Y9C9A.1		F56H11.1
C24H12.5		R03G5.5		R11G11.7		F37B4.7
C25A1.9		R05A10.5		F08G5.6		M01H9.1
C25A11.1		R05D3.9		C06G8.1		F46F11.2
C25F9.5		R07H5.11		Y47G6A.12		T05G5.6
C27A2.1		R148.5		F53B2.8		C29F3.5
C27D9.2		C32E8.2		C18A11.1		R11A5.3
C27H5.2		W02B12.3		B0564.3		F18E9.3
C28C12.2		T08A9.12		ZK6.10		Y45G12B.3
C28G1.5		C28C12.5		Y39G10AR.13		T19D12.1
C28G1.6		T25C12.2		Y34F4.1		T22A3.2
C29A12.1		C01B12.1		F54E12.2		Y22D7AL.14
C29F7.6		C18B10.4		H14E04.1		K02G10.6
C30E1.6		F37B4.1		F14B8.2		H20E11.2
C30F12.3		R10D12.11		F10D2.2		B0218.6
C31B8.4		R11G11.9		ZC328.4		C10H11.4
C32H11.7		T05B4.7		T07H3.3		R12C12.1
C33C12.10		T02E1.4		K09H9.2		C11E4.1
C34G6.5		T05H4.4		F25H5.5		C45E5.1
C34H4.1		T05H4.5		F46F11.7		R12A1.3
C34H4.2		T06G6.6		T10B9.2		F43E2.5
C36B1.9		T09D3.3		C24H12.2		F56D12.5
C38D4.1		T09E11.11		W10C6.1		C49F8.1
C38D9.1		T20H4.5		B0238.13		R151.2
C38H2.2		T22H6.2		B0432.1		F56A4.10
C42C1.6		T25E4.1		Y37E11AL.5		Y105C5B.12
C42C1.7		T26C5.2		F01F1.3		Y39G10AR.10
C42C1.8		C08B6.1		F22B7.13		C24B9.3
C42C1.9		C33A12.6		K08E3.6		ZC376.3
C43D7.4		C03A7.11		R12B2.4		C04G2.4
C43D7.7		F01E11.1		H23N18.3		W01B11.4
C43G2.2		Y105E8A.6		C52A10.1		T03D3.1
C44B7.12		VW02B12L.1		F53E10.2		C26C6.3
C44H9.7		W02B12.4		C25A1.9		T02B5.3
C45E5.3		W02G9.4		W08F4.9		F41H10.8
C46A5.1		W08E12.2		F39H2.5		F38A3.2
C49A9.2		Y105C5B.9		F23H12.3		T22C8.6
C49A9.3		Y110A2AL.9		Y47G6A.24		Y105E8B.7
C49A9.9		Y20C6A.1		M01G12.9		W03A5.7
C49C8.2		Y38H6C.1		R05G6.5		R166.5
C53A5.11		Y53F4B.3		B0212.3		T02E1.5
C53A5.9		Y65B4BR.1		W06B3.1		R09E12.3
C54D10.7		Y80D3A.9		Y45F10D.9		F23B2.12
C54D10.8		ZK550.3		T23G7.1		F32D8.12
C56G2.1		ZK616.3		ZC239.14		K01A2.3
R10E11.1				Y42H9B.3		F11C1.5
CC8.1				F55G1.4
CD4.8				F55C5.4
C17G10.4				F16H6.1
K03E5.3				C49F5.6
Y54E10A.15				F55G11.4
C09G12.8				F57A10.2
T23D8.8				F19B10.1
R07E5.8				Y45G5AM.2
C03H5.1				Y41C4A.11
C35D10.14				C08E3.13
ZK666.6				M03D4.1
ZK666.7				T26E4.4
Y54G2A.9				Y65B4BL.7
Y54G2A.8				R07E5.8
R07B7.1				F56A3.1
R01H10.8				Y54G11A.4
Y54E10A.2				Y66D12A.17
F08H9.1				T12A7.1
T15B7.3				R08F11.3
F15A2.1				Y55B1BR.3
C09G5.4				C08E3.1
B0280.5				R10D12.9
K08E7.7				F10B5.5
K08E3.6				F43G6.1
D1081.6				Y92C3B.1
D1081.7				C15A11.7
D1081.9				F32D1.10
D1086.1				W02B8.2
D2013.3				Y39B6A.24
K12C11.4				F23F12.2
C49G7.11				F59H6.7
F43G6.1				Y49F6B.9
Y54E10BL.4				Y24D9A.2
F49E12.2				Y47G6A.11
F33H2.1				Y65B4BR.8
T23G7.1				F58F9.3
F53A2.5				F45G2.3
C27A2.6				F56D6.1
F38B7.5				T24A6.1
E02H9.3				T27C10.3
T19E10.1				H04D03.2
Y102A5C.18				F35D11.4
R01H2.3				ZC404.2
R53.3				F57B9.3
F22B5.2				F40F12.7
C41D11.2				T10B5.6
Y74C10AR.1				K01D12.11
F22D6.6				F35E8.11
Y53F4B.2				Y38H6C.8
R09B3.1				C24F3.2
F01G10.4				W03C9.2
F01G4.4				F22B7.6
F02A9.1				F08H9.1
F07E5.9				F37B1.1
F07H5.7				C26H9A.1
F08B1.3				F26D10.10
F08F8.5				M01G12.12
F10A3.1				F21H7.1
F10C2.7				ZK1055.7
F10E9.7				C34H4.1
F11E6.6				K08E7.9
F11E6.7				C08E3.8
F13B12.6				T24C4.4
F14H12.3				K08E7.7
F15A4.8				Y2H9A.1
F15B9.6				F43C11.7
F15D3.8				C29A12.3
F15H10.6				R09B3.1
F16H11.1				T12F5.1
F16H6.5				F41H10.10
F16H6.7				F01G4.4
F17C11.10				F10C2.2
F18A11.2				K03H1.10
F19C7.2				B0280.5
F21C10.10				F19B10.4
F22B8.4				ZC196.4
F22E5.6				Y34F4.4
F22E5.7				C10C5.2
F22E5.8				F49F1.5
F23B2.10				C09F12.1
F23C8.9				F08F1.9
F25B5.2				F35E8.8
F25E5.5				E03H4.10
F25H5.5				W06B4.1
F26A1.13				R09B3.2
F26D11.6				Y71F9AL.18
F26F2.2				Y71F9AL.3
F26F2.3				ZC404.8
F26F2.4				W03B1.6
F26F2.5				R13F6.1
F26F4.8				F53A3.2
F26G1.3				Y67A6A.2
F26H11.4				T10H4.12
F26H9.4				F56D6.2
F28F8.7				F49E12.2
F31C3.5				Y51A2C.1
F32E10.5				C07E3.9
F33H2.5				Y94H6A.4
F35F10.6				F49E11.10
F35F10.7				ZK678.3
F35H8.1				F58F9.2
F36D3.1				ZK418.8
F37D6.3				C44H9.4
F39H2.5				Y43C5A.3
F40F12.7				F26H11.4
F40G12.5				Y14H12B.2
F42C5.3				T25E12.5
F42G2.2				E02H9.3
F42G2.3				F49F1.7
F42G2.4				Y43F8B.12
F42G2.5				C34G6.5
F43C11.8				F20A1.9
F44E2.2				C42C1.8
F44G3.10				Y75B12B.4
F45E4.6				Y42G9A.6
F45G2.3				Y39B6A.40
F46A8.1				T02E1.3
F46A8.2				C17H1.4
F47H4.2				ZK896.1
F47H4.8				C09G5.7
F47H4.9				Y110A7A.1
F48C1.9				F15B9.6
F48G7.2				F37D6.1
F48G7.7				C40H1.1
F49E12.1				M01A10.1
F49H6.5				Y43F8B.13
F52H2.6				C04F12.1
F52H3.6				C25F9.1
F53H2.1				T07F10.5
F54C8.6				W03D2.6
F54D10.5				ZC168.3
F54D10.6				C03B8.2
F54E12.2				Y39E4B.14
F54E7.9				B0507.6
F55C5.4				C16C4.5
F55G1.7				F26D11.6
F55H12.4				D2013.3
F55H2.5				ZC196.3
F56A3.1				K05C4.9
F56C3.9				Y71G12A.4
F56D2.5				Y19D10A.9
F57B9.3				C28C12.2
F57C9.2				Y39G8B.5
F57G4.1				Y60A3A.18
F58A4.2				C08C3.4
F58F6.6				CD4.8
F58F9.3				T28A8.3
F58G1.7				Y94H6A.2
F58G11.2				Y48G10A.2
F59B2.3				F56A6.1
F59F5.1				C38D4.1
F59F5.4				ZC434.8
F59G1.8				C06H5.2
F15B9.1				Y57A10A.30
F15B9.2				F26H11.1
Y59A8B.11				F15B9.1
T12B5.4				F46A9.4
Y102A5C.13				Y37D8A.12
Y113G7B.3				F55C5.9
C39B5.7				F47H4.10
T06E6.5				T08E11.1
Y82E9BL.4				F23C8.9
Y82E9BL.7				Y80D3A.7
Y82E9BL.17				F10A3.1
T08E11.7				C08F11.7
Y119D3A.4				C01G8.6
Y54F10BM.4				C08E8.4
C39B5.9				T28A8.5
T12B5.2				T28A8.4
C29F9.11				H17B01.3
cTel54X.1				Y6E2A.5
C17B7.11				C04G6.5
T12B5.11				T23G4.3
T20H9.5				F38B7.5
T20H9.1				C33C12.8
T20H9.4				F42G2.4
Y119D3A.1				ZK863.5
Y9C9A.12				F08G2.5
C08F11.5				C04C3.4
EGAP9.2				C16C10.12
ZK177.6				ZK666.7
ZK899.8				Y48A6B.4
K01C8.5				R119.7
T02E1.3				C06A5.9
F26D10.10				H04D03.1
F02A9.6				C03G6.13
Y47D3A.23				T04H1.9
R10H10.5				Y46C8AL.2
F47G4.3				C17H1.2
F22B7.13				C08E3.10
C38C10.4				ZK970.7
W02B3.2				T28A8.6
H04D03.1				Y47G6A.3
H06A10.1				Y39E4B.2
H14E04.1				Y37H2A.11
F58A4.3				T24C4.1
R12B2.4				T24E12.5
ZK381.1				K08F4.3
Y17G7A.1				Y51A2B.1
W09D6.6				C16C10.3
F41H10.10				C25A11.1
Y73B6BL.2				C28D4.3
Y39G10AR.13				Y73B3A.13
T05G5.10				T21G5.3
C27A2.3				F26F2.1
F57B9.6				K07B1.1
ZK1251.2				ZK666.6
R12E2.5				C17H1.6
Y47G6A.1				F49H6.5
Y47G6A.2				C54D10.10
Y116A8C.36				W08A12.4
K01A11.1				T19C9.8
K01G5.3				ZC196.6
K02E7.10				F08E10.7
K03D10.3				ZK381.4
K03H1.10				Y75B8A.27
K03H1.11				F58A4.2
K05F1.10				F26D2.2
K06A5.2				Y46G5A.20
K06C4.8				C31B8.4
K07A1.6				F33H1.2
K08D10.10				C17H1.3
K08D10.9				Y57G11B.1
K08F4.3				Y51H7C.3
K09H9.2				T27E7.6
K10C3.4				R02F2.4
K10G4.3				F42C5.3
K10G4.5				Y105C5A.9
K12D12.1				B0284.2
R13F6.1				C54D10.8
F26H11.1				Y59A8B.12
Y92C3B.1				Y48G1C.1
M01B2.1				C53A5.9
C33H5.4				B0348.2
T10B5.6				F26F2.5
F10C2.2				B0284.4
C29A12.3				F57G4.1
F02E9.2				Y39E4B.5
JC8.6				F37D6.3
ZK637.7				F44G3.10
M01A10.1				Y47G6A.25
M01B2.6				C43D7.4
M01G12.7				D1081.7
M162.5				Y47G6A.1
M28.10				C29A12.1
M57.1				C04F12.9
W10C6.1				D1081.9
B0511.9				F26F2.3
C16C4.15				F26F2.2
C16C4.4				Y54G9A.5
C16C4.9				ZK381.1
C40D2.1				T26F2.2
C40D2.2				C43D7.5
C40D2.3				C18G1.4
C46F9.1				Y47G6A.2
C46F9.3				F26F2.4
F36H5.2				C32H11.10
R52.8				C17H1.7
T08E11.2				B0507.8
Y16E11A.1				B0507.10
C16C4.10
ZK250.8
C16C4.11
C16C4.14
C25D7.6
F32D1.10
Y69A2AR.30
Y54E10BL.6
C38D4.3
Y2H9A.1
Y47G6A.24
R166.5
ZC302.1
Y43F8C.12
H26D21.2
F37D6.1
K04F10.6
C09H10.6
C03G6.8
C14C6.4
C56E10.1
Y41D4B.21
F20H11.2
B0334.11
F10B5.5
C18G1.4
Y48A6C.5
Y75B8A.1
Y71F9AL.18
F20C5.1
AC8.1
H12C20.2
C10G11.5
F53A3.2
F22B7.6
C18E3.7
T16A1.7
Y75B8A.27
W02D9.1
K07C10.1
Y65B4BR.3
Y48G1BL.3
R02F2.4
R03H10.7
R05G6.5
R06B9.5
R06C7.9
R06F6.2
R09A1.3
R09D1.12
R09D1.5
R10E8.1
R10E8.8
R144.10
R144.6
R148.4
R53.6
R90.4
T20G5.11
W02A2.6
Y38E10A.21
C06A5.9
C04F12.9
F55G1.4
Y47D3A.16
F56A6.1
ZC328.4
F10G7.4
B0303.8
C43D7.5
Y47G6A.12
F59C12.2
C33H5.15
F46A9.4
F44G3.6
Y60A3A.18
F47H4.10
C08A9.1
F32H2.3
ZC404.8
K04A8.8
F29F11.1
Y92H12A.1
ZK863.5
F55C5.9
B0454.2
F28D9.2
Y102A5C.32
Y61B8B.1
F20D6.3
T05B11.6
C25F9.1
T06E6.3
Y111B2A.22
F26D2.2
F39H2.4
T01C3.1
T02B11.4
T04H1.5
T05A8.1
T06A1.3
T06A1.4
T06D10.2
T07A5.2
T07C12.12
T07C4.10
T07F10.5
T07G12.8
T08E11.1
T08E11.8
T12F5.1
T13A10.1
T13F2.6
T15B7.15
T19C9.8
T20D4.7
T22E5.6
T23G4.3
T24E12.5
T25E12.5
T26F2.2
T27E7.6
T28A11.13
T28A11.19
T28A11.5
T28A11.6
T28A8.3
T28A8.4
T28A8.6
W06D4.5
M01E11.7
K08F9.2
M03C11.4
W06E11.5
Y71G12A.3
ZK669.1
Y47G6A.28
T04H1.9
C06G3.7
C02F5.8
F22B7.7
T24C4.1
F01D4.1
ZK897.1
W09C5.2
W02B8.2
W02G9.5
W03A5.2
W03D2.6
W04A8.1
W04E12.7
W04G5.8
W05G11.2
W05H7.2
W06B4.1
W08A12.4
W08E3.4
W08G11.3
Y104H12D.3
Y105C5A.25
Y105C5A.9
Y110A2AR.1
Y110A7A.4
Y111B2A.1
Y113G7B.14
Y119D3B.11
Y14H12B.2
Y17G7B.13
Y17G7B.20
Y23H5B.7
Y24D9A.2
Y26D4A.3
Y32B12C.1
Y32G9A.8
Y34D9A.10
Y34D9A.3
Y34D9A.8
Y34F4.4
Y37D8A.11
Y37H2A.11
Y39A1A.12
Y39B6A.24
Y39B6A.33
Y39E4B.14
Y39E4B.2
Y39E4B.5
Y39G8B.5
Y40B10B.1
Y41D4B.18
Y42G9A.6
Y42H9AR.5
Y43F8B.12
Y45F3A.4
Y46G5A.2
Y46G5A.20
Y47G6A.25
Y47G6A.3
Y47G7B.2
Y47H10A.5
Y48G10A.2
Y48G1C.1
Y48G9A.11
Y50D4C.3
Y51A2B.1
Y51B9A.9
Y51H7C.3
Y53F4B.11
Y54F10BM.6
Y54G11A.3
Y54G9A.5
Y55B1BR.3
Y55D5A.2
Y57A10A.2
Y57E12B.1
Y57E12B.4
Y59A8B.12
Y59E9AL.4
Y5H2A.1
Y60C6A.1
Y61A9LA.5
Y63D3A.4
Y63D3A.8
Y65B4BL.3
Y65B4BR.8
Y69A2AR.20
Y69A2AR.32
Y6E2A.4
Y6E2A.5
Y6E2A.7
Y71G12A.4
Y71G12B.1
Y71H2AM.17
Y71H2AM.3
Y73B3A.13
Y73B3B.3
Y75B8A.19
Y75B8A.28
Y79H2A.2
Y82E9BR.13
Y82E9BR.2
Y87G2A.13
Y94H6A.2
Y94H6A.4
Y9C9A.1
ZC116.1
ZC155.4
ZC168.3
ZC196.1
ZC196.2
ZC196.3
ZC196.4
ZC196.6
ZC196.8
ZC196.9
ZC239.14
ZC404.1
ZC416.1
ZC434.8
M03D4.1
ZK1240.5
ZK1290.13
ZK250.2
ZK353.4
ZK355.3
ZK484.4
ZK593.2
ZK643.2
ZK678.3
ZK795.2

## Sheet: microarray overlap summary
comparison between fay L1 data								comparison with petrella							comparison with chi germline data
	upregulated (398)			downregulated (138)					upregulated (667)			downregulated (137)				efl/dpl downregulated (74)			lin upregulated (88)
intestine	C08E3.10	fbxa-158	intestine	F08F3.7				intestine	C08E3.10		intestine	C28C12.5			intestine	K10B3.7	gpd-3	intestine	C17H12.2
intestine	C18A11.1	unknown	intestine	F41H10.8				intestine	F21C10.10		intestine	F07A11.6			intestine	K10B3.8	gpd-2	intestine	C44B7.10
intestine	C54E4.5	unknown	intestine	K02G10.6				intestine	Y42G9A.6		intestine	F41H10.8			intestine	T12G3.6		intestine	F33H1.4
intestine	T10H4.12	cpr-3	intestine	Y46H3A.2				intestine	ZC416.1		intestine	F42A10.7			germline	AH6.5	mex-6	intestine	W05H9.3
intestine	T13B5.3	pho-14	intestine	Y46H3A.3				soma	C09H10.5		intestine	Y105C5B.9			germline	C01G8.1		soma	C09H10.5
intestine	Y42G9A.6	wht-7	germline	F46F11.2				soma	C36B1.9		soma	F32B6.2			germline	C05C10.5		soma	F42G9.1
soma	F40F12.7	CREB binding protein/P300	nonspecific	C03G5.1				soma	C38D4.3	mel-28	soma	T20H4.5			germline	C17F4.5	fbxc-50	soma	W06E11.5	tag-266
soma	F56D2.2	E3 ubiquitin ligase	nonspecific	F09F7.4				soma	C41D11.2		germline	T21B10.2			germline	C28D4.3	gln-6	germline	K11D2.3	unc-101
soma	H04D03.1	unknown	nonspecific	F10G7.2				soma	F40F12.7		nonspecific	C01B10.4			germline	F26G5.1		germline	Y53C10A.3	heatshock factor
soma	Y18D10A.25	fkb-8	nonspecific	F56D12.5				soma	H04D03.1		nonspecific	C32E8.2			germline	F27C8.6		nonspecific	C17D12.7
soma	Y2H9A.1	mes-4	nonspecific	R03D7.1				soma	M57.1		nonspecific	F29C12.4			germline	F31F6.3		nonspecific	C17H12.2
soma	Y47D3A.2	fbxa-128	nonspecific	R09E12.3				soma	W03A5.2		nonspecific	H39E23.1			germline	F33H1.2	gpd-4	nonspecific	C54G4.8	cyc-1
soma	Y48G1A.6	mbtr-1	nonspecific	T23F1.6				soma	W06E11.5		nonspecific	R06F6.1			germline	F40G12.11		nonspecific	F11A3.2
germline	B0280.5	cpg-2	nonspecific	W03F8.6				soma	Y2H9A.1	mes-4	nonspecific	T02G5.8			germline	F54D11.3		nonspecific	F22B5.2	eif-3.G
germline	C16C10.3	piwi/paz	nonspecific	Y38E10A.24				germline	B0280.5	yes	nonspecific	Y53F4B.3			germline	H02I12.5		nonspecific	F26A1.14
germline	C18G1.4	pgl-3	nonspecific	Y45G12B.3				germline	C05C10.7	no	nonspecific	ZK550.3			germline	K04C1.5		nonspecific	F26F2.7
germline	C28D4.3	gln-6						germline	C16C10.3	yes					germline	K10B2.3	clec-88	nonspecific	F31D4.2
germline	C49F5.6	unknown (on X)						germline	C18G1.4	yes					germline	R01H2.3	egg-2	nonspecific	F53A2.5	dro-1
germline	D1081.9	possible meiotic protein						germline	D1081.9	yes					germline	R06C7.4	cpg-3	nonspecific	F53H1.4
germline	F02A9.6	glp-1						germline	F02A9.6	yes					germline	R11A5.4		nonspecific	F54H12.1	aco-2
germline	F26D10.10	gln-5						germline	F15B9.2	no					germline	T05F1.2		nonspecific	F56C9.1	gsp-2
germline	F26H11.4	unknown						germline	F26D10.10	yes					germline	T09F3.3	gpd-1	nonspecific	F56D1.2
germline	F33H1.2	gpd-4						germline	F26H11.4	yes					germline	T10C6.7		nonspecific	F57B9.2	ntl-1/let-711
germline	F38B7.5	duo-1						germline	F38B7.5	yes					germline	T11F8.3	rme-2	nonspecific	Y47G6A.10	spg-7
germline	F46F11.7	unknown						germline	F59B2.3	no					germline	T12G3.6		nonspecific	Y53G8AR.6
germline	R119.7	rnp-8						germline	F59G1.8	no					germline	T19H12.2		nonspecific	Y54E10A.15	cdt-1
germline	T01C3.1	cdt-2						germline	R01H2.3	no					germline	T21C9.13		nonspecific	Y55F3AR.3	cct-8
germline	T23G7.1	dpl-1						germline	T01C3.1	yes					germline	T21E3.1	egg-4	nonspecific	Y61A9LA.8
germline	T25E12.5	gyg-2						germline	T23G7.1	yes					germline	T25E12.5		nonspecific	Y65A5A.3
germline	W06B4.1	N-Acetylglucosamine kinase						germline	T25E12.5	yes					germline	W01A8.1	mdt-28	nonspecific	ZK795.2
germline	Y42G9A.6	wht-7						germline	W02A2.6	no					germline	W02A2.7	mex-5	nonspecific	ZK896.9
germline	Y45G5AM.2	aminopeptidase						germline	W06B4.1	yes					germline	W02F12.3
germline	ZC434.8	creatine kinase						germline	Y111B2A.1	no					germline	W03C9.7	mex-1
nonspecific	C02F5.1	knl-1						germline	Y34D9A.10	no					germline	W05F2.3
nonspecific	C03B8.4	lin-13						germline	Y42G9A.6	yes					germline	Y43E12A.1	cyb-2.1
nonspecific	C06A5.9	rnf-1						germline	ZC434.8	yes					germline	Y45F10A.2	puf-3
nonspecific	C07E3.9	phospholipase A2						nonspecific	B0280.10						germline	ZC308.4
nonspecific	C08C3.4	BTB/POZ						nonspecific	B0303.8						germline	ZC513.6	oma-2
nonspecific	C09G5.7	unknown						nonspecific	B0393.3						germline	ZK858.3	clec-91
nonspecific	C09H10.6	nasp-1						nonspecific	B0432.10						nonspecific	C07D8.6
nonspecific	C24F3.2	unknown						nonspecific	C01B10.4						nonspecific	C28C12.2
nonspecific	C25A1.9	rsa-1						nonspecific	C01G5.8						nonspecific	C36E8.5	tbb-2
nonspecific	C27A2.1	smc-5						nonspecific	C03B8.3						nonspecific	C50B6.2	nasp-2
nonspecific	C27A2.6	dsh-2						nonspecific	C06A5.1						nonspecific	F18A1.7
nonspecific	C28C12.2	mesp-1						nonspecific	C06A5.9	yes					nonspecific	F29F11.1	sqv-4
nonspecific	C29A12.1	unknown						nonspecific	C07H6.9						nonspecific	R05H5.3
nonspecific	C29A12.3	lig-1						nonspecific	C08C3.4	yes					nonspecific	T06E6.2	cyb-3
nonspecific	C34G6.5	unknown						nonspecific	C09H10.6	yes					nonspecific	T22F3.3
nonspecific	C36A4.8	brc-1						nonspecific	C15C6.3						nonspecific	Y102A5C.18	efl-1
nonspecific	C38C10.4	gpr-2						nonspecific	C17D12.7						nonspecific	ZC404.8	spn-4
nonspecific	C54D10.10	unknown						nonspecific	C17G10.4
nonspecific	F01F1.3	unknown						nonspecific	C24F3.2	yes
nonspecific	F01G4.4	unknown						nonspecific	C24H12.5
nonspecific	F08H9.1	coh-3						nonspecific	C25A1.9	yes
nonspecific	F10B5.5	pch-2						nonspecific	C25D7.6
nonspecific	F10C2.2	kup-1						nonspecific	C27A2.1	yes
nonspecific	F11E6.7	unknown						nonspecific	C27A2.3
nonspecific	F17C11.10	unknown						nonspecific	C27A2.6	yes
nonspecific	F19B10.1	unknown						nonspecific	C28C12.2	yes
nonspecific	F22B7.13	gpr-1						nonspecific	C29A12.1	yes
nonspecific	F22B7.6	polk-1						nonspecific	C29A12.3	yes
nonspecific	F23C8.9							nonspecific	C34G6.5	yes
nonspecific	F23H12.3							nonspecific	C36A4.8	yes
nonspecific	F25H5.5							nonspecific	C38C10.4	yes
nonspecific	F26H11.1							nonspecific	C45G3.1
nonspecific	F28D9.2							nonspecific	F01G4.4	yes
nonspecific	F32A11.2							nonspecific	F08H9.1	yes
nonspecific	F32D1.10							nonspecific	F10B5.5	yes
nonspecific	F35D11.4							nonspecific	F10C2.2	yes
nonspecific	F43G6.1							nonspecific	F10G7.4
nonspecific	F45G2.3							nonspecific	F11E6.7	yes
nonspecific	F53A3.2							nonspecific	F17C11.10	yes
nonspecific	F55C5.4							nonspecific	F18A11.2
nonspecific	F55C5.9							nonspecific	F22B5.2
nonspecific	F55G1.4							nonspecific	F22B7.13	yes
nonspecific	F57A10.2							nonspecific	F22B7.6	yes
nonspecific	K07B1.1							nonspecific	F22D6.6
nonspecific	K08E3.6							nonspecific	F23B12.8
nonspecific	K08F4.3							nonspecific	F23C8.9	yes
nonspecific	K09H9.2							nonspecific	F25B5.2
nonspecific	M03D4.1							nonspecific	F25H5.5	yes
nonspecific	R02F2.4							nonspecific	F26F4.8
nonspecific	R05G6.5							nonspecific	F26H11.1	yes
nonspecific	R07E5.8							nonspecific	F26H9.4
nonspecific	R09B3.1							nonspecific	F28D9.2	yes
nonspecific	R09B3.2							nonspecific	F29F11.1
nonspecific	R12B2.4							nonspecific	F32D1.10	yes
nonspecific	R13F6.1							nonspecific	F32H2.3
nonspecific	T01C3.1							nonspecific	F36D3.1
nonspecific	T05A6.2							nonspecific	F43G6.1	yes
nonspecific	T07C4.10							nonspecific	F45E4.6
nonspecific	T10B5.6							nonspecific	F45G2.3
nonspecific	T12F5.1							nonspecific	F53A2.5
nonspecific	T19E10.1							nonspecific	F53A3.2	yes
nonspecific	W02B8.2							nonspecific	F54H12.1
nonspecific	W04A8.1							nonspecific	F55C5.4	yes
nonspecific	W09C5.2							nonspecific	F55C5.9	yes
nonspecific	Y102A5C.18							nonspecific	F55G1.4	yes
nonspecific	Y110A7A.1							nonspecific	F57B9.6
nonspecific	Y24D9A.2							nonspecific	F58A4.3
nonspecific	Y39A1A.12							nonspecific	F58G11.2
nonspecific	Y39B6A.40							nonspecific	F59H6.11
nonspecific	Y39G10AR.13							nonspecific	JC8.6
nonspecific	Y39H10A.7							nonspecific	K01C8.5
nonspecific	Y41C4A.11							nonspecific	K04C2.4
nonspecific	Y45F10D.9							nonspecific	K04F10.6
nonspecific	Y47G6A.12							nonspecific	K08E3.6	yes
nonspecific	Y47G6A.24							nonspecific	K08F4.3
nonspecific	Y48A6B.11							nonspecific	K08F9.2
nonspecific	Y48A6B.4							nonspecific	K09H9.2
nonspecific	Y48A6C.3							nonspecific	K12D12.1
nonspecific	Y51H7C.3							nonspecific	M03D4.1
nonspecific	Y65B4BR.8							nonspecific	R01H10.8
nonspecific	Y71G12A.4							nonspecific	R02F2.4
nonspecific	Y75B12B.4							nonspecific	R05G6.5
nonspecific	Y75B8A.22							nonspecific	R07E5.8
nonspecific	Y92C3B.1							nonspecific	R09B3.1
nonspecific	ZC168.3							nonspecific	R12B2.4
nonspecific	ZC302.1							nonspecific	R13F6.1
nonspecific	ZC328.4							nonspecific	R53.6
nonspecific	ZC404.8							nonspecific	T01C3.1
nonspecific	ZK637.7							nonspecific	T05B11.6
nonspecific	ZK863.5							nonspecific	T05G5.10
								nonspecific	T06D10.2
								nonspecific	T07C12.12
								nonspecific	T07C4.10
								nonspecific	T10B5.6
								nonspecific	T12F5.1
								nonspecific	T13F2.6
								nonspecific	T19E10.1
								nonspecific	W02B8.2
								nonspecific	W02D9.1
								nonspecific	W04A8.1
								nonspecific	W06D4.5
								nonspecific	W08E3.4
								nonspecific	W09C5.2
								nonspecific	Y102A5C.18
								nonspecific	Y110A2AR.1
								nonspecific	Y110A7A.4
								nonspecific	Y119D3B.11
								nonspecific	Y17G7B.20
								nonspecific	Y24D9A.2
								nonspecific	Y34D9A.10
								nonspecific	Y34D9A.3
								nonspecific	Y39A1A.12
								nonspecific	Y39G10AR.13
								nonspecific	Y46G5A.2
								nonspecific	Y47D3A.23
								nonspecific	Y47G6A.12
								nonspecific	Y47G6A.24
								nonspecific	Y47G6A.28
								nonspecific	Y51H7C.3
								nonspecific	Y53F4B.11
								nonspecific	Y54E10A.15
								nonspecific	Y54E10BL.4
								nonspecific	Y63D3A.4
								nonspecific	Y65B4BR.8
								nonspecific	Y69A2AR.30
								nonspecific	Y71G12A.4
								nonspecific	Y71G12B.1
								nonspecific	Y71H2AM.17
								nonspecific	Y71H2AM.3
								nonspecific	Y74C10AR.1
								nonspecific	Y75B12B.4
								nonspecific	Y75B8A.19
								nonspecific	Y92C3B.1
								nonspecific	ZC168.3
								nonspecific	ZC302.1
								nonspecific	ZC328.4
								nonspecific	ZC404.8
								nonspecific	ZK177.6
								nonspecific	ZK637.7
								nonspecific	ZK643.2
								nonspecific	ZK795.2
								nonspecific	ZK863.5

## Sheet: hypergeometric data
Overlap summary:
	E2F gonad dataset	LIN gonad dataset	Fay L1 upregulated	Fay L1 downregulated	Petrella L1 upregulated	Petrella L1 downregulated
germline	36	2	20	1	22	1
intestine	3	4	6	5	4	5
soma	0	3	7	0	10	2
nonspecific	11	22	90	10	139	8
Representation Factor:
	E2F gonad	LIN gonad	20°C L1 up	20°C L1 down	26°C L1 up	26°C L1 down
germline	27.6	1.3	2.9	0.4	1.9	0.4
soma	0	2.2	1.1	0	1	1
intestine	2.1	2.3	0.8	1.8	0.3	1.8
nonspecific	1.8	3	2.8	0.9	2.5	0.7
Hypergeometric probability scores:
	E2F gonad dataset	LIN gonad dataset	Fay L1 upregulated	Fay L1 downregulated	Petrella L1 upregulated	Petrella L1 downregulated
germline	1.03338e-43	0.46	2.9e-05	0.298	0.004	0.302
intestine	0.18	0.097	0.326	0.138	0.003	0.135
soma	0.318	0.153	0.412	0.117	0.447	0.351
nonspecific	0.039	1.745e-06	3.934e-19	0.413	1.82144e-25	0.198
http://nemates.org/MA/progs/overlap_stats.cgi
