# Supplementary material for: Tissue-specific direct targets of Caenorhabditis elegans Rb/E2F dictate distinct somatic and germline programs
Source: Genome Biol. 2013 Jan 23;14(1):R5. doi: 10.1186/gb-2013-14-1-r5 (PMC4053757; doi:10.1186/gb-2013-14-1-r5)
Supplement: Additional file 7 — Supplementary file 6. Genes targeted by 22G RNAs [32] compared to MES-4 target genes [29]. [file gb-2013-14-1-r5-S7.XLSX]

## Sheet: Sheet1
mes-4		csr-1			in both lists
B0001.3		AH6.5			B0001.3
B0001.4		B0001.1			B0001.8
B0001.5		B0001.2			B0024.10
B0001.8		B0001.3			B0024.11
B0024.10		B0001.7			B0025.1
B0024.11		B0001.8			B0025.2
B0024.12		B0019.2			B0035.1
B0024.9		B0024.10			B0035.11
B0025.1		B0024.11			B0035.12
B0025.2		B0025.1			B0035.14
B0035.1		B0025.2			B0035.2
B0035.10		B0025.4			B0035.3
B0035.11		B0035.1			B0035.6
B0035.12		B0035.11			B0035.8
B0035.14		B0035.12			B0041.2
B0035.2		B0035.14			B0041.4
B0035.3		B0035.15			B0041.7
B0035.6		B0035.2			B0041.8
B0035.7		B0035.3			B0205.1
B0035.8		B0035.4			B0205.11
B0035.9		B0035.5			B0205.3
B0041.2		B0035.6			B0205.6
B0041.3		B0035.8			B0205.7
B0041.4		B0041.2			B0205.8
B0041.5		B0041.4			B0205.9
B0041.7		B0041.7			B0207.4
B0041.8		B0041.8			B0238.10
B0041.9		B0205.1			B0238.11
B0205.1		B0205.11			B0240.4
B0205.11		B0205.3			B0250.5
B0205.12		B0205.6			B0261.1
B0205.3		B0205.7			B0261.2
B0205.6		B0205.8			B0261.4
B0205.7		B0205.9			B0280.3
B0205.8		B0207.4			B0280.9
B0205.9		B0207.6			B0285.1
B0207.4		B0238.10			B0285.3
B0238.10		B0238.11			B0285.4
B0238.11		B0238.9			B0285.5
B0240.4		B0240.4			B0286.4
B0250.1		B0244.8			B0303.15
B0250.2		B0250.5			B0303.3
B0250.5		B0261.1			B0303.4
B0250.9		B0261.2			B0334.11
B0261.1		B0261.4			B0334.4
B0261.2		B0261.7			B0334.5
B0261.4		B0273.2			B0334.8
B0261.5		B0273.3			B0336.1
B0280.1		B0280.3			B0336.10
B0280.10		B0280.5			B0336.2
B0280.3		B0280.9			B0336.3
B0280.9		B0285.1			B0336.5
B0284.1		B0285.3			B0336.6
B0284.6		B0285.4			B0336.7
B0285.1		B0285.5			B0336.9
B0285.12		B0286.4			B0348.6
B0285.3		B0303.15			B0361.10
B0285.4		B0303.3			B0361.3
B0285.5		B0303.4			B0379.3
B0285.9		B0303.9			B0393.2
B0286.4		B0304.2			B0393.3
B0303.15		B0334.11			B0412.3
B0303.3		B0334.4			B0414.8
B0303.4		B0334.5			B0432.10
B0334.11		B0334.8			B0432.13
B0334.4		B0336.1			B0432.3
B0334.5		B0336.10			B0432.4
B0334.8		B0336.2			B0464.1
B0336.1		B0336.3			B0464.2
B0336.10		B0336.5			B0464.5
B0336.13		B0336.6			B0464.6
B0336.2		B0336.7			B0464.7
B0336.3		B0336.9			B0464.8
B0336.4		B0348.6			B0464.9
B0336.5		B0361.10			B0491.1
B0336.6		B0361.2			B0491.5
B0336.7		B0361.3			B0491.6
B0336.8		B0361.7			B0491.7
B0336.9		B0361.8			B0495.2
B0348.6		B0365.1			B0495.5
B0361.10		B0365.3			B0495.8
B0361.3		B0379.3			B0495.9
B0361.6		B0379.4			B0511.10
B0379.3		B0393.2			B0511.12
B0393.1		B0393.3			B0511.6
B0393.10		B0393.6			B0511.7
B0393.2		B0412.3			B0511.8
B0393.3		B0414.3			B0511.9
B0412.3		B0414.5			B0513.1
B0412.4		B0414.6			B0513.2
B0412.6		B0414.7			B0523.5
B0412.7		B0414.8			B0546.1
B0414.8		B0432.10			B0546.2
B0416.5		B0432.13			B0546.3
B0432.10		B0432.3			B0546.4
B0432.13		B0432.4			B0547.1
B0432.2		B0432.6			B0564.1
B0432.3		B0432.7			B0564.7
B0432.4		B0457.1			BE0003N10.1
B0432.9		B0464.1			BE0003N10.2
B0464.1		B0464.2			C01A2.5
B0464.2		B0464.5			C01B10.9
B0464.3		B0464.6			C01F1.1
B0464.4		B0464.7			C01F1.2
B0464.5		B0464.8			C01F6.1
B0464.6		B0464.9			C01F6.8
B0464.7		B0491.1			C01G10.11
B0464.8		B0491.5			C01G10.8
B0464.9		B0491.6			C01G5.6
B0491.1		B0491.7			C01G5.8
B0491.5		B0495.2			C01G6.5
B0491.6		B0495.5			C01G8.3
B0491.7		B0495.8			C01G8.5
B0495.2		B0495.9			C01G8.9
B0495.5		B0511.10			C01H6.7
B0495.6		B0511.12			C01H6.9
B0495.7		B0511.13			C02B10.1
B0495.8		B0511.6			C02B10.2
B0495.9		B0511.7			C02B10.4
B0511.10		B0511.8			C02B10.5
B0511.12		B0511.9			C02F4.1
B0511.14		B0513.1			C02F5.1
B0511.5		B0513.2			C02F5.13
B0511.6		B0523.3			C02F5.3
B0511.7		B0523.5			C02F5.4
B0511.8		B0524.1			C02F5.9
B0511.9		B0524.7			C03B8.4
B0513.1		B0546.1			C03C10.1
B0513.2		B0546.2			C03C10.3
B0513.3		B0546.3			C03C10.4
B0513.31		B0546.4			C03D6.3
B0523.5		B0547.1			C03D6.4
B0524.6		B0564.1			C03D6.5
B0546.1		B0564.1			C03D6.8
B0546.2		B0564.7			C03H5.3
B0546.3		BE0003N10.1			C04A2.3
B0546.4		BE0003N10.2			C04A2.7
B0547.1		C01A2.5			C04C3.3
B0564.1		C01B10.8			C04D8.1
B0564.1		C01B10.9			C04E6.11
B0564.7		C01B12.8			C04F12.4
BE0003N10.1		C01C7.1			C04G2.6
BE0003N10.2		C01F1.1			C04H5.6
BE10.4		C01F1.2			C05C10.2
C01A2.3		C01F1.6			C05C10.6
C01A2.5		C01F6.1			C05C8.2
C01B10.9		C01F6.8			C05C8.4
C01F1.1		C01G10.11			C05C8.5
C01F1.2		C01G10.8			C05C8.6
C01F6.1		C01G5.2			C05D11.1
C01F6.5		C01G5.6			C05D11.10
C01F6.8		C01G5.8			C05D11.11
C01F6.9		C01G6.4			C05D11.12
C01G10.10		C01G6.5			C05D11.2
C01G10.11		C01G6.6			C05D11.3
C01G10.7		C01G6.8			C05D11.7
C01G10.8		C01G8.1			C05D11.9
C01G10.9		C01G8.3			C05D2.10
C01G5.5		C01G8.4			C05D2.6
C01G5.6		C01G8.5			C06A1.1
C01G5.8		C01G8.6			C06A1.5
C01G6.3		C01G8.9			C06A5.1
C01G6.5		C01H6.5			C06A5.3
C01G8.3		C01H6.7			C06A6.3
C01G8.5		C01H6.9			C06A8.2
C01G8.9		C02B10.1			C06A8.5
C01H6.7		C02B10.2			C06B8.8
C01H6.9		C02B10.4			C06C3.1
C02B10.1		C02B10.5			C06E1.10
C02B10.2		C02C6.1			C06E1.9
C02B10.4		C02F4.1			C06E7.1
C02B10.5		C02F5.1			C06E7.3
C02F12.4		C02F5.13			C06G3.10
C02F4.1		C02F5.3			C06G3.2
C02F5.1		C02F5.4			C06G3.9
C02F5.13		C02F5.6			C06H2.1
C02F5.3		C02F5.9			C06H2.2
C02F5.4		C03B8.4			C06H2.6
C02F5.9		C03C10.1			C07A9.2
C03B1.12		C03C10.3			C07A9.3
C03B8.4		C03C10.4			C07A9.7
C03B8.5		C03D6.3			C07D10.2
C03C10.1		C03D6.4			C07E3.1
C03C10.3		C03D6.5			C07F11.1
C03C10.4		C03D6.6			C07G1.3
C03C10.7		C03D6.8			C07G1.4
C03D6.1		C03E10.4			C07G1.5
C03D6.3		C03H5.3			C07G2.2
C03D6.4		C04A2.3			C07G2.3
C03D6.5		C04A2.7			C07H4.2
C03D6.8		C04B4.2			C07H6.1
C03H5.3		C04C3.3			C07H6.2
C04A2.3		C04D8.1			C07H6.4
C04A2.7		C04E6.11			C07H6.5
C04C3.3		C04F12.10			C07H6.6
C04D8.1		C04F12.4			C07H6.8
C04E6.11		C04F5.8			C08B11.1
C04F12.4		C04G2.6			C08B11.2
C04F12.5		C04G6.3			C08B11.3
C04F5.9		C04G6.4			C08B11.5
C04G2.1		C04H5.6			C08B11.6
C04G2.6		C05B10.1			C08B11.7
C04H5.6		C05C10.2			C08B11.9
C05C10.2		C05C10.3			C08B6.7
C05C10.6		C05C10.5			C08B6.8
C05C8.2		C05C10.6			C08B6.9
C05C8.3		C05C8.2			C08F8.1
C05C8.4		C05C8.4			C08F8.2
C05C8.5		C05C8.5			C08H9.2
C05C8.6		C05C8.6			C08H9.3
C05C8.9		C05D11.1			C09D4.4
C05D11.1		C05D11.10			C09D4.5
C05D11.10		C05D11.11			C09G12.8
C05D11.11		C05D11.12			C09G12.9
C05D11.12		C05D11.2			C09G4.3
C05D11.13		C05D11.3			C09G4.4
C05D11.2		C05D11.7			C09G4.5
C05D11.3		C05D11.9			C09G9.1
C05D11.7		C05D2.10			C09G9.2
C05D11.8		C05D2.5			C09H10.10
C05D11.9		C05D2.6			C09H10.3
C05D2.10		C06A1.1			C09H10.6
C05D2.6		C06A1.5			C09H10.7
C05G5.4		C06A5.1			C10C5.1
C06A1.1		C06A5.3			C10C5.6
C06A1.5		C06A5.6			C10C6.6
C06A1.8		C06A5.7			C10G11.7
C06A1.9		C06A5.8			C10H11.9
C06A5.1		C06A5.9			C11D2.4
C06A5.3		C06A6.2			C11D2.7
C06A6.3		C06A6.3			C12D8.1
C06A8.2		C06A6.4			C12D8.11
C06A8.5		C06A8.1			C13B4.2
C06B8.8		C06A8.2			C13B9.3
C06C3.1		C06A8.4			C13F10.4
C06E1.1		C06A8.5			C13F10.5
C06E1.10		C06B8.8			C13F10.6
C06E1.9		C06C3.1			C13F10.7
C06E7.1		C06E1.10			C13G3.3
C06E7.3		C06E1.9			C14A4.1
C06G3.10		C06E7.1			C14A4.11
C06G3.11		C06E7.3			C14A4.14
C06G3.2		C06G1.4			C14A4.2
C06G3.7		C06G3.10			C14A4.3
C06G3.9		C06G3.2			C14A4.4
C06H2.1		C06G3.9			C14B1.1
C06H2.2		C06G4.1			C14B1.10
C06H2.6		C06G4.2			C14B1.2
C06H5.8		C06H2.1			C14B1.4
C07A9.2		C06H2.2			C14B1.5
C07A9.3		C06H2.6			C14B1.6
C07A9.7		C07A12.5			C14B1.8
C07D10.2		C07A9.2			C14B9.4
C07E3.1		C07A9.3			C14B9.7
C07F11.1		C07A9.7			C14B9.8
C07G1.3		C07D10.2			C14C10.3
C07G1.4		C07D8.6			C14C10.4
C07G1.5		C07E3.1			C14C10.5
C07G1.8		C07E3.2			C15C6.3
C07G2.2		C07F11.1			C15F1.4
C07G2.3		C07G1.3			C15F1.6
C07H4.2		C07G1.4			C15F1.7
C07H6.1		C07G1.5			C15H11.3
C07H6.10		C07G2.1			C15H11.4
C07H6.2		C07G2.2			C15H11.5
C07H6.4		C07G2.3			C15H11.7
C07H6.5		C07G3.9			C15H11.8
C07H6.6		C07H4.2			C15H11.9
C07H6.8		C07H6.1			C16A3.1
C08B11.1		C07H6.2			C16A3.2
C08B11.2		C07H6.4			C16A3.3
C08B11.3		C07H6.5			C16A3.4
C08B11.5		C07H6.6			C16A3.5
C08B11.6		C07H6.8			C16A3.6
C08B11.7		C08B11.1			C16A3.7
C08B11.8		C08B11.2			C16A3.8
C08B11.9		C08B11.3			C16C10.1
C08B6.7		C08B11.5			C16C10.11
C08B6.8		C08B11.6			C16C10.2
C08B6.9		C08B11.7			C16C10.3
C08F8.1		C08B11.9			C16C10.4
C08F8.2		C08B6.7			C16C10.6
C08H9.2		C08B6.8			C16C10.7
C08H9.3		C08B6.9			C16C10.8
C09D4.4		C08C3.4			C16C2.3
C09D4.5		C08F8.1			C16C2.4
C09G12.8		C08F8.2			C17D12.1
C09G12.9		C08F8.3			C17D12.7
C09G4.3		C08H9.2			C17E4.5
C09G4.4		C08H9.3			C17E4.6
C09G4.5		C09D4.4			C17E4.9
C09G9.1		C09D4.5			C17G1.4
C09G9.2		C09E7.7			C17G10.2
C09H10.10		C09E7.8			C17G10.4
C09H10.2		C09E7.9			C17G10.8
C09H10.3		C09E9.1			C17G10.9
C09H10.5		C09G12.8			C17H12.1
C09H10.6		C09G12.9			C17H12.14
C09H10.7		C09G4.1			C18A3.2
C09H10.8		C09G4.3			C18A3.3
C10C5.1		C09G4.4			C18A3.5
C10C5.6		C09G4.5			C18D1.1
C10C6.6		C09G5.2			C18D11.3
C10C6.8		C09G9.1			C18D11.4
C10G11.7		C09G9.2			C18E3.2
C10H11.9		C09G9.6			C18E3.9
C11D2.4		C09H10.10			C18E9.11
C11D2.7		C09H10.3			C18E9.3
C12D8.1		C09H10.6			C18E9.6
C12D8.11		C09H10.7			C18H9.3
C13B4.2		C09H6.1			C23G10.3
C13B9.3		C09H6.3			C23G10.4
C13F10.1		C10C5.1			C23G10.7
C13F10.2		C10C5.6			C23G10.8
C13F10.4		C10C6.1			C23H3.5
C13F10.5		C10C6.6			C24B5.2
C13F10.6		C10F3.1			C24D10.4
C13F10.7		C10G11.5			C24D10.6
C13G3.3		C10G11.7			C24F3.1
C14A4.1		C10H11.1			C24F3.4
C14A4.11		C10H11.10			C24G6.8
C14A4.14		C10H11.8			C24H11.7
C14A4.2		C10H11.9			C24H11.9
C14A4.3		C11D2.4			C24H12.4
C14A4.4		C11D2.7			C24H12.5
C14B1.1		C11G6.2			C25A1.1
C14B1.10		C12C8.3			C25A1.10
C14B1.2		C12D8.1			C25A1.12
C14B1.3		C12D8.10			C25A1.16
C14B1.4		C12D8.11			C25A1.3
C14B1.5		C13B4.2			C25A1.4
C14B1.6		C13B7.6			C25A1.5
C14B1.8		C13B9.3			C25A1.6
C14B9.10		C13F10.4			C25A1.7
C14B9.4		C13F10.5			C25A1.8
C14B9.7		C13F10.6			C25A1.9
C14B9.8		C13F10.7			C25D7.10
C14C10.2		C13G3.3			C25D7.6
C14C10.3		C13G5.2			C25D7.8
C14C10.4		C14A11.3			C25G4.3
C14C10.5		C14A4.1			C25G4.5
C14C10.8		C14A4.10			C25H3.11
C15C6.3		C14A4.11			C25H3.4
C15C8.4		C14A4.14			C25H3.6
C15F1.3		C14A4.2			C25H3.9
C15F1.4		C14A4.3			C26B2.1
C15F1.5		C14A4.4			C26B2.6
C15F1.6		C14A4.5			C26C6.1
C15F1.7		C14B1.1			C26C6.2
C15F1.9		C14B1.10			C26D10.1
C15H11.3		C14B1.2			C26D10.2
C15H11.4		C14B1.4			C26E6.12
C15H11.5		C14B1.5			C26E6.3
C15H11.7		C14B1.6			C26E6.4
C15H11.8		C14B1.8			C26E6.5
C15H11.9		C14B1.9			C26E6.6
C16A3.1		C14B9.4			C26E6.7
C16A3.11		C14B9.6			C26E6.8
C16A3.2		C14B9.7			C26E6.9
C16A3.3		C14B9.8			C26F1.3
C16A3.4		C14C10.3			C27A12.10
C16A3.5		C14C10.4			C27A12.3
C16A3.6		C14C10.5			C27A12.6
C16A3.7		C14C11.2			C27A12.7
C16A3.8		C14C11.6			C27A12.8
C16A3.9		C15C6.3			C27A12.9
C16C10.1		C15C6.4			C27A2.1
C16C10.11		C15F1.4			C27A2.3
C16C10.2		C15F1.6			C27A2.6
C16C10.3		C15F1.7			C27B7.1
C16C10.4		C15H11.3			C27B7.2
C16C10.5		C15H11.4			C27B7.4
C16C10.6		C15H11.5			C27B7.5
C16C10.7		C15H11.6			C27B7.8
C16C10.8		C15H11.7			C27D11.1
C16C2.3		C15H11.8			C27F2.10
C16C2.4		C15H11.9			C27F2.4
C17D12.1		C15H9.6			C27F2.5
C17D12.7		C16A11.2			C27F2.8
C17D12.8		C16A11.3			C27F2.9
C17E4.2		C16A11.4			C27H5.3
C17E4.5		C16A11.5			C27H6.2
C17E4.6		C16A3.1			C27H6.3
C17E4.9		C16A3.2			C27H6.4
C17G1.4		C16A3.3			C27H6.8
C17G10.2		C16A3.4			C27H6.9
C17G10.4		C16A3.5			C28C12.10
C17G10.8		C16A3.6			C28C12.12
C17G10.9		C16A3.7			C28C12.9
C17H12.1		C16A3.8			C28H8.12
C17H12.14		C16C10.1			C28H8.3
C17H12.2		C16C10.10			C28H8.4
C18A3.2		C16C10.11			C28H8.9
C18A3.3		C16C10.2			C29A12.3
C18A3.5		C16C10.3			C29E4.12
C18A3.9		C16C10.4			C29E4.13
C18D1.1		C16C10.6			C29E4.2
C18D11.3		C16C10.7			C29E4.3
C18D11.4		C16C10.8			C29E4.4
C18D11.8		C16C2.3			C29E4.5
C18E3.2		C16C2.4			C29E4.8
C18E3.9		C16C8.5			C29H12.2
C18E9.11		C17D12.1			C30A5.2
C18E9.2		C17D12.7			C30A5.3
C18E9.3		C17E4.11			C30B5.4
C18E9.6		C17E4.3			C30C11.2
C18H9.3		C17E4.4			C30C11.4
C23G10.2		C17E4.5			C30F8.2
C23G10.3		C17E4.6			C30H6.7
C23G10.4		C17E4.9			C32A3.1
C23G10.7		C17F4.5			C32A3.2
C23G10.8		C17G1.4			C32D5.10
C23H3.5		C17G10.1			C32D5.11
C24A8.3		C17G10.2			C32D5.3
C24B5.2		C17G10.4			C32D5.5
C24D10.4		C17G10.8			C32D5.9
C24D10.6		C17G10.9			C32E8.11
C24F3.1		C17H12.1			C32E8.5
C24F3.4		C17H12.13			C32E8.8
C24G6.8		C17H12.14			C32F10.1
C24H11.5		C18A3.2			C32F10.2
C24H11.6		C18A3.3			C33A12.1
C24H11.7		C18A3.5			C33A12.3
C24H11.9		C18D1.1			C33F10.2
C24H12.4		C18D11.3			C33H5.10
C24H12.5		C18D11.4			C33H5.12
C25A1.1		C18D4.4			C33H5.15
C25A1.10		C18E3.2			C33H5.19
C25A1.12		C18E3.5			C33H5.7
C25A1.13		C18E3.6			C33H5.8
C25A1.16		C18E3.7			C33H5.9
C25A1.3		C18E3.9			C34B2.10
C25A1.4		C18E9.11			C34B2.6
C25A1.5		C18E9.3			C34B2.7
C25A1.6		C18E9.4			C34B2.8
C25A1.7		C18E9.6			C34B7.2
C25A1.8		C18F10.7			C34B7.4
C25A1.9		C18F3.2			C34C12.2
C25B8.4		C18G1.4			C34C12.3
C25D7.10		C18G1.5			C34C12.8
C25D7.16		C18H9.2			C34C6.2
C25D7.6		C18H9.3			C34C6.4
C25D7.7		C23G10.3			C34C6.5
C25D7.8		C23G10.4			C34D4.12
C25D7.9		C23G10.7			C34D4.13
C25G4.2		C23G10.8			C34D4.14
C25G4.3		C23H3.3			C34D4.4
C25G4.5		C23H3.4			C34E10.1
C25H3.11		C23H3.5			C34E10.10
C25H3.12		C24A11.8			C34E10.11
C25H3.4		C24A11.9			C34E10.2
C25H3.6		C24B5.2			C34E10.3
C25H3.7		C24D10.4			C34E10.5
C25H3.9		C24D10.6			C34E10.6
C26B2.1		C24F3.1			C34E10.8
C26B2.6		C24F3.4			C34G6.5
C26C6.1		C24G6.1			C34G6.7
C26C6.2		C24G6.3			C35A5.8
C26C6.5		C24G6.8			C35B1.1
C26D10.1		C24H11.7			C35B1.2
C26D10.2		C24H11.9			C35D10.1
C26D10.3		C24H12.4			C35D10.10
C26E6.12		C24H12.5			C35D10.16
C26E6.3		C25A1.1			C35D10.4
C26E6.4		C25A1.10			C35D10.6
C26E6.5		C25A1.12			C35D10.7
C26E6.6		C25A1.16			C35D10.9
C26E6.7		C25A1.3			C35E7.5
C26E6.8		C25A1.4			C36A4.8
C26E6.9		C25A1.5			C36A4.9
C26F1.3		C25A1.6			C36B1.14
C26F1.4		C25A1.7			C36B1.3
C26F1.5		C25A1.8			C36B1.4
C26F1.9		C25A1.9			C36B1.5
C27A12.10		C25D7.10			C36B1.7
C27A12.3		C25D7.6			C36B1.8
C27A12.6		C25D7.8			C36E8.1
C27A12.7		C25G4.3			C36E8.5
C27A12.8		C25G4.5			C37A2.2
C27A12.9		C25H3.11			C37A2.4
C27A2.1		C25H3.4			C37A2.7
C27A2.2		C25H3.6			C37C3.1
C27A2.3		C25H3.8			C37C3.2
C27A2.4		C25H3.9			C37H5.5
C27A2.6		C26B2.1			C37H5.6
C27B7.1		C26B2.6			C37H5.8
C27B7.2		C26B2.7			C38C10.2
C27B7.4		C26C6.1			C38C10.4
C27B7.5		C26C6.2			C38C10.5
C27B7.8		C26D10.1			C38C3.5
C27D11.1		C26D10.2			C38D4.3
C27F2.10		C26E6.11			C38D4.5
C27F2.4		C26E6.12			C39E9.11
C27F2.5		C26E6.3			C39E9.12
C27F2.8		C26E6.4			C39E9.13
C27F2.9		C26E6.5			C39E9.14
C27H5.3		C26E6.6			C39F7.4
C27H6.2		C26E6.7			C41C4.8
C27H6.3		C26E6.8			C41D11.2
C27H6.4		C26E6.9			C41D11.3
C27H6.8		C26F1.3			C41D11.4
C27H6.9		C26H9A.1			C41G7.1
C28C12.10		C27A12.10			C41G7.2
C28C12.12		C27A12.2			C42C1.10
C28C12.9		C27A12.3			C42C1.14
C28H8.12		C27A12.6			C42C1.4
C28H8.3		C27A12.7			C42C1.5
C28H8.4		C27A12.8			C42D4.8
C28H8.9		C27A12.9			C43E11.1
C29A12.3		C27A2.1			C43E11.10
C29E4.12		C27A2.3			C43E11.11
C29E4.13		C27A2.6			C43E11.3
C29E4.2		C27A7.6			C43E11.4
C29E4.3		C27B7.1			C43E11.7
C29E4.4		C27B7.2			C43E11.8
C29E4.5		C27B7.4			C43E11.9
C29E4.8		C27B7.5			C43G2.1
C29F9.7		C27B7.8			C43H8.1
C29H12.2		C27D11.1			C44B7.1
C30A5.2		C27D8.4			C44B7.2
C30A5.3		C27D9.1			C44B9.4
C30B5.2		C27F2.10			C44B9.5
C30B5.4		C27F2.4			C44E4.1
C30C11.2		C27F2.5			C44E4.4
C30C11.4		C27F2.7			C44E4.7
C30E1.9		C27F2.8			C45B11.1
C30F8.2		C27F2.9			C45G3.1
C30H6.7		C27H5.3			C45G3.5
C30H6.8		C27H6.2			C45G9.5
C30H6.9		C27H6.3			C46A5.9
C32A3.1		C27H6.4			C46C2.1
C32A3.2		C27H6.8			C46F11.2
C32D5.10		C27H6.9			C46F11.4
C32D5.11		C28A5.1			C46F11.5
C32D5.3		C28A5.2			C47B2.2
C32D5.5		C28C12.10			C47B2.3
C32D5.9		C28C12.12			C47B2.4
C32E8.11		C28C12.2			C47B2.5
C32E8.2		C28C12.9			C47D12.1
C32E8.5		C28D4.2			C47D12.2
C32E8.8		C28D4.3			C47D12.6
C32F10.1		C28H8.12			C47D12.8
C32F10.2		C28H8.3			C47E12.1
C32F10.4		C28H8.4			C47E12.2
C33A12.1		C28H8.9			C47E12.3
C33A12.21		C29A12.1			C47E12.4
C33A12.22		C29A12.3			C47E12.5
C33A12.3		C29E4.12			C47E12.7
C33F10.2		C29E4.13			C47E8.4
C33H5.10		C29E4.2			C47E8.5
C33H5.11		C29E4.3			C47E8.8
C33H5.12		C29E4.4			C47G2.3
C33H5.13		C29E4.5			C47G2.5
C33H5.14		C29E4.8			C48B4.4
C33H5.15		C29H12.1			C48B6.2
C33H5.19		C29H12.2			C48B6.3
C33H5.6		C29H12.5			C48B6.6
C33H5.7		C30A5.2			C48D1.2
C33H5.8		C30A5.3			C48E7.11
C33H5.9		C30B5.1			C48E7.2
C34B2.10		C30B5.4			C48E7.3
C34B2.6		C30C11.1			C49C3.6
C34B2.7		C30C11.2			C49C3.7
C34B2.8		C30C11.4			C49H3.11
C34B7.2		C30F12.2			C49H3.3
C34B7.4		C30F8.2			C49H3.5
C34C12.2		C30G12.6			C49H3.6
C34C12.3		C30G12.7			C49H3.8
C34C12.8		C30H6.7			C49H3.9
C34C6.2		C30H7.2			C50B6.2
C34C6.4		C31H1.8			C50B6.3
C34C6.5		C32A3.1			C50B8.1
C34D4.12		C32A3.2			C50B8.2
C34D4.13		C32A3.3			C50B8.3
C34D4.14		C32B5.10			C50C3.6
C34D4.4		C32D5.10			C50C3.8
C34E10.1		C32D5.11			C50D2.5
C34E10.10		C32D5.3			C50D2.7
C34E10.11		C32D5.5			C50D2.8
C34E10.2		C32D5.9			C50F2.2
C34E10.3		C32E8.11			C50F2.3
C34E10.5		C32E8.3			C50F4.11
C34E10.6		C32E8.5			C50F4.12
C34E10.8		C32E8.8			C50F4.16
C34E10.9		C32F10.1			C50F7.4
C34G6.5		C32F10.2			C52E12.1
C34G6.7		C32F10.5			C52E12.4
C35A5.8		C32F10.8			C52E4.3
C35B1.1		C33A12.1			C52E4.4
C35B1.2		C33A12.3			C52E4.6
C35C5.3		C33C12.10			C53A5.2
C35D10.1		C33F10.2			C53A5.3
C35D10.10		C33H5.10			C53A5.6
C35D10.16		C33H5.12			C53B4.4
C35D10.4		C33H5.15			C53D5.6
C35D10.5		C33H5.17			C53H9.1
C35D10.6		C33H5.18			C53H9.2
C35D10.7		C33H5.19			C54G10.2
C35D10.8		C33H5.4			C54G10.3
C35D10.9		C33H5.7			C54G4.8
C35E7.5		C33H5.8			C54G4.9
C36A4.8		C33H5.9			C55A6.1
C36A4.9		C34B2.10			C55A6.10
C36B1.14		C34B2.2			C55A6.2
C36B1.3		C34B2.5			C55A6.9
C36B1.4		C34B2.6			C55B7.5
C36B1.5		C34B2.7			C55B7.9
C36B1.7		C34B2.8			C56A3.5
C36B1.8		C34B4.2			C56A3.6
C36E8.1		C34B7.2			C56C10.1
C36E8.5		C34B7.4			C56C10.13
C37A2.2		C34C12.2			C56C10.3
C37A2.4		C34C12.3			C56C10.8
C37A2.6		C34C12.8			C56E6.1
C37A2.7		C34C6.2			C56E6.3
C37A2.8		C34C6.4			C56G2.1
C37C3.1		C34C6.5			C56G2.7
C37C3.2		C34D4.10			C56G7.1
C37H5.5		C34D4.12			CC4.3
C37H5.6		C34D4.13			CD4.3
C37H5.8		C34D4.14			CD4.4
C38C10.2		C34D4.4			CD4.6
C38C10.4		C34E10.1			CD4.7
C38C10.5		C34E10.10			D1007.16
C38C3.5		C34E10.11			D1007.5
C38D4.3		C34E10.2			D1007.7
C38D4.5		C34E10.3			D1007.8
C39E9.11		C34E10.4			D1009.2
C39E9.12		C34E10.5			D1014.3
C39E9.13		C34E10.6			D1014.8
C39E9.14		C34E10.8			D1022.1
C39F7.1		C34G6.1			D1022.7
C39F7.4		C34G6.5			D1037.1
C40H1.4		C34G6.7			D1037.4
C40H1.6		C35A5.8			D1043.1
C41A3.1		C35B1.1			D1044.6
C41C4.8		C35B1.2			D1046.1
C41D11.2		C35C5.1			D1046.2
C41D11.3		C35D10.1			D1054.13
C41D11.4		C35D10.10			D1054.14
C41D11.5		C35D10.16			D1054.15
C41D11.9		C35D10.4			D1054.2
C41G7.1		C35D10.6			D1054.3
C41G7.2		C35D10.7			D1069.3
C42C1.10		C35D10.9			D1081.8
C42C1.11		C35E7.1			D2005.1
C42C1.12		C35E7.5			D2013.2
C42C1.13		C35E7.8			D2013.5
C42C1.14		C36A4.4			D2013.6
C42C1.3		C36A4.5			D2013.7
C42C1.4		C36A4.8			D2013.8
C42C1.5		C36A4.9			D2021.1
C42D4.8		C36B1.11			D2023.2
C43E11.1		C36B1.12			D2023.4
C43E11.10		C36B1.14			D2023.5
C43E11.11		C36B1.3			D2023.6
C43E11.12		C36B1.4			D2024.5
C43E11.2		C36B1.5			D2024.6
C43E11.3		C36B1.7			D2030.1
C43E11.4		C36B1.8			D2030.3
C43E11.7		C36E8.1			D2030.4
C43E11.8		C36E8.5			D2030.8
C43E11.9		C36F7.2			D2045.1
C43G2.1		C37A2.2			D2045.6
C43H8.1		C37A2.4			D2063.3
C43H8.2		C37A2.7			D2085.3
C44B7.1		C37C3.1			D2085.4
C44B7.2		C37C3.2			D2085.5
C44B9.1		C37C3.9			D2085.6
C44B9.4		C37H5.5			D2089.1
C44B9.5		C37H5.6			D2092.2
C44E4.1		C37H5.8			D2096.12
C44E4.2		C38C10.2			D2096.4
C44E4.4		C38C10.4			D2096.7
C44E4.6		C38C10.5			D2096.8
C44E4.7		C38C3.5			DY3.2
C45B11.1		C38D4.3			DY3.7
C45G3.1		C38D4.4			E01A2.1
C45G3.3		C38D4.5			E01A2.2
C45G3.5		C38D4.6			E01A2.4
C45G9.5		C38D4.9			E01A2.6
C46A5.9		C39B5.6			E01B7.2
C46C2.1		C39E9.11			E01G4.4
C46F11.2		C39E9.12			E02A10.1
C46F11.4		C39E9.13			E02D9.1
C46F11.5		C39E9.14			E02H1.1
C47B2.2		C39F7.4			E02H1.2
C47B2.3		C41C4.4			E02H1.3
C47B2.4		C41C4.6			E02H1.4
C47B2.5		C41C4.7			E02H1.5
C47C12.4		C41C4.8			E02H1.6
C47D12.1		C41D11.2			E03A3.2
C47D12.2		C41D11.3			E04A4.4
C47D12.3		C41D11.4			E04A4.5
C47D12.6		C41D11.7			E04D5.1
C47D12.7		C41G7.1			E04F6.5
C47D12.8		C41G7.2			EEED8.1
C47E12.1		C41G7.3			EEED8.10
C47E12.2		C41G7.4			EEED8.16
C47E12.3		C42C1.10			EEED8.5
C47E12.4		C42C1.14			EEED8.7
C47E12.5		C42C1.4			EEED8.9
C47E12.7		C42C1.5			F01F1.1
C47E8.11		C42C1.8			F01F1.11
C47E8.4		C42D4.8			F01F1.15
C47E8.5		C43E11.1			F01F1.4
C47E8.7		C43E11.10			F01F1.5
C47E8.8		C43E11.11			F01F1.6
C47G2.3		C43E11.3			F01F1.7
C47G2.4		C43E11.4			F01F1.8
C47G2.5		C43E11.7			F01F1.9
C48B4.4		C43E11.8			F01G10.1
C48B6.2		C43E11.9			F01G4.1
C48B6.3		C43G2.1			F01G4.3
C48B6.6		C43H8.1			F01G4.4
C48D1.2		C44B7.1			F01G4.6
C48E7.11		C44B7.10			F02A9.4
C48E7.2		C44B7.12			F02E9.10
C48E7.3		C44B7.2			F02E9.4
C49C3.6		C44B9.4			F02E9.7
C49C3.7		C44B9.5			F02E9.9
C49H3.11		C44E4.1			F07A11.2
C49H3.3		C44E4.3			F07A11.3
C49H3.5		C44E4.4			F07E5.5
C49H3.6		C44E4.7			F07F6.4
C49H3.8		C45B11.1			F07F6.8
C49H3.9		C45G3.1			F08B4.1
C50B6.2		C45G3.5			F08B4.5
C50B6.3		C45G9.5			F08B4.6
C50B8.1		C46A5.5			F08B4.7
C50B8.2		C46A5.6			F08B6.2
C50B8.3		C46A5.9			F08D12.1
C50C3.13		C46C2.1			F08F3.2
C50C3.14		C46F11.2			F08F8.10
C50C3.6		C46F11.3			F08F8.2
C50C3.7		C46F11.4			F08F8.4
C50C3.8		C46F11.5			F08F8.8
C50D2.5		C47B2.1			F08F8.9
C50D2.7		C47B2.2			F09D1.1
C50D2.8		C47B2.3			F09E5.1
C50F2.2		C47B2.4			F09E5.13
C50F2.3		C47B2.5			F09E5.15
C50F4.11		C47B2.6			F09E5.17
C50F4.12		C47D12.1			F09E5.2
C50F4.13		C47D12.2			F09E5.3
C50F4.16		C47D12.6			F09E5.5
C50F4.5		C47D12.8			F09E5.7
C50F4.6		C47E12.1			F09E5.8
C50F4.7		C47E12.2			F09F7.3
C50F7.4		C47E12.3			F09F7.4
C51F7.1		C47E12.4			F09G2.2
C51F7.3		C47E12.5			F09G2.4
C52E12.1		C47E12.7			F09G2.8
C52E12.4		C47E8.4			F09G2.9
C52E4.3		C47E8.5			F09G8.3
C52E4.4		C47E8.8			F10B5.1
C52E4.6		C47G2.3			F10B5.2
C52E4.8		C47G2.5			F10B5.5
C53A5.1		C48A7.2			F10B5.6
C53A5.2		C48B4.10			F10B5.7
C53A5.3		C48B4.11			F10B5.8
C53A5.6		C48B4.4			F10C2.4
C53B4.4		C48B4.7			F10C2.5
C53D5.6		C48B4.9			F10C2.6
C53H9.1		C48B6.2			F10C5.1
C53H9.2		C48B6.3			F10C5.2
C54C6.2		C48B6.6			F10E7.5
C54E4.1		C48D1.2			F10E7.8
C54G10.2		C48E7.11			F10E9.11
C54G10.3		C48E7.2			F10E9.3
C54G4.8		C48E7.3			F10E9.4
C54G4.9		C48G7.3			F10E9.5
C55A6.1		C49C3.6			F10E9.8
C55A6.10		C49C3.7			F10F2.1
C55A6.11		C49H3.10			F10G7.1
C55A6.2		C49H3.11			F10G7.2
C55A6.9		C49H3.3			F10G7.4
C55B7.5		C49H3.4			F10G7.8
C55B7.8		C49H3.5			F10G7.9
C55B7.9		C49H3.6			F10G8.3
C56A3.5		C49H3.8			F10G8.6
C56A3.6		C49H3.9			F11A10.1
C56C10.1		C50A2.2			F11A10.2
C56C10.11		C50B6.2			F11A10.3
C56C10.13		C50B6.3			F11A10.4
C56C10.3		C50B8.1			F11A10.5
C56C10.7		C50B8.2			F11A10.6
C56C10.8		C50B8.3			F11A10.7
C56C10.9		C50C3.6			F11A10.8
C56E6.1		C50C3.8			F11A3.2
C56E6.3		C50D2.5			F11E6.7
C56E6.7		C50D2.7			F11G11.5
C56G2.1		C50D2.8			F11G11.7
C56G2.15		C50E10.4			F11H8.1
C56G2.3		C50E3.5			F11H8.4
C56G2.7		C50F2.2			F12F6.1
C56G7.1		C50F2.3			F12F6.5
CC4.3		C50F4.11			F12F6.6
CD4.2		C50F4.12			F12F6.7
CD4.3		C50F4.14			F13A7.14
CD4.4		C50F4.16			F13B10.2
CD4.6		C50F7.4			F13B12.1
CD4.7		C52B9.8			F13B12.6
D1007.10		C52E12.1			F13D12.4
D1007.12		C52E12.3			F13D12.7
D1007.16		C52E12.4			F13G3.10
D1007.17		C52E4.3			F13G3.5
D1007.20		C52E4.4			F13G3.6
D1007.5		C52E4.6			F13G3.7
D1007.6		C53A5.2			F13G3.9
D1007.7		C53A5.3			F13H10.3
D1007.8		C53A5.6			F13H10.4
D1009.2		C53B4.4			F13H8.2
D1014.3		C53D5.4			F14B4.3
D1014.8		C53D5.6			F14E5.2
D1022.1		C53D6.4			F15A4.11
D1022.7		C53H9.1			F15B9.4
D1037.1		C53H9.2			F15C11.2
D1037.4		C54C6.6			F15D3.6
D1043.1		C54G10.2			F15D3.7
D1044.6		C54G10.3			F15D4.1
D1046.1		C54G4.8			F15E6.1
D1046.2		C54G4.9			F16A11.2
D1046.6		C55A6.1			F16A11.3
D1054.13		C55A6.10			F16B12.6
D1054.14		C55A6.2			F16D3.2
D1054.15		C55A6.9			F16D3.4
D1054.17		C55B7.1			F17A9.2
D1054.2		C55B7.11			F17C11.10
D1054.3		C55B7.4			F17C11.7
D1069.3		C55B7.5			F17C11.8
D1081.8		C55B7.9			F17C11.9
D2005.1		C55C3.5			F18A1.4
D2013.1		C56A3.5			F18A1.5
D2013.10		C56A3.6			F18A1.6
D2013.2		C56C10.1			F18C12.2
D2013.5		C56C10.10			F18C12.3
D2013.6		C56C10.13			F18E2.2
D2013.7		C56C10.3			F18E2.3
D2013.8		C56C10.8			F19B6.1
D2021.1		C56E6.1			F19B6.2
D2023.2		C56E6.3			F19F10.11
D2023.4		C56G2.1			F19F10.12
D2023.5		C56G2.6			F19F10.9
D2023.6		C56G2.7			F20C5.1
D2024.3		C56G7.1			F20D12.2
D2024.5		CC4.3			F20D12.4
D2024.6		CC8.2			F20D6.4
D2030.1		CD4.3			F20G4.1
D2030.3		CD4.4			F20G4.3
D2030.4		CD4.6			F20H11.1
D2030.8		CD4.7			F20H11.3
D2045.1		CD4.8			F21D5.1
D2045.2		D1007.16			F21D5.2
D2045.6		D1007.5			F21D5.5
D2063.3		D1007.7			F21D5.6
D2085.3		D1007.8			F21D5.7
D2085.4		D1009.2			F21D5.8
D2085.5		D1014.3			F21H12.1
D2085.6		D1014.8			F21H12.6
D2089.1		D1022.1			F22B5.10
D2089.2		D1022.7			F22B5.2
D2089.3		D1037.1			F22B5.7
D2092.2		D1037.4			F22B5.9
D2096.12		D1043.1			F22B7.13
D2096.14		D1044.6			F22B7.5
D2096.4		D1046.1			F22B7.6
D2096.7		D1046.2			F22D3.1
D2096.8		D1046.3			F22D6.2
DY3.2		D1054.13			F22D6.3
DY3.7		D1054.14			F22D6.5
E01A2.1		D1054.15			F22F7.1
E01A2.2		D1054.2			F22G12.5
E01A2.4		D1054.3			F23B12.5
E01A2.6		D1069.3			F23B12.6
E01A2.9		D1081.7			F23B12.7
E01B7.1		D1081.8			F23B12.8
E01B7.2		D1081.9			F23B2.6
E01G4.4		D1086.4			F23C8.4
E02A10.1		D2005.1			F23C8.5
E02D9.1		D2005.4			F23C8.6
E02H1.1		D2005.5			F23C8.9
E02H1.2		D2007.5			F23F1.1
E02H1.3		D2013.2			F23F1.8
E02H1.4		D2013.5			F23F1.9
E02H1.5		D2013.6			F23F12.6
E02H1.6		D2013.7			F23H11.1
E03A3.2		D2013.8			F23H11.2
E04A4.4		D2013.9			F23H11.3
E04A4.5		D2021.1			F23H11.4
E04A4.6		D2023.2			F23H11.9
E04A4.7		D2023.4			F25B3.1
E04A4.8		D2023.5			F25B3.6
E04D5.1		D2023.6			F25B4.5
E04F6.5		D2024.5			F25B4.6
EEED8.1		D2024.6			F25B4.7
EEED8.10		D2030.1			F25B5.2
EEED8.16		D2030.2			F25B5.3
EEED8.5		D2030.3			F25B5.4
EEED8.7		D2030.4			F25B5.5
EEED8.8		D2030.6			F25B5.7
EEED8.9		D2030.7			F25D1.1
F01F1.1		D2030.8			F25D7.1
F01F1.10		D2045.1			F25D7.2
F01F1.11		D2045.6			F25G6.2
F01F1.15		D2063.3			F25G6.8
F01F1.4		D2085.1			F25G6.9
F01F1.5		D2085.3			F25H2.10
F01F1.6		D2085.4			F25H2.11
F01F1.7		D2085.5			F25H2.12
F01F1.8		D2085.6			F25H2.13
F01F1.9		D2089.1			F25H2.5
F01G10.1		D2092.2			F25H2.6
F01G4.1		D2092.5			F25H2.8
F01G4.2		D2096.11			F25H2.9
F01G4.3		D2096.12			F25H5.4
F01G4.4		D2096.2			F25H5.5
F01G4.5		D2096.4			F25H5.6
F01G4.6		D2096.7			F25H8.1
F02A9.4		D2096.8			F25H8.2
F02E9.1		DC2.8			F26A1.1
F02E9.10		DY3.1			F26A1.13
F02E9.2		DY3.2			F26A1.14
F02E9.4		DY3.7			F26A3.1
F02E9.5		DY3.8			F26A3.8
F02E9.7		E01A2.1			F26B1.2
F02E9.9		E01A2.2			F26C11.1
F07A11.2		E01A2.4			F26D10.3
F07A11.3		E01A2.6			F26E4.1
F07B7.10		E01B7.2			F26E4.10
F07B7.11		E01G4.1			F26E4.4
F07B7.3		E01G4.4			F26E4.8
F07B7.4		E01G4.5			F26E4.9
F07D10.1		E02A10.1			F26F12.7
F07E5.5		E02D9.1			F26F2.7
F07F6.4		E02H1.1			F26F4.1
F07F6.7		E02H1.2			F26F4.10
F07F6.8		E02H1.3			F26F4.11
F08B4.1		E02H1.4			F26F4.13
F08B4.5		E02H1.5			F26F4.5
F08B4.6		E02H1.6			F26F4.7
F08B4.7		E02H1.8			F26G1.1
F08B6.2		E02H9.3			F26H11.1
F08C6.4		E03A3.2			F26H11.2
F08D12.1		E04A4.4			F26H11.4
F08F3.2		E04A4.5			F26H9.2
F08F8.10		E04D5.1			F26H9.6
F08F8.2		E04F6.11			F27C1.2
F08F8.4		E04F6.5			F27C1.6
F08F8.8		EEED8.1			F27C1.7
F08F8.9		EEED8.10			F27D4.2
F08G12.10		EEED8.16			F27D4.4
F08G12.2		EEED8.3			F27D4.5
F08G2.1		EEED8.5			F28B12.3
F08G2.2		EEED8.7			F28B3.1
F08G2.3		EEED8.9			F28B3.10
F09C8.2		F01D4.5			F28B3.5
F09D1.1		F01F1.1			F28B3.6
F09E5.1		F01F1.11			F28B3.7
F09E5.10		F01F1.12			F28B3.8
F09E5.13		F01F1.15			F28C1.1
F09E5.15		F01F1.2			F28C6.3
F09E5.17		F01F1.4			F28C6.6
F09E5.2		F01F1.5			F28C6.7
F09E5.3		F01F1.6			F28D1.1
F09E5.5		F01F1.7			F28D1.10
F09E5.7		F01F1.8			F28D1.11
F09E5.8		F01F1.9			F28D1.7
F09E5.9		F01G10.1			F28D9.1
F09E8.2		F01G4.1			F28F8.5
F09F7.3		F01G4.3			F28F8.6
F09F7.4		F01G4.4			F28F8.9
F09F7.7		F01G4.6			F28H1.3
F09G2.2		F02A9.4			F29A7.6
F09G2.4		F02A9.6			F29B9.1
F09G2.8		F02E8.4			F29B9.11
F09G2.9		F02E9.10			F29B9.2
F09G8.3		F02E9.4			F29B9.6
F09G8.7		F02E9.7			F29C12.3
F10B5.1		F02E9.9			F29C12.4
F10B5.2		F02H6.2			F29C4.6
F10B5.5		F07A11.2			F29C4.7
F10B5.6		F07A11.3			F29D11.2
F10B5.7		F07A11.6			F29F11.1
F10B5.8		F07A5.1			F29F11.3
F10C2.4		F07C6.4			F29F11.6
F10C2.5		F07E5.5			F29G9.2
F10C2.6		F07F6.4			F29G9.3
F10C5.1		F07F6.8			F29G9.5
F10C5.2		F07H5.10			F30A10.10
F10D11.1		F08A8.7			F30A10.3
F10D11.2		F08B4.1			F30A10.5
F10E7.5		F08B4.5			F30A10.6
F10E7.6		F08B4.6			F30A10.9
F10E7.7		F08B4.7			F30F8.3
F10E7.8		F08B6.2			F30F8.8
F10E9.11		F08C6.3			F30H5.1
F10E9.3		F08D12.1			F31C3.2
F10E9.4		F08F3.2			F31C3.3
F10E9.5		F08F8.10			F31C3.4
F10E9.6		F08F8.2			F31C3.5
F10E9.8		F08F8.4			F31D4.1
F10F2.1		F08F8.7			F31D4.2
F10G7.1		F08F8.8			F31D4.3
F10G7.2		F08F8.9			F31E3.3
F10G7.4		F08G5.1			F31E3.4
F10G7.8		F08H9.1			F31E3.5
F10G7.9		F09D1.1			F32A11.1
F10G8.3		F09E10.8			F32A11.2
F10G8.6		F09E5.1			F32A5.1
F10G8.7		F09E5.13			F32B6.2
F11A10.1		F09E5.15			F32B6.3
F11A10.2		F09E5.17			F32B6.8
F11A10.3		F09E5.2			F32D1.1
F11A10.4		F09E5.3			F32D1.10
F11A10.5		F09E5.5			F32D1.5
F11A10.6		F09E5.7			F32D1.6
F11A10.7		F09E5.8			F32D1.9
F11A10.8		F09E8.3			F32D8.14
F11A10.9		F09F7.3			F32D8.4
F11A3.2		F09F7.4			F32D8.6
F11E6.7		F09G2.2			F32E10.1
F11G11.5		F09G2.4			F32E10.2
F11G11.7		F09G2.8			F32E10.4
F11H8.1		F09G2.9			F32E10.5
F11H8.4		F09G8.3			F32E10.6
F12F6.1		F10B5.1			F32H2.1
F12F6.3		F10B5.2			F32H2.3
F12F6.5		F10B5.5			F32H2.4
F12F6.6		F10B5.6			F33A8.1
F12F6.7		F10B5.7			F33A8.3
F13A7.14		F10B5.8			F33A8.4
F13B10.2		F10C2.2			F33D11.10
F13B12.1		F10C2.4			F33D11.11
F13B12.6		F10C2.5			F33D11.12
F13B9.1		F10C2.6			F33D4.5
F13C5.2		F10C5.1			F33D4.7
F13D12.4		F10C5.2			F33E11.3
F13D12.7		F10D7.5			F33E11.6
F13G3.10		F10E7.11			F33G12.3
F13G3.5		F10E7.5			F33G12.4
F13G3.6		F10E7.8			F33G12.5
F13G3.7		F10E9.11			F33H1.2
F13G3.9		F10E9.3			F33H1.3
F13H10.3		F10E9.4			F33H1.4
F13H10.4		F10E9.5			F33H2.1
F13H8.2		F10E9.8			F33H2.2
F14B4.3		F10F2.1			F33H2.3
F14E5.2		F10G7.1			F33H2.5
F15A4.11		F10G7.10			F33H2.6
F15B9.4		F10G7.2			F34D10.2
F15C11.2		F10G7.3			F35B12.5
F15D3.6		F10G7.4			F35D6.1
F15D3.7		F10G7.8			F35F11.1
F15D4.1		F10G7.9			F35G12.10
F15E6.1		F10G8.3			F35G12.11
F16A11.2		F10G8.6			F35G12.12
F16A11.3		F11A10.1			F35G12.2
F16B12.6		F11A10.2			F35G12.3
F16B4.8		F11A10.3			F35G12.4
F16D3.2		F11A10.4			F35G12.8
F16D3.4		F11A10.5			F35G12.9
F17A9.2		F11A10.6			F35G2.1
F17A9.4		F11A10.7			F35H10.7
F17C11.10		F11A10.8			F36A2.1
F17C11.14		F11A3.2			F36A2.13
F17C11.15		F11D11.12			F36A2.9
F17C11.7		F11E6.7			F36A4.7
F17C11.8		F11G11.5			F36D4.2
F17C11.9		F11G11.7			F36D4.3
F17E9.10		F11H8.1			F36D4.5
F17E9.11		F11H8.4			F36F2.3
F17E9.12		F12A10.8			F36F2.6
F17E9.13		F12F6.1			F36H1.1
F17E9.9		F12F6.5			F36H1.6
F18A1.4		F12F6.6			F36H2.1
F18A1.5		F12F6.7			F36H2.2
F18A1.6		F13A7.14			F37A4.1
F18C12.2		F13B10.2			F37A4.2
F18C12.3		F13B12.1			F37A4.8
F18E2.2		F13B12.6			F37A4.9
F18E2.3		F13D12.4			F37B12.2
F18H3.3		F13D12.5			F37B12.3
F19B6.1		F13D12.7			F37C12.1
F19B6.2		F13E9.1			F37C12.13
F19F10.10		F13G3.10			F37C12.2
F19F10.11		F13G3.11			F37C12.3
F19F10.12		F13G3.4			F37C12.7
F19F10.9		F13G3.5			F37C12.9
F20B6.2		F13G3.6			F37D6.1
F20B6.8		F13G3.7			F37D6.2
F20C5.1		F13G3.9			F37E3.1
F20D1.4		F13H10.2			F37F2.2
F20D12.2		F13H10.3			F38A1.8
F20D12.4		F13H10.4			F38A5.1
F20D6.4		F13H10.8			F38A5.13
F20G4.1		F13H8.2			F38A5.2
F20G4.3		F14B4.2			F38E1.7
F20H11.1		F14B4.3			F38E11.5
F20H11.3		F14D2.1			F38H4.8
F21A10.2		F14D2.12			F38H4.9
F21A3.7		F14D2.13			F39B2.1
F21D5.1		F14D2.15			F39B2.10
F21D5.2		F14D2.2			F39B2.11
F21D5.4		F14D7.2			F39B2.2
F21D5.5		F14E5.2			F39B2.4
F21D5.6		F14F7.5			F39B2.6
F21D5.7		F14H3.6			F39H11.1
F21D5.8		F15A4.11			F39H11.2
F21F3.7		F15B10.1			F39H11.3
F21H12.1		F15B10.2			F39H11.5
F21H12.6		F15B9.4			F40F11.2
F22B3.1		F15C11.2			F40F12.5
F22B3.2		F15D3.6			F40F8.1
F22B5.1		F15D3.7			F40F8.11
F22B5.10		F15D4.1			F40F8.9
F22B5.2		F15D4.2			F40F9.6
F22B5.7		F15E6.1			F40F9.7
F22B5.9		F15H10.3			F40G9.1
F22B7.13		F16A11.1			F40G9.2
F22B7.5		F16A11.2			F40G9.3
F22B7.6		F16A11.3			F41C3.4
F22D3.1		F16B12.6			F41E6.13
F22D6.16		F16D3.2			F41E6.4
F22D6.2		F16D3.4			F41E6.9
F22D6.3		F16H11.3			F41G3.14
F22D6.4		F17A9.2			F41G3.6
F22D6.5		F17C11.10			F41H10.11
F22F1.1		F17C11.7			F41H10.3
F22F4.2		F17C11.8			F41H10.4
F22F7.1		F17C11.9			F41H10.6
F22F7.2		F18A1.2			F42A10.1
F22G12.5		F18A1.3			F42A10.4
F23B12.5		F18A1.4			F42A10.5
F23B12.6		F18A1.5			F42A6.7
F23B12.7		F18A1.6			F42A8.3
F23B12.8		F18A1.7			F42A9.2
F23B2.6		F18A1.8			F42C5.8
F23C8.4		F18A11.1			F42G8.10
F23C8.5		F18C12.2			F42G8.12
F23C8.6		F18C12.3			F42G8.6
F23C8.8		F18C5.2			F42G9.1
F23C8.9		F18C5.3			F42G9.6
F23F1.1		F18E2.2			F42H10.7
F23F1.10		F18E2.3			F42H11.2
F23F1.8		F19B6.1			F43D9.2
F23F1.9		F19B6.2			F43D9.3
F23F12.6		F19F10.11			F43D9.4
F23H11.1		F19F10.12			F43D9.5
F23H11.2		F19F10.9			F43E2.2
F23H11.3		F20A1.9			F43E2.4
F23H11.4		F20C5.1			F43E2.7
F23H11.5		F20C5.3			F43E2.8
F23H11.9		F20D12.1			F43G6.1
F23H12.2		F20D12.2			F43G6.9
F25B3.1		F20D12.4			F43G9.1
F25B3.6		F20D6.4			F43G9.10
F25B4.1		F20G4.1			F43G9.12
F25B4.4		F20G4.2			F43G9.3
F25B4.5		F20G4.3			F43G9.4
F25B4.6		F20H11.1			F43G9.5
F25B4.7		F20H11.2			F44A2.1
F25B5.2		F20H11.3			F44A6.2
F25B5.3		F20H11.6			F44B9.3
F25B5.4		F21A3.5			F44B9.4
F25B5.5		F21C3.4			F44B9.5
F25B5.6		F21C3.5			F44B9.6
F25B5.7		F21D5.1			F44B9.7
F25D1.1		F21D5.2			F44B9.8
F25D7.1		F21D5.5			F44C4.4
F25D7.2		F21D5.6			F44E2.2
F25G6.2		F21D5.7			F44E2.7
F25G6.8		F21D5.8			F44E2.8
F25G6.9		F21G4.2			F44E2.9
F25H2.10		F21H11.2			F44E7.4
F25H2.11		F21H12.1			F44E7.5
F25H2.12		F21H12.4			F44G4.1
F25H2.13		F21H12.5			F44G4.4
F25H2.14		F21H12.6			F45D3.5
F25H2.15		F22B3.4			F45E12.2
F25H2.4		F22B5.10			F45E12.3
F25H2.5		F22B5.2			F45E12.5
F25H2.6		F22B5.7			F45E4.2
F25H2.8		F22B5.9			F45F2.10
F25H2.9		F22B7.13			F45G2.3
F25H5.4		F22B7.5			F45H11.3
F25H5.5		F22B7.6			F46B6.3
F25H5.6		F22D3.1			F46B6.5
F25H8.1		F22D3.2			F46B6.6
F25H8.2		F22D6.2			F46B6.7
F25H9.5		F22D6.3			F46C5.8
F25H9.6		F22D6.5			F46C5.9
F26A1.1		F22D6.6			F46E10.10
F26A1.13		F22E5.17			F46E10.9
F26A1.14		F22F7.1			F46F11.5
F26A3.1		F22G12.4			F46F3.4
F26A3.2		F22G12.5			F46F6.2
F26A3.8		F23A7.4			F47D12.4
F26B1.2		F23A7.8			F47G9.1
F26C11.1		F23B12.5			F48A11.4
F26D10.3		F23B12.6			F48A11.5
F26D11.1		F23B12.7			F48C1.6
F26E4.1		F23B12.8			F48D6.1
F26E4.10		F23B2.13			F48E8.3
F26E4.14		F23B2.6			F48E8.4
F26E4.4		F23C8.4			F48E8.5
F26E4.8		F23C8.5			F48E8.6
F26E4.9		F23C8.6			F48E8.7
F26F12.7		F23C8.9			F48F5.5
F26F2.7		F23F1.1			F49C12.12
F26F4.1		F23F1.5			F49C12.8
F26F4.10		F23F1.8			F49C12.9
F26F4.11		F23F1.9			F49D11.1
F26F4.13		F23F12.6			F49D11.10
F26F4.2		F23H11.1			F49D11.9
F26F4.3		F23H11.2			F49E11.1
F26F4.4		F23H11.3			F49E8.1
F26F4.5		F23H11.4			F49E8.3
F26F4.6		F23H11.9			F49E8.5
F26F4.7		F25B3.1			F49E8.7
F26F4.8		F25B3.6			F52A8.6
F26F4.9		F25B4.5			F52B11.1
F26G1.1		F25B4.6			F52B11.2
F26H11.1		F25B4.7			F52B5.5
F26H11.2		F25B5.2			F52B5.6
F26H11.4		F25B5.3			F52C12.2
F26H9.2		F25B5.4			F52C12.4
F26H9.6		F25B5.5			F52C9.3
F27C1.2		F25B5.7			F52C9.7
F27C1.3		F25D1.1			F52C9.8
F27C1.6		F25D7.1			F52G2.2
F27C1.7		F25D7.2			F52H3.2
F27D4.1		F25D7.4			F53A2.4
F27D4.2		F25G6.2			F53A2.5
F27D4.4		F25G6.8			F53A2.6
F27D4.5		F25G6.9			F53A2.7
F28B12.3		F25H2.10			F53A3.2
F28B3.1		F25H2.11			F53A3.3
F28B3.10		F25H2.12			F53A3.4
F28B3.5		F25H2.13			F53B7.3
F28B3.6		F25H2.5			F53C11.5
F28B3.7		F25H2.6			F53E10.6
F28B3.8		F25H2.7			F53E4.1
F28C1.1		F25H2.8			F53F1.2
F28C6.11		F25H2.9			F53F10.2
F28C6.3		F25H5.3			F53F10.4
F28C6.6		F25H5.4			F53F10.5
F28C6.7		F25H5.5			F53F4.11
F28D1.1		F25H5.6			F53F4.12
F28D1.10		F25H8.1			F53F4.14
F28D1.11		F25H8.2			F53F4.3
F28D1.13		F26A1.1			F53F8.5
F28D1.2		F26A1.13			F53G12.1
F28D1.7		F26A1.14			F53G12.10
F28D1.9		F26A3.1			F53G2.7
F28D9.1		F26A3.3			F53H1.1
F28D9.2		F26A3.7			F53H1.3
F28F8.3		F26A3.8			F53H1.4
F28F8.5		F26B1.2			F53H2.3
F28F8.6		F26B1.3			F54A3.2
F28F8.8		F26C11.1			F54A3.3
F28F8.9		F26D10.10			F54A3.6
F28H1.1		F26D10.3			F54B3.1
F28H1.3		F26D11.11			F54B3.3
F29A7.4		F26D2.2			F54C4.1
F29A7.6		F26E4.1			F54C4.3
F29B9.1		F26E4.10			F54C8.2
F29B9.10		F26E4.11			F54C8.3
F29B9.11		F26E4.4			F54C8.4
F29B9.2		F26E4.8			F54C8.5
F29B9.4		F26E4.9			F54C9.10
F29B9.5		F26F12.7			F54C9.2
F29B9.6		F26F2.7			F54C9.5
F29C12.3		F26F4.1			F54C9.6
F29C12.4		F26F4.10			F54C9.9
F29C4.2		F26F4.11			F54D10.5
F29C4.6		F26F4.12			F54D11.2
F29C4.7		F26F4.13			F54D5.12
F29D11.2		F26F4.5			F54D5.14
F29F11.1		F26F4.7			F54D5.5
F29F11.3		F26G1.1			F54D5.7
F29F11.6		F26G5.1			F54D5.8
F29G9.2		F26G5.9			F54D8.6
F29G9.3		F26H11.1			F54E12.2
F29G9.5		F26H11.2			F54E7.1
F30A10.10		F26H11.4			F54E7.2
F30A10.3		F26H9.1			F54E7.3
F30A10.5		F26H9.2			F54E7.8
F30A10.6		F26H9.4			F54F2.8
F30A10.8		F26H9.5			F54F2.9
F30A10.9		F26H9.6			F54H12.1
F30F8.3		F26H9.7			F54H12.6
F30F8.8		F27B3.5			F55A11.1
F30H5.1		F27C1.2			F55A11.2
F31C3.1		F27C1.6			F55A12.3
F31C3.2		F27C1.7			F55A12.5
F31C3.3		F27C8.6			F55A12.8
F31C3.4		F27D4.2			F55A3.1
F31C3.5		F27D4.4			F55A3.2
F31C3.6		F27D4.5			F55A3.3
F31D4.1		F27D4.7			F55B12.3
F31D4.2		F28B12.3			F55B12.4
F31D4.3		F28B3.1			F55C12.5
F31D4.4		F28B3.10			F55C5.4
F31D4.9		F28B3.5			F55C5.5
F31E3.1		F28B3.6			F55C5.7
F31E3.3		F28B3.7			F55C5.8
F31E3.4		F28B3.8			F55F10.1
F31E3.5		F28B3.9			F55F8.2
F32A11.1		F28C1.1			F55F8.3
F32A11.2		F28C6.1			F55F8.4
F32A5.1		F28C6.2			F55F8.5
F32A5.7		F28C6.3			F55F8.6
F32B4.4		F28C6.6			F55G1.11
F32B4.5		F28C6.7			F55G1.4
F32B6.2		F28C6.8			F55G1.5
F32B6.3		F28D1.1			F55G1.9
F32B6.8		F28D1.10			F55H2.2
F32D1.1		F28D1.11			F55H2.6
F32D1.10		F28D1.7			F55H2.7
F32D1.2		F28D9.1			F56A3.2
F32D1.5		F28F8.5			F56A3.3
F32D1.6		F28F8.6			F56A3.4
F32D1.9		F28F8.9			F56A8.3
F32D8.13		F28H1.3			F56A8.4
F32D8.14		F28H6.6			F56A8.5
F32D8.4		F29A7.6			F56A8.6
F32D8.5		F29B9.1			F56B3.11
F32D8.6		F29B9.11			F56B3.12
F32E10.1		F29B9.2			F56B3.4
F32E10.2		F29B9.6			F56B3.5
F32E10.4		F29C12.3			F56B3.8
F32E10.5		F29C12.4			F56C11.4
F32E10.6		F29C4.6			F56C11.5
F32H2.1		F29C4.7			F56C9.1
F32H2.10		F29D10.4			F56C9.10
F32H2.2		F29D11.2			F56D1.2
F32H2.3		F29F11.1			F56D1.3
F32H2.4		F29F11.3			F56D1.4
F33A8.1		F29F11.6			F56D12.5
F33A8.3		F29G9.1			F56D12.6
F33A8.4		F29G9.2			F56D2.1
F33A8.5		F29G9.3			F56D2.2
F33A8.7		F29G9.5			F56D2.6
F33D11.10		F30A10.10			F56D2.7
F33D11.11		F30A10.3			F56E10.1
F33D11.12		F30A10.5			F56F3.1
F33D4.5		F30A10.6			F56G4.4
F33D4.7		F30A10.9			F56G4.6
F33D4.8		F30F8.1			F56H1.4
F33E11.3		F30F8.3			F56H1.6
F33E11.6		F30F8.8			F56H11.4
F33G12.3		F30F8.9			F57A10.3
F33G12.4		F30H5.1			F57A8.2
F33G12.5		F31C3.2			F57B10.10
F33G12.6		F31C3.3			F57B10.11
F33H1.2		F31C3.4			F57B10.12
F33H1.3		F31C3.5			F57B10.5
F33H1.4		F31D4.1			F57B10.7
F33H2.1		F31D4.2			F57B10.8
F33H2.2		F31D4.3			F57B10.9
F33H2.3		F31E3.3			F57B9.10
F33H2.5		F31E3.4			F57B9.2
F33H2.6		F31E3.5			F57B9.5
F34D10.2		F32A11.1			F57B9.6
F34D10.3		F32A11.2			F57B9.7
F34D10.8		F32A5.1			F57C2.6
F35B12.5		F32A7.4			F57C7.1
F35D6.1		F32A7.5			F57C9.4
F35F11.1		F32B6.2			F57H12.1
F35G12.10		F32B6.3			F58A4.10
F35G12.11		F32B6.8			F58A4.3
F35G12.12		F32D1.1			F58A4.4
F35G12.2		F32D1.10			F58A4.8
F35G12.3		F32D1.5			F58A4.9
F35G12.4		F32D1.6			F58B3.4
F35G12.5		F32D1.9			F58B3.5
F35G12.7		F32D8.14			F58B3.6
F35G12.8		F32D8.4			F58B3.7
F35G12.9		F32D8.6			F58B6.3
F35G2.1		F32E10.1			F58D5.1
F35G2.2		F32E10.2			F58E10.3
F35H10.1		F32E10.4			F58E10.4
F35H10.11		F32E10.5			F58F12.1
F35H10.7		F32E10.6			F58F6.4
F35H8.3		F32H2.1			F58G1.1
F36A2.1		F32H2.3			F58G11.1
F36A2.13		F32H2.4			F58G11.2
F36A2.6		F33A8.1			F58G11.3
F36A2.7		F33A8.3			F58G11.5
F36A2.9		F33A8.4			F58G11.6
F36A4.7		F33D11.10			F58H1.1
F36D4.2		F33D11.11			F58H1.3
F36D4.3		F33D11.12			F59A2.1
F36D4.5		F33D11.9			F59A2.2
F36F2.3		F33D4.5			F59A2.3
F36F2.6		F33D4.7			F59A2.4
F36H1.1		F33E11.2			F59A2.5
F36H1.6		F33E11.3			F59A2.6
F36H1.7		F33E11.6			F59A3.3
F36H2.1		F33G12.2			F59A3.4
F36H2.2		F33G12.3			F59A6.5
F36H9.3		F33G12.4			F59A6.6
F37A4.1		F33G12.5			F59B2.2
F37A4.2		F33H1.2			F59B2.3
F37A4.6		F33H1.3			F59B8.2
F37A4.8		F33H1.4			F59C6.4
F37A4.9		F33H2.1			F59C6.5
F37B12.2		F33H2.2			F59E10.1
F37B12.3		F33H2.3			F59E10.2
F37C12.1		F33H2.5			F59E12.1
F37C12.10		F33H2.6			F59E12.10
F37C12.11		F34D10.2			F59E12.11
F37C12.13		F34D10.4			F59E12.13
F37C12.14		F35B12.5			F59E12.2
F37C12.17		F35C11.5			F59E12.4
F37C12.2		F35D11.4			F59E12.5
F37C12.3		F35D11.5			F59E12.9
F37C12.4		F35D6.1			F59G1.3
F37C12.7		F35F11.1			F59G1.5
F37C12.9		F35G12.1			H02I12.5
F37D6.1		F35G12.10			H04J21.3
F37D6.2		F35G12.11			H05C05.1
F37E3.1		F35G12.12			H06H21.11
F37F2.2		F35G12.2			H06H21.3
F38A1.8		F35G12.3			H06H21.6
F38A5.1		F35G12.4			H06I04.3
F38A5.13		F35G12.8			H06O01.1
F38A5.2		F35G12.9			H06O01.2
F38E1.7		F35G2.1			H12C20.2
F38E1.9		F35H10.6			H14A12.2
F38E11.10		F35H10.7			H14A12.3
F38E11.5		F36A2.1			H14E04.2
F38H4.5		F36A2.13			H14E04.5
F38H4.7		F36A2.2			H15N14.1
F38H4.8		F36A2.9			H15N14.2
F38H4.9		F36A4.7			H17B01.4
F39B2.1		F36D3.1			H19N07.1
F39B2.10		F36D4.2			H19N07.2
F39B2.11		F36D4.3			H19N07.4
F39B2.2		F36D4.5			H20J04.2
F39B2.4		F36F2.3			H20J04.3
F39B2.6		F36F2.4			H20J04.4
F39B2.8		F36F2.6			H20J04.5
F39G3.3		F36H1.1			H20J04.6
F39H11.1		F36H1.2			H20J04.8
F39H11.2		F36H1.4			H21P03.1
F39H11.3		F36H1.6			H21P03.2
F39H11.5		F36H12.2			H21P03.3
F40F11.1		F36H2.1			H24K24.3
F40F11.2		F36H2.2			H24K24.4
F40F12.5		F37A4.1			H25P06.1
F40F8.1		F37A4.2			H25P06.2
F40F8.10		F37A4.8			H25P19.1
F40F8.11		F37A4.9			H27M09.1
F40F8.12		F37B12.2			H27M09.2
F40F8.3		F37B12.3			H28O16.1
F40F8.9		F37C12.1			H28O16.2
F40F9.6		F37C12.13			H34C03.2
F40F9.7		F37C12.2			H35B03.2
F40G9.1		F37C12.3			H37N21.1
F40G9.11		F37C12.7			H38K22.1
F40G9.2		F37C12.9			H38K22.2
F40G9.3		F37D6.1			H38K22.3
F41C3.4		F37D6.2			H39E23.1
F41D9.5		F37E3.1			H43I07.2
F41E6.10		F37F2.2			H43I07.3
F41E6.13		F38A1.8			JC8.2
F41E6.4		F38A5.1			JC8.3
F41E6.5		F38A5.13			JC8.5
F41E6.9		F38A5.2			JC8.6
F41G3.14		F38B7.5			JC8.7
F41G3.6		F38E1.7			K01C8.10
F41H10.11		F38E11.5			K01C8.6
F41H10.3		F38H4.8			K01C8.9
F41H10.4		F38H4.9			K01D12.6
F41H10.6		F39B2.1			K01G5.1
F42A10.1		F39B2.10			K01G5.2
F42A10.4		F39B2.11			K01G5.4
F42A10.5		F39B2.2			K01G5.5
F42A10.9		F39B2.4			K01G5.7
F42A6.6		F39B2.6			K01G5.8
F42A6.7		F39F10.4			K01G5.9
F42A8.2		F39H11.1			K02B12.3
F42A8.3		F39H11.2			K02B2.1
F42A9.2		F39H11.3			K02B2.5
F42C5.8		F39H11.5			K02C4.3
F42G8.10		F39H2.2			K02D10.1
F42G8.12		F39H2.3			K02D10.5
F42G8.6		F39H2.5			K02F2.1
F42G9.1		F40E3.2			K02F2.2
F42G9.6		F40F11.2			K02F2.3
F42H10.7		F40F12.5			K02F3.1
F42H11.2		F40F8.1			K02F3.10
F43D2.1		F40F8.11			K02F3.11
F43D9.2		F40F8.9			K02F3.12
F43D9.3		F40F9.1			K03B4.1
F43D9.4		F40F9.6			K03B4.2
F43D9.5		F40F9.7			K03B4.3
F43E2.1		F40G9.1			K03B4.7
F43E2.2		F40G9.2			K03D10.3
F43E2.4		F40G9.3			K03H1.2
F43E2.7		F41C3.4			K03H1.7
F43E2.8		F41E6.13			K04B12.3
F43G6.1		F41E6.4			K04C2.2
F43G6.9		F41E6.9			K04C2.4
F43G9.1		F41G3.14			K04D7.1
F43G9.10		F41G3.6			K04D7.2
F43G9.12		F41H10.10			K04D7.5
F43G9.2		F41H10.11			K04F10.3
F43G9.3		F41H10.3			K04F10.6
F43G9.4		F41H10.4			K04F10.7
F43G9.5		F41H10.6			K04G2.1
F44A2.1		F42A10.1			K04G2.2
F44A6.2		F42A10.4			K04G2.5
F44B9.3		F42A10.5			K04G2.8
F44B9.4		F42A6.7			K04G7.1
F44B9.5		F42A6.9			K04G7.10
F44B9.6		F42A8.3			K04G7.11
F44B9.7		F42A9.1			K04G7.3
F44B9.8		F42A9.2			K04G7.4
F44C4.4		F42A9.6			K05C4.1
F44E2.2		F42C5.8			K05C4.2
F44E2.3		F42G8.10			K05C4.5
F44E2.7		F42G8.12			K05C4.6
F44E2.8		F42G8.6			K05C4.7
F44E2.9		F42G9.1			K06A5.1
F44E5.1		F42G9.6			K06A5.4
F44E7.4		F42H10.2			K06A5.6
F44E7.5		F42H10.7			K06A5.7
F44G4.1		F42H10.9			K06H7.3
F44G4.2		F42H11.2			K06H7.4
F44G4.3		F43C1.2			K06H7.6
F44G4.4		F43C1.3			K06H7.7
F45D3.5		F43C1.6			K07A1.10
F45E12.2		F43D9.2			K07A1.11
F45E12.3		F43D9.3			K07A1.12
F45E12.5		F43D9.4			K07A1.2
F45E4.2		F43D9.5			K07A1.8
F45F2.10		F43E2.2			K07A1.9
F45F2.2		F43E2.4			K07A12.3
F45G2.3		F43E2.7			K07A12.4
F45G2.4		F43E2.8			K07A12.7
F45H10.1		F43G6.1			K07B1.3
F45H10.2		F43G6.2			K07B1.4
F45H10.3		F43G6.3			K07B1.5
F45H11.3		F43G6.9			K07B1.7
F46A9.5		F43G9.1			K07C11.2
F46B6.3		F43G9.10			K07C11.9
F46B6.4		F43G9.12			K07C5.1
F46B6.5		F43G9.3			K07C5.3
F46B6.6		F43G9.4			K07C5.4
F46B6.7		F43G9.5			K07C5.6
F46C5.8		F43G9.9			K07C5.8
F46C5.9		F43H9.3			K07D4.3
F46E10.10		F44A2.1			K07F5.13
F46E10.8		F44A6.2			K07F5.14
F46E10.9		F44B9.3			K07H8.1
F46F11.5		F44B9.4			K07H8.10
F46F2.2		F44B9.5			K07H8.2
F46F3.4		F44B9.6			K07H8.3
F46F6.2		F44B9.7			K08B12.5
F46H5.2		F44B9.8			K08B4.1
F47B10.1		F44C4.4			K08D10.3
F47D12.4		F44E2.10			K08D10.4
F47G6.4		F44E2.2			K08D12.1
F47G9.1		F44E2.6			K08D12.3
F47G9.3		F44E2.7			K08E3.5
F48A11.4		F44E2.8			K08E3.6
F48A11.5		F44E2.9			K08E3.8
F48A11.7		F44E7.4			K08E4.1
F48C1.4		F44E7.5			K08E4.6
F48C1.6		F44E7.9			K08E7.1
F48D6.1		F44F1.7			K08E7.2
F48E8.3		F44F4.2			K08F11.3
F48E8.4		F44G4.1			K08F11.4
F48E8.5		F44G4.4			K08F11.5
F48E8.6		F45D3.5			K08F4.1
F48E8.7		F45E12.1			K08F4.2
F48F5.5		F45E12.2			K08F4.3
F48F7.6		F45E12.3			K08F9.2
F49C12.10		F45E12.5			K08F9.4
F49C12.11		F45E4.10			K08H10.4
F49C12.12		F45E4.2			K08H10.7
F49C12.8		F45E6.2			K08H10.9
F49C12.9		F45F2.10			K09B11.9
F49D11.1		F45F2.11			K09H9.2
F49D11.10		F45G2.10			K09H9.6
F49D11.9		F45G2.3			K10B2.1
F49E11.1		F45G2.8			K10C3.2
F49E8.1		F45H11.2			K10C3.4
F49E8.3		F45H11.3			K10C3.5
F49E8.5		F46A9.4			K10C3.6
F49E8.6		F46A9.6			K10C8.3
F49E8.7		F46B6.3			K10D2.1
F49H12.1		F46B6.5			K10D2.2
F52A8.6		F46B6.6			K10D2.3
F52B11.1		F46B6.7			K10D2.5
F52B11.2		F46C5.8			K10D2.6
F52B5.5		F46C5.9			K11B4.1
F52B5.6		F46E10.10			K11D12.2
F52C12.2		F46E10.9			K11D2.3
F52C12.4		F46F11.1			K11D9.1
F52C9.3		F46F11.10			K11D9.2
F52C9.7		F46F11.2			K11H12.2
F52C9.8		F46F11.4			K11H3.1
F52D10.3		F46F11.5			K12C11.1
F52G2.1		F46F11.6			K12C11.2
F52G2.2		F46F11.9			K12D12.1
F52H3.1		F46F3.4			K12D12.2
F52H3.2		F46F6.2			K12H4.3
F53A2.4		F46G11.3			K12H4.4
F53A2.5		F47A4.2			K12H4.5
F53A2.6		F47D12.4			K12H4.8
F53A2.7		F47D12.9			LLC1.3
F53A3.2		F47G9.1			M01A10.3
F53A3.3		F47H4.1			M01B12.3
F53A3.4		F48A11.4			M01B12.4
F53A3.7		F48A11.5			M01B12.5
F53B7.3		F48C1.2			M01D7.6
F53B7.7		F48C1.5			M01E11.2
F53C11.5		F48C1.6			M01E11.6
F53C11.8		F48D6.1			M01E5.3
F53C3.13		F48E8.2			M01E5.4
F53E10.6		F48E8.3			M01E5.5
F53E4.1		F48E8.4			M01F1.2
F53F1.2		F48E8.5			M01F1.3
F53F10.2		F48E8.6			M01F1.4
F53F10.4		F48E8.7			M01F1.6
F53F10.5		F48F5.5			M01F1.8
F53F4.10		F49C12.12			M01F1.9
F53F4.11		F49C12.13			M01G5.1
F53F4.12		F49C12.8			M02B7.5
F53F4.14		F49C12.9			M03A1.1
F53F4.3		F49D11.1			M03C11.3
F53F8.5		F49D11.10			M03C11.4
F53G12.1		F49D11.9			M03C11.5
F53G12.10		F49E11.1			M03C11.7
F53G12.12		F49E8.1			M03C11.8
F53G12.9		F49E8.2			M03D4.1
F53G2.7		F49E8.3			M03F8.3
F53H1.1		F49E8.4			M04B2.1
F53H1.3		F49E8.5			M04B2.2
F53H1.4		F49E8.7			M04B2.3
F53H2.3		F52A8.1			M04B2.4
F54A3.2		F52A8.5			M04F3.1
F54A3.3		F52A8.6			M05D6.2
F54A3.6		F52B10.1			M106.1
F54B11.3		F52B11.1			M106.3
F54B3.1		F52B11.2			M106.4
F54B3.3		F52B5.1			M106.5
F54C4.1		F52B5.2			M110.4
F54C4.3		F52B5.3			M110.5
F54C4.4		F52B5.5			M117.2
F54C8.1		F52B5.6			M142.5
F54C8.2		F52C12.1			M142.8
F54C8.3		F52C12.2			M176.2
F54C8.4		F52C12.3			M176.3
F54C8.5		F52C12.4			M18.5
F54C9.1		F52C6.11			M18.7
F54C9.10		F52C9.3			M18.8
F54C9.2		F52C9.7			M28.5
F54C9.5		F52C9.8			M4.1
F54C9.6		F52D2.4			M7.1
F54C9.9		F52E1.1			M7.5
F54D10.5		F52E1.10			M70.5
F54D11.2		F52E1.13			M88.2
F54D11.4		F52F12.4			M88.7
F54D5.12		F52G2.2			PAR2.1
F54D5.14		F52H3.2			PAR2.4
F54D5.5		F52H3.4			R01B10.5
F54D5.7		F53A2.4			R01B10.6
F54D5.8		F53A2.5			R01H10.1
F54D7.4		F53A2.6			R01H10.7
F54D7.7		F53A2.7			R01H10.8
F54D8.2		F53A2.8			R01H2.6
F54D8.4		F53A3.2			R02D3.3
F54D8.6		F53A3.3			R02D3.4
F54E12.1		F53A3.4			R02D3.5
F54E12.2		F53B7.3			R02D3.7
F54E12.3		F53C11.4			R02F11.4
F54E12.4		F53C11.5			R02F2.1
F54E12.5		F53E10.6			R02F2.7
F54E7.1		F53E4.1			R03D7.4
F54E7.10		F53F1.2			R04A9.2
F54E7.11		F53F10.2			R04F11.2
F54E7.2		F53F10.4			R04F11.3
F54E7.3		F53F10.5			R04F11.5
F54E7.8		F53F4.11			R05D11.3
F54E7.9		F53F4.12			R05D11.4
F54F2.2		F53F4.14			R05D11.5
F54F2.6		F53F4.16			R05D11.6
F54F2.8		F53F4.3			R05D11.7
F54F2.9		F53F8.5			R05D11.8
F54H12.1		F53G12.1			R05D11.9
F54H12.6		F53G12.10			R05D3.11
F55A11.1		F53G12.5			R05D3.2
F55A11.10		F53G2.6			R05D3.4
F55A11.11		F53G2.7			R05D3.7
F55A11.12		F53H1.1			R05D7.4
F55A11.2		F53H1.3			R05F9.1
F55A11.6		F53H1.4			R05F9.10
F55A12.3		F53H2.3			R05F9.9
F55A12.5		F53H8.2			R05G6.4
F55A12.8		F54A3.1			R05G6.8
F55A3.1		F54A3.2			R05H10.2
F55A3.2		F54A3.3			R05H10.5
F55A3.3		F54A3.6			R06A4.2
F55B12.3		F54B3.1			R06A4.4
F55B12.4		F54B3.3			R06A4.7
F55C12.5		F54C1.2			R06A4.8
F55C5.4		F54C1.3			R06A4.9
F55C5.5		F54C4.1			R06C1.1
F55C5.7		F54C4.2			R06C1.2
F55C5.8		F54C4.3			R06C1.3
F55F10.1		F54C8.2			R06C7.5
F55F10.3		F54C8.3			R06C7.7
F55F8.2		F54C8.4			R06C7.8
F55F8.3		F54C8.5			R06F6.1
F55F8.4		F54C9.10			R06F6.12
F55F8.5		F54C9.2			R06F6.2
F55F8.6		F54C9.5			R06F6.4
F55G1.10		F54C9.6			R06F6.5
F55G1.11		F54C9.8			R06F6.8
F55G1.2		F54C9.9			R06F6.9
F55G1.3		F54D10.5			R07B7.1
F55G1.4		F54D11.2			R07B7.3
F55G1.5		F54D5.11			R07E5.1
F55G1.9		F54D5.12			R07E5.10
F55H2.2		F54D5.14			R07E5.11
F55H2.6		F54D5.2			R07E5.14
F55H2.7		F54D5.5			R07E5.2
F56A3.2		F54D5.7			R07E5.3
F56A3.3		F54D5.8			R07E5.7
F56A3.4		F54D5.9			R07E5.8
F56A8.3		F54D7.2			R07G3.1
F56A8.4		F54D8.3			R07G3.3
F56A8.5		F54D8.6			R07H5.1
F56A8.6		F54E12.2			R07H5.2
F56B3.11		F54E4.1			R07H5.8
F56B3.12		F54E7.1			R08C7.10
F56B3.4		F54E7.2			R08C7.2
F56B3.5		F54E7.3			R08C7.3
F56B3.8		F54E7.8			R08D7.1
F56C11.3		F54F2.5			R08D7.2
F56C11.4		F54F2.7			R08D7.3
F56C11.5		F54F2.8			R08D7.4
F56C9.1		F54F2.9			R08D7.6
F56C9.10		F54H12.1			R09A1.1
F56C9.12		F54H12.5			R09B3.1
F56D1.2		F54H12.6			R09B3.2
F56D1.3		F55A11.1			R09B3.3
F56D1.4		F55A11.2			R09B3.4
F56D12.1		F55A11.3			R09B3.5
F56D12.5		F55A11.7			R09E12.3
F56D12.6		F55A12.10			R102.5
F56D2.1		F55A12.3			R107.4
F56D2.2		F55A12.5			R107.5
F56D2.6		F55A12.8			R107.7
F56D2.7		F55A3.1			R10D12.12
F56D5.6		F55A3.2			R10D12.13
F56E10.1		F55A3.3			R10D12.14
F56E10.4		F55A8.2			R10E11.1
F56F3.1		F55B12.3			R10E11.2
F56F3.5		F55B12.4			R10E11.3
F56F3.6		F55C12.5			R10E11.4
F56G4.4		F55C5.4			R10E11.6
F56G4.6		F55C5.5			R10E11.8
F56H1.4		F55C5.7			R10E12.1
F56H1.6		F55C5.8			R10E4.4
F56H11.4		F55F10.1			R10H10.1
F57A10.3		F55F8.2			R10H10.7
F57A8.2		F55F8.3			R119.3
F57A8.3		F55F8.4			R119.4
F57B10.10		F55F8.5			R119.6
F57B10.11		F55F8.6			R11A5.1
F57B10.12		F55F8.9			R11A5.2
F57B10.14		F55G1.11			R11A8.2
F57B10.5		F55G1.4			R11A8.4
F57B10.7		F55G1.5			R11A8.5
F57B10.8		F55G1.6			R11A8.6
F57B10.9		F55G1.8			R11A8.7
F57B9.1		F55G1.9			R11D1.10
F57B9.10		F55H2.2			R11E3.6
F57B9.2		F55H2.6			R11E3.7
F57B9.5		F55H2.7			R11E3.8
F57B9.6		F56A11.1			R11H6.1
F57B9.7		F56A3.1			R11H6.2
F57B9.8		F56A3.2			R12B2.4
F57C2.4		F56A3.3			R12B2.5
F57C2.5		F56A3.4			R12C12.2
F57C2.6		F56A6.1			R12E2.1
F57C7.1		F56A6.4			R12E2.11
F57C7.3		F56A8.3			R12E2.12
F57C9.4		F56A8.4			R12E2.2
F57F5.2		F56A8.5			R12E2.3
F57G12.1		F56A8.6			R13.4
F57H12.1		F56B3.11			R13A5.12
F58A3.1		F56B3.12			R13A5.8
F58A4.10		F56B3.4			R13F6.10
F58A4.3		F56B3.5			R13G10.1
F58A4.4		F56B3.8			R13H4.4
F58A4.6		F56C11.4			R144.11
F58A4.8		F56C11.5			R144.12
F58A4.9		F56C9.1			R144.2
F58B3.4		F56C9.10			R144.3
F58B3.5		F56C9.11			R144.4
F58B3.6		F56C9.3			R144.5
F58B3.7		F56C9.6			R144.6
F58B6.3		F56D1.1			R144.7
F58D5.1		F56D1.2			R144.9
F58D5.5		F56D1.3			R148.3
F58D5.9		F56D1.4			R151.10
F58E10.3		F56D1.7			R151.2
F58E10.4		F56D12.5			R151.3
F58F12.1		F56D12.6			R151.7
F58F6.4		F56D2.1			R151.8
F58G1.1		F56D2.2			R151.9
F58G1.10		F56D2.6			R155.1
F58G1.2		F56D2.7			R166.2
F58G1.7		F56E10.1			R166.4
F58G11.1		F56F11.4			R166.5
F58G11.2		F56F3.1			R186.3
F58G11.3		F56G4.4			R186.7
F58G11.5		F56G4.5			R53.4
F58G11.6		F56G4.6			R53.6
F58H1.1		F56H1.4			R74.1
F58H1.3		F56H1.5			R74.3
F59A2.1		F56H1.6			R74.4
F59A2.2		F56H1.7			R74.5
F59A2.3		F56H11.4			R74.6
F59A2.4		F57A10.3			R74.7
F59A2.5		F57A8.2			R74.8
F59A2.6		F57B1.2			T01B7.3
F59A3.3		F57B10.1			T01B7.5
F59A3.4		F57B10.10			T01B7.6
F59A6.5		F57B10.11			T01C3.1
F59A6.6		F57B10.12			T01C3.6
F59B2.2		F57B10.3			T01C3.7
F59B2.3		F57B10.4			T01C3.8
F59B8.2		F57B10.5			T01C3.9
F59C6.15		F57B10.6			T01D1.2
F59C6.4		F57B10.7			T01D3.5
F59C6.5		F57B10.8			T01E8.5
F59C6.6		F57B10.9			T01E8.6
F59E10.1		F57B9.10			T01G1.1
F59E10.2		F57B9.2			T01G1.3
F59E10.3		F57B9.5			T01G9.4
F59E12.1		F57B9.6			T01G9.5
F59E12.10		F57B9.7			T01G9.6
F59E12.11		F57C2.1			T01H3.1
F59E12.12		F57C2.2			T01H3.3
F59E12.13		F57C2.6			T02C12.2
F59E12.2		F57C7.1			T02C12.3
F59E12.4		F57C9.1			T02E1.2
F59E12.5		F57C9.2			T02G5.13
F59E12.6		F57C9.4			T02G5.7
F59E12.9		F57C9.5			T02G5.8
F59F4.2		F57C9.7			T02G5.9
F59G1.3		F57F5.5			T02H6.1
F59G1.5		F57H12.1			T02H6.11
H02I12.5		F58A4.10			T02H6.2
H02I12.6		F58A4.3			T03D8.1
H02I12.7		F58A4.4			T03D8.2
H04D03.5		F58A4.8			T03F1.1
H04J21.3		F58A4.9			T03F1.12
H05C05.1		F58B3.4			T03F1.2
H06H21.11		F58B3.5			T03F1.3
H06H21.3		F58B3.6			T03F1.8
H06H21.6		F58B3.7			T03F1.9
H06I04.3		F58B6.3			T03F6.2
H06I04.4		F58D5.1			T04A11.6
H06I04.8		F58D5.4			T04A8.10
H06I04.9		F58E10.1			T04A8.11
H06O01.1		F58E10.3			T04A8.12
H06O01.2		F58E10.4			T04A8.14
H12C20.2		F58F12.1			T04A8.15
H13N06.5		F58F6.4			T04A8.6
H14A12.2		F58G1.1			T04A8.7
H14A12.3		F58G11.1			T04A8.8
H14E04.2		F58G11.2			T04A8.9
H14E04.5		F58G11.3			T04C10.2
H15N14.1		F58G11.5			T04C12.5
H15N14.2		F58G11.6			T04C12.6
H17B01.4		F58H1.1			T04C4.1
H19N07.1		F58H1.3			T04D1.4
H19N07.2		F59A2.1			T04H1.2
H19N07.3		F59A2.2			T04H1.4
H19N07.4		F59A2.3			T04H1.5
H20J04.2		F59A2.4			T05A12.3
H20J04.3		F59A2.5			T05B11.3
H20J04.4		F59A2.6			T05C12.6
H20J04.5		F59A3.2			T05C12.7
H20J04.6		F59A3.3			T05C3.5
H20J04.8		F59A3.4			T05E11.3
H21P03.1		F59A3.5			T05E11.4
H21P03.2		F59A3.6			T05E11.5
H21P03.3		F59A6.5			T05E11.6
H24K24.3		F59A6.6			T05E7.3
H24K24.4		F59B2.2			T05E8.3
H25P06.1		F59B2.3			T05F1.1
H25P06.2		F59B2.6			T05F1.2
H25P19.1		F59B2.7			T05F1.3
H27M09.1		F59B8.2			T05F1.6
H27M09.2		F59C6.4			T05G5.3
H28G03.2		F59C6.5			T05G5.6
H28O16.1		F59E10.1			T05G5.7
H28O16.2		F59E10.2			T05G5.8
H34C03.2		F59E12.1			T05G5.9
H35B03.2		F59E12.10			T05H10.1
H37N21.1		F59E12.11			T05H10.2
H38K22.1		F59E12.13			T05H10.5
H38K22.2		F59E12.2			T05H10.6
H38K22.3		F59E12.4			T05H4.1
H39E23.1		F59E12.5			T05H4.10
H43I07.2		F59E12.9			T05H4.11
H43I07.3		F59G1.1			T05H4.12
JC8.13		F59G1.3			T05H4.13
JC8.15		F59G1.5			T05H4.14
JC8.2		F59G1.7			T05H4.5
JC8.3		F59G1.8			T05H4.6
JC8.4		F59H5.1			T06A10.1
JC8.5		F59H6.11			T06A10.4
JC8.6		H02I12.1			T06D10.2
JC8.7		H02I12.5			T06D8.5
K01C8.10		H02I12.8			T06D8.6
K01C8.6		H04D03.2			T06D8.7
K01C8.7		H04D03.3			T06D8.8
K01C8.8		H04J21.3			T06E4.1
K01C8.9		H05C05.1			T06E4.3
K01D12.6		H05C05.2			T06E6.1
K01G5.1		H05L14.2			T06E6.2
K01G5.10		H06H21.11			T06G6.9
K01G5.2		H06H21.3			T07A5.2
K01G5.4		H06H21.6			T07A9.10
K01G5.5		H06I04.3			T07A9.11
K01G5.6		H06O01.1			T07A9.13
K01G5.7		H06O01.2			T07A9.14
K01G5.8		H09G03.1			T07A9.2
K01G5.9		H12C20.2			T07A9.5
K02B12.3		H12I13.4			T07A9.6
K02B2.1		H14A12.2			T07A9.8
K02B2.4		H14A12.3			T07A9.9
K02B2.5		H14E04.2			T07C12.12
K02C4.3		H14E04.5			T07C12.14
K02D10.1		H15N14.1			T07C4.1
K02D10.5		H15N14.2			T07C4.10
K02F2.1		H17B01.4			T07C4.11
K02F2.2		H19N07.1			T07C4.8
K02F2.3		H19N07.2			T07D4.3
K02F3.1		H19N07.4			T07D4.4
K02F3.10		H20J04.2			T07D4.5
K02F3.11		H20J04.3			T07E3.5
K02F3.12		H20J04.4			T07F10.3
K02F3.2		H20J04.5			T07F8.4
K02F3.4		H20J04.6			T08A11.1
K03B4.1		H20J04.8			T08A11.2
K03B4.2		H20J04.9			T08B2.5
K03B4.3		H21P03.1			T08B2.7
K03B4.7		H21P03.2			T08B2.8
K03D10.3		H21P03.3			T08B2.9
K03H1.11		H24K24.3			T08D2.7
K03H1.13		H24K24.4			T08G11.4
K03H1.2		H25P06.1			T08G5.5
K03H1.7		H25P06.2			T09A5.10
K04B12.3		H25P19.1			T09A5.11
K04C2.2		H26D21.1			T09A5.12
K04C2.4		H26D21.2			T09A5.5
K04C2.5		H27A22.1			T09A5.6
K04D7.1		H27M09.1			T09A5.8
K04D7.2		H27M09.2			T09A5.9
K04D7.5		H27M09.3			T09B4.1
K04F10.3		H28O16.1			T09B4.10
K04F10.6		H28O16.2			T09B4.2
K04F10.7		H31G24.3			T09E8.1
K04G2.1		H31G24.4			T09E8.2
K04G2.2		H34C03.2			T09E8.3
K04G2.5		H35B03.2			T09F3.2
K04G2.8		H37A05.1			T09F3.3
K04G7.1		H37A05.4			T09F3.5
K04G7.10		H37N21.1			T10B10.3
K04G7.11		H38K22.1			T10B5.3
K04G7.3		H38K22.2			T10B5.5
K04G7.4		H38K22.3			T10B5.6
K05C4.1		H39E23.1			T10C6.5
K05C4.11		H43I07.2			T10C6.6
K05C4.2		H43I07.3			T10E9.1
K05C4.5		JC8.10			T10E9.2
K05C4.6		JC8.2			T10E9.7
K05C4.7		JC8.3			T10F2.1
K06A5.1		JC8.5			T10F2.2
K06A5.4		JC8.6			T10F2.3
K06A5.6		JC8.7			T10F2.4
K06A5.7		K01C8.10			T10G3.5
K06A5.8		K01C8.3			T10G3.6
K06C4.12		K01C8.5			T10H9.3
K06C4.3		K01C8.6			T10H9.4
K06H7.3		K01C8.9			T11G6.1
K06H7.4		K01D12.6			T11G6.8
[truncated: 2,192 more rows]
