# Supplementary material for: Tissue-specific direct targets of Caenorhabditis elegans Rb/E2F dictate distinct somatic and germline programs
Source: Genome Biol. 2013 Jan 23;14(1):R5. doi: 10.1186/gb-2013-14-1-r5 (PMC4053757; doi:10.1186/gb-2013-14-1-r5)
Supplement: Additional file 8 — Supplementary file 7. Precise sequences associated with each motif identified by MEME for each set of tissue-specific binding sites. [file gb-2013-14-1-r5-S8.XLSX]

## Sheet: intestine-specific
Name	Chromosome	Peak start	Peak stop	Strand	Start	p-value	Sites			Motif	Gene
ce4_chrI_882071_883324_+	chrI	882071	883324	-	24	5.46e-06	GCGGGGTGGG	GGGAGAAGAGGGTGAAAAGAG	TGTGCTCGGG	motif1	pde-6	Y95B8A.10
ce4_chrI_1697675_1699220_+	chrI	1697675	1699220	+	46	9.82e-05	AAGGCTTCAC	GATAGACGTGAACGAGGACAA	TCTCTTCGTC	motif1	ubc-3	Y71G12B.15.1
ce4_chrI_1958303_1958727_+	chrI	1958303	1958727	+	56	7.46e-06	ATGACGTTGC	GAGAAAATGAGAAAAACGGGA	ATTGTGTGCG	motif1	Y51F10.10	Y51F10.10
ce4_chrI_7573621_7574334_+	chrI	7573621	7574334	+	38	1.64e-05	AGTGAATAGA	GAGATAAATGAAGAACAAGAG	ACTTAGACAC	motif1	D2030.2	D2030.2a.3
ce4_chrI_12815523_12816354_+	chrI	12815523	12816354	+	9	2.63e-08	GAATGACAG	GAGAGAGACAGACAGAGGCAG	TCAGTAAGCG	motif1	Y18D10A.3	Y18D10A.3
ce4_chrII_848487_848970_+	chrII	848487	848970	+	74	2.63e-08	CAAAATATGA	AAGAGACGCAGAGGGGGAAAG	TGATA	motif1	acdh-9	F28A10.6
ce4_chrII_3054573_3055216_+	chrII	3054573	3055216	+	44	3.95e-06	AGTGGACGGC	GGCGGAGGTGGGGAAGAGGAG	GACGGATACG	motif1	B0454.9	B0454.9
ce4_chrII_3521351_3521809_+	chrII	3521351	3521809	+	58	6.98e-08	GAAGAACAAA	GAGGGAGGGAGACGAGGAGGG	CATGCATAGG	motif1	col-72	W09G10.1
ce4_chrII_4856857_4859376_+	chrII	4856857	4859376	-	68	7.18e-05	AAATCCAGCC	GGTGGAGGTGGACGAGACGGC	GATGTTGGCT	motif1	F11G11.5	F11G11.5
ce4_chrII_5142087_5142469_+	chrII	5142087	5142469	+	73	3.39e-05	AGAGATAAAT	AGTGGAAAAAGAAAGAAACAG	TTTGGG	motif1	nas-29	F58A6.4
ce4_chrII_5935804_5936446_+	chrII	5935804	5936446	-	43	3.54e-06	GTTTGGTCAT	GTGATAGGTAGAGAAGAGGAA	TAGGCACGTA	motif1	egl-44	F28B12.2b
ce4_chrII_6600961_6601293_+	chrII	6600961	6601293	-	11	4.53e-07	ATATAAGATG	AAGAGACGCAGACATCAAAAG	TTTTCTTACA	motif1	vps-33.2	C56C10.1
ce4_chrII_6887486_6892720_+	chrII	6887486	6892720	+	59	4.39e-05	AGCATGCTCC	GAAAGACTTTGAAGAAGTGGG	GTTGGTGTGG	motif1	C44B7.10	C44B7.10.2
ce4_chrII_9974829_9975270_+	chrII	9974829	9975270	+	77	5.46e-06	AGGAGCCCAC	CAGAGATGCAGAGAGGCGCGG	CA	motif1	aakg-5	R53.7a.1
ce4_chrII_10000885_10001416_+	chrII	10000885	10001416	+	40	3.95e-06	ATAAGACCCC	TGGAGAATTAGAGAAGGAGAC	GACAACTGAA	motif1	nlt-1	ZK892.2
ce4_chrII_10174259_10174696_+	chrII	10174259	10174696	-	33	1.59e-06	CGATCGTGGT	GAGACCGGCAGAGAAAGTGGG	AGACTCGGAT	motif1	F33H1.4	F33H1.4
ce4_chrII_10444997_10450679_+	chrII	10444997	10450679	-	62	5.17e-07	CGAATGAGTT	GAAAAACAGAGAAAAAAAAAG	AAGAAAAATG	motif1	ZK673.2	ZK673.2.1
ce4_chrII_13460578_13461176_+	chrII	13460578	13461176	+	25	1.01e-05	TTTTCTCTCT	AAAAAACACGGAAAAGATAAG	AATTGATACA	motif1	pqn-27	E01G4.4
ce4_chrII_13461675_13462382_+	chrII	13461675	13462382	+	17	7.18e-05	TGTATTATAA	GAGAGATGATGATAGGGGGGC	GAGTGTGTGT	motif1	E01G4.3	E01G4.3.2
ce4_chrII_14404861_14405497_+	chrII	14404861	14405497	-	46	6.12e-05	TGTTGACCCG	AGGAGAGGGAGACGGCATATA	CAATCGAAAG	motif1	nurf-1	F26H11.2f
ce4_chrII_14437753_14438399_+	chrII	14437753	14438399	+	37	8.63e-07	GTGCGCATTT	CGGAGACACGGACGGCGAGAG	CTTCGTCGGT	motif1	K04B12.2	K04B12.2b.2
ce4_chrIII_3271479_3272101_+	chrIII	3271479	3272101	-	78	7.61e-07	A	GAGAGAGAGAGAGGGGAGAGA	TAGTGCATTG	motif1	Y53G8AM.2	Y53G8AM.2
ce4_chrIII_6168691_6169234_+	chrIII	6168691	6169234	+	71	3.7e-05	ACTTGAAAGC	AGATGATAGAGAAAAGAGAAG	CAAACAAA	motif1	efk-1	F42A10.4a.1
ce4_chrIII_6897531_6898009_+	chrIII	6897531	6898009	-	27	5.17e-07	GGCGGAGCGG	TTGAGACGCAGAGAAAATGAG	ACATCTGACT	motif1	T07E3.4	T07E3.4a.1
ce4_chrIII_7758528_7758893_+	chrIII	7758528	7758893	-	30	6.06e-06	TGGACGGTGC	GAAAGCGGCCGAAAAGGAGTG	AACGGGACAA	motif1	pcp-1	ZK112.1
ce4_chrIII_11026547_11026901_+	chrIII	11026547	11026901	-	61	0.000123	GACATCATAC	CAGAAAAACCAAAAAAAAAAA	GAAAGTGCTC	motif1	Y48A6B.7	Y48A6B.7
ce4_chrIV_763392_764105_+	chrIV	763392	764105	-	56	9.09e-05	TCAGGAAAAC	GGAAAAATTGGAAAACGGAGA	GAGAACTGTC	motif1	col-103	F56B3.1
ce4_chrIV_1857672_1858707_+	chrIV	1857672	1858707	-	23	4.53e-07	GCGAGTGACT	CGGAGACGCAGAGAACCCGAG	AAAGATTCAA	motif1	egl-4	F55A8.2c
ce4_chrIV_3636382_3637001_+	chrIV	3636382	3637001	-	23	5.63e-05	GGCACGCGGG	TGCAGCGACGGACGAGAGGAG	CGGCGACACA	motif1	ZC416.1	ZC416.1
ce4_chrIV_3874432_3874953_+	chrIV	3874432	3874953	-	55	7.61e-07	CTCTTGTGAA	GAGATAGAGAGACAGCGAAAG	AAATGCCAAA	motif1	F37C4.5	F37C4.5a.2
ce4_chrIV_4027271_4029658_+	chrIV	4027271	4029658	-	3	4.41e-06	TGGAGGCTGT	GAGAGAAAGAGATAGGGGCGG	GCG	motif1	hlh-30	W02C12.3d.1
ce4_chrIV_5939109_5939511_+	chrIV	5939109	5939511	+	70	1.28e-07	GACGTGGCAA	AAGAGAATCAGAGAAAATAAG	AGAAACACG	motif1	K02B2.3	K02B2.3.1
ce4_chrIV_8229369_8230134_+	chrIV	8229369	8230134	+	56	0.000153	GTGAAGCGCG	CGAGGAGTCGGGCGGACAGAG	GGCGTTACAT	motif1	nhr-66	T09A12.4b
ce4_chrIV_8620061_8620542_+	chrIV	8620061	8620542	-	20	5.46e-06	CACAGAAACA	GAGATACTCAGAGAATAGGAA	CACGACGATG	motif1	lin-49	F42A9.2
ce4_chrIV_9118286_9118885_+	chrIV	9118286	9118885	-	79	0.000106		GGGTGCCGTAGAGTGAAAAGA	GGACACAATC	motif1	tag-60	C01F6.6e.5
ce4_chrIV_9335716_9336256_+	chrIV	9335716	9336256	+	36	9.14e-06	GGAGTTTAGA	AAGAGACGCAGGCATTGAGAG	AACCCTGCAG	motif1	T20D3.3	T20D3.3a.1
ce4_chrIV_10502226_10502723_+	chrIV	10502226	10502723	-	70	2.18e-12	TTATCGATA	GAGAGAAGCAGAGAAAAAGAG	CATCTCTCTC	motif1	not a gene?	C02F4.3
ce4_chrIV_11036183_11036668_+	chrIV	11036183	11036668	-	13	3.95e-06	AAACGTGGCG	TTGTGACGCAGAGAAAACGAG	TAATGGGTCA	motif1	fkb-1	F36H1.1.1
ce4_chrIV_13887037_13888170_+	chrIV	13887037	13888170	+	0	5.63e-05		AAATGAGGGTGAGTGCGAGAG	AGTGCGGAGA	motif1	lin-66	B0513.1
ce4_chrIV_14786560_14787149_+	chrIV	14786560	14787149	-	27	5.17e-07	GAGTAGAATG	CAAAGAGTGAGAGAGAGAGAA	ATAGATAGGA	motif1	Y57G11C.9	Y57G11C.9b.1
ce4_chrIV_15849631_15850073_+	chrIV	15849631	15850073	-	7	4.39e-05	GCAGTAGGGA	AAGGGAAGAAGAAATGGCAAA	TTGTTGA	motif1	Y105C5A.24	Y105C5A.24
ce4_chrIV_17245102_17245585_+	chrIV	17245102	17245585	-	23	1.8e-05	AGTTTAAGTG	AATGGAGACAGAAAAGGTAAA	AAGATGAGTG	motif1	ZK550.2	ZK550.2
ce4_chrV_260137_260549_+	chrV	260137	260549	+	34	9.78e-07	CTGTTAGATA	GAGAGAAATAGGGAAAGGGGA	AACATGAAAA	motif1	nhr-204	R02C2.4
ce4_chrV_1803957_1806001_+	chrV	1803957	1806001	-	4	9.78e-07	GGTGGGTGCA	AAGAGACGCAGACGGAAAATG	TATC	motif1	hsp-16.41	Y46H3A.2
ce4_chrV_2218662_2219125_+	chrV	2218662	2219125	-	52	0.000114	GCCGAAATGT	AAGACACGCAGGATGTGAAAG	AAAAGTTCAA	motif1	nhr-56	F44C8.6a
ce4_chrV_3390816_3391333_+	chrV	3390816	3391333	+	31	2.83e-06	CTGACCAGTT	TTGAGTCGCAGAGAAAAAAAG	GGAACAGCGG	motif1	arrd-21	C04E12.12
ce4_chrV_6248466_6249416_+	chrV	6248466	6249416	-	25	2.83e-06	AAAATAATGC	GAAGGTGGAGGAGAGAAAAAG	AACAATGCAA	motif1	dmd-7	K08B12.2b
ce4_chrV_8000604_8001335_+	chrV	8000604	8001335	-	57	1.41e-06	GATAGAGATT	CAGAGATGCGGGAAAAAAGGA	CAGAAAAATA	motif1	Y97E10AR.1	Y97E10AR.1
ce4_chrV_9692054_9692454_+	chrV	9692054	9692454	+	18	2.29e-09	TTGAAACGGA	GAGAGAAAGGGAAAGAGAGAG	GACAAAAATG	motif1	ztf-9	ZK287.6
ce4_chrV_11974798_11975630_+	chrV	11974798	11975630	+	44	3.11e-05	CGATCAAATA	CTGATAAGAAGAAAAGGAAGG	GCAGCACGTG	motif1	cpr-1	C52E4.1
ce4_chrV_12512607_12513035_+	chrV	12512607	12513035	-	75	1.23e-05	GCCG	GTGAAAGGGGGACAATAAGAC	TGACTGGTCT	motif1	T28H10.3	T28H10.3
ce4_chrV_13084885_13087992_+	chrV	13084885	13087992	-	64	1.8e-05	TTTCGCCGGC	GACGGAGGCCGAAAAACGAAA	AACCAAAAGC	motif1	C34B4.2	C34B4.2a.2
ce4_chrV_14353022_14354710_+	chrV	14353022	14354710	-	50	2.83e-06	CTTTAAAGAG	GATAAAAGTAGAGAAAGGAGG	CGAATTGGGT	motif1	Y49A3A.3	Y49A3A.3
ce4_chrV_17950705_17951686_+	chrV	17950705	17951686	+	58	9.14e-06	GGCTGGCCGG	GAGAGAGGACGAGAGGGTCGA	GGCGAAAGGG	motif1	Y59A8B.24	Y59A8B.24
ce4_chrV_18838575_18838980_+	chrV	18838575	18838980	-	49	3.95e-06	ACCCAGCGGC	GAGAGACGCAGACAACTCAAA	GGTAGACAGT	motif1	nhr-65	Y17D7A.3b
ce4_chrV_19522330_19522972_+	chrV	19522330	19522972	+	52	1.11e-06	GAGGGGCGGG	GAGAGAATACGAGAGAGAGAC	GTTGCGAGAG	motif1	Y43F8B.2	Y43F8B.2b
ce4_chrX_1272519_1272932_+	chrX	1272519	1272932	+	42	4.39e-05	GAAAGACGCT	GAAAGTCGCGGAGAACATCTG	ACAATCAGTG	motif1	C52B11.5	C52B11.5
ce4_chrX_2852140_2853171_+	chrX	2852140	2853171	-	61	1.8e-05	AGAGGATGGT	GGGAGAAGATGGGAAAAAAGC	GGCGCGGAAA	motif1	kin-29	F58H12.1
ce4_chrX_3605646_3606152_+	chrX	3605646	3606152	-	74	1.31e-08	CTTGT	GAGAGACGCAGAAAACAAGGC	AATGGAAAAC	motif1	C18B2.4	C18B2.4.1
ce4_chrX_3678135_3679739_+	chrX	3678135	3679739	+	71	3.95e-06	TACGTCATCT	GGGAGTAGCAGAGTAGAAGGA	AGAGATGC	motif1	tag-52	C02F12.4
ce4_chrX_4531932_4533070_+	chrX	4531932	4533070	-	56	6.12e-05	TAATGTAGGA	CAGAAATGCGGACAGACACAC	GATGCATCCC	motif1	nhr-35	C07A12.3a
ce4_chrX_5354247_5354845_+	chrX	5354247	5354845	-	48	6.63e-05	GGAGTGTATT	GGGAATGAGAGGAGACAGGAG	TGCGGGGTGT	motif1	pfn-2	F35C8.6
ce4_chrX_6090960_6093611_+	chrX	6090960	6093611	+	70	3.95e-06	AAGAAAGAGC	TATAGAAAGAGAGAAAGAAAA	ATCGGAAAA	motif1	hsp-3	C15H9.6.2
ce4_chrX_7500892_7501379_+	chrX	7500892	7501379	+	61	1.28e-07	AAGGAAACAT	GAGGGAAGGGGGCAACGAGAG	TGTTCATCTA	motif1	F48E3.3	F48E3.3
ce4_chrX_7787820_7788405_+	chrX	7787820	7788405	+	30	1.11e-06	GATACGAAAA	AAGAGATAGCGAAAACAAGAG	GGACAGAGAG	motif1	ZK154.5	ZK154.5
ce4_chrX_8810702_8811399_+	chrX	8810702	8811399	-	79	9.78e-07		GAGAGTGTGTGAAAAAGAGAG	TGTGTCTTCG	motif1	R04E5.9	R04E5.9
ce4_chrX_9264256_9264978_+	chrX	9264256	9264978	+	17	7.78e-05	GACCAAAAAA	ATGAAAAATGGAAAAAGGAAC	TCTCCCCGCA	motif1	F18G5.6	F18G5.6
ce4_chrX_9430907_9431380_+	chrX	9430907	9431380	-	9	3.68e-08	TTCTATCCCA	GAGAGAGGAGGAAAGAACGAA	GGAATTGGG	motif1	B0272.3	B0272.3
ce4_chrX_11299469_11300029_+	chrX	11299469	11300029	+	47	2.01e-06	GCGCTGAGAA	GAGAGCATAGGAAAGAAGGAA	AGTAAAAAGA	motif1	F08G12.3	F08G12.3
ce4_chrX_11521918_11522438_+	chrX	11521918	11522438	-	65	7.61e-07	CGATAGATAG	GAATGAGTGGGAAAAAAGGAG	AAGACCCAAG	motif1	sdc-2	C35C5.1
ce4_chrX_12480331_12480776_+	chrX	12480331	12480776	-	36	3.12e-08	GGGGGGGGGG	GGCAGAGTCAGAGAAAAAGAG	TCCCCGGCAC	motif1	atf-6	F45E6.2
ce4_chrX_12667755_12668721_+	chrX	12667755	12668721	+	38	6.63e-05	AGTGTATCAG	GAGACACGCAGACTGCGCATG	ACCATATAAA	motif1	nhr-17	C02B4.2
ce4_chrX_13104711_13105554_+	chrX	13104711	13105554	-	3	3.17e-06	GAGTGAAACT	GAATGCGGGAGAAAACAAAAG	ATA	motif1	F17H10.1	F17H10.1.1
ce4_chrX_13113290_13114021_+	chrX	13113290	13114021	-	77	5.17e-07	GA	GATAGAGTTGGAAAACAGGAG	AATTAACAGT	motif1	F17H10.2	F17H10.2a
ce4_chrX_13541035_13544826_+	chrX	13541035	13544826	-	1	1.1e-07	GGGAAAATGA	GGGAGAGAGAGAGAGGACGAA	A	motif1	cah-4	R01E6.3a
ce4_chrX_13583752_13585188_+	chrX	13583752	13585188	-	47	1.8e-05	AAGGGCTTGA	GAAGGAAGAAGACTGGGAGAC	GTTCGTGTTT	motif1	unc-84	F54B11.3b
ce4_chrX_13969120_13969992_+	chrX	13969120	13969992	+	65	3.54e-06	AAAAAACACA	CACACACACAGAAAAGAAGAG	CAATAGGGGT	motif1	pqn-39	F48F7.4
ce4_chrX_13995733_13996128_+	chrX	13995733	13996128	+	50	6.7e-07	TAGGCAAATG	GAGAGATGCAGAGAAAAATGG	CAAGACTTTT	motif1	C31E10.5	C31E10.5
ce4_chrX_14214467_14214820_+	chrX	14214467	14214820	+	21	8.41e-05	TTATGGCGAA	AGTAAACTGGAAGAAAAAGAG	CGCAGAGCAA	motif1	K06G5.1	K06G5.1a.1
ce4_chrX_14746836_14747320_+	chrX	14746836	14747320	-	4	1.41e-06	CATTGCGAAA	GAGTGCGGTGGAGAGAACGAG	ATAA	motif1	C05G5.2	C05G5.2
ce4_chrX_14753421_14753887_+	chrX	14753421	14753887	-	76	1.11e-05	GTG	AGAGGCAGCAGAGAAAACAAG	GACGTACGCA	motif1	C05G5.4	C05G5.4
ce4_chrX_14853684_14854135_+	chrX	14853684	14854135	-	70	1.64e-05	AACAAACAC	GACGGTCGAGGACGGAAAGAG	GAATGTGTCT	motif1	mbk-1	T04C10.1
ce4_chrX_14983007_14983649_+	chrX	14983007	14983649	-	74	1.23e-05	TAAAC	AAAAGAAGGGGGAAGGACGGA	TGGGCCTGAG	motif1	rbg-1	F20D1.6
ce4_chrX_15273493_15274661_+	chrX	15273493	15274661	+	16	4.77e-05	CAAATGGCCT	CACACACAGGGACAGGGACAG	TCACCATACA	motif1	kin-20	F46F2.2a.1
ce4_chrX_17478651_17480960_+	chrX	17478651	17480960	+	5	1.41e-06	TGCCG	GATGGATGGGGAAAAGAAGAA	AAGCAGTGGA	motif1	R106.1	R106.1
ce4_chrII_1143197_1143767_+	chrII	1143197	1143767	-	75	1.41e-05	GGTGATGGAA	AAGTGATAAAA	AATCGTAGAA	motif2	pod-2	W09B6.1b
ce4_chrII_3245733_3246256_+	chrII	3245733	3246256	+	25	1.27e-06	GGAGAAACAG	AACTGATAACA	TAGCCAGAAA	motif2	C17F4.7	C17F4.7
ce4_chrII_5935804_5936446_+	chrII	5935804	5936446	-	16	8.79e-07	CGTAAAAGGA	AATTGATAAGA	AGACAGGTAA	motif2	egl-44	F28B12.2b
ce4_chrII_6883652_6883978_+	chrII	6883652	6883978	+	64	7.26e-06	ACGAAGTGAG	AACTGATAACC	ACTACCGCCT	motif2	pmp-1	C44B7.8
ce4_chrII_9060082_9062593_+	chrII	9060082	9062593	+	35	2.59e-06	TAGAGCTTAT	AACTGATAAGC	TTTGAGATAG	motif2	T24B8.3	T24B8.3b.1
ce4_chrII_12425673_12426139_+	chrII	12425673	12426139	+	14	1.01e-05	GATGTGGTCT	CACTGATAAGG	GTACAGTGTG	motif2	daf-22	Y57A10C.6
ce4_chrIII_7758528_7758893_+	chrIII	7758528	7758893	-	62	2.09e-05	AAGAGAGAGC	CATTGATAAGG	ATGGACGGTG	motif2	pcp-1	ZK112.1
ce4_chrIV_2618598_2618928_+	chrIV	2618598	2618928	+	7	3.47e-06	ATAAAAA	AAATGATAAGA	ATCTCTGATA	motif2	smf-3	Y69A2AR.4
ce4_chrIV_3899852_3900208_+	chrIV	3899852	3900208	-	2	1.01e-05	AGACTTGTAT	AAATGATAACA	CA	motif2	srz-62	F56D6.7
ce4_chrIV_3988687_3989014_+	chrIV	3988687	3989014	+	17	8.68e-06	ACAAAACTCA	AAGTGATAAGC	ACCAGTCCAC	motif2	clec-78	F47C12.2
ce4_chrIV_4294520_4294937_+	chrIV	4294520	4294937	-	63	6.32e-06	AAGTGATCAG	AACTGATCAGA	TCCCACTAAG	motif2	F15E6.3	F15E6.3.2
ce4_chrIV_7025722_7026193_+	chrIV	7025722	7026193	+	14	1.11e-05	ATGAAAAAAA	AATTGATAAAA	ACTCAGCTCA	motif2	C06G3.5	C06G3.5b.2
ce4_chrIV_7326731_7327152_+	chrIV	7326731	7327152	-	52	3.9e-07	ACGCACCAAA	AACTGATAAGA	TGTTGTTAAG	motif2	F42C5.10	F42C5.10
ce4_chrIV_8229369_8230134_+	chrIV	8229369	8230134	-	8	1.56e-05	CTGTTTGCTC	AACTGATCACA	GTTTGTTT	motif2	nhr-66	T09A12.4b
ce4_chrIV_8481352_8481670_+	chrIV	8481352	8481670	+	51	2.59e-06	CGGAGGAGCA	CACTGATAAGA	GGTGATAAAA	motif2	spp-8	C28C12.5
ce4_chrIV_8730455_8730785_+	chrIV	8730455	8730785	+	72	6.32e-06	ATTACCAGCA	CATTGATAAGA	ATTTTGGGAG	motif2	F21D5.3	F21D5.3.2
ce4_chrIV_9118286_9118885_+	chrIV	9118286	9118885	+	58	1.66e-06	AAAAATGCCG	AAGTGATAAGA	GATTGTGTCC	motif2	tag-60	C01F6.6e.5
ce4_chrIV_9593492_9593793_+	chrIV	9593492	9593793	+	34	3.9e-07	CGTGTCGATC	AACTGATAAGA	GGCCTCAAAT	motif2	spp-18	F27C8.4
ce4_chrIV_15849631_15850073_+	chrIV	15849631	15850073	+	73	3.9e-07	CATTCCAGAA	AACTGATAAGA	GAAGTTCCTT	motif2	Y105C5A.24	Y105C5A.24
ce4_chrIV_15929806_15930295_+	chrIV	15929806	15930295	+	38	2.99e-06	TGATGGCACC	TACTGATAAGA	TAGTTCGCCT	motif2	Y105C5B.9	Y105C5B.9
ce4_chrV_385390_385719_+	chrV	385390	385719	+	5	2.58e-05	TAAGC	TACTGATAACG	AAATTCAAAC	motif2	lipl-5	ZK6.7b
ce4_chrV_12512607_12513035_+	chrV	12512607	12513035	-	17	6.32e-06	CCACTTATAT	AATTGATAAGG	AAGACATAAG	motif2	T28H10.3	T28H10.3
ce4_chrV_13129502_13131033_+	chrV	13129502	13131033	+	60	1.27e-06	AATGAGCACC	AACTGATAACA	GGGAGAGTCG	motif2	eat-6	B0365.3.1
ce4_chrV_14640614_14640944_+	chrV	14640614	14640944	-	48	2.99e-06	AAGAACAAAA	TACTGATAAGA	AATAGCGAGT	motif2	C54G10.1	C54G10.1
ce4_chrV_18577090_18577718_+	chrV	18577090	18577718	-	52	3.9e-07	TCAGATCATT	AACTGATAAGA	AAATGCACAT	motif2	Y51A2D.13	Y51A2D.13a
ce4_chrX_2215008_2215681_+	chrX	2215008	2215681	-	0	7.26e-06	GTGCCATTTG	AACTGATAACC		motif2	peb-1	T14F9.4a.1
ce4_chrX_6271657_6272209_+	chrX	6271657	6272209	+	36	8.79e-07	ACTATCAGTC	AATTGATAAGA	TACCCCACAC	motif2	W05H9.1	W05H9.1.1
ce4_chrX_6448836_6449491_+	chrX	6448836	6449491	+	44	2.39e-05	TCACAAATCT	AATTGAAAAGA	TAAGATGATG	motif2	fah-1	K10C2.4.1
ce4_chrX_8713740_8714212_+	chrX	8713740	8714212	+	25	1.41e-05	CACACGTCAT	AAGTGATAAAA	CGTTTAAATT	motif2	F53A9.6	F53A9.6.1
ce4_chrX_9213482_9214353_+	chrX	9213482	9214353	-	68	8.79e-07	ACCATGAGAG	AATTGATAAGA	CGTGCGCAGG	motif2	C35B8.3	C35B8.3a.1
ce4_chrX_14161870_14162308_+	chrX	14161870	14162308	+	46	1.73e-05	CGATAATAAA	TAATGATAAGA	ATGATTACTA	motif2	lgc-25	R03E1.3
ce4_chrI_9721932_9722693_+	chrI	9721932	9722693	+	73	3.04e-08	AGGCAGAGAA	GGGAAGGCGCCGCTCTCGTCG	CCTGCG	motif3	eat-16	C16C2.2a.1
ce4_chrII_7022434_7022967_+	chrII	7022434	7022967	-	20	1.6e-08	CACACCAATC	GTGCTGGCGCACTTTTTGATG	ACGTCACATT	motif3	C52E12.4	C52E12.4
ce4_chrIII_11026547_11026901_+	chrIII	11026547	11026901	-	36	3.81e-08	AAAAAAGAAA	GTGCTCGCGGAGCTCACGTGG	TTGGCTCGGG	motif3	Y48A6B.7	Y48A6B.7
ce4_chrIV_4745313_4745815_+	chrIV	4745313	4745815	-	72	2.77e-11	AATTTGC	GTGATGGCGCACTTCTCGTGC	ACTTTTCTCG	motif3	E04A4.5	E04A4.5
ce4_chrX_1453658_1455063_+	chrX	1453658	1455063	-	40	9.41e-08	ACGGTTGGGT	CTGGTGGAGGGCTCCTCGAGC	TGGTTTGAGT	motif3	dhs-25	F09E10.3
ce4_chrX_2215008_2215681_+	chrX	2215008	2215681	+	15	9.41e-08	TCAGTTCAAA	TGGCACGCGCCTCTCTCGACT	GCCCCATCAG	motif3	peb-1	T14F9.4a.1
ce4_chrX_2316159_2316588_+	chrX	2316159	2316588	-	63	1.6e-08	CTGTTTACAC	TAGATCGCGCTCTCCTCGTGG	ACAATAGTCT	motif3	aakg-4	T01B6.3b
ce4_chrX_2687128_2687528_+	chrX	2687128	2687528	-	26	1e-11	CAGACATCGA	TTGCTGGCGCGTTTCTCGTGC	ATGACGCGCA	motif3	immt-1	T14G11.3
ce4_chrX_3099795_3100272_+	chrX	3099795	3100272	+	48	4.42e-08	AGTGGCCGGT	TAGCGTGCGCGTTTCTCGATG	AACACCACTA	motif3	sec-3	F52E4.7
ce4_chrX_5775733_5776165_+	chrX	5775733	5776165	+	38	3.29e-11	ACCCAGTGTG	CTGCTGGCGCATTTCTCGATC	TGCGCTTGGT	motif3	sym-3	C54H2.1b
ce4_chrX_14489771_14490473_+	chrX	14489771	14490473	+	2	1.64e-07	TG	TTGTTGCCGCCGCTGTCGAGC	CAAAGGTCCC	motif3	his-24	M163.3
ce4_chrX_14746836_14747320_+	chrX	14746836	14747320	-	75	3.94e-10	TGCG	CAGCTGGCGCATTTCTCGAGA	GTAGTTGCTG	motif3	C05G5.2	C05G5.2
ce4_chrX_15181299_15181863_+	chrX	15181299	15181863	+	25	3.81e-08	CCGTCACGGC	CAGCAGGCGCACTCTGCGTGC	ACTCTTTCGT	motif3	T10B10.3	T10B10.3.1

## Sheet: germline-specific
Name	Chromosome	Peak Start	Peak Stop	Strand	Start	p-value	Sites			Motif	Gene
ce4_chrI_128203_128558_+	chrI	128203	128558	-	42	9.38e-07	AAAAGAACCA	CCAAAAATTGAAAATTTTCGGCGC	CGAAAAAATG	motif2	mex-3
ce4_chrI_251613_252014_+	chrI	251613	252014	+	26	2.87e-06	GTTTTGAGTG	AGGTATTGACGCGAA	ATTTAAAATT	motif1	Y48G1BM.1
ce4_chrI_364055_364512_+	chrI	364055	364512	+	71	1.85e-07	ACTTTTGTTT	GGGTCTCACACCGAA	TGTAACAAGT	motif1	R119.1
ce4_chrI_364055_364512_+	chrI	364055	364512	-	41	4.6e-07	AAGTTTGATG	CACGCGCCTTGAAA	TTTAAGCATT	motif3	rnp-8
ce4_chrI_506176_506487_+	chrI	506176	506487	-	59	7.53e-08	CGCGGCGCAG	TGGTCTCACCACGAA	GAGCTACCGT	motif1	deps-1
ce4_chrI_506176_506487_+	chrI	506176	506487	+	33	5.59e-07	ATTGAACACC	AATGTGCCTTTAAG	GTACGGTAGC	motif3	Y65B4BL.4
ce4_chrI_1872502_1872795_+	chrI	1872502	1872795	-	48	1.23e-08	AGGGTGGCAT	AGGTCTCGCCACGAT	AACATCAAAA	motif1	scm-1
ce4_chrI_1872502_1872795_+	chrI	1872502	1872795	+	80	7.65e-06	CCTTTTAGGG	TATGGTCCTTTAAA	ATTACA	motif3	scm-1
ce4_chrI_3368408_3368913_+	chrI	3368408	3368913	+	35	1.62e-09	AGCAAAACAA	AAGAAAATCCAAAAATTCCCGCAA	AAAATGGCGA	motif2	W05F2.3
ce4_chrI_3931707_3932176_+	chrI	3931707	3932176	-	71	3.68e-09	TGAGC	GGAAAAATACAAAATTTCGCGCTC	TTCCAAAATC	motif2	T21E3.1
ce4_chrI_4114478_4114838_+	chrI	4114478	4114838	-	56	1.2e-05	ACACACAAAA	AACTGAATACAAATTGTGCCGCGC	GCGCGCGAGA	motif2	cyb-2.2
ce4_chrI_4385911_4386206_+	chrI	4385911	4386206	-	40	9.71e-06	CGCCACAATT	CGAAAGAAAAATAATTTGGCGCCG	GCGTCGCGGT	motif2	dhc-1
ce4_chrI_4765413_4765802_+	chrI	4765413	4765802	-	52	1.63e-05	GCGGGCAAAA	ATTAAAATTCAATATTACGCGCTG	TGCATTGGGG	motif2	M04F3.2
ce4_chrI_5827685_5828041_+	chrI	5827685	5828041	-	32	2.02e-07	TTTTATTGTT	GGGTCTTACAGCGAA	ACTGTGTATT	motif1	C32F10.8
ce4_chrI_5827685_5828041_+	chrI	5827685	5828041	-	58	8.82e-05	ACATCGATTA	GAATAAATTTTTAAAGGCGCACGA	CTTTTATTGT	motif2	obr-4
ce4_chrI_6183858_6184138_+	chrI	6183858	6184138	-	52	4.23e-07	TTAAAAAAAA	ACATAAATATAAAAAATTGCGGCA	AAAAACAAAT	motif2	chn-1
ce4_chrI_6368050_6368361_+	chrI	6368050	6368361	-	45	1.27e-05	AATCGTCGCG	CCTGCGCCCGTAGG	TCAAAAAAGA	motif3	ZC308.4
ce4_chrI_6369700_6370094_+	chrI	6369700	6370094	+	34	1.86e-09	CACAGTGCAT	GGGTCTCGCCGCGAG	ATACGGTAAG	motif1	gld-2
ce4_chrI_6369700_6370094_+	chrI	6369700	6370094	-	4	5.59e-07	TGTGTCAGGT	ATTGCGCCTTTAAG	CTGT	motif3	gld-2
ce4_chrI_6513681_6514135_+	chrI	6513681	6514135	+	22	1.66e-07	CATAGGACAA	GGGTCTCGCCACGTT	CGTCCTCTAC	motif1	C55B7.11
ce4_chrI_6513681_6514135_+	chrI	6513681	6514135	-	56	3.21e-07	AACTCGCGCG	CAAAAGATTTGAAATTTGCCGCGC	GGGAGTACTG	motif2	glh-2
ce4_chrI_6565634_6566400_+	chrI	6565634	6566400	-	57	1.37e-07	GATGTTATTC	GGGTCCCGCAGCGCT	CATGCGGGGT	motif1	F57B10.4
ce4_chrI_6565634_6566400_+	chrI	6565634	6566400	+	85	2.73e-08	TAACATCTCA	TATGCGCCTTTAAA	G	motif3	mei-2
ce4_chrI_7056517_7056876_+	chrI	7056517	7056876	-	58	2.52e-06	GGTAAACAAA	TTGAAAATTAAACAAATGGCGCCA	TTATTAAATT	motif2	mdt-28
ce4_chrI_7234869_7235222_+	chrI	7234869	7235222	-	66	3.57e-05	GACGCAAGAA	TACAGAATCCGATAATTGGCGGCT	AGATCAAATG	motif2	wago-1
ce4_chrI_7352148_7352350_+	chrI	7352148	7352350	-	30	4.42e-08	GGATTAAAAA	CACGCGCCTTTAAA	TATATCAGGG	motif3	inx-14
ce4_chrI_7554585_7554968_+	chrI	7554585	7554968	+	34	1.55e-08	GGTTACGAGT	GGGTCTTGCAGCGAA	AGCTGGAGGT	motif1	chs-1
ce4_chrI_7656388_7656757_+	chrI	7656388	7656757	-	61	8.47e-07	TGTGAACTAC	AAGTCTCGCAACGAA	CAGGGCAGAT	motif1	ego-1
ce4_chrI_7699274_7699642_+	chrI	7699274	7699642	-	15	0.000373	AAACAAACGA	AGAAAATTGTGAAACATCGAAACG	CGGAAACTAC	motif2	gna-2
ce4_chrI_7865456_7865779_+	chrI	7865456	7865779	-	65	2.2e-07	TTACGCAAAA	TGGTCTTGCCGCGCG	TTTAGCCTTT	motif1	R11A5.4
ce4_chrI_7865456_7865779_+	chrI	7865456	7865779	-	14	1.99e-05	GAGTTTCTGT	GAAAACATTGAGTAGATCGCGCGT	AGATCACAAT	motif2	R11A5.4
ce4_chrI_7895263_7895576_+	chrI	7895263	7895576	+	34	2.84e-06	AGAGAAACGA	GGGGAAATTAGAATACGTCCGCCG	CCGCCGTTGG	motif2	nhr-191
ce4_chrI_8487250_8487643_+	chrI	8487250	8487643	+	40	1.41e-08	ACGCTGCAGT	GGGTCTCACCGCGAA	AGTGCGAATG	motif1	D1081.7
ce4_chrI_8681574_8681934_+	chrI	8681574	8681934	-	24	1.85e-07	TTGTATCGAC	AGGTTTCGCAGCGAA	TGTTCAAAAA	motif1	K07A12.2
ce4_chrI_8681574_8681934_+	chrI	8681574	8681934	+	52	9.92e-06	GATACAATGT	TACGCGCCTTTTCG	AAACGATGTT	motif3	K07A12.2
ce4_chrI_9111660_9111954_+	chrI	9111660	9111954	-	46	1.21e-06	CATTTCAAGT	TCTAAAATTCAAAATTGGGCGCCT	GTCAGTGGAG	motif2	nduf-7
ce4_chrI_9126932_9127242_+	chrI	9126932	9127242	+	58	7.84e-06	TTCCCATCTG	CAAAACAAACATAATTTGGCGGGT	AGATCAAAAA	motif2	clec-91
ce4_chrI_9622325_9622686_+	chrI	9622325	9622686	+	25	8.34e-08	GATGGAAGAA	AGGTCTCGAAACGAA	AATGGGTTCA	motif1	T05F1.2
ce4_chrI_9622325_9622686_+	chrI	9622325	9622686	-	65	8.53e-08	CGAGGATAAC	ATCAAAATAGGAAAACTGGCGCCA	AGATCAATTT	motif2	T05F1.2
ce4_chrI_10422160_10422522_+	chrI	10422160	10422522	+	54	7.41e-05	CAGAGAATGC	AGTTAAATCAGAATACGACCGCTG	CCGCCGTGGG	motif2	F25D7.4
ce4_chrI_10588190_10588508_+	chrI	10588190	10588508	-	0	6.78e-05	CAAGAATGCA	AGAGCTTTTTTGAATTTCGCGGGC		motif2	lst-1
ce4_chrI_10685591_10685790_+	chrI	10685591	10685790	-	48	1.41e-08	ATTGAGCGGT	GGGTCTCGCACCGAA	AGTGTGAACT	motif1	sdha-2
ce4_chrI_10685591_10685790_+	chrI	10685591	10685790	+	80	1.11e-08	AATTTTTGTT	CCTGCGCCTTTAAG	TTTGAA	motif3	sdha-2
ce4_chrI_12483640_12484416_+	chrI	12483640	12484416	-	8	9.95e-08	GGAAGTTATG	CAAAAAATTTGAAAATTTCCGACA	AAATTTAA	motif2	T27F6.4
ce4_chrI_12507629_12508450_+	chrI	12507629	12508450	-	47	7.03e-06	GGACAATAAT	GACAAAAACTGGCAATTTCCGCCA	GAAAATTGAA	motif2	unc-101
ce4_chrI_12806777_12807109_+	chrI	12806777	12807109	+	37	1.23e-08	ACCCTTCCGC	AGGTCTCGCCACGAT	TACAGTCTCG	motif1	Y18D10A.1
ce4_chrI_12806777_12807109_+	chrI	12806777	12807109	-	69	5.18e-05	CCGCCAA	AAAATATTCAAAAAATTCGAAGCG	TGGTTTGCGA	motif2	Y18D10A.1
ce4_chrI_12806777_12807109_+	chrI	12806777	12807109	-	7	2.73e-08	GGGTTTGGGC	TATGCGCCTTTAAA	GTTCGGT	motif3	Y18D10A.1
ce4_chrI_14734659_14735195_+	chrI	14734659	14735195	-	15	2.42e-07	CTCATGCAAA	TGAGAAATATAAATTTTCGCGCGC	GCACCTGAGA	motif2	K05C4.4
ce4_chrII_2529202_2529474_+	chrII	2529202	2529474	+	60	1.05e-09	GAAAACAAAC	AGAAAAATGCAAAAAATCGCGGCG	AACTGATGTG	motif2	K02F6.6
ce4_chrII_3518988_3519412_+	chrII	3518988	3519412	+	47	8.74e-06	TTTTTGAAGA	CTTGCGCCCTTTAA	ATAAAGGATT	motif3	clec-126
ce4_chrII_3620916_3621228_+	chrII	3620916	3621228	-	29	2.84e-06	AGGAGGAGGA	CAGAAAGGACAAAAAGTGGCGGGT	GGCCCGGGGA	motif2	M151.7
ce4_chrII_3620916_3621228_+	chrII	3620916	3621228	+	54	5.49e-06	TCCTTTCTGT	CCTCCTCCTTTAAG	AGGTGCCGCA	motif3	M151.7
ce4_chrII_4374643_4375203_+	chrII	4374643	4375203	-	21	2.95e-05	GCAAAATTCC	GATGAATTCGAGAAAAAACCGCCG	AATTCTTTTG	motif2	ntl-2
ce4_chrII_4881744_4882213_+	chrII	4881744	4882213	+	47	7.41e-05	AGCAAATGAT	GACAAACTACAGAATATGGTGAGT	GGAGAGACGA	motif2	gst-8
ce4_chrII_4949396_4949714_+	chrII	4949396	4949714	+	62	0.000276	AAACTATGAA	AAAAATAAATACTATTTACCGCCA	AAATTTAGCA	motif2	zyg-12
ce4_chrII_5091882_5092147_+	chrII	5091882	5092147	-	73	1.05e-08	AAGGCGCCGA	TGGTCTCGCAACGAA	CCAGAAAAAT	motif1	pld-1
ce4_chrII_5091882_5092147_+	chrII	5091882	5092147	-	35	7.13e-09	TGGCAATGTG	CATGCGCCTTTAAA	ATAGTACGGT	motif3	pld-1
ce4_chrII_5377465_5378073_+	chrII	5377465	5378073	-	63	0.000256	CGTCGAAAAT	CCTAAAAAGGGAATAATTCTGGAA	GCGAGTTTTG	motif2	prdx-2
ce4_chrII_5906303_5906545_+	chrII	5906303	5906545	-	30	9.25e-10	TAACGTGGTT	GGGTCTCGCAGCGAA	TCATTCACTA	motif1	F59G1.8
ce4_chrII_6113226_6113514_+	chrII	6113226	6113514	-	55	1.03e-07	AATTTCCAAC	GGGTCTTGCAGCGCT	GATTGGAATT	motif1	C29H12.5
ce4_chrII_6198454_6198774_+	chrII	6198454	6198774	-	68	7.24e-07	TGACAAAT	GAAAAATTTTTAAAAGTAGCGCGC	GCACAATGCT	motif2	tag-319
ce4_chrII_6198454_6198774_+	chrII	6198454	6198774	-	4	5.49e-06	AAATTTGGTG	AATGTTCCTTTAAA	TTTG	motif3	tag-319
ce4_chrII_6843753_6844000_+	chrII	6843753	6844000	-	39	7.65e-06	TGTTCGCCGC	CGCGCGCGTTTAGG	GGAAGAGGAC	motif3	egl-27
ce4_chrII_7037618_7037976_+	chrII	7037618	7037976	-	61	1.86e-09	GAAGTGTGGT	GGGTCTCGCCACGAT	TAACTAAAGG	motif1	cin-4
ce4_chrII_7037618_7037976_+	chrII	7037618	7037976	+	18	6.34e-07	AAAAAATTTA	AACAAAATTGAAAAGCACGCGGCA	CTTCATGCGC	motif2	cin-4
ce4_chrII_7037618_7037976_+	chrII	7037618	7037976	+	45	6.96e-07	CGCGGCACTT	CATGCGCCTTTAGT	TAATCGTGGC	motif3	cin-4
ce4_chrII_7880319_7880718_+	chrII	7880319	7880718	+	29	1.42e-07	TCAATGCAGC	CATGCGCCTTTAAT	ACCGTATCCT	motif3	T01H3.4
ce4_chrII_8648879_8649127_+	chrII	8648879	8649127	+	16	3.58e-06	GTGAAAAATT	AAGAGAATTATAAAAAGCGAGGGA	AACAGTATGT	motif2	pyr-1
ce4_chrII_8933472_8934017_+	chrII	8933472	8934017	-	65	3.06e-06	CAAATTAACG	CGTGCTCCTTTAAC	AGATACCGTA	motif3	T21B10.3
ce4_chrII_9212980_9213375_+	chrII	9212980	9213375	+	17	1.24e-07	TACGAGGAGA	TGGTCTCGGCACGAA	ATATAAAAAA	motif1	ZK1067.8
ce4_chrII_9212980_9213375_+	chrII	9212980	9213375	-	65	1.55e-06	AGATAAATAA	CTGAATAAAAAAAAATTTCCGCGC	CAATACTTCC	motif2	ZK1067.8
ce4_chrII_9938772_9939360_+	chrII	9938772	9939360	-	29	4.52e-08	AAATTTAAAT	GAAAAAATCAGAATTTTCCCGCGC	ATAATTTTAA	motif2	C05C10.5
ce4_chrII_10170850_10171082_+	chrII	10170850	10171082	+	9	1.86e-09	AAAAACCAC	GGGTCTCGCAACGAA	TATGAAAAAT	motif1	gpd-4
ce4_chrII_10170850_10171082_+	chrII	10170850	10171082	-	59	5.32e-08	TGAACAACTG	CAGAAAATTGAAAACTTGCCGCTC	GTGCGCGTCT	motif2	gpd-4
ce4_chrII_10393600_10393959_+	chrII	10393600	10393959	+	16	1.03e-07	CAAACACCTC	AGGTCTCGCGACGAA	TTTGACAAAT	motif1	gpd-1
ce4_chrII_10393600_10393959_+	chrII	10393600	10393959	-	67	1.56e-07	CGGGCGATT	GGAATAATTGAAAAATTGCCGCTC	GCGCGCGCCA	motif2	gpd-1
ce4_chrII_10884310_10884686_+	chrII	10884310	10884686	-	44	1.65e-06	TGCAAGTGAC	AGGTTTCACCACGAT	TCATCTCCCC	motif1	egg-3
ce4_chrII_10884310_10884686_+	chrII	10884310	10884686	+	14	2.09e-07	AAAACAAAGA	AAATAATTTTAAAAATTAGCGGGG	AGATGAATCG	motif2	egg-3
ce4_chrII_10935311_10935575_+	chrII	10935311	10935575	-	53	4.85e-08	GGTACCATTT	GGGTCTCGCCTCGAA	CCATTTGGGT	motif1	R03D7.2
ce4_chrII_10935311_10935575_+	chrII	10935311	10935575	-	86	1.66e-06		GCTGTGCCTTTAAA	CGGATTACGG	motif3	R03D7.2
ce4_chrII_11261195_11261375_+	chrII	11261195	11261375	+	5	0.000146	AAGAA	CGGAAAAGAGTGAAACGCGACGCA	TGAGGGGCGC	motif2	T05B9.1
ce4_chrII_11537076_11537806_+	chrII	11537076	11537806	-	42	0.000114	TGGGAGAAAA	GAGAAAATAAAAAAACAACTGATG	ACTGAATGGA	motif2	miRNA:mir-35
ce4_chrII_11596276_11596543_+	chrII	11596276	11596543	+	51	1.98e-08	TTGATGCCGC	GGGTCTCGCAACGCT	CCGGTTGAGA	motif1	F07A11.2
ce4_chrII_11596276_11596543_+	chrII	11596276	11596543	+	80	3.51e-08	TTGAGACAGG	TGTGCGCCTTTAAG	TATACG	motif3	F07A11.2
ce4_chrII_11726349_11726866_+	chrII	11726349	11726866	-	42	1.16e-07	TTTTATAAAA	TTGAAAATTCTAAAAATCGCGCGC	ATTTGAAGGC	motif2	F13D12.5
ce4_chrII_11726349_11726866_+	chrII	11726349	11726866	+	27	2.62e-06	AGAAAAATTC	AACGCGCCTTCAAA	TGCGCGCGAT	motif3	F13D12.5
ce4_chrII_11809000_11809233_+	chrII	11809000	11809233	-	63	5.67e-05	GGGCAAAATT	AGTAAATAAGAGAAATGAGTGGCT	ATAGATGCTT	motif2	F43G6.10
ce4_chrII_11968150_11968735_+	chrII	11968150	11968735	-	6	1.98e-06	AAAATCTCCG	CAAAAAATGAAGAAAAATGAGCGA	AATTCG	motif2	mex-1
ce4_chrII_11974024_11974233_+	chrII	11974024	11974233	+	68	1.37e-07	GGGAGGTCAC	TGGTCTCGACACGAC	AGTTTACTGC	motif1	acbp-6
ce4_chrII_11974024_11974233_+	chrII	11974024	11974233	+	24	2.11e-08	AGGAGAGGGG	TATGCGCCTTTAAG	ATAAGGATAC	motif3	acbp-6
ce4_chrII_12880324_12880677_+	chrII	12880324	12880677	+	78	9.25e-10	TTAGTGGAGT	GGGTCTCGCAGCGAA	AAACGCA	motif1	F35C5.1
ce4_chrII_12880324_12880677_+	chrII	12880324	12880677	-	48	2.9e-09	CTAATCAGGG	CATGCGCCTTTAAG	GTACGGTAGC	motif3	F35C5.1
ce4_chrII_13043313_13043766_+	chrII	13043313	13043766	+	29	1.77e-06	GTTTTGAGTA	AGGTTTTGACGCGAA	ATTTAAAATT	motif1	puf-6
ce4_chrII_13043313_13043766_+	chrII	13043313	13043766	-	2	3.54e-07	TCAAAACAAC	CATGCACCTTTAAA	AA	motif3	puf-6
ce4_chrII_14018195_14018561_+	chrII	14018195	14018561	+	63	6.11e-06	GACAACTTGC	GGGTTCCGCGGCGCG	CTATGTTTTA	motif1	snoRNA:F01D5.12
ce4_chrII_14312160_14312422_+	chrII	14312160	14312422	+	40	7.21e-07	TTCTGCTGAG	TGGTCTCGGCACGCG	TACCGAAACT	motif1	ctl-3
ce4_chrII_14312160_14312422_+	chrII	14312160	14312422	+	71	5.27e-08	AACTTTTGTG	TGTGCGCCTTTAAA	ATTACTGTAT	motif3	ctl-3
ce4_chrIII_647258_647587_+	chrIII	647258	647587	-	65	0.000322	GTGTGAGAGA	CGCAGACGGCAAAAGTGTGTGGGA	AAATGGGAGA	motif2	orai-1/C09F5.2
ce4_chrIII_1420571_1420863_+	chrIII	1420571	1420863	-	36	1.81e-07	ACCCCCCTCT	CGAAAATTTTGGAAAATGGCGGGA	AAAAATATTT	motif2	Y82E9BR.16
ce4_chrIII_1534461_1534790_+	chrIII	1534461	1534790	-	58	3.57e-05	CGCTAAAATA	GCCAAAAATTCGAATTTCCCGCCA	CTAGTCCACT	motif2	snf-6
ce4_chrIII_2858379_2858704_+	chrIII	2858379	2858704	-	62	6.58e-09	GCACAAAAAT	AAATAAAATCAAAAAATCCCGCGG	GTACGCAATT	motif2	F56F11.4
ce4_chrIII_3726501_3726742_+	chrIII	3726501	3726742	-	41	2.91e-09	TGGCATGTGT	AGGTCTCGCCGCGAA	AAACCACATT	motif1	C14B1.9
ce4_chrIII_4176171_4176526_+	chrIII	4176171	4176526	+	49	1.63e-05	CCGTGGCGGT	ACAAAAGTTCAAATCGTGGCGCCA	CATGCGTTGT	motif2	C16C10.3
ce4_chrIII_4205734_4206284_+	chrIII	4205734	4206284	-	37	8.73e-06	TTTTAAGGGT	AAAATATTTTTCAAAATCGCGGGC	AGTTTCGTGA	motif2	R74.8
ce4_chrIII_4434397_4434800_+	chrIII	4434397	4434800	+	3	2.22e-06	ATG	CATGCACCTTGAAA	AACTACAGTA	motif3	C28A5.1
ce4_chrIII_4782065_4782380_+	chrIII	4782065	4782380	-	44	2.2e-05	AAGACCATGC	CGCAATTGCAAAAAAAGCGTGCCA	GGGTTGCATA	motif2	B0393.6
ce4_chrIII_6149383_6149737_+	chrIII	6149383	6149737	+	75	1.47e-05	AGGCGGCGGT	AATAAAATTCAAAGAAGCGCGAAA	A	motif2	wht-7
ce4_chrIII_6158662_6159049_+	chrIII	6158662	6159049	-	19	4.31e-05	ACAATTTCGA	AGTTACAACGAAAAAAATGTGCGA	AAAAATTGAA	motif2	tRNA:F42A10.t2
ce4_chrIII_7310641_7311012_+	chrIII	7310641	7311012	-	23	1.41e-08	GGAGAGATTT	GGGTCTCGACGCGAT	TGTACAAAGG	motif1	F56C9.3
ce4_chrIII_7310641_7311012_+	chrIII	7310641	7311012	+	54	3.06e-06	CTCCCGAAAA	GACGTGCCTTTAAA	GCAGTTTTTT	motif3	F56C9.6
ce4_chrIII_9001344_9001727_+	chrIII	9001344	9001727	+	74	6.65e-07	TTTAATGGAT	GGGTCTCGACGCGGC	AATGTTTTTC	motif1	F59B2.3
ce4_chrIII_9001344_9001727_+	chrIII	9001344	9001727	-	47	1.11e-08	CATTAAACGT	CCTGCGCCTTTAAG	ATTACGGTAT	motif3	zif-1
ce4_chrIII_9091315_9091662_+	chrIII	9091315	9091662	-	58	1.33e-05	ATCATTTTAA	AACTCAAAATAAATTTTGGCGCCG	TGCACAGCTC	motif2	glp-1
ce4_chrIII_9433562_9433862_+	chrIII	9433562	9433862	-	63	1.8e-05	AAAATTCTGG	AAGAAAAATCAAATTTTCGCACTT	TGAAAAGAAA	motif2	cpar-1
ce4_chrIII_10351533_10352007_+	chrIII	10351533	10352007	-	63	8.25e-07	AACAGTGTGC	GAAAAATGCGGAAAACACGCGCGT	TTTTCGGTTG	motif2	T07C4.3
ce4_chrIII_10903998_10905599_+	chrIII	10903998	10905599	+	12	8.82e-05	GAATTATACT	AAATCCCTCTAAAAACTTCCGGCA	AATTGATATC	motif2	unc-119
ce4_chrIII_11289815_11290136_+	chrIII	11289815	11290136	+	44	5.27e-08	AGTAAAAATG	TGTGCGCCTTTAAA	CGATTACGGT	motif3	smc-3
ce4_chrIII_12225182_12225510_+	chrIII	12225182	12225510	+	40	4.62e-10	TAGGCCCGTA	GGGTCTCGCCACGAA	GCACGAGAAA	motif1	gmn-1
ce4_chrIII_12225182_12225510_+	chrIII	12225182	12225510	+	5	0.000124	AATTC	AAAAAAATAGATTTACGCGGGCCC	CTAGGCCCGT	motif2	gmn-1
ce4_chrIII_12225182_12225510_+	chrIII	12225182	12225510	+	78	2.11e-08	AATTTCGAAC	CCTGCGCCTTTAAA	TTTACCGT	motif3	gmn-1
ce4_chrIII_12366844_12367594_+	chrIII	12366844	12367594	-	4	2.51e-08	AGTTTTAAAA	GGGTCTCGTCGCGAA	ATTC	motif1	Y75B8A.33
ce4_chrIII_12366844_12367594_+	chrIII	12366844	12367594	-	42	4.51e-06	TCGAGTCATT	GGAAATAGTAAAAAACGCCAGCGA	CTATTTATCA	motif2	Y75B8A.33
ce4_chrIII_12819104_12819310_+	chrIII	12819104	12819310	+	54	2.24e-06	TTGAAAGCGC	GAAACAATTTTCAAACTCGCGCCA	GAAAAATTCT	motif2	Y37D8A.2
ce4_chrIII_13185276_13185583_+	chrIII	13185276	13185583	+	57	0.000219	GAACCAAAAT	AAGACACTTTAACACCACGTGCGG	AATTAGAATA	motif2	gly-5
ce4_chrIV_3211951_3212306_+	chrIV	3211951	3212306	-	62	1.33e-06	AAACTTTGCC	GGGCCTCGAAGCGAC	TGAAAACGGC	motif1	puf-4
ce4_chrIV_4176381_4177087_+	chrIV	4176381	4177087	+	74	2.43e-05	AATTAGTCTT	TAAAAAATTTTGAAAATTCCGAAA	AA	motif2	dnj-15
ce4_chrIV_5486263_5486693_+	chrIV	5486263	5486693	-	84	1.85e-07	A	AGGTCTTGACGCGAA	ATTTAAAATT	motif1	B0273.3
ce4_chrIV_6421190_6421678_+	chrIV	6421190	6421678	-	26	6.58e-09	GAAATCAGGA	ACCAAAATGCAAAAATTCGCGCGT	TTTTAAAACT	motif2	puf-11
ce4_chrIV_7473162_7473689_+	chrIV	7473162	7473689	-	67	9.84e-07	ATTTACGGAG	TGGTCTCGCACGGAA	AATACATTTT	motif1	plk-3
ce4_chrIV_7829532_7829852_+	chrIV	7829532	7829852	+	62	1.05e-08	AAATTTCGTA	TGGTCTCGCAACGAA	ATAAAAACCG	motif1	C06A6.4
ce4_chrIV_7957889_7958841_+	chrIV	7957889	7958841	+	33	3.25e-05	TTCATCTGAT	CAAAACATTGAACAAAGGGTGGTG	CGCGCTCTCT	motif2	csr-1
ce4_chrIV_8061306_8061634_+	chrIV	8061306	8061634	-	29	0.000219	AAACAAATGC	AAGTACTGTAGCAAAGGCGCGCAA	CAGAGCGCAC	motif2	sax-7
ce4_chrIV_8728243_8728571_+	chrIV	8728243	8728571	-	1	1.8e-05	AAAACTATCA	AGAACATTTAAAAAACATCCGCAT	A	motif2	F21D5.2
ce4_chrIV_8888518_8888868_+	chrIV	8888518	8888868	+	28	7.41e-05	CATTTTAAAT	CGCACACGTGAAAACAGTGCGACC	GTAGTTTATG	motif2	oma-1
ce4_chrIV_8888518_8888868_+	chrIV	8888518	8888868	-	3	1.06e-05	TTTAAAATGA	TGTGCGTCTTTTAG	GAG	motif3	oma-1
ce4_chrIV_9588885_9589535_+	chrIV	9588885	9589535	-	81	5.41e-06	AATT	GGGTCTCACCACTCC	GCGGGAAAAT	motif1	F27C8.6
ce4_chrIV_9741173_9741610_+	chrIV	9741173	9741610	+	11	7.24e-07	ATTCTTTTGC	GAGATAAGAAAAAAAATTGCGGGG	GAGCACGTTT	motif2	gln-6
ce4_chrIV_11025920_11026346_+	chrIV	11025920	11026346	+	55	8.09e-05	CGAACCTGGG	AGTATAAGAATGAAAGGCCCGCAC	ACAACCGAGT	motif2	miRNA:mir-51
ce4_chrIV_11154717_11155237_+	chrIV	11154717	11155237	-	16	1.55e-06	TTAAAAACTG	AAAAACAGCGAAAATTTCGCGAAA	AACAATCGAG	motif2	C08F8.3
ce4_chrIV_11410157_11410456_+	chrIV	11410157	11410456	+	6	5.75e-06	CAACTT	TGATCTCGTAACGAT	TCTCAAATTG	motif1	F22B3.4
ce4_chrIV_12031027_12031255_+	chrIV	12031027	12031255	+	54	6.2e-05	CAATCTAACT	CCTCGAAAACAAAAATTCCCGCAC	TTTTCAAATG	motif2	T12G3.5
ce4_chrIV_12056654_12056939_+	chrIV	12056654	12056939	-	39	1.16e-07	CTCGACCTCA	CAGAAAAGGAACAAATTCGCGGGG	AATTTGTGTG	motif2	K08E4.2
ce4_chrIV_12360799_12361169_+	chrIV	12360799	12361169	-	19	2.2e-05	TTTCGCGCAA	AAAAAATTAGAAAAAAATGTGATC	ACTGATTTTC	motif2	ccr-4
ce4_chrIV_12408684_12408900_+	chrIV	12408684	12408900	+	39	4.18e-09	AGTGATGGAT	GGGTCTCGCCACGAC	CGGCATGCAA	motif1	F08G5.1
ce4_chrIV_12408684_12408900_+	chrIV	12408684	12408900	-	54	7.03e-06	CTCAAAATGT	GAAAAAATTCAAAATTGCATGCCG	GTCGTGGCGA	motif2	F08G5.1
ce4_chrIV_13154712_13154958_+	chrIV	13154712	13154958	+	15	1.66e-06	CCGAAATCGG	TATGCGCCTTGTAG	TTACGGTAAG	motif3	msh-5
ce4_chrIV_13415768_13416107_+	chrIV	13415768	13416107	-	17	0.000298	GATCAATAAT	AAAAGAATGGATATACAGGTGAGC	GCGCACAGAT	motif2	pik-1
ce4_chrIV_13512028_13512546_+	chrIV	13512028	13512546	+	66	2.46e-09	CGCGTTAAAA	TAAAAAATCCAAAATTTCCCGCGC	AAAAACGAAA	motif2	puf-3
ce4_chrIV_14196149_14196464_+	chrIV	14196149	14196464	-	32	3.25e-05	AGGTGTAGGT	CAAAAAAAAAAAAAATTTTTGCAC	AGAGAAATAT	motif2	F02H6.2
ce4_chrIV_14203193_14203484_+	chrIV	14203193	14203484	-	47	8.73e-06	ACAACAAATT	AATTCATTTGAAAAATTGCCGGAA	ATAGCCGCCA	motif2	F02H6.3
ce4_chrIV_14215785_14216082_+	chrIV	14215785	14216082	-	54	1.81e-07	CGTATTATTT	TGAAAAATGCAAAAATAGCCGCCA	CGATACTCGA	motif2	F02H6.4
ce4_chrIV_14792862_14793124_+	chrIV	14792862	14793124	+	64	6.2e-05	AATAAAGTTG	TTGAAAATCAGATATTTTGCGGGT	AGATCAAACC	motif2	gdi-1
ce4_chrIV_15029422_15029941_+	chrIV	15029422	15029941	-	17	0.000172	CGAAGATCAA	ACCAAAATGGGGAACTTTGACCCC	CCTTGGCGCA	motif2	Y41E3.8
ce4_chrIV_17273676_17274044_+	chrIV	17273676	17274044	-	18	8.82e-05	CAACAAACGA	CAATGAAAATTAAATTTTCAGCGG	CGCCGGCGCC	motif2	gln-5
ce4_chrV_2589716_2590056_+	chrV	2589716	2590056	-	26	8.53e-08	ATCAAAGGAA	AGTAAAATACAAATATACGCGGGG	AGATCAACAA	motif2	C29G2.2
ce4_chrV_4175399_4175848_+	chrV	4175399	4175848	-	48	9.12e-09	CGGCACACAT	GGGTCTTGCCACGAA	AGAGCTTGTT	motif1	coh-4
ce4_chrV_4175399_4175848_+	chrV	4175399	4175848	-	18	5.27e-08	TGTTTTGATT	TGTGCGCCTTTAAA	GAAATGGTAC	motif3	Y45G5AM.2
ce4_chrV_4376002_4376348_+	chrV	4376002	4376348	-	19	2.68e-05	GGCTGCAAAC	TTTTAAATTTGAATTTTTGCGCGC	GCGAATTTTC	motif2	F32D1.7
ce4_chrV_4637005_4637274_+	chrV	4637005	4637274	+	35	4.23e-07	CAAAGAAGGC	AGGGAAATTAGAAAACGCCCGCTG	CCGCCGTCGG	motif2	F54D11.3
ce4_chrV_4753905_4754349_+	chrV	4753905	4754349	-	34	2.95e-05	TCACTTGGAG	AGTGAGTGTGAGAAATGAGCGCGC	GCCATCCTTA	motif2	hil-4
ce4_chrV_4755053_4755771_+	chrV	4755053	4755771	-	19	8.09e-05	TTTTCCAGAA	GGAAAACAACAAAAATTTCCAAAC	GGTGAAGAAG	motif2	pgl-3
ce4_chrV_4889800_4890654_+	chrV	4889800	4890654	-	29	1.08e-05	GAAAATAGAG	AATGAATAAGAAAAATTTGAGCAG	GGAGGCAAAA	motif2	T19H12.2
ce4_chrV_4975030_4975253_+	chrV	4975030	4975253	+	20	2.68e-05	ACACCACCAC	CGCGAAATAGATCAATTTCTGCGC	GCGCATATTG	motif2	srsx-10
ce4_chrV_5995948_5996275_+	chrV	5995948	5996275	-	17	1.05e-08	AATCGCGGTT	TGGTCTCGCCACGAT	TACCACTACC	motif1	cpg-4
ce4_chrV_5995948_5996275_+	chrV	5995948	5996275	+	46	5.85e-06	GCGATTAAAT	GCTGCGCCTTCAGA	TTACGGTAGC	motif3	cpg-4
ce4_chrV_6214347_6214669_+	chrV	6214347	6214669	-	18	1.37e-06	AGATATTTCA	AGAAATTAAGGAAATTTCGCGGGA	GGAAAACAAA	motif2	rme-1
ce4_chrV_6702564_6702918_+	chrV	6702564	6702918	+	74	3.21e-07	AAAACATCGC	CGCGAAAATAGAAAAATGGCGGGA	AA	motif2	W02F12.3
ce4_chrV_8028671_8029099_+	chrV	8028671	8029099	-	13	0.000135	TTATGGTTGA	ATCAAAGTCAAAAAACTTGCAAGA	AAATGTTGCC	motif2	oma-2
ce4_chrV_9384166_9384482_+	chrV	9384166	9384482	-	53	3.22e-08	TCGCGCGCGC	GGGTCTCGAAGCGAT	GAACAATTTA	motif1	hum-2
ce4_chrV_9384166_9384482_+	chrV	9384166	9384482	-	70	1.08e-05	AATTAA	AGGGACATCGAGCTTTTCGCGCGC	GCGGGTCTCG	motif2	hum-2
ce4_chrV_9703419_9703703_+	chrV	9703419	9703703	+	32	1.65e-06	GCGCGCGATT	GGGTGTCGCCCCGCG	AACTATTTTT	motif1	xbx-6
ce4_chrV_9703419_9703703_+	chrV	9703419	9703703	+	62	2.9e-09	TTTTTTGACG	CATGCGCCTTTAAG	TGTACTGTAG	motif3	xbx-6
ce4_chrV_9784112_9784356_+	chrV	9784112	9784356	+	19	1.98e-06	CGAAAATAGC	GGCAGAATAGAGAACATGCCGCGA	CGAGAGATTT	motif2	F46B6.5
ce4_chrV_10732581_10732758_+	chrV	10732581	10732758	+	31	1.63e-05	TTTTTCGAAT	GAGGTCAGGGAAAAATGGGCGGGG	GGTTTAGAAG	motif2	T28B11.1
ce4_chrV_11554112_11554538_+	chrV	11554112	11554538	-	13	1.63e-05	TAACTGTTTA	AAGATATGTTTAAAAATCGAGCGC	CGGCGCGAGA	motif2	duo-1
ce4_chrV_11917079_11917304_+	chrV	11917079	11917304	-	66	4.85e-08	TTACGCAAAA	TGGTCTCGCCACGCG	TTTTGAAAAA	motif1	R31.2
ce4_chrV_11917079_11917304_+	chrV	11917079	11917304	-	30	2.27e-07	CCTTTTTGTG	TGTGCGCCTTTAGG	ATTACTGTAG	motif3	R31.2
ce4_chrV_12999902_13000255_+	chrV	12999902	13000255	-	5	1.14e-05	AGCAGCTGGT	GGGTACTGTCACGAA	TTAAC	motif1	far-4
ce4_chrV_12999902_13000255_+	chrV	12999902	13000255	-	55	2.24e-06	CCTAAATTGA	AGAAAAGGCAAAATTTTCGCGCGT	GTACAAGGAA	motif2	far-4
ce4_chrV_13131333_13131645_+	chrV	13131333	13131645	+	13	6.34e-07	AATGAAAAAG	AAAAATAAAAAGAAAGTGGCGCGC	TCGTCTCAAG	motif2	eat-6
ce4_chrV_13660036_13660286_+	chrV	13660036	13660286	+	33	5.26e-07	TTACATAATT	GGGTCCCGCAGGGAA	AGCGATGAGA	motif1	letm-1
ce4_chrV_13660036_13660286_+	chrV	13660036	13660286	+	67	6.47e-08	ACGGTATTTG	AATGCGCCTTTAAA	TTGTTTGTTA	motif3	letm-1
ce4_chrV_14192774_14193019_+	chrV	14192774	14193019	+	39	3.48e-07	TTTTAAAGGT	GGGTCTTGACGCGCG	AGTTTCAAAA	motif1	ZC376.7
ce4_chrV_14192774_14193019_+	chrV	14192774	14193019	+	68	2.9e-09	TCAAAACGTC	CATGCGCCTTTAAG	GATACTGTAA	motif3	ZC376.7
ce4_chrV_14992324_14992960_+	chrV	14992324	14992960	+	36	4.51e-06	CTGTAAACTC	CAAAAAAACCAGAAATGCGCCGAA	AACACTCAGA	motif2	T01C3.3
ce4_chrV_16793192_16793475_+	chrV	16793192	16793475	+	30	7.85e-07	CTCGTGCGCG	TGATCTCGCAACGAT	GCGCGTTTGC	motif1	W06H3.3
ce4_chrV_16793192_16793475_+	chrV	16793192	16793475	-	3	2.83e-06	GCACGAGGTA	CATGTCCCTTTAAG	AAT	motif3	W06H3.3
ce4_chrV_16949909_16950176_+	chrV	16949909	16950176	-	35	2.52e-06	CAGAGAAAGC	AGGGAAATTAGAATCCGTGCGCGC	CCGCTGTGGG	motif2	fbxa-111
ce4_chrV_19133464_19133752_+	chrV	19133464	19133752	+	12	2.68e-05	GTTTAAATGA	CCTAAAAACCAAAAAATACCCCCC	AGAAGAGGTA	motif2	Y39B6A.10
ce4_chrV_19911197_19911611_+	chrV	19911197	19911611	+	0	1.32e-07		ACTGCGCCTTTAAA	AACTACCGTA	motif3	chk-2
ce4_chrX_12365301_12365566_+	chrX	12365301	12365566	-	49	7.24e-07	AGGGAGGGGA	GAGTCAAAAAGAAAATGCGCGCGG	CAGGTGGGTC	motif2	F19H6.4
ce4_chrX_14247431_14247737_+	chrX	14247431	14247737	-	42	1.99e-05	AAAAAGAAAC	AATGGAAAGATGAAATGTGCGCGG	TGCGCGGGCC	motif2	K04C1.5

## Sheet: non-specfici
Chromosome	Peak Start	Peak Stop	Strand	Start	p-value	Sites			Motif
chrI	26739	27432	-	33	0.000161	ATTCATAATA	ATTTTGTAGTTTTTTTTAAG	TTTTAATGGA	motif3
chrI	110212	110959	-	21	0.000197	TAAAACTAAT	TATTTTTTTCAATTTTTAGC	TGAAATTATC	motif3
chrI	323417	323947	-	42	1.28e-05	TTTAATTTAT	TTTTTTATGCACGTTTTGCT	GAAAAAGTGG	motif3
chrI	443450	443783	-	56	5.59e-09	ATTATAATAA	TTCAAGTGCGCTCCATCGAAC	ATTGAAATCT	motif1
chrI	534111	534634	+	79	8.57e-06	GTTTTTCTGA	TTTTTTTTTCGTTTTTTCGT	A	motif3
chrI	719750	720240	+	31	1.28e-09	GTAATCCCCG	AGCAATCGCGCTCCACCGGAC	TAACCTACAC	motif1
chrI	1832525	1832915	-	17	2.78e-10	GAAAGGGCAT	ATCGCGGCGAGACCC	CAAACGGAAA	motif2
chrI	1832525	1832915	+	80	5.85e-08	AGGCCTAAAT	TTTTTTTCGAATTTTTCGAC		motif3
chrI	1834975	1835866	+	30	9.62e-05	TCTAAACCGC	ATTTTTTCTTGTTTTGTTCT	GAATAAAATG	motif3
chrI	2306745	2307105	-	53	1.14e-06	TGAGGCGCTT	GGCAACCCTGCTCTATTGTAC	ACCCTACTAT	motif1
chrI	2312898	2313365	+	43	6.86e-08	GACACACGAA	ATCGCATCGAGACCC	TTCCAACCAC	motif2
chrI	2401412	2402190	+	4	6.22e-05	TCTT	AATTTTTTGGGTTTTTTTAT	TCGGAAAAAA	motif3
chrI	2433509	2433961	+	51	6.61e-09	AATCGGCTGA	ATCGCGTCGAGACCC	GATCGATTAA	motif2
chrI	2433509	2433961	-	21	3.49e-05	TCAGCCGATT	TTGTCGGCGCGTTGTTTGAA	AATAGTTTTT	motif3
chrI	2620327	2620716	+	23	3.17e-09	TCAAACAAGC	TGCAAGTACGCTCTACCGTAC	GAAGCCATTT	motif1
chrI	2830213	2830634	-	68	1.28e-05	ATCGAATTCA	AATTTCCCGCGTCTTTCCCC	TCTCCATGGC	motif3
chrI	2995909	2996653	+	42	0.000132	GCTCCCCTTT	TCGTTGCTCCCCTTTTCGTA	TCTCCCCTTT	motif3
chrI	3032726	3033142	-	20	1.43e-06	CCAAGGACGC	CTGCTGGCGCATTCTTCGTC	TCGTTGGCAC	motif3
chrI	3147686	3148214	+	37	9.82e-06	GACGACAAGT	TTTTTACCGCGATTTCCGCC	AATTTCAAAT	motif3
chrI	3162396	3162821	+	51	4.53e-07	GACGTTTGTT	TTCCCATCGAGACCC	GCCGACCGTG	motif2
chrI	3265863	3267232	-	32	0.000161	GGCAATTTCC	TTGCTTGCAAACTTTTTTAT	GGCGAAAAGA	motif3
chrI	3466602	3467201	-	36	1.17e-11	TTTAGAAAAT	AGCAAGCGCGCTCCATCGCAC	AAGACAATGC	motif1
chrI	3481367	3481750	+	34	5.59e-09	ATAATGATTA	CGCAATCGCGCTCCATGGACA	ACTAATTGAA	motif1
chrI	3481367	3481750	-	6	0.000316	CGTAATCATT	ATTTGGACACTTTTTTCCTT	GAAAAA	motif3
chrI	3516247	3516679	-	3	4.23e-09	TGCACAGAAA	CGCATTCGCGCTCTACCGCAC	AAT	motif1
chrI	3516247	3516679	+	80	0.000107	AAAAAAACTG	TTTTTATTCCAATTTTTTTC		motif3
chrI	3546867	3547270	+	66	0.000379	ATTTTCAAGG	ACTTTTGCGGACTTTTGCCA	GCGTCTAAAA	motif3
chrI	3600633	3601147	+	43	1.81e-08	GAAAATGGGA	GGAAAACGCGCCCCATCGCAC	TTTTCCAATT	motif1
chrI	3600633	3601147	-	3	8.57e-06	AGCAGTGTTG	ATTTTTGTTTATTTTTCATT	TTT	motif3
chrI	4139265	4139729	-	8	3.62e-06	CAGTTAGATC	TGCAGGTTCTCTCTACCGTAC	CCCTCCTC	motif1
chrI	4139265	4139729	+	75	0.000178	ACGCCTCTTC	ATTTTCCATCCTTTTCCGAA	CGGAA	motif3
chrI	4270353	4270860	+	21	2.74e-05	CCAGCGACTA	TTGCTGACGCCTTTCCCTTT	GCGCATTTTT	motif3
chrI	4647042	4647467	-	53	2.78e-10	ATTTCGTCTC	ATCGCGGCGAGACCC	CGACGTTGGA	motif2
chrI	4647042	4647467	-	70	0.000453	TTGACACAAG	TTGCCTGCCGACATTTCGTC	TCATCGCGGC	motif3
chrI	4747410	4747758	-	19	5.59e-09	CGTCAGAGGA	TACAAGTGCGCTCCATTGAGC	GAACATGTTT	motif1
chrI	4829745	4830144	-	47	3.35e-06	AACAAGTGTA	TGTCACCGCGCTCCTTTGAGA	AAGAAAACGG	motif1
chrI	4829745	4830144	+	9	0.000453	AGAATTCTT	TCGTTGGCGTTCTTTTTTGA	ACATAGCGCC	motif3
chrI	4926394	4926798	-	55	5.59e-09	AATGAAATAA	TGCATGTACGCTCCATTGAAA	ATCTGTTATG	motif1
chrI	4926394	4926798	+	1	3.2e-07	T	GTCGCGCCGAGACAC	TCATTTTCAA	motif2
chrI	4926394	4926798	+	25	0.000132	CTCATTTTCA	AATTCGTTGTATTTCTCTTC	CATAACAGAT	motif3
chrI	5130701	5131568	+	70	0.000346	TCACGTATAT	TTTCTCAGGACTTTCTTTTT	ATTGGAGAGA	motif3
chrI	5137896	5138306	+	21	0.000178	TTCAAATTCA	AATTTGCCGCCATTATCGTT	GCTGACGTTT	motif3
chrI	5244050	5244574	-	17	1.02e-10	ATAAATGGGC	GGCAAGTGCGCTCCACCGCAC	AATTGCCTCC	motif1
chrI	5291742	5292142	-	43	6.13e-07	CGCCAACGCC	CTGCTGGCGCGATTCTCGTG	CAGTGGCAAA	motif3
chrI	5653482	5653948	+	24	1.43e-06	CTAAGAATCT	TCATTGGCGCAATTCTCGTG	CGTTGACGCA	motif3
chrI	6011732	6012190	-	21	4.2e-08	GCACGAGTGA	GGCAGGTGCGCTCCAATGCGA	ATTTCTTTGC	motif1
chrI	6011732	6012190	+	49	0.000178	GCCTCACTCG	TGCTTGTTTCGTTTTTTTAT	TCTCATTCAA	motif3
chrI	6220752	6221242	+	63	1.93e-06	GTGTGTGTTT	GCCGCTTTGAGACCA	CACGCCGTAA	motif2
chrI	6446441	6447253	-	46	2.43e-05	TTGTTATGGT	TTTTTCCTGATATTTTCATT	TCGACACATA	motif3
chrI	6554464	6555060	+	7	2.43e-05	TCATGTT	TTGTTGATTTATTTTTCATT	TTGTGAGACA	motif3
chrI	6626696	6627159	-	43	3.81e-07	TAAAATGCAA	GGCAACTTCGCCCCATTGATA	CGCGAAGAGA	motif1
chrI	6724358	6724735	+	43	2.11e-07	TTTTGGTAAA	TGCAGTTGCGCTCCGATGATA	ATATGTCGCA	motif1
chrI	6780041	6780481	+	32	1.1e-06	GAAACATGAG	ATCGTGGTAAGACCA	TCAGGGAGGA	motif2
chrI	6780041	6780481	-	68	0.000346	ATCGCGCGCT	CATTTCGCGCGTTCCCTCCG	ATTTGCCGCC	motif3
chrI	6799447	6799878	+	71	3.74e-08	GTGCACATGA	TGCATTTGCGCTCTATCGGTC	ATTCGATT	motif1
chrI	7283472	7284093	-	24	1.66e-05	ACACAATTTT	GTTTTCTTTCACTTCTTTTC	CCACTAAAAA	motif3
chrI	7314071	7314793	-	16	1.68e-06	TGTGTGTTGT	TTTTTGCCGATTTTTTTTTC	AGTTTTTATT	motif3
chrI	7814523	7814922	+	29	8.23e-08	CCACGTGTGC	TGCAACCCCGCTCTATGGCTA	ATGTTGTCTG	motif1
chrI	7935533	7936354	+	41	1.67e-05	TTTTTTCTTG	TTAATCCTCGCTCTATTGATA	AAAATACAGT	motif1
chrI	7961634	7962111	+	71	3.46e-07	AAGTGCGGCA	AGCTACCTCGCTCCACTGCAC	TTTTCTGT	motif1
chrI	8024507	8024925	+	50	7.3e-07	TGCCCGCCTG	GTGCTGGCGCACTTCTTGTG	AGACCTGCGT	motif3
chrI	8406544	8407142	+	16	4.42e-05	GTTCTCTGCT	TTTTTCAATCATTTTCTCTT	TTTCCTTACT	motif3
chrI	8416170	8416503	+	26	6.66e-06	TTAAGCTGTA	TGCAAACGCGCTCTGAAAGGC	AAAAGCGAGA	motif1
chrI	8416170	8416503	-	52	0.000379	GCTCGTTTCT	CTGCTGCCTCTCCTCTCTCG	CTTTTGCCTT	motif3
chrI	8590518	8590896	-	6	0.000119	AGAAATCGCC	TTGTCGTCACTCTTTTTGTT	GAAGAG	motif3
chrI	8696148	8696587	+	76	2.05e-08	GTCATCATAA	AGCATGTGCGCTCCGTCGAAT	TTT	motif1
chrI	8696148	8696587	-	11	0.000107	GTCGAAATTC	ACTTCCTTTCATTTTTTCAA	AGCACTCCCT	motif3
chrI	8759680	8760162	-	17	8.29e-06	GACGAGGCCT	AGAAAACGCGCCCTGCAGTTT	TCTATACCGC	motif1
chrI	8813203	8813693	+	54	0.000262	ACGATTGTAC	ATTGTGGAGCGTCTTTTGCG	TCGTGAGGTG	motif3
chrI	9226676	9227096	-	28	6.66e-06	GCAGACATTC	AGTAATTGCGCTCCATTTATG	ACATTGTGGC	motif1
chrI	9226676	9227096	+	80	0.000238	GCTAGCAATC	TCTTCTTCTCAAATCTTGCA		motif3
chrI	9505944	9506371	-	36	3.49e-05	TTTCGCAAAA	ATTTTTTCTGATATTTTGAG	ACCCGAAGAA	motif3
chrI	9619751	9620240	-	56	6.66e-06	ATTCAAATGA	GCCAAACATGCTCTACCGTAC	CTTGCAACAG	motif1
chrI	9619751	9620240	-	19	3.32e-09	GTGAAGGCAA	ATCGTTGCGAGACCC	CTCCCCGCGA	motif2
chrI	9664983	9665539	+	42	6.95e-05	GATTCCTTGT	TTTCTCCATCGATTTCTGTG	CGTTATTGCC	motif3
chrI	9668958	9669592	+	72	2.45e-07	TCGCTTTTTT	ATTTTTTCGCAATTCTTGAT	TCTAAACT	motif3
chrI	9688696	9689124	-	40	2.54e-09	CGGTGACAAT	TTCGTGGCGAGACCC	ACATGGGGCG	motif2
chrI	9688696	9689124	+	76	2.43e-05	AGCCTATGGC	TGTCTTACTCATTTTGCGAT	TTTT	motif3
chrI	9961935	9962388	+	42	0.000453	TTAATTTTCG	AGACTCTCGATTTTTTCTTT	TCAAGGTCAA	motif3
chrI	9979646	9980174	-	18	3.1e-05	CAAGTGGCGA	GTGCTGACGCATCTCCCGTG	CACGCGAAAC	motif3
chrI	9988790	9989158	-	28	3.93e-05	CACATTTATC	TCGTTTCTGCGTCTCTCTCA	CCTTCCTGTA	motif3
chrI	10185536	10186110	+	66	2.74e-05	TCAATTCTCT	CCTCCCTTGCAATTTTCGTG	TCACTATGCC	motif3
chrI	10190827	10191457	-	59	5.56e-05	GACAATCAAC	TTATTTTTTAAATTTTCGTT	TTACAGAAAA	motif3
chrI	10551350	10551865	+	63	5.6e-10	AAATTTTCTG	CGCAAGTGCGCTCCATTGAGA	ATACAAATGC	motif1
chrI	10551350	10551865	+	27	4.96e-05	TGAAATTTCT	TGTTTCCCTCCTTTTTTTTA	TTTGATAAAT	motif3
chrI	10598305	10598877	+	58	1.72e-07	GCTTTCACAA	TGCATTTTCGCTCTACTGTCA	ACAATTTTTC	motif1
chrI	10632996	10633485	+	37	6.41e-09	TTGGGTCGGA	TGCAAACACGCTCCATGGTGA	CAAGAAAGAG	motif1
chrI	10642189	10642665	+	41	3e-05	AGGAAATGAT	AAACAACGCGCGCTATGGAAT	ATCGGAGTGT	motif1
chrI	10642189	10642665	-	8	0.000146	ATTTCCTCCT	TTCCCGGCGAATTTCTCCTA	ATTTCTCG	motif3
chrI	10687024	10687371	+	80	1.43e-06	GCGATTTATT	ATTTTGGCGCGTTTATCTTT		motif3
chrI	11182053	11182798	-	47	3.63e-06	ATTTATTTGG	TTTTTCTTGAAATTTTCTTG	TGTTTTATTG	motif3
chrI	11611251	11611677	+	46	4.57e-09	CCAAGGGGTC	GTCGTTGCGAGACCC	ACCACTCGTA	motif2
chrI	11893689	11894092	+	2	5.9e-08	AA	TGCAAACGCGCTCCACGACTA	ACTTTCTCCA	motif1
chrI	11910829	11911238	+	68	7.17e-06	GTGCCAGCCT	TGCGTTCGCGCTCCGCCCCCT	TTAGTCATTT	motif1
chrI	12182955	12183503	+	65	2.32e-05	TCCGAAATAA	CGCTAGCGCGCTTTGTTTATC	GTAAATCCAC	motif1
chrI	12182955	12183503	-	9	3.63e-06	CTTTTTATTT	ATTTTTGTTCACTTTTTTCT	GTTTTTAGC	motif3
chrI	12426677	12427134	+	19	2.95e-08	TTGATGGTTT	TGCAAACGCGCTCCGTTAAAC	ACTTCTTTTG	motif1
chrI	12741065	12741464	-	52	5.74e-06	TTGTTGCGCG	TGCATTTGTGCGTCGCCGTGT	TTGCGTACTT	motif1
chrI	12858171	12858671	-	52	3.63e-06	TTTATCGCGA	TTTTTTCAGCAATTTTCTCA	TTTCTTCTAG	motif3
chrI	12995457	12996192	+	18	3.13e-06	GCTTCCAAAA	AGGCTGGCGCACTTCTCGTG	TCCGAGGATA	motif3
chrI	13514125	13514559	-	4	1.66e-05	TCCTAGTGTA	TTTTTGCTCCTTTTTCCGAC	TTTT	motif3
chrI	13628448	13629090	+	19	0.000146	AATTTTTGAT	GGTTTTCCATATTTTTCGAC	AATTTCCTCA	motif3
chrI	13839859	13840476	+	43	5.56e-05	TTTACAGCGC	TTTTTTCAGGTTTTTTTTAG	TTTTAAAAGT	motif3
chrII	155746	156489	-	25	8e-07	CTACAGATTA	GGGAAACACGCTCTACCGCAA	CACACGCGTA	motif1
chrII	285559	286577	+	52	6.22e-05	CGGCAGTAGT	TTTTTTTTCCGATTTTTGGA	ATAAATTAAG	motif3
chrII	410786	411313	-	22	7.34e-09	TTTGCGCGCA	AGCATTCGCGCTCTATTGAAA	AAGCGCGAGA	motif1
chrII	410786	411313	+	59	2.45e-07	CAAAGGGAGA	CTGCTGGCGCATTTCTTGAT	CGTTGGCGCG	motif3
chrII	476062	476389	-	21	1.53e-10	GGCCATCGTC	GGCAAGCGCGCTCTACCGCAC	GCCTGTGCAA	motif1
chrII	2504409	2504839	-	48	1.09e-08	AATAGAAAAT	TGAAAGCGCGCTCCATTGGCA	CGCGTTAGAG	motif1
chrII	2504409	2504839	+	7	0.000119	ATAATAA	ATTCTCCCGCACTCTCTCTG	CGTCTCACGC	motif3
chrII	2637993	2638602	-	20	4.15e-11	AGCAAAAATA	AGCAAACGCGCTCCACCGCAC	ATCATACAAT	motif1
chrII	2637993	2638602	+	72	1.28e-05	ATTTAAGGTT	TATTTTCTCCATTTTTTTTT	TCACTTTT	motif3
chrII	2919064	2919460	+	7	0.000379	GAAGCCT	TCTCTATCGACTTTTTTTTC	GTCGGTTCAG	motif3
chrII	3482214	3482611	+	41	5.59e-09	GGCCATGTGG	TGCAAGTGCGCTCTGTTGCGG	ATTTTTATAT	motif1
chrII	4299199	4299658	-	60	1.34e-07	GCGTCGTCTC	TTCCCTGCGAGACCT	TCTCCGAGCG	motif2
chrII	4603007	4603445	-	35	0.000346	CCGCGAGGGT	TTTCTCGTCCACCTCGTGTG	TACTCCTCTT	motif3
chrII	4698235	4698664	+	56	2.98e-07	CGTACCTCAA	ATCGCGGTAAGACCC	AGGAGGAGGA	motif2
chrII	4701136	4702003	-	3	0.000379	CTAAATACGG	ATATTTTCAGAATTTTCGAT	GAC	motif3
chrII	4706336	4706713	+	45	8.89e-09	AAACAAACAA	ATCGTGGCGAGACCA	TGCAGTCTGC	motif2
chrII	4739876	4740415	+	34	6.95e-05	AAATTTTCCT	TTTTCCCGCCGATTTTCGCT	ACTTCGGCCA	motif3
chrII	4851530	4852070	-	74	3.62e-05	TGATC	GGCAATTGCGCCAACCCGCAC	TGAAAAAGCG	motif1
chrII	4851530	4852070	-	35	3.1e-05	GCCAGCATAA	CCCCTTGCGCGTTTCTTGAT	TTTCAGCGGG	motif3
chrII	4904245	4904611	-	6	1.05e-07	TTGGTTTACT	TTCGTGGCGAGACAC	ATCAAA	motif2
chrII	4904245	4904611	-	61	0.000178	TACACTCTAC	GCGCTGCTGCAACTTTTCTG	TCAAGTTGTC	motif3
chrII	5061743	5062158	+	55	2.74e-09	CGACTGCAAA	TGCAAATGCGCGCTACTGCTC	CTGCTATTTT	motif1
chrII	5346252	5346702	-	55	9.58e-09	CAAAAATTAA	TGCAAACATGCTCCACCGCAA	CCATCAAATT	motif1
chrII	5346252	5346702	-	5	0.000132	CAAAATTGAG	TTTTTGTCCCCATTTGCTCC	TGATC	motif3
chrII	5649426	5649824	+	19	1.24e-06	CCGATAACTG	AACAGTTGCGCTCTACTGACA	GACGACCGAA	motif1
chrII	6047613	6048215	+	20	9.62e-05	CTTGCACTTA	TTTTTGTCTTAAATTTCAAT	TTTTCTTCTG	motif3
chrII	6245258	6245628	-	47	7.31e-07	AATTCTAAGC	AACAAGCACGCTCCAGCGAAC	ACAAATTTAC	motif1
chrII	6320894	6321394	+	51	4.23e-09	AATGGGAGTA	AGCAAACGCGCTCTGTCGAGA	CTCTTTTTAG	motif1
chrII	6320894	6321394	-	14	0.000217	ATTTTAGTTT	TTTTTCACTGAAATTTTATT	GATTTTCCGG	motif3
chrII	6489750	6490100	-	48	2.12e-08	CGTACTCCTA	GTCGTTGCGAGACCA	CTTGGCATGC	motif2
chrII	6734652	6734980	+	47	2.03e-09	CAACGAGAAA	AGCAAACGCGCTCCATTGTTA	CAGAAAAATT	motif1
chrII	6741403	6741750	+	41	3.14e-07	AGGTCTCCCA	AGCAAACTCGCCCTAGTGCAC	ACCTAACTTT	motif1
chrII	7050101	7050460	-	40	8.24e-11	AAAAAAATAA	TGCAAACGCGCTCCATTGTGA	GAATTCAGAG	motif1
chrII	7050101	7050460	+	67	1.43e-06	TGCATTATTT	TTTTTCGCGGAATTTTTTTT	GCAGTTGCAG	motif3
chrII	7151682	7152458	-	75	3.57e-07	GACGA	TTGCTGGCGCGTTTCGCGTG	AAATGCTGCG	motif3
chrII	7663452	7664626	-	6	8.58e-08	GGGTACGGTA	TTCGCTTCGAGACCT	CCATCA	motif2
chrII	7781022	7781426	+	23	3.29e-10	AATAAAAACA	TGCAAGTGCGCTCTATCGTGA	ACAACCAATT	motif1
chrII	7860170	7860658	-	76	0.000161	CACC	ATGCTCGTACACTTTTCTCA	CGACACTTCT	motif3
chrII	8039300	8039694	-	55	1.53e-10	TGTCTAAACG	TGCATGTGCGCTCCACTGCAA	CAAAGCTGAC	motif1
chrII	8062186	8062690	+	23	4.42e-05	TGCAGCTGCA	TTGCTCCTTCGATTTTTCTA	TCTCTTGCGC	motif3
chrII	8157880	8158313	-	24	1.28e-05	GCACTTACCT	TTGCTGACGCACGTTTTGTG	CCATTTTGAA	motif3
chrII	8162195	8162551	-	60	3.81e-07	AATTTGATGA	TGTATGTTCGCTCCATTGACA	ATTAGCAACG	motif1
chrII	8282981	8283711	-	45	2.54e-09	AAATACTGGT	TTCGTGGCGAGACCC	ACTTGAGTTC	motif2
chrII	8328790	8329296	-	63	6.61e-09	TGCTAATTAC	TTCGCTGCGAGACCA	TACGAAGCGA	motif2
chrII	8561086	8561608	-	72	2.58e-07	AGACCGG	TGCATACACGCTCCGTCGACG	GCCACGCGGT	motif1
chrII	8566008	8566432	+	3	7.37e-08	TGT	GGCAAGTGCGCCCCCTCGCAC	TAACCAAATA	motif1
chrII	8566008	8566432	-	61	0.000238	AAGTTCACGG	TTTCTCCTTCGTATTCCAAA	TCACTTTTCC	motif3
chrII	8603518	8603866	+	5	1.89e-05	CTGAT	GTTTTGGCGAGTTTCCTCAT	TTTCCACTTT	motif3
chrII	8940245	8940681	-	44	4.6e-07	CTTTTCCTGT	TGCAAACGCGCTCCGATTCTT	TTCTGTTGAT	motif1
chrII	8940245	8940681	-	3	0.000197	GCAAACAAGC	ATGTTGATTTCTTTTTCTTT	TGA	motif3
chrII	9098902	9099329	+	71	1.28e-05	GTTATTCGGA	TTATTGACGCGTTTCTTCAA	ATGTACCAA	motif3
chrII	9706134	9706535	+	10	1.4e-07	CTTGCTGGTG	TGCAACCATGCTCCATTGGAC	AGACGTTAAT	motif1
chrII	9940301	9940903	+	49	9.82e-06	TGTCATCAAA	ACTTTTTCGGATTTTTCTCA	ATTTCGTTAT	motif3
chrII	9968100	9968620	-	44	1.66e-05	TGCACACATT	TTTCTTAAGCATTTTTTAAA	AGTGGAATAT	motif3
chrII	10033321	10033763	-	49	3.92e-06	TAAATGTTTG	AGTAGCCTCGCTCTATTGCTA	ACTTTAGCCT	motif1
chrII	10099870	10100188	-	31	3.7e-08	TCTCTTCTTC	GTCGTTGCGAGACCT	GCCGCAATGT	motif2
chrII	10248289	10248709	-	38	1.83e-08	CCAATGACAT	TTTCTGACGCATTTCTCGAT	ATCGTAAAGT	motif3
chrII	10416272	10416766	+	16	0.000197	TATTTTTTAT	TTTTCGAGGAATATTTCTTT	TTTTTTTAAC	motif3
chrII	10563147	10563906	-	25	3.14e-07	AAAATTATAA	AGCAACCGCGCCCTAACGTCA	GAATCACCAA	motif1
chrII	10658667	10659096	-	4	1.79e-09	CCAACATCTT	GTCGCTGCGAGACCC	GTCC	motif2
chrII	10658667	10659096	+	54	0.000288	GCAGTGATTC	TTTTTTATTCGAATTTGGCT	GCATTTATTT	motif3
chrII	10823978	10824409	-	32	7.27e-08	CTTTGAATGT	TTTTTGGCGCGTCTTTTGAG	AAGTGTGCAG	motif3
chrII	10868668	10869096	-	17	2.78e-10	TCGTCGGCAA	ATCGCGGCGAGACCC	GCGAGCTTTT	motif2
chrII	10872447	10872854	-	65	2.16e-09	TCGACATGTG	ATCGTGGCGAGACCC	GAGGTGGCTG	motif2
chrII	11132455	11132871	-	20	9.26e-10	TTTGGAACAC	TGCAATCGCGCCCCATTGCTA	AATAATTCTT	motif1
chrII	11238899	11239313	-	51	4.7e-10	AATAAATTGT	TGCAAGCGCGCCCTATCGCAT	ATGTTGAAGA	motif1
chrII	11238899	11239313	+	79	0.000494	GCAACAATTT	ATTTTTCTTAATTTATTTTA	T	motif3
chrII	11293311	11293778	-	15	8.39e-09	CCGCAGGGAA	TACAAGTGCGCCCCACCGCAC	TCCTCTTTTT	motif1
chrII	11293311	11293778	+	40	0.000379	CTTGTATTCC	CTGCGGACGCATATTTTTCG	GGACATGGAA	motif3
chrII	11345467	11345942	-	40	2.33e-08	TAACATATGA	TTGTTGGCGCGTTTCTCATT	CCTTGCGCGT	motif3
chrII	11347752	11348530	+	37	9.82e-06	GTTTTACTCG	ATTCTTGCTAATTTTTTCCG	GGAAAACATA	motif3
chrII	11675844	11676337	+	30	5.63e-06	GCACTCGCGG	TTGTTGGCGCATTTCACGTG	CATTGCCACG	motif3
chrII	11874501	11875050	+	69	1.51e-09	TTTTCGCGCG	TTCGCTGCGAGACCC	GACGCTCTTA	motif2
chrII	12107552	12108144	-	36	1.21e-06	ACGAAAATAG	ATTTTTCATCGTTTTTCGCT	CAATTTCTAT	motif3
chrII	13083624	13084150	+	54	1.68e-06	TTACTTTTAT	TTTCTGTCGCATTTATCGCC	AATTACAATC	motif3
chrII	13369151	13369552	-	48	7.31e-07	TCGAGATGTG	TGCATTTGCGCGTCACGGTGT	ATGCACAGAA	motif1
chrII	13575456	13575849	+	78	3.35e-06	TTTCTCGGGT	TCTATTCGCGCTCCGCCGCAT	T	motif1
chrII	13575456	13575849	+	46	0.000262	CCCGAGTTGT	GTTTCTCTGCGCTCTCCGCC	ACTTTCTCGG	motif3
chrII	13976058	13976482	-	74	2.74e-10	AAGTG	TGCAAGCCCGCTCCATCGCAC	TCCTACATTT	motif1
chrII	14059610	14060254	+	47	0.000119	AATTTTAAAA	CTATTTTTTAATTTTTCTTT	GGATTTCATA	motif3
chrII	14154233	14154847	+	45	1.03e-06	TTTTTCCTTT	TTGCTGCTGAATTTTTCGAT	TTTTTTTTCA	motif3
chrII	14234065	14234822	-	2	2.74e-05	TTTTCTTTAT	TTTTTTCATTGATTTTCGTT	AT	motif3
chrII	14357564	14358300	+	78	5.56e-05	TTCTTCTTTT	TCTCTCCTTATTTTTTCGAT	TT	motif3
chrII	14412926	14413336	+	35	7.31e-07	AAAATCGAAT	TACAATCGCGCTCCAACGGTT	CGTTTGGTTT	motif1
chrII	14488439	14488928	+	78	4.42e-05	AAGCGGGCAC	ACACTGGCGCGTTTTTGGTG	TT	motif3
chrII	14794730	14795326	+	60	0.000146	CTCTATTTGA	AATTCCGCGCAAATCTCATG	GACGCGGCCT	motif3
chrII	14856792	14857200	+	71	0.000217	CGCCGGCCTA	GGTTTCGCACACTTCTCGGC	CATTTTTTC	motif3
chrII	14969201	14969583	+	61	3.67e-09	AAGGCAGACG	AGAAAGTGCGCTCCATTGCAA	AAAATATTTT	motif1
chrIII	471700	472352	+	77	3.63e-06	ATTTTTTCGA	TTTTCTTCGAATTTTTCAAT	CAT	motif3
chrIII	491046	491510	-	68	3.29e-10	AAAGGAAAAA	TGCAAGCGCGCTCCACCGGCA	CGTGTTAGAG	motif1
chrIII	598206	598533	-	40	1.89e-05	CATTCCACAC	TCTCTCGCACATTTCTCAAT	CAATAGAGGA	motif3
chrIII	793580	794001	-	28	7.62e-10	GTGTGTCAAA	GTCGCGGCGAGACCC	ACACCAAGAC	motif2
chrIII	1202146	1202550	-	19	2.46e-12	ACGCGCATGT	TGCAAGTGCGCTCCATCGCAA	CGTCATGATT	motif1
chrIII	1533066	1533940	-	61	0.000119	GAGTCTTCGT	GATTTTTAGAGTTTTTCTAG	TGGATTTTCG	motif3
chrIII	1618590	1621232	-	48	1.97e-06	TTTTACAGCA	TTTTTTCCTCAATTTTCACA	TCAAAATCCC	motif3
chrIII	1777467	1777807	+	16	3.57e-07	AAATAAATTT	ATTTTTTTGAATTTTTCGTT	CCAACTACGG	motif3
chrIII	1859251	1859983	-	79	8.64e-05	G	ATTTTTCCGGAAATTTCCCA	GTATATTTTG	motif3
chrIII	2487104	2487457	-	7	1.67e-05	ATTAGAAGTC	CGCAATTGCGCGTCATATCGG	GCGCTTT	motif1
chrIII	2528602	2529016	-	30	2.51e-08	GTTGGCTCTC	TTCCCTGCGAGACCC	GCGGCATCTC	motif2
chrIII	2768417	2769426	-	23	1.28e-05	ATTTTCATGT	TTTTTGATGTTTTTTTCCTT	TTTTTTTGGC	motif3
chrIII	2785669	2786348	+	38	1.28e-09	AAAATAATGC	AGCAAGTGCGCTCCAACGCAA	AACCCCATTG	motif1
chrIII	2785669	2786348	+	65	0.000262	GCAAAACCCC	ATTGTGGAGCGTTTTGTGCG	TGAGAGGTGT	motif3
chrIII	2804431	2805778	+	50	1.28e-05	CGAAAACCCC	ATTTTTCTGCAAATTTCAAT	AGTTTTCTCG	motif3
chrIII	2814912	2815646	+	10	3.93e-05	GGTTTGTTTA	TTTCTTCCGCGGTTTTTTTT	TCCATTTCCG	motif3
chrIII	3067890	3068311	+	23	1.92e-11	GCAATTTTAA	TGCAAGCGCGCCCCACCGCAC	TACTTAGAAG	motif1
chrIII	3070000	3070479	+	42	0.000178	CGGTGCGTGT	TGTTTAGCGCATTTATTTTT	TCGCCTAAAA	motif3
chrIII	3248633	3249298	-	47	0.000107	AGAAAAGTAA	TATTTCATTAATTTTTCAAC	AATTTAGATT	motif3
chrIII	3294231	3294610	-	66	4.87e-07	CTCTCCACCG	GTCCCATCGAGACCC	ACAGCCCATT	motif2
chrIII	3294231	3294610	-	8	1.66e-05	AAAATAATTC	TTTTTTTTTCATTTTTGCTC	AAATTTGC	motif3
chrIII	3404350	3404823	+	74	5.87e-08	AAATTCCTGC	GCCGTGGCGAGACCC	GTTGCGTAAA	motif2
chrIII	3404350	3404823	-	41	4.96e-05	GGAATTTGAA	CTTTTTTCGAAATTTGCGAA	GCTTGGCGCC	motif3
chrIII	3650396	3651145	-	31	9.62e-05	GGAAATTAAA	AATTCCGCTCAATTTTCCAA	ACGGATTCGC	motif3
chrIII	3862700	3863391	+	63	1.26e-07	GAACACTCAT	TGCAAACCTGCTCCACTGACA	ATCGGGGCGG	motif1
chrIII	3921538	3922256	+	73	0.000379	TTAAGCAAAC	ATTCTTGAGCAATGTTCATA	AAATATT	motif3
chrIII	4004145	4004582	+	49	8.57e-06	TACCGTGCAG	CAGCTGGCGCAATTCTCGAC	AAGTGGCCAT	motif3
chrIII	4095445	4095806	+	31	6.49e-06	TCGAATTCAA	ATTTTGGCGCGCGTTTTGAA	AGAAATGACG	motif3
chrIII	4269490	4269891	-	4	2.14e-05	CGCGACCGGT	GCATTGACGCGATTCTCGTG	CAAA	motif3
chrIII	4313018	4313644	+	10	0.000161	GCTTTTTCAC	GCTTTCTCTCAATTTTGTAT	AATTATTTAA	motif3
chrIII	4508323	4508742	+	30	1.72e-07	ATGTCACATG	TGCAATTGCGCGTCATGGTGT	ACGCGGCAAG	motif1
chrIII	4756894	4757403	+	58	2.45e-07	CGCTTGCCAT	TTGCTTGCGCATTTCCCGTG	ACGACGCGCG	motif3
chrIII	4849769	4850514	+	62	0.000262	CAGAGCTTTA	TTGTTGCTTTCATTTTCTAC	CGATGGGTCT	motif3
chrIII	4878236	4878650	-	37	1.28e-09	TTGAAAGTAA	TGCAAACACGCTCCGCTGCAC	TTTTTGTTTC	motif1
chrIII	4899210	4900182	-	46	3.1e-05	AAATGACGTC	ATTTTTTCGAATTTTGCAAA	TTGATTTTTC	motif3
chrIII	4917853	4918373	-	40	2.29e-07	AAAAGAGAGA	ATCGTTGCGAAACCC	GCGCGCGTAA	motif2
chrIII	4962811	4963440	-	11	3.35e-06	GTTTTTATTT	TGAAAATCCGCGCTTTTGAAA	GAAGCGGCTG	motif1
chrIII	4986725	4987167	-	69	5.63e-06	TTTGTTTTGA	ACTTCCGCGCTTTTTTCTCT	CGCGGACGAG	motif3
chrIII	5018024	5018511	-	34	0.000316	CTCGGTGCGC	GAGCTGCCGGGCATTTCGTG	TGTACCCCCA	motif3
chrIII	5068730	5069222	+	72	0.000262	CGGACTAACC	CTTTTAATTAATTTTTCCTC	AATTTCTG	motif3
chrIII	5349136	5349673	-	2	1.28e-05	TCGGACAGCA	TTTTTGTTGTACTTTTTATT	GT	motif3
chrIII	5448134	5448583	+	43	2.46e-12	GTTTTTGCAA	TGCAAACGCGCTCCACCGCAA	ATCTGAATTT	motif1
chrIII	5448134	5448583	+	70	8.57e-06	GCAAATCTGA	ATTTTCGAACATTTTTCGCC	AATTTTTATC	motif3
chrIII	5603552	5603990	+	63	6.22e-05	GCCATCGATG	GTTTCTCTGCGTCTCTCAAG	TGAGTAAATA	motif3
chrIII	5678819	5679329	+	31	4.23e-09	ATCGACAAAT	GGCAAGCGCGCTCTATAGCAC	ATTTCACTGT	motif1
chrIII	5802906	5803306	+	55	9.82e-06	AATGTCACAT	GTTTTGGCGCGCTCTTCGGC	GAATTCAAAT	motif3
chrIII	5855682	5856210	-	21	3.2e-07	AGAATGTCTC	TGCGTGGTGAGACCC	AGTTGCGAAA	motif2
chrIII	6019669	6020097	-	36	7.34e-09	GGGTGTATAA	TGCAAACTCGCTCTGTTGCGA	TTTCAGAATC	motif1
chrIII	6198560	6198987	-	30	4.21e-06	CAGCACATGG	GTGTTGGCGCATTTTCTTCA	AAGTTGTTTT	motif3
chrIII	6374914	6375314	-	13	0.000316	CCGTATACAA	CTTTTAGGACATTTTTCTTC	GCTTGCTACA	motif3
chrIII	6442330	6442908	-	6	5.56e-05	GCAATTTGCT	TTTCTCTCCCCATTTTCATT	CCCAAA	motif3
chrIII	6608014	6608675	+	34	0.000197	AACTCTCAAG	ATTTTTGAGGTTATTTTGAG	AAGGAATGAA	motif3
chrIII	6929529	6929929	+	13	1.41e-08	GAACACTCTC	TTCGCTTCGAGACCC	GTCACTCTTG	motif2
chrIII	6968187	6968653	-	56	6.22e-05	TTAATAATCG	AGTCTCCCGCGTGTTTTCTT	TTACGACACT	motif3
chrIII	7073857	7074322	+	45	1.41e-08	AAAAGAGTAG	TGCAACCGCGCTTTATTGAGA	ACCATTTACG	motif1
chrIII	7073857	7074322	-	19	6.22e-05	TGCACTACTC	TTTTTTTGTCGCTCTTCGTC	AACTTCTGGT	motif3
chrIII	7162209	7162714	+	55	0.000453	CAATATGTGA	CGTTTCGGGCCTTTTCTGCT	CACTCTGGCG	motif3
chrIII	7179592	7180007	-	37	8.58e-08	AAAATGGAAA	ATCGTGGTGAGACCA	TTGGCTGCGT	motif2
chrIII	7179592	7180007	+	57	0.000132	ACGATTTTCC	ATTTTCTCTTGTTTCGCCCC	GCCGACGATA	motif3
chrIII	7189670	7190100	+	2	1.19e-08	TG	GTCGTGGCGAGACCA	TTGGCTGCGC	motif2
chrIII	7277108	7277599	+	30	8e-07	TATTCGTAAA	TGCATTCGCGCTCCAATCGAA	CATCACATGC	motif1
chrIII	7358580	7359335	+	6	3.1e-05	TCTGTG	TTTCTTTCGACTTTCTTGAA	ATAATCGTCT	motif3
chrIII	7499314	7499844	+	17	5.27e-07	TTACTTAAAA	GTCGCGCCGAGATCC	GAAAACACGC	motif2
chrIII	7499314	7499844	+	50	0.000107	GCCAAAGTGG	TTGCTGGCGCGTTTCATCAT	AATTGCTGAC	motif3
chrIII	7520565	7521018	-	70	0.000197	AGCAACAAAA	ATGTTTCATAATATTTTGTC	CGAGTGGACT	motif3
chrIII	7928463	7928928	-	3	4.88e-06	CAAGCACCCA	GTGTTGGCGCGTTTCTTAGC	AGG	motif3
chrIII	7940647	7941251	-	31	1.73e-06	AACGCGGAGC	ATCGTTGCGGTACCA	TTTGCGCGGA	motif2
chrIII	7952018	7952438	-	4	1.98e-07	TGCCAACACG	ATCGTGGCGGGACCT	GCGC	motif2
chrIII	7952018	7952438	-	44	0.000132	AATTCGCGCT	AGTTTTATGGATTTTCCGAG	AGGAGTTCAC	motif3
chrIII	7973083	7973591	+	79	0.000288	CGCCCAAGTT	TCGCGCTTTCATTTCTCCTC	C	motif3
chrIII	8043703	8044144	+	76	3.63e-06	ACATTTCTCG	TAACTGGCGCATTTCTCGAC	TCTA	motif3
chrIII	8100892	8101283	+	53	1.65e-08	CGACACACGG	TTCGCTGCGAGACCT	GCGCCCGCCA	motif2
chrIII	8130280	8130652	+	67	5.73e-09	CTTCCCATAG	ATCGCTGCGAGACCA	AACCGTCAGA	motif2
chrIII	8250190	8250578	+	45	7.37e-08	GTGTGTCGAG	TGCAGCTTCGCTCCATTGTAC	AAGTTCAATT	motif1
chrIII	8358073	8358515	-	80	3.5e-08	CTCTT	TTCGTTGCGAGACCT	GAGTGAGAGA	motif2
chrIII	8446735	8447304	-	14	3.13e-06	GAGACACGCC	CTTTTCGGTCGTTTTTCGCT	GTTTCACCTT	motif3
chrIII	8614382	8614853	+	17	6.57e-11	ATGAGTTTAA	TGCAAGTGCGCTCTATCGAAA	TTGAAAATGT	motif1
chrIII	8628278	8628676	+	36	1.61e-06	ATTGTGAGTG	TGCAAATGCGCGTAATGGTGT	ACTTACGTAC	motif1
chrIII	8630701	8631125	-	17	3.93e-05	ATTTTCAACT	TTTTCTCCGCGAATTTCAAA	ATCCGGCTCT	motif3
chrIII	8741195	8741825	-	59	0.000288	GTCAGTGTCC	GCCTTGGCGCATCCCTCGAT	TTTCATCGCA	motif3
chrIII	8809433	8809890	-	26	4.71e-08	CAACAACTGT	CGCAAGCGCGCTCCGTAGATA	AAAACTTTTC	motif1
chrIII	8850527	8850989	-	3	0.000453	CTTGCATCTA	TCTCTGTGTCTCTTTGCGTG	CAC	motif3
chrIII	8887106	8887536	-	1	3.63e-06	TGATTATGCG	AAGCTGGCGCACTTCTCGAT	G	motif3
chrIII	8903896	8904495	-	30	3.5e-08	CCGCAGGGCA	ATCGCGTCGAGACCA	TCACGCTGTT	motif2
chrIII	8956180	8956562	-	42	5.74e-06	GTCGACAATG	TGCATTTGTGCGTCGCCGTGT	ACCCGATATC	motif1
chrIII	9393188	9393612	-	62	1.75e-06	CCACTGAGTG	TGCAAATGCGCGTGATGGTGT	ACTTGCGTAC	motif1
chrIII	9466974	9467419	+	50	1.25e-10	GCAGACAGAA	TGCAAACGCGCTCCGCTGAAC	TGTGGCCGCC	motif1
chrIII	9466974	9467419	-	2	0.000178	ATTTGCGCAC	TCTTTCACGAATACTTCTTT	TT	motif3
chrIII	9521580	9522000	+	41	9.82e-06	GTCAATCATC	ACGTTGGCGCGATCCTCGTT	CATTGCGCTT	motif3
chrIII	9747060	9747485	-	29	2.29e-07	AGGGGGGACA	GTCGGTGCGAGACCA	TTGCTTAGTG	motif2
chrIII	9793875	9794267	+	9	0.000197	TCGCGCCTA	ATTTGTCTGCGTCTCTTTAC	CGCGCACACT	motif3
chrIII	9825084	9826337	-	43	3.49e-05	TTTTAACGAA	TTTTTCTGGTATTTCTCAAT	TGAAGCTTTG	motif3
chrIII	10248329	10248961	+	72	0.000197	TTTATTATAT	TACTTCGCGCATTTCGTCAC	ACATTTTT	motif3
chrIII	10320690	10321060	+	36	3.09e-06	ACGCAGTGTA	CGCAGTTGCGCGTCACGGTGT	TCACACGTTT	motif1
chrIII	10320690	10321060	+	63	0.000316	GTGTTCACAC	GTTTTGGCTCGAGCTTTGAA	TATTATAAAT	motif3
chrIII	10333813	10334227	-	1	5.14e-07	TTTCGACTTG	TTTTTTGTTCTTTTTTTGTT	T	motif3
chrIII	10357617	10358143	-	29	4.96e-05	TGTTACGCAA	CTTTCTCTGCGTCTCTCTCC	ATCGCATTGT	motif3
chrIII	10505079	10505458	-	39	1.09e-08	GGTGAAATTG	TGCAACTACGCTCCATTGCTA	CGCGTTAGAG	motif1
chrIII	10506728	10507140	-	32	1.12e-05	CAAACGGTGT	ACACTGGCGCATTTTGCGTG	CAATGCATTT	motif3
chrIII	10706925	10707321	+	62	0.000178	AAACGAGTGG	CTACTGGCGCGTTTTCGGAT	GGGTCGGATT	motif3
chrIII	10844688	10845124	-	47	9.62e-05	CAAGTAACGT	CTGCTGGCGCATACTCCGTG	CCTTTCCTGC	motif3
chrIII	10848681	10849135	-	73	7.3e-07	AATAAAT	TGGCTTGCGCGTTTCTCGAT	GCGCCAGGCA	motif3
chrIII	11063108	11063638	+	14	2.64e-05	TCTCGCCGTC	TGCATTTTCGCGTGACGGTGT	TTGCACACAC	motif1
chrIII	11141960	11142410	+	48	8.53e-12	CTCATGAAAT	TGCAAGCGCGCTCTACTGCAA	GGAAAGGCAG	motif1
chrIII	11290390	11290856	+	73	0.000238	GTCCCGGGTC	GCGCCCGCGAATTCTTCGCT	TTGAATT	motif3
chrIII	11526102	11526584	+	71	4.88e-06	AAATATTCGT	TTTTTTTTTTGTTTTTTGTT	TTATTATGA	motif3
chrIII	11580124	11580811	-	71	2.3e-06	TTTTCCTTT	TTTTTCGCGGATTTTGCTTC	AAAAACCTTC	motif3
chrIII	11657051	11657456	+	58	0.000197	AATTGCGTAC	TTTCTCGCCAACGTTTTGAT	GGACTGTCTG	motif3
chrIII	11719203	11719887	-	0	2.24e-06	AATCTAAATT	TGAATGCGCGCGCAAATGAGC		motif1
chrIII	11825547	11825878	+	45	8.53e-12	CAATTTCCAG	TGCAAACGCGCTCCACCGAAC	AACCACGCAC	motif1
chrIII	12151915	12152714	+	8	9.62e-05	TTTCGCCT	TTTTTAATCCATTTTTTCAC	ATTTATTGAT	motif3
chrIII	12225943	12226413	-	35	1.09e-08	CGTCACGCGG	CGCACTCGCGCTCCACCGCAC	TTCACCAATG	motif1
chrIII	12273480	12273864	-	28	0.000238	ACAACCCTGT	TTTTCTCTGCGCTCTCCTCG	TTCTCCACAC	motif3
chrIII	12377093	12377567	-	42	2.26e-10	AAACTTGCTA	GGCAAACGCGCTCCATTGAAC	ATCATGCAAA	motif1
chrIII	12429230	12430346	-	11	3.92e-06	TTACAAAGTC	CGCAACTGTGCGTCACGGTGC	TTGCGTACTC	motif1
chrIII	12598255	12599209	+	68	1.82e-06	TAACTTTTTT	TGCGCGCCGATACCC	ATCTGAAAAA	motif2
chrIII	12607875	12608917	+	49	9.62e-05	TAAGCAGTAC	TTTTTGAGTCTTTTTGTGTG	TTTGGGGGGG	motif3
chrIII	12874562	12874974	-	54	8.64e-05	TTGCGTCGTG	GTGTTTGCGTACTTTTTCGT	GCGCGGCGCT	motif3
chrIII	13256272	13256903	+	32	1.66e-05	TCACACAAAT	TAGTTTGCTGATTTTTCTTC	CTATTTTCTT	motif3
chrIII	13423315	13423726	+	30	3.09e-06	GGCGTCTCTA	TGCATTTACGCTCAAACGATA	ATTTTCAACG	motif1
chrIII	13462580	13463722	-	15	0.000379	GAACTTTTTG	GTGTCGAAGGACTTTTCTTT	GGACATGATT	motif3
chrIII	13622134	13622636	-	32	2.43e-05	TTGAAATTTA	TTTTTCTCGAGAATTTCTAG	AATTTTCGAT	motif3
chrIII	13771029	13771439	-	63	1.47e-06	AGTCCTCGCA	GTCATGTGCGCCCTATGGCAA	GCGTAGCGGG	motif1
chrIV	192078	192512	+	45	1.66e-05	TGTAAACAAA	ATTTCAGCGCATTTCTTATT	CCTGAAATTT	motif3
chrIV	255443	255944	+	14	9.58e-09	GTTGCGTGTC	TGCAAGTCCGCTCCATTGCAG	AGAACTTTAA	motif1
chrIV	261509	262056	+	52	6.57e-11	ATTTTATTAA	TGCAAACGCGCCCCATTGCAA	ATCTCCTTTA	motif1
chrIV	261509	262056	-	1	0.000146	TCTCATCGAT	TCTTTTATTCTTGTTTCTTT	A	motif3
chrIV	443493	444097	+	42	1.97e-06	CTTTTTCAAT	AATTTCTCGCATTTTTCTCA	TTTCTTATTT	motif3
chrIV	519385	519802	-	37	1.09e-09	CGCAGACGGA	TGCAAGCGCGCCCTACTGCTA	ATTGCGCGAA	motif1
chrIV	874593	875313	+	32	7.46e-06	TATTTCTGTC	ATTTTCAAGCGATTTTCTTC	ATTTTTTCGC	motif3
chrIV	991833	992436	-	42	8.57e-06	AATTTAGTTT	TTTTTCTTGGAATTTTCATT	TTTCGCCATT	motif3
chrIV	1012376	1012858	-	27	3.94e-08	GAGGGCGCGT	ATCGTTGTGAGACCC	ACGCGGGGAA	motif2
chrIV	1094124	1094571	-	29	2.12e-08	GTGGCGGCAA	ATCGCGGCGGGACCC	GCCAGCAATT	motif2
chrIV	1177544	1178124	+	35	1.68e-06	TTAAATCGGG	GTTTTGCCGCACTTTCTGCG	ATATATTGCA	motif3
chrIV	1328670	1329131	+	70	1.37e-12	ACCAAAACAA	TGCAAGTGCGCTCCATCGCAC	CACCGAGAG	motif1
chrIV	1328670	1329131	-	32	0.000238	GTTTTAACCG	ATTTTCAGGGGATTTTCGGG	GGATTTTCAG	motif3
chrIV	1420090	1420537	-	33	1.35e-06	GCGCGTCGCG	TGCGCGCGCGCTTCACTGCGT	CTCCTCACTC	motif1
chrIV	1952996	1953584	+	60	9.62e-05	GTTTTTAGTG	GTTTTAATGAATTTTTTTTT	GAAAAATTGG	motif3
chrIV	2033021	2033398	-	34	7.86e-10	GCGTCTCAGT	TGCAAGTGCGCTCTATCGTCA	CGCGTTAGAG	motif1
chrIV	2177507	2178009	-	61	2.68e-09	ACTGCGTTTT	TTGTTTGCGCGTTTCTCGTG	CGCGCGGTGA	motif3
chrIV	2275511	2276012	+	73	8.64e-05	TTTAAATTTG	GGTTTTCTGGATTTTTTCCG	TTTTCTT	motif3
chrIV	2613120	2613520	-	38	2.74e-09	GAGAAAGCAA	TGTAATTGCGCTCCATCGCAC	ACCGCGCCAA	motif1
chrIV	2640781	2641594	-	5	1.21e-06	CCTTGGACGC	TTGCTGGCGCGTTTCGTGAT	GTTTA	motif3
chrIV	2676175	2676748	-	56	3.57e-07	TCAAGGTACG	GTGCTGGCGCGTTTCTCGCA	CGCGCTGACG	motif3
chrIV	2725801	2726196	+	50	1.68e-06	TCAGCAGCCG	CTGTTGACGCAATTCTTGTC	GGGGGCACGT	motif3
chrIV	2890479	2890951	-	40	8.57e-06	TTTTTTTCTT	TTTTCTTCTCATTTCTTTCA	ATTTCTCCCG	motif3
chrIV	3213377	3213827	+	37	3.17e-09	AATCTCCCAT	TGCAAACGCGCTCCGTTGGCA	ATCGAAGCCG	motif1
chrIV	3294299	3295039	-	71	6.22e-05	TCTCTTTAT	TCTCGCGCCCACTTTTCGTT	TGTTTGAAAG	motif3
chrIV	3368406	3369073	-	70	2.14e-05	GATTACCTGA	TTTTCCGCTGGTTTTTCGGG	GAAAAAATCT	motif3
chrIV	3694576	3695125	+	24	4.35e-12	AATGTAAAAA	TGCAAGCGCGCTCTACCGCAC	ACGCGCTGCG	motif1
chrIV	4049381	4050134	-	79	0.000238	A	TTTTTCAACCAATTTGCCTC	GAAAATTCGT	motif3
chrIV	4247336	4247747	-	15	5.56e-10	AGTGCGCGTT	TTCGCGGCGAGACCC	ATCGCCTGTA	motif2
chrIV	4247336	4247747	+	62	3.49e-05	CAATCTCTCG	TCTTCGCGGCAATTTTCATT	TCGTCGTCAT	motif3
chrIV	4390432	4390917	-	35	4.2e-08	CAAAAGGCGC	AGCATGTGCGCCCTGCCGCAC	ACATTTCGCT	motif1
chrIV	4390432	4390917	+	61	0.000288	ATGCTGCGCC	TTTTGCGCGCGCTGTTTGAA	ATTGAGTTTT	motif3
chrIV	4469880	4471759	-	54	6.22e-05	CCTAAAAAAA	TTATTTTTTCATTTTTTTGT	TTTCAGGATT	motif3
chrIV	4513395	4513910	-	59	1.43e-06	GCATTTCCCG	ACGCTGGCGCACTTCTCGAC	CATCTGCCAC	motif3
chrIV	4748374	4748996	+	34	0.000178	TACTAAAATG	ACGCTGTTGAACTTTTTATC	TATGATCTGA	motif3
chrIV	5209309	5209837	+	29	9.17e-08	TGGCGGCGAA	TGCATGCCCGCTCCAATGAGA	AAGTCTGCAA	motif1
chrIV	5354146	5354484	+	41	8.24e-11	GGTAGATTGG	TGCAATCGCGCCCCATCGCAC	ATCGCGGGGA	motif1
chrIV	5354146	5354484	-	3	1.68e-06	CCGTACACCT	TTTTTCAAGCATTTTTCAAG	AAA	motif3
chrIV	5394645	5395075	+	71	4.88e-06	CGCCAGGTGG	TTGCTGACGCGTTCTTTGAT	CGCGTTGGC	motif3
chrIV	5946536	5946908	-	19	4.42e-05	GGTGACCGCC	TTTTTCTCTAGTGTCTCTTT	GTCAACTGTC	motif3
chrIV	6323566	6324123	-	56	1.79e-09	GCGTCAGCAG	GTCGCTGCGAGACCC	GAGCGTTGCG	motif2
chrIV	6548526	6549135	+	38	1.91e-05	CGAGACGCAG	AGACAACGCGCGTCTTTGAAA	ATTGTTTTCT	motif1
chrIV	6554969	6556239	-	2	0.000262	TCTCAATTTC	ATTTTGTCTCTTATCGCAAC	TT	motif3
chrIV	6790377	6790837	+	19	7.37e-08	GCAAACTAAA	TGCAAACACGCTCTATAGACA	AAATGTGTTT	motif1
chrIV	6790377	6790837	-	49	3.69e-07	TCTCTCACCA	TTCGTGACGAGACCA	AACACATTTT	motif2
chrIV	6919238	6919715	-	35	7.46e-06	GCTTTTTCTG	TGGTTGGCGCGTTTCGTGCG	CGCGATTTTC	motif3
chrIV	7044621	7045112	+	77	1.68e-06	CCAATGTCCT	TTGCTGGCGCATTCCTTGAT	CGT	motif3
chrIV	7084729	7085343	+	30	0.000161	CTGCGACACG	ATTTCGATGAATTTTGTTTC	GTTATCAGTA	motif3
chrIV	7149201	7149653	+	71	6.22e-05	CACGTCATTT	CTGTTCTCTCTTTTTCCTCT	AATTTTGCA	motif3
chrIV	7165690	7166273	-	19	0.000217	CGTTTCCTCC	ATTTCGTTTCAACTTTCCTA	CAAAGGTATT	motif3
chrIV	7313946	7314312	+	33	2.78e-10	CAGATGAGAG	ATCGCGGCGAGACCC	TTCACTCGTG	motif2
chrIV	7561804	7562098	-	40	6.67e-07	ACCTCTTATC	TGCCAATACGCTCTATTGTGT	GCGTTGCGTG	motif1
chrIV	7632435	7632944	+	35	1.46e-05	AAATTTCTGA	ATTTTGCCGCGTATTTGTTT	CCGTGTGAAA	motif3
chrIV	7654359	7654749	-	31	5.21e-11	CCTGGCCAGT	AGCAAACGCGCTCCACTGCAC	ACAAAACCTT	motif1
chrIV	7774197	7774591	-	45	1.53e-10	AAATATTGAC	TGCAAACGCGCTCTATTGAGA	AGTGAAATGC	motif1
chrIV	7790977	7792226	+	48	0.000379	TTTAAAGCAT	GCCTTGTTGCATGTTTCCAC	TAAAATATGT	motif3
chrIV	8015568	8016401	-	30	0.000161	CATCGGAGCA	TCGTTGTATCGTTTTCTTCG	AGAAAAATAG	motif3
chrIV	8379252	8379663	+	80	1.41e-08	AAAATGTCTC	TTCGCGGTGAGACCC	GCGGT	motif2
chrIV	8379262	8379692	+	60	1.41e-08	AAAATGTCTC	TTCGCGGTGAGACCC	GCGGTTAAAG	motif2
chrIV	8687587	8688259	-	57	5.14e-07	TTTTCTCGAT	ATGTTTGCGTATTTCTCGTG	CCCTGTTGAC	motif3
chrIV	8891110	8891538	+	72	8.64e-05	CATTTTCAGT	GCGTTTGCGCTTATTCTGTT	GAACACTT	motif3
chrIV	9096149	9096501	+	70	1.89e-05	AGTGCACACA	ATTTTGCCTCGAATTTCAAG	AAATAGCAAA	motif3
chrIV	9146941	9147340	-	74	1.66e-07	TCGCGA	ATTTTCGCGCTTTTTTCTCG	AGATTTTTCG	motif3
chrIV	9385953	9386558	+	57	9.82e-06	AGTTTCAATT	TGGTTTTTGCACTTTTTGCC	GACAAGAAAA	motif3
chrIV	9459247	9459585	-	54	3.45e-07	GAAAGCCCCG	ATCGTATCGAGACCA	CAGCGGGAAA	motif2
chrIV	9459247	9459585	-	5	3.1e-05	CCTTTGACTT	TTTTGTCTGCGTTTCTCACA	TTTGT	motif3
chrIV	10128915	10129430	+	24	7.71e-06	CAGTTTGATT	CGCAGGCACGCTCGTTTGAAT	TTAGTGATGG	motif1
chrIV	10128915	10129430	-	53	2.51e-08	CAAAATGGCA	ATCGTGCCGAGACCC	ATCACTAAAT	motif2
chrIV	10221942	10222630	-	61	0.000587	TTAATTTTAT	AGTTTGAAGCTTATTTTATT	TGCGTCTCAC	motif3
chrIV	10284411	10284895	-	13	9.26e-10	ACAAGAGTAC	AGCAAGTGCGCGCCATCGAAA	AAGCGGAAAA	motif1
chrIV	10934028	10937212	-	5	0.000316	ATTCCCAATC	ATTCCCACTTTTTTTTCCTT	CACCC	motif3
chrIV	11142298	11144188	+	66	1.66e-05	TGATTCTTCT	GTTCTTATCCGTTTTTCTTC	AGTTTCGTTT	motif3
chrIV	11179156	11179640	+	26	7.46e-06	CTATGATTGG	ATGCTGACGCGTTTTTGGTG	AGGCTGACGC	motif3
chrIV	11478960	11480053	-	19	6.95e-05	CGCGTCTCCT	GTTTTCTTGGGTATCTCTTT	CCGTCTGGCC	motif3
chrIV	11480339	11480798	-	64	1.9e-06	AAATTCGCTC	CGCAATTGCGCGTCACAGTGT	TTGCACACAA	motif1
chrIV	11566074	11566620	+	20	1.14e-09	CGGTGGGCAA	ATCGCTGCGAGACCC	AGCGTGCTGC	motif2
chrIV	11566074	11566620	+	72	0.000146	CTGTCTCTCT	TCATTTCGGCACTTTTTGAA	TTTTAATT	motif3
chrIV	11961540	11962304	+	15	6.49e-06	AATAAAGAAA	ACTTTTTTGCATTTTTCCGG	CAAAATTACA	motif3
chrIV	12029757	12030125	+	69	0.000639	ATTGGTACGC	AATCTTGTGTACTCCTCGCG	GACAAGTTTT	motif3
chrIV	12078802	12079292	-	52	3.32e-08	ATGAGAAGAG	TGTAAATGCGCTCTATGGAAA	CACAAAATGA	motif1
chrIV	12078802	12079292	+	75	1.28e-05	CATTTACACT	CTTCTCATGCACTTTTCCCC	GCCTC	motif3
chrIV	12268369	12268875	+	37	1.28e-05	TTTCCTACTC	TTTTTTGTTGATTTTTTAAG	GTTTTGACCG	motif3
chrIV	13777325	13777866	-	54	2.14e-05	TATGTTTTAC	AATTTCACACATTTTTCGAC	AGAATTTCGG	motif3
chrIV	13788488	13789127	+	14	8.29e-06	AATAAATTTG	AGATGGCGCGCTCTATGGGAC	TACGGTGTGC	motif1
chrIV	13881721	13882173	-	20	2.81e-09	GCTGTGTGCA	GTCGTGGCGAGACCC	GCTACGGAGA	motif2
chrIV	13881721	13882173	+	75	0.000107	CGCCAGCCGC	GTTCTTTTCCGTTTTCTTTC	ATTTT	motif3
chrIV	13980112	13980432	+	32	1.41e-08	AATCGAAAGA	TGCAAGTTCGCTCTATCGTTC	AACTACTTGT	motif1
chrIV	14463847	14464492	-	28	3.49e-05	TAAATTTAGG	TTTTTATTGAGTTTTTTTTC	AGAATTTCGA	motif3
chrIV	14767646	14768049	-	25	5.59e-09	ACGCAGAGTA	TGCAAGCATGCTCCACTGCAC	TCTTGTGTCG	motif1
chrIV	14824711	14825383	+	43	2.14e-05	TTTTTATTGC	TATTTTCAGCGATTTTTGTA	AAGTTTTACC	motif3
chrIV	15025315	15025782	+	44	1.35e-06	ATTCAAATAT	CGAAATTTCGCGCCATGGAGC	ATGCGGGATT	motif1
chrIV	15025315	15025782	-	4	5.56e-05	TCTAACTCTC	TCCTTTTCGCTTTTTTCTCA	TTTT	motif3
chrIV	15036735	15037367	+	71	0.000161	ATAAAAATAG	ATTTCGCTTCAAATTTTGAA	CTTCCCTCC	motif3
chrIV	15471350	15471819	+	3	1.02e-07	TAA	TGCAAGTGCGCTCTATCTGCA	CGCCATAGAG	motif1
chrIV	15471350	15471819	+	71	1.03e-06	ACTTTGTGAT	TTGTTGACGTGTTTCTCGTG	CATGCTGAC	motif3
chrIV	15528457	15529122	-	10	0.000197	TTAAATTGCT	GATTTTTTGATTTTTTCAAG	AAAATTGTGT	motif3
chrIV	17249594	17250093	-	70	9.26e-10	CGCAGAAAA	TGCAAGCGCGCTCCATTGACG	CAGACAGCTG	motif1
chrIV	17249594	17250093	-	43	7.75e-05	ACGCAGACAG	CTGCTGGCGCACATCGCGAG	AGTTGACGCA	motif3
chrIV	17331089	17331434	+	42	6.09e-07	ATTTAGAAGA	GGAAAGTGCGCTCCAGCGTCA	TGCACCAGAG	motif1
chrIV	17331089	17331434	-	72	0.000217	TCCGTCTC	GTTGTCCCGCGTCTCTCATC	TCTGGTGCAT	motif3
chrV	126443	126805	-	0	2.74e-05	CAGACTTGAA	TTTTTTTTGTTTTTCTTTTC		motif3
chrV	185503	185901	-	74	0.000119	CTCTTG	TCTTCTCTGCGTCTCTTACC	GCTACAGCGT	motif3
chrV	311295	311735	-	10	7.71e-06	ATGCCTTGTA	CGCAGATGCGCGTCGCCTCGA	GGCACCGCGT	motif1
chrV	904389	904883	-	11	9.26e-10	CCGCCTCTTC	GGCAAGCGCGCTCTATTGAGA	ATTAAAACGG	motif1
chrV	1003545	1004030	+	75	6.22e-05	GTTTTGTATT	CTTTTTCTTAGCTTTTCATT	CAATA	motif3
chrV	1264003	1264563	-	34	1.89e-05	TTTCCTGGCT	AATTTTATCCATTTTTCGAC	TTTTTAAAAG	motif3
chrV	1383305	1383776	+	46	0.000379	GAAATCCGTT	TTTTTTCTCCAATTATTAAT	TAATTAATGC	motif3
chrV	1917838	1918203	-	45	3.67e-09	AAATTCTCAC	AGCAAACGCGCTCCTCCGCAC	TTCTCTGCTT	motif1
chrV	1917838	1918203	-	21	0.000453	CCGCACTTCT	CTGCTTTCTCTATTTCTCTC	ACTCTCGCCC	motif3
chrV	2602795	2603448	-	17	3.93e-05	TTTAGCTGAT	GTTTTTATGTGCTTTTTGAG	CTCCGTTCGA	motif3
chrV	2638256	2638875	+	27	1.04e-06	GCCGCGGCCG	TGAAAATGCGCGCTGCGGACT	CCTCTCAGAC	motif1
chrV	2638256	2638875	+	73	9.62e-05	TTTATTATAT	GTTTTCGCGAATATTGTTAT	TTTTCAT	motif3
chrV	3742914	3743697	+	76	7.46e-06	TTAATTTTCG	ATTTTTCTTTGTTTTTTGTT	CAAA	motif3
chrV	4371125	4371809	-	21	0.000107	AATTTTAAAA	TATTTTGTGTTTTTTTTCAC	ATTTTAAAAT	motif3
chrV	4731246	4731564	-	48	1.27e-05	CTACATGCAA	TGCGCGCGCGCGTTTTTGCAA	TGTCCCCGCA	motif1
chrV	5432793	5433240	+	40	2.36e-09	AAAAAACGCA	TGCAGTTGCGCTCTACCGCAC	ACTTTTCTAT	motif1
chrV	5432793	5433240	+	63	5.56e-05	TACCGCACAC	TTTTCTATTCATTTTCTCTT	TTATCTTCAC	motif3
chrV	5504802	5505274	-	37	1.43e-06	GCGTTATTGG	ATGCTGGCGCGTTTCGCGAC	CAGCGTTGGT	motif3
chrV	5592111	5592540	+	22	0.000238	GTAAACTTTA	ATGTTTCCGCAATGCGCGTA	GTTTAAAGTG	motif3
chrV	5684338	5684789	+	34	2.51e-08	GCAACGGCTC	TTCCCTGCGAGACCC	AAGGGAGGGG	motif2
chrV	5790384	5791118	-	71	7.46e-06	TGGAAACAG	GTTTCCGAGCATTTTTTTTC	CCTATGAGTG	motif3
chrV	6433362	6433772	+	59	1.19e-08	CGGACATTAC	TTCGCGCCGAGACCC	TTCCACAAAC	motif2
chrV	7060139	7060583	+	26	6.42e-09	GCAAGGCGGT	TTGCTGGCGCGTTTCTCGTT	CCTAGCTGCA	motif3
chrV	7196213	7196799	+	78	3.49e-05	TATGGTCTCT	TCTCTGCCGCAACTCTTCCC	TG	motif3
chrV	7236696	7237435	-	0	4.42e-05	CTTGTTAAAA	ACTTTTCCGAATTTTCTAAT		motif3
chrV	7580179	7580579	-	14	1.5e-09	TGTTTCATTT	TGCAAGTTCGCTCCATTGAGA	ATTCCCAATT	motif1
chrV	7775930	7776358	+	23	1.51e-09	AAAACGGCTC	TTCGCTGCGAGACCC	GCGCTTTCGC	motif2
chrV	7853772	7855376	-	25	0.000379	CCGTAACACG	TTATCTTCGCAAGTTTTCAC	CATTCAGCGC	motif3
chrV	8030725	8031650	-	23	2.05e-08	GTCTGGACGA	AGCAAATGCGCCCTGTCGCGA	AACTAATTGG	motif1
chrV	8461889	8462285	-	17	7.34e-09	GTCGTAACAG	AGCAAACGCGCTCTATGGACA	ATTTTAAAAA	motif1
chrV	9243385	9243789	+	55	2.45e-07	GCATAGAAGA	CTGCTGACGCGTTTTTCGTG	GACATAGGAA	motif3
chrV	9543978	9544439	+	71	0.000217	GCATTATGCA	ATGCTGCCGCACACTTTTCC	CAGCAATTC	motif3
chrV	9546208	9547666	-	56	0.000453	CTTTCCAAGT	CCTTTTCCTCCCTTTCCACG	TCCAGACATG	motif3
chrV	9645316	9645690	+	29	2.85e-07	GCATTGCAAA	TACAAACTCGCCCTATTGAAA	CGGCGCGAAA	motif1
chrV	10238533	10238854	-	51	2.85e-06	AAGAAAGTGT	TGTAAACGTGCTACATCGCAT	GCATCTTTGC	motif1
chrV	10352820	10353233	+	23	1.65e-08	GCGTACCTCT	TTCGCTGCGAGACCT	ATTCGCAAAA	motif2
chrV	10355710	10356163	-	62	1.28e-05	TTCTATTTGA	ATTTCCGCTCATTTTGCTAC	ATATGGCCTA	motif3
chrV	10361564	10362039	+	5	1.14e-06	TGCAA	CGAATATGCGCCCCATTGTTA	ATATGAAGAC	motif1
chrV	10361564	10362039	-	28	0.000238	CTGCGTCGCG	TGTTCGGCGCGCGTCTTCAT	ATTAACAATG	motif3
chrV	10812821	10813873	+	38	7.17e-06	CAAAAATGTC	TGCATTTGCGCGTGACGGTGT	TTGCACAAAT	motif1
chrV	10813540	10813872	+	45	2.85e-07	CTCATGTGCG	CGCAATCGTGCTCTAATGCAT	CTGGTGCGCG	motif1
chrV	11112977	11113357	+	69	3.49e-05	CGTTTTCGCA	AGTCTGCCGCATGTCTCTCT	GGGTCATTGC	motif3
chrV	11228501	11228914	+	48	1.41e-08	GGGCGCAGAT	ATCGCTGCGAGACCT	GCAGTCGGTA	motif2
chrV	11228501	11228914	-	1	0.000453	GATGCGTACT	CTTTTTACTCGTTCCGTATC	G	motif3
chrV	12040855	12041468	-	4	1.66e-05	TTTTCGCTTT	GTTTTGCCGCGCATTTTGGG	TAGC	motif3
chrV	12183991	12184524	-	54	5.63e-06	ATCAACTCAG	TTTTTCAGTCATTTTTCGAA	AAACTTTTTT	motif3
chrV	12190750	12191142	+	24	2.82e-05	TGCGCAAGTA	TGCAAACTTGCGTAACGGTGT	TTACACATTT	motif1
chrV	12190750	12191142	+	50	0.000262	GGTGTTTACA	CATTTGTCACGTTTCTCTGC	GTCTCTTCGT	motif3
chrV	12291188	12291887	-	38	9.62e-05	CAATATTTCC	GTTCTTTTTTATTTTTTCAT	CAAAGAAACT	motif3
chrV	12343147	12343902	-	42	6.49e-06	GATTGTACAA	TCACTGACGCATTTTTCGCA	CTGCGAACAT	motif3
chrV	12497518	12497927	-	65	8.67e-07	TTATCGATTT	TCCTTTGCGCATTTCTCGTG	ACCACTTCTG	motif3
chrV	12727986	12728452	-	14	2.14e-05	ATTTTTCTTC	TTTTTTTCCATTTTTTTGAG	TAAAATATCG	motif3
chrV	12869600	12870232	-	66	0.000288	ATGGCAGAGG	AAGTGCGCGCGTTTTCTCTT	CCATCCCGCC	motif3
chrV	13497240	13497685	+	40	6.95e-05	CTCTGATTTC	TTTTCGTCTCTTCTCTCTCG	TCTGGCAACG	motif3
chrV	13568301	13568762	-	44	8.24e-11	AAAAAGTTTG	AGCAATCGCGCTCCATTGCAC	TTCGTGAAGT	motif1
chrV	13568301	13568762	+	70	3.93e-05	TTGCTCAAAC	TTTTTTGCGGGACTTTTCAG	TTTTCGAATG	motif3
chrV	13786868	13788231	-	35	1.43e-06	AAGCATCTTT	TCTTTTTCCCATTTTTCTCT	GCACTCTCTA	motif3
chrV	14185288	14185659	-	44	5.55e-07	AGGGAAGAAA	CGCAAGTGCGCTCCAATCACA	ACTTTTCTCG	motif1
chrV	14185288	14185659	-	23	0.000639	CCAATCACAA	CTTTTCTCGTGTTGTCCTCT	CGGAGTTCTC	motif3
chrV	14346964	14347466	+	74	1.09e-09	AAAATAAGTG	TGCAAGCTCGCCCCACTGCAC	AAAAT	motif1
chrV	14346964	14347466	-	47	0.000197	GCACACTTAT	TTTTTGGAGTAAATTTTCCG	TGGATACGAT	motif3
chrV	14456190	14457408	-	15	5.56e-05	CTATTGATTC	GGTTTGTTGCTCTTCTTGTC	TCAATCTTGT	motif3
chrV	14468485	14468750	+	24	2.14e-05	CGACATCTTG	TGGTTTTCGCATCTCTCCAT	GCTTAGCGTG	motif3
chrV	14545749	14546021	-	37	2.11e-07	TCCTTGCGTG	TGCAAATGCGCCCTTTCGAAG	TATCCGGATA	motif1
chrV	14696427	14697196	+	4	0.000146	CGTC	TCTCCGCTTCTTTTCTCACT	CTCTATCTCT	motif3
chrV	15085096	15085630	-	65	3.93e-05	CTGCTGGCCT	AGTTTCTTCCATTTTTCATG	AATTTTCTCG	motif3
chrV	15136578	15137028	-	6	6.09e-07	GGTGACTACA	TTCAAACACGCTCTGTTGCTA	CGCGAG	motif1
chrV	15136578	15137028	-	58	6.95e-05	GTTCATATAC	TTTTTGCCGAAAGTTCCTTT	CTACTAAAAA	motif3
chrV	15189280	15189805	+	22	1.61e-06	AAAAGAAGAA	TGTAAGCACGCTCTGCTGATG	AAAGAAAACC	motif1
chrV	15464781	15465295	+	12	1.97e-06	TGAAAAATTG	TTTCTTTCTCAATTTTTTTC	AAAAGGAATG	motif3
chrV	15765780	15766565	-	44	3.13e-06	GCCAGCAGCC	CCTCTGGCGCATCTCTCGAT	TTTCTCGCAT	motif3
chrV	16794762	16795140	+	71	3.57e-07	CGTGCCAGTG	TCATTGGCGCGTTTCTCGTG	CCCGCGAAA	motif3
chrV	16965306	16966012	-	54	5.24e-13	GAAATTTGAG	TGCAAGCGCGCTCCACTGCAC	CTTTCTCGTC	motif1
chrV	17870277	17871227	+	75	3.49e-05	TTAATAGCCG	AATTTCACTAATTTCTCGCG	AAAAA	motif3
chrV	17920852	17921669	+	56	0.000238	TGAAAATCGA	TAATTTTAGCATTTTTTCCA	CAACTAGTCC	motif3
chrV	18967249	18967853	+	13	6.13e-07	TTGTAGACGG	TTTTTTCAGCATTTTTCGGG	ATTTCAGATG	motif3
chrV	19118817	19119491	-	14	7.3e-07	ATTGCCCCCA	TTTTTCGTGAAATTTTCGAT	CGTAAGTGCT	motif3
chrV	20244923	20245345	-	19	1.46e-05	CTTTCTCTGC	GCTCTCTCTCGTTTCTCCAC	ACTATTTCTC	motif3
chrV	20474212	20474714	+	29	0.000217	AAAATTCGTA	AATTCTTCTCATTTTTCAGA	TTTAATATTA	motif3
chrV	20699185	20699701	-	50	0.000238	TCTCTAATTT	AAACCTCCGCGTTTTTTCCG	AGTGAGAGAG	motif3
chrV	20840703	20841182	+	4	2.63e-06	TCTG	TGCAAACACGCGCAAGTGAGT	TGCGTACTTG	motif1
chrX	1128516	1128851	+	32	1.5e-11	GACTAACAAG	TGCAAGCGCGCTCCGCTGCAC	ACCTCCCCCT	motif1
chrX	1855969	1856528	+	71	2.69e-06	CCAAGTGAGT	GTTTTTGTGTGTTTTTTGCT	GCCGTGGGG	motif3
chrX	2089458	2089889	+	25	0.000238	CGTCCCCTCC	GAGTGGTCGCATTTCTTACC	GTATCGTTCT	motif3
chrX	3106090	3106511	-	30	1.25e-10	GGACGTTGTA	TGCAAGTGCGCTCCACCGACA	ATTCCCGCCA	motif1
chrX	4190445	4190946	+	6	8.64e-05	TCTCAA	TCTCCTCTTCTCTTTTCGTC	TCGACACAAT	motif3
chrX	4469279	4469653	-	53	2.12e-08	GCCTGCCAAT	GTCGTTGCGAGACCA	GCGGAGTGTC	motif2
chrX	4469279	4469653	+	18	0.000178	ACCACTCTTG	TTATCTCTGCGTCTCTTTTC	TAAACGACAC	motif3
chrX	5840821	5841538	+	77	0.000119	GGTTCTCTGC	TCTTTCTGCCATCTTTTGTT	TCA	motif3
chrX	8545966	8546402	-	9	4.21e-06	GCCAAAGGGA	CTGCTGGCGCGTTTCGTGTC	TACGAGCGG	motif3
chrX	9441438	9441820	-	37	1.56e-05	CGTCACACTG	TGCACTTGTGCGTCGTTGTGT	TTGCGTACGA	motif1
chrX	14169495	14170120	-	61	2.03e-09	TATGCACAGT	TGCAATTACGCTCTATCGCAC	TCCCTTCTCC	motif1
chrX	15040426	15041035	-	2	0.000161	GTTATTCTGT	TTGTTGTCTCATTGCCCGCA	CA	motif3
chrX	15567961	15568594	+	58	0.000161	AACCTTCTGT	TTTTTTCCAATATTTTCATT	AAACAAGCCT	motif3

## Sheet: soma-specific
Name	Chromosome	Peak Start	Peak Stop	Strand	Start	p-value	Sites			Motif	Gene
ce4_chrX_4462400_4462744_+	chrX	4462400	4462744	+	38	2.55e-11	TTTACTACGT	TGTCAATAGAGCGCGTTTGCA	TTTTTTAATT	motif 1	atg-16.1
ce4_chrIII_1495882_1496254_+	chrIII	1495882	1496254	+	34	1.03e-11	TCGCGCCGGG	TCTCAGTGGAGCGCGCTTGCT	TTGGTTTTCG	motif 1	ave-1
ce4_chrIV_11332792_11333091_+	chrIV	11332792	11333091	+	51	7.61e-07	GAATGCAAAA	GTGCGATAGAGCGCGAAAGAA	ACGGATTTTT	motif 1	B0035.12
ce4_chrIII_4380827_4381129_+	chrIII	4380827	4381129	-	47	1.78e-08	TGCCGACACC	AGTCCGCAAACACAG	CGGCAGACAA	motif 2	B0284.3
ce4_chrIV_5091152_5091545_+	chrIV	5091152	5091545	+	34	2.14e-07	GGTGTGCAAT	TGTGTGCAAACACCT	CGACGGAAAA	motif 2	C02B10.2
ce4_chrIV_5160197_5160567_+	chrIV	5160197	5160567	+	34	1.58e-09	CAAGGAATCT	TGTCAATGGAGCGCGCTTACG	CAGCTAAATT	motif 1	C24D10.4
ce4_chrII_8325087_8325479_+	chrII	8325087	8325479	-	45	2.06e-08	AGAACATTGT	TCTCCGTGGAGCGGCCTTGCA	AAACTGCGTG	motif 1	C26D10.3
ce4_chrIII_4934870_4935224_+	chrIII	4934870	4935224	+	49	8.22e-11	ATTCCGTATG	CGCGTGTTGTTTAGCCGCATACGAAA	CACCCAGTTT	motif 3	C26E6.6
ce4_chrII_6196842_6197208_+	chrII	6196842	6197208	+	33	1.49e-07	TACGGTCGAA	AGTCTGCAAACACAG	CGACGTCAGA	motif 2	C30B5.4
ce4_chrX_14173769_14174180_+	chrX	14173769	14174180	+	7	6.26e-06	CACCTGA	TGTGCGCCAAGAACA	ACGGGCGAGG	motif 2	C37E2.1
ce4_chrI_6252784_6253205_+	chrI	6252784	6253205	-	20	1.26e-06	GCGCGAGTGT	GTAAAACGGAGCGTCGTTGCG	TGAGACACCA	motif 1	C48E7.11
ce4_chrI_6252784_6253205_+	chrI	6252784	6253205	+	46	8.2e-12	TTTACACACT	CGCGCGTACTTTATCGTAATTCCACA	AAACCTTTTT	motif 3	C48E7.11
ce4_chrV_7587473_7587859_+	chrV	7587473	7587859	+	10	2.82e-10	AAACAAAAAA	TTGCGGTGGAGCGCATTTGCG	TTTCCTTTTT	motif 1	C50E3.5
ce4_chrIII_6342021_6342375_+	chrIII	6342021	6342375	-	40	2.14e-07	AACAGCGTTT	TGTACGCAAGCACTG	AACACCACGA	motif 2	C56G2.7
ce4_chrV_2109109_2109466_+	chrV	2109109	2109466	+	50	2.55e-07	CTCTAGTACA	TTTCTATAGAGCACGTTTGTA	TAAGTCAATT	motif 1	ckb-4
ce4_chrX_15866100_15866438_+	chrX	15866100	15866438	-	17	6.53e-11	TTTGTCAAGT	TGTCGATAGAGCGCACTTGCA	ATACTCCCTC	motif 1	csb-1
ce4_chrI_13571930_13572315_+	chrI	13571930	13572315	-	44	1.33e-13	TATCCCGCGT	TGCGCGTTGTTTACCGTAAATCTACA	CCATTCGAAT	motif 3	cyn-15
ce4_chrII_8661506_8661832_+	chrII	8661506	8661832	-	17	3.83e-08	CAAAGAGAAA	GTGCGGTAGGGCGTCATTGCA	TCTGCAAAAT	motif 1	D2085.3
ce4_chrIV_8691540_8691857_+	chrIV	8691540	8691857	+	15	3.53e-08	TAAAATACAT	TGTACGCAAACACAG	TGCTCTGCGT	motif 2	dic-1
ce4_chrIII_5925698_5926085_+	chrIII	5925698	5926085	-	43	2.74e-07	CTCTAATACG	TGCCGGTAGAGCGCAGTAACT	CATTGTTGTG	motif 1	dnc-2
ce4_chrIV_11298495_11298849_+	chrIV	11298495	11298849	-	15	7.25e-09	GTGGCAGCTA	TTGCGGTGGAGCGTCATTGCT	TATTTTTGTT	motif 1	dnj-1
ce4_chrI_4444266_4444672_+	chrI	4444266	4444672	+	48	1.07e-05	GGTGTGCAAT	TGTGTGCATGCACTA	CAATTGACGC	motif 2	eif-3.H
ce4_chrV_18894788_18895194_+	chrV	18894788	18895194	-	36	2.76e-06	AAGCACGCAA	AGTGCGCCAGCAAAA	GTCCAAGGCG	motif 2	emb-4
ce4_chrIV_4799127_4799481_+	chrIV	4799127	4799481	-	39	1.77e-09	CTTTTAGATT	GTTCAGTAGAGCGCGTCTGCA	CACTCCTCAC	motif 1	eor-1
ce4_chrIII_7357316_7357653_+	chrIII	7357316	7357653	+	31	7.03e-08	GTTCCACTGA	AATGTGCAAACACCG	CCACGCCAAA	motif 2	F08F8.10
ce4_chrIII_8265712_8266020_+	chrIII	8265712	8266020	-	17	1.4e-09	AGAAATTGTT	TGTCAATGGAGCGCGAATGCA	TCACTCAGTT	motif 1	F09G8.3
ce4_chrI_11578188_11578585_+	chrI	11578188	11578585	+	35	1.58e-10	ATCCCGCACG	CGCGCGTTGTTTAGCGGCACAGGAAG	CGTTATTTCG	motif 3	F15D3.7
ce4_chrV_7575355_7575778_+	chrV	7575355	7575778	+	27	1.46e-05	AGTATCGCGT	AATGCGTCAGCACCC	GCACTTAGCG	motif 2	F19F10.12
ce4_chrIV_9932028_9932397_+	chrIV	9932028	9932397	-	30	2.46e-08	TTTGTTAGTT	TGTCATTGGAGCATGTTTGCA	TTTCACTGAT	motif 1	F25H8.1
ce4_chrIV_9884232_9884637_+	chrIV	9884232	9884637	-	34	9.73e-09	AATAAACTTT	TCTCAATCGAGCGTGTTTGCA	TTGCGCTGTC	motif 1	F32B6.3
ce4_chrIV_7709711_7710057_+	chrIV	7709711	7710057	+	55	1.56e-08	CAGTGTATCA	GTCCTGGGGAGCGCACTTGCA	ATATTCTTTT	motif 1	F33D4.5
ce4_chrV_8358947_8359393_+	chrV	8358947	8359393	-	16	1.53e-06	AACGTCAAGA	TGTGCGCAAAGACAC	GAGAATCGCG	motif 2	F38E1.6
ce4_chrIII_783216_783678_+	chrIII	783216	783678	+	47	2.46e-08	AATTGAGAAT	TATCGTTGGAGCGCGTTTGAA	ATTCGTGGCC	motif 1	F42G9.6
ce4_chrII_2342021_2342383_+	chrII	2342021	2342383	+	47	3.96e-13	CCGTCAGCGG	TGCGTGCTGTTTATCGTAAATCCACA	CAGCAGGGGA	motif 3	F43C11.6
ce4_chrII_7374142_7374425_+	chrII	7374142	7374425	-	46	1.01e-05	AGTGAGATAA	CGTGCGCACACATTG	CGTTTCAGTC	motif 2	F43E2.7
ce4_chrIII_8847642_8848012_+	chrIII	8847642	8848012	+	35	2.16e-10	AGGAATAGGT	GTGCAGTAGAGCGCAGTTGCA	TTCTCTCATC	motif 1	F44E2.7
ce4_chrIII_5442805_5443176_+	chrIII	5442805	5443176	-	35	2.6e-09	ACGGTATGCA	AGTCCGCAAACACCG	TGCACATAAC	motif 2	F48E8.6
ce4_chrV_13625453_13625783_+	chrV	13625453	13625783	-	46	1.94e-10	TATGCCATCT	CACGCTTAGTTTATCGTAAACATACA	CCATGGCCGG	motif 3	F53F4.10
ce4_chrI_4805324_4805674_+	chrI	4805324	4805674	+	7	4.33e-09	AATCCCT	GTCCATCGGAGCGCGTTTGCT	CACACAGTAG	motif 1	F54D7.2
ce4_chrIII_5586916_5587295_+	chrIII	5586916	5587295	+	21	9.56e-08	CTTTGTTTCT	GTCAGATGGAGCGCGTTTGGT	GCATGTTTTT	motif 1	F56D2.2
ce4_chrI_5509171_5509569_+	chrI	5509171	5509569	+	27	1.01e-05	TTTACTGCTA	GGTACGCAACCACTT	AGTGTTAGAG	motif 2	F59A3.4
ce4_chrII_913226_913606_+	chrII	913226	913606	+	63	8.83e-09	CGTTTTCCCC	TAGCAGTAGAGCGCGTTTACA	TTCTGATTTA	motif 1	fbxc-33
ce4_chrIV_10197349_10197628_+	chrIV	10197349	10197628	-	48	6.92e-08	GCCGAATTAT	TCTCGTCGGAGCGAGGTTGCA	TTCACGGCCA	motif 1	gon-4
ce4_chrIII_10435894_10436313_+	chrIII	10435894	10436313	+	34	2.17e-08	CAAATTCGGC	GGTACGCAAACACCG	CAAGCAGAAT	motif 2	H04D03.1
ce4_chrIII_12711076_12711515_+	chrIII	12711076	12711515	+	27	6.71e-07	GAAACGTAAT	TCTGTGCAAACACCA	TCGCCATTAT	motif 2	hut-1
ce4_chrIV_8136111_8136496_+	chrIV	8136111	8136496	+	41	1.03e-07	TCCGCATCGT	TGTCAATAGGGCGAACATGCA	TAGAGACTTT	motif 1	islo-1
ce4_chrIII_8093043_8093394_+	chrIII	8093043	8093394	-	36	3.21e-08	GCTGATACAA	ACACAGTGGAGCGTATTTGCA	TTACCACAAT	motif 1	K06H7.2
ce4_chrII_650378_650678_+	chrII	650378	650678	-	24	3.23e-06	TGTATCAAGT	TATGCGCCAGCATCG	AGGTTGACGC	motif 2	K07E8.7
ce4_chrV_15143591_15144012_+	chrV	15143591	15144012	-	31	1.21e-07	AAAGTGAGAG	TGTCAATAGAGCGCGTTTCGT	ACGAGAGCTT	motif 1	K08F9.4
ce4_chrV_7820112_7820442_+	chrV	7820112	7820442	-	44	3.64e-10	AATAATTAGG	TGTCGGTGGAGCGCGATTGCG	TCTGTATTAA	motif 1	lbp-4
ce4_chrIII_7572824_7573209_+	chrIII	7572824	7573209	+	11	2.82e-09	CTCCGTATCG	CACATGCTGTATAGCGTCGATACTCA	GCGAAATAGA	motif 3	lpd-7
ce4_chrIII_3509910_3510301_+	chrIII	3509910	3510301	+	43	3e-07	GCGAGAGAAA	AGTGTGCATACACCG	AATGCTGACC	motif 2	M01F1.4
ce4_chrX_8736971_8737338_+	chrX	8736971	8737338	+	24	8.83e-09	AAGGCGGGAA	TTGCATTAGAGCGCGTTTGAA	CGGTTTGTGT	motif 1	M02D8.3
ce4_chrII_8483174_8483798_+	chrII	8483174	8483798	-	68	2.94e-07	GTTTCAAGTT	TATCAATAGAGCGTAGTTTCA	TCTTTGCGGG	motif 1	M05D6.6
ce4_chrIII_10930766_10931106_+	chrIII	10930766	10931106	+	42	1.88e-08	CAGTGTGGGT	TCGCAACGGAGCGCACATGCT	GACACCTCCC	motif 1	M142.5
ce4_chrIV_3533044_3533360_+	chrIV	3533044	3533360	-	29	7.61e-07	TCCCGCATAT	CATCCGTAGAGCGACTTTGCA	CGTTCTGTCT	motif 1	M57.1
ce4_chrII_13187080_13187488_+	chrII	13187080	13187488	-	4	5.81e-15	ATAACGCCTA	CGCGTGTTGTTTATCGTAAATCTACA	ACCG	motif 3	mecr-1
ce4_chrIII_4785689_4786084_+	chrIII	4785689	4786084	-	32	3.01e-08	TGTTTTCACC	AATACGCAAACACCG	CAACGGAAAC	motif 2	mel-28
ce4_chrIII_10114595_10114919_+	chrIII	10114595	10114919	-	48	1.41e-06	GTAAATCCTA	CCTGTGCAAACACCA	CACGGCGTAA	motif 2	mett-10
ce4_chrI_7643101_7643546_+	chrI	7643101	7643546	+	35	6.34e-10	AGTGTCGTAG	CGCGTGTTGTTTAACTGAAACCCGAG	GTTATTTGAA	motif 3	ncbp-2
ce4_chrI_10517928_10518266_+	chrI	10517928	10518266	+	40	2.34e-06	ACGGTATACA	ACACCGCAAACACCG	TCACGTCAAG	motif 2	nlp-4
ce4_chrIV_9858089_9858469_+	chrIV	9858089	9858469	-	38	5.39e-08	TTTTGTCTGT	GTACGAAGGGGCGCGTTTGCT	GGCACCCTCC	motif 1	npp-1
ce4_chrI_6531935_6532297_+	chrI	6531935	6532297	+	43	4.71e-06	GTATTCGGGA	AATGCGCCAACATAA	TTTGCTAGCG	motif 2	nuo-2
ce4_chrIV_7512789_7513249_+	chrIV	7512789	7513249	+	58	7.22e-15	GTTATCCCAC	CGCGCGTTGTTTACCGTAAAACGACA	TGACTATGTT	motif 3	plc-4
ce4_chrX_5953116_5953507_+	chrX	5953116	5953507	+	39	6.01e-10	CGCAGCGTGT	TCTCAATGGAGCGTCCTTGCA	CACCAACCAA	motif 1	R07E4.5
ce4_chrIII_4404346_4404687_+	chrIII	4404346	4404687	-	21	2.94e-08	CGCGTGCGTA	TCTCAAGGGGGCGCAATTGCA	CACTACCAAA	motif 1	R07E5.17
ce4_chrIV_8893709_8894145_+	chrIV	8893709	8894145	-	30	2.25e-08	AAAAACGTTT	TTCGATTGGAGCGCGTTTGCT	TTTTTGCACC	motif 1	rad-26
ce4_chrIII_7021230_7021600_+	chrIII	7021230	7021600	+	44	7.48e-14	TATTCCGAAA	CGCGCGTTGTTCACCGTAAATCGACA	TTAATTTGGC	motif 3	rfl-1
ce4_chrI_3096160_3096502_+	chrI	3096160	3096502	-	39	2.25e-08	CTATATTCAC	GTGCCGTAGAGCGCACTTGTT	TCGTAATCTT	motif 1	riok-1
ce4_chrIV_4171773_4172147_+	chrIV	4171773	4172147	-	45	2.23e-09	AATAAAAAGA	GTGCAGTAGAGCGCGCTTGTT	GTTCGGCCAC	motif 1	rnp-2
ce4_chrI_3222882_3223248_+	chrI	3222882	3223248	+	41	4.38e-06	CGGATCGCGA	AATGCGCCAGCAATG	CACCGAAAAT	motif 2	rom-5
ce4_chrIV_11371608_11372002_+	chrIV	11371608	11372002	-	49	4.95e-08	ATTTGTTCGA	GTGCAAAGGAGCGCACTTACT	CCCTGTTCAG	motif 1	sec-31
ce4_chrV_13818784_13819229_+	chrV	13818784	13819229	-	44	6.71e-06	GGCATCCAGT	AGTGCGCCAATAACC	GCTTGACGCA	motif 2	sel-10
ce4_chrI_2726536_2726933_+	chrI	2726536	2726933	-	74	1.54e-08	AAATTCGAAT	AGTACGCAAACACCA	CGCTTGGTAC	motif 2	snr-7
ce4_chrI_8392586_8392977_+	chrI	8392586	8392977	-	56	1.3e-06	TTGCACGAGA	TATGCGCCAACACTC	ACGGCATGCG	motif 2	T19A6.1
ce4_chrI_3930450_3930792_+	chrI	3930450	3930792	-	25	3.49e-09	TTCTACTTGT	TGTCAATAGAGCGTCGTTGCA	TTCCTCACTC	motif 1	T21E3.2
ce4_chrIV_7785669_7786024_+	chrIV	7785669	7786024	+	42	2.82e-10	TACATAGGTC	GTTCGATAGAGCGCACTTGCG	GGAACAGTTT	motif 1	tag-322
ce4_chrIII_10123567_10123893_+	chrIII	10123567	10123893	+	28	2.06e-08	TCTGTTAATT	TGACCGTGGAGCGCACTTGCC	TCGATTTGTA	motif 1	ttll-4
ce4_chrII_4959719_4960071_+	chrII	4959719	4960071	+	51	9.04e-11	TGCGGCGATG	TGACAGTAGAGCGCGCTTGCA	TACGCAGCAA	motif 1	ulp-2
ce4_chrII_5907472_5907804_+	chrII	5907472	5907804	-	34	2.23e-09	GTCAGTGGAT	GTACGATAGAGCGCAATTGCA	CTGGTAAAAT	motif 1	vps-35
ce4_chrI_13659342_13659786_+	chrI	13659342	13659786	+	71	5.92e-09	AGCCAATTGA	GTCCAATAGAGCGCTCTTGCT	TTTTGAAT	motif 1	W09C5.8
ce4_chrI_13812297_13812649_+	chrI	13812297	13812649	+	28	2.41e-12	CCCCTCTGAT	TCTCAATGGAGCGCGCTTGCA	GTTTGCAAAG	motif 1	W09G3.2
ce4_chrIII_10646028_10646346_+	chrIII	10646028	10646346	-	25	1.06e-10	TCAATAGCAA	GTCCAGTGGGGCGCGCTTGCA	TCAGGCACTC	motif 1	Y39A1A.13
ce4_chrIV_8112163_8113520_+	chrIV	8112163	8113520	-	28	5.42e-06	GTCCCAATTT	CTTGTGCAAACACAG	TGACGACAGA	motif 2	Y42H9AR.1
ce4_chrIII_13313688_13314018_+	chrIII	13313688	13314018	-	27	3.49e-09	TCAAAACACG	TTTCAATGGAGCACATTTGCT	TTAGGATTTT	motif 1	Y43F4B.10
ce4_chrV_1195780_1196222_+	chrV	1195780	1196222	+	54	1.91e-07	TAAAATGCAA	AGTACGCAAACACAT	TGCGGACTTT	motif 2	Y50D4A.4
ce4_chrIV_2846277_2846656_+	chrIV	2846277	2846656	+	25	3e-07	TTGACCTTCG	AGTCCGCAAACACTT	TGAGAGACGC	motif 2	Y54G2A.40
ce4_chrIII_5153141_5153462_+	chrIII	5153141	5153462	+	23	1.63e-09	AAATATTAAG	AGTACGCAAACACCG	CATGAAATAA	motif 2	Y54H5A.1
ce4_chrIV_12605376_12605715_+	chrIV	12605376	12605715	-	40	3.89e-09	TCCAGTAAAA	ATCCGGTGGAGCGCAGTTGCA	CTCGCTGGTG	motif 1	Y55D9A.2
ce4_chrIII_11510128_11510359_+	chrIII	11510128	11510359	-	21	1.24e-09	AATTGGATTT	GTTCGATTGAGCGCGCTTGCA	TTATTTTTAT	motif 1	Y66D12A.18
ce4_chrIII_11505114_11505479_+	chrIII	11505114	11505479	-	36	1.64e-10	TCATTCCTCT	GTCCAATGGAGCGCACTTGCG	ATTTCTGCTT	motif 1	Y66D12A.21
ce4_chrIII_1558458_1558849_+	chrIII	1558458	1558849	+	23	3.01e-08	CACGTCAGGT	GGTCCGCAAACACCG	TCACGTTAGA	motif 2	Y67D2.2
ce4_chrV_3194883_3195295_+	chrV	3194883	3195295	-	12	5.5e-11	AAAAGGTCAC	TCTCAATAGAGCGCGCTTGCT	TACGATTACC	motif 1	Y73C8B.2
ce4_chrV_3194883_3195295_+	chrV	3194883	3195295	+	69	1.01e-05	AGGCATTGTC	ACTATGCAAATACAG	GGATTTGTGT	motif 2	Y73C8B.2
ce4_chrIII_10415713_10416044_+	chrIII	10415713	10416044	-	48	7.8e-12	AGGAGCGAGA	GTCCAGTGGAGCGCGTTTGCA	ATTTCCATGA	motif 1	ymel-1
ce4_chrIII_8331752_8332100_+	chrIII	8331752	8332100	+	36	4.23e-08	GGTTGACAAA	TGTACGCAAACACCA	CTTACGGACA	motif 2	ZC262.2
ce4_chrX_4997678_4998052_+	chrX	4997678	4998052	+	22	6.01e-10	GAGAAGAAAT	TGTCGGTGGAGCGTACTTGCT	GATCTCCTTG	motif 1	ZC8.6
ce4_chrIII_8754623_8754933_+	chrIII	8754623	8754933	-	50	5.02e-10	GGAATTCCAC	CGCATGCTGTTTATCGTAAATATTGC	CTACTTTTCT	motif 3	ZK370.8
ce4_chrIII_9144841_9145163_+	chrIII	9144841	9145163	+	31	1.63e-09	TAATTCGAAA	AGTACGCAAACACCG	GCATTGCATC	motif 2	ZK512.2
